# Supplementary material for: Reconstituting protein interaction networks using parameter-dependent domain-domain interactions
Source: BMC Bioinformatics. 2013 May 7;14:154. doi: 10.1186/1471-2105-14-154 (PMC3660195; doi:10.1186/1471-2105-14-154)
Supplement: Additional file 1 — Merged annotation. This file contains lists of new protein-domain annotations and lists that map new domain labels onto the domain labels used in the original annotation databases. [file 1471-2105-14-154-S1.zip]

Archive with 18 entries (18 files):
- 1uq.txt
- 1_dom_profile.txt
- 1_dom_seq.txt
- 2uq.txt
- 2_dom_profile.txt
- 2_dom_seq.txt
- 3uq.txt
- 3_dom_profile.txt
- 3_dom_seq.txt
- 4uq.txt
- 4_dom_profile.txt
- 4_dom_seq.txt
- 5uq.txt
- 5_dom_profile.txt
- 5_dom_seq.txt
- 6uq.txt
- 6_dom_profile.txt
- 6_dom_seq.txt
