# Supplementary material for: Reconstituting protein interaction networks using parameter-dependent domain-domain interactions
Source: BMC Bioinformatics. 2013 May 7;14:154. doi: 10.1186/1471-2105-14-154 (PMC3660195; doi:10.1186/1471-2105-14-154)
Supplement: Additional file 1 — Merged annotation. This file contains lists of new protein-domain annotations and lists that map new domain labels onto the domain labels used in the original annotation databases. [file 1471-2105-14-154-S1.zip › 1uq.txt]

Q0045	D242
Q0050	D1207
Q0050	D693
Q0055	D1207
Q0055	D242
Q0055	D693
Q0060	D242
Q0060	D758
Q0065	D242
Q0065	D758
Q0070	D1152
Q0070	D242
Q0075	D758
Q0080	D2435
Q0085	D921
Q0105	D1223
Q0105	D1851
Q0110	D1152
Q0115	D1223
Q0115	D758
Q0120	D1223
Q0120	D758
Q0130	D1391
Q0140	D395
Q0160	D1152
Q0250	D1628
Q0250	D1997
Q0255	D2500
Q0255	D758
Q0275	D753
R0010W	D2031
R0010W	D810
R0020C	D465
YAL001C	D2246
YAL003W	D1990
YAL003W	D2530
YAL005C	D110
YAL007C	D1084
YAL008W	D2369
YAL009W	D1009
YAL010C	D748
YAL012W	D272
YAL013W	D607
YAL014C	D2295
YAL015C	D34
YAL016W	D733
YAL017W	D98
YAL019W	D2
YAL019W	D302
YAL020C	D405
YAL021C	D315
YAL021C	D516
YAL022C	D478
YAL023C	D1120
YAL023C	D791
YAL024C	D1016
YAL024C	D1555
YAL025C	D1866
YAL025C	D1900
YAL026C	D331
YAL026C	D666
YAL027W	D809
YAL029C	D1840
YAL029C	D2549
YAL029C	D87
YAL030W	D2003
YAL032C	D1317
YAL033W	D1610
YAL034C	D1983
YAL034W-A	D1501
YAL035W	D12
YAL036C	D1620
YAL036C	D2158
YAL038W	D1692
YAL038W	D445
YAL039C	D771
YAL040C	D1361
YAL041W	D1151
YAL041W	D2180
YAL041W	D6
YAL042W	D754
YAL043C	D743
YAL044C	D1647
YAL044W-A	D2208
YAL046C	D2208
YAL048C	D144
YAL048C	D2157
YAL048C	D2223
YAL049C	D956
YAL051W	D2468
YAL053W	D126
YAL054C	D2024
YAL054C	D38
YAL058W	D357
YAL060W	D1497
YAL060W	D1520
YAL061W	D1497
YAL061W	D1520
YAL062W	D1577
YAL062W	D676
YAL063C	D1474
YAL063C	D57
YAL064C-A	D1474
YAL067C	D163
YAL068C	D1793
YAR002C-A	D1084
YAR003W	D15
YAR007C	D1427
YAR007C	D1956
YAR007C	D2099
YAR008W	D2068
YAR009C	D1676
YAR009C	D961
YAR010C	D1873
YAR014C	D318
YAR015W	D677
YAR018C	D98
YAR019C	D98
YAR020C	D1793
YAR023C	D615
YAR027W	D615
YAR028W	D615
YAR029W	D615
YAR031W	D615
YAR033W	D615
YAR035W	D93
YAR042W	D371
YAR042W	D842
YAR050W	D1474
YAR050W	D57
YAR071W	D170
YBL001C	D1962
YBL002W	D2113
YBL003C	D2113
YBL004W	D1483
YBL005W	D2468
YBL005W	D442
YBL005W-A	D1873
YBL005W-B	D1676
YBL005W-B	D1873
YBL005W-B	D961
YBL006C	D1854
YBL007C	D2224
YBL007C	D318
YBL008W	D15
YBL008W	D2545
YBL008W	D803
YBL009W	D1757
YBL011W	D837
YBL013W	D1025
YBL013W	D1760
YBL014C	D79
YBL015W	D942
YBL016W	D98
YBL017C	D41
YBL019W	D2449
YBL019W	D315
YBL020W	D145
YBL021C	D2280
YBL022C	D1010
YBL022C	D229
YBL022C	D593
YBL023C	D1429
YBL023C	D343
YBL024W	D495
YBL025W	D1690
YBL026W	D1936
YBL027W	D1441
YBL028C	D2453
YBL030C	D423
YBL032W	D44
YBL033C	D1348
YBL034C	D817
YBL035C	D643
YBL035C	D781
YBL036C	D883
YBL037W	D123
YBL037W	D1691
YBL038W	D1293
YBL039C	D670
YBL039C	D820
YBL040C	D1409
YBL041W	D1057
YBL042C	D223
YBL045C	D1417
YBL045C	D19
YBL046W	D579
YBL047C	D807
YBL049W	D1877
YBL051C	D61
YBL052C	D1024
YBL054W	D719
YBL055C	D415
YBL056W	D610
YBL057C	D1664
YBL058W	D1466
YBL058W	D2147
YBL059C-A	D2235
YBL060W	D993
YBL061C	D165
YBL063W	D264
YBL064C	D1489
YBL064C	D2495
YBL066C	D2468
YBL066C	D442
YBL067C	D71
YBL068W	D1394
YBL069W	D1520
YBL071W-A	D2186
YBL072C	D724
YBL074C	D553
YBL075C	D110
YBL076C	D1310
YBL076C	D80
YBL078C	D1829
YBL079W	D138
YBL079W	D172
YBL080C	D1279
YBL080C	D618
YBL082C	D384
YBL084C	D226
YBL085W	D2266
YBL085W	D318
YBL085W	D842
YBL086C	D1096
YBL087C	D1492
YBL088C	D1329
YBL088C	D2517
YBL088C	D464
YBL089W	D209
YBL090W	D2387
YBL091C	D573
YBL091C-A	D1828
YBL092W	D1771
YBL093C	D1079
YBL095W	D2233
YBL097W	D77
YBL098W	D412
YBL099W	D1547
YBL099W	D2239
YBL099W	D97
YBL100W-A	D1873
YBL100W-B	D1676
YBL100W-B	D1873
YBL100W-B	D961
YBL101C	D604
YBL102W	D1735
YBL103C	D2018
YBL105C	D1168
YBL105C	D1697
YBL105C	D2333
YBL105C	D47
YBL105C	D98
YBL106C	D308
YBL107C	D1418
YBL108C-A	D1793
YBL111C	D46
YBL112C	D2
YBR001C	D142
YBR001C	D2523
YBR002C	D931
YBR003W	D669
YBR004C	D269
YBR005W	D1761
YBR006W	D196
YBR007C	D165
YBR008C	D163
YBR009C	D2113
YBR010W	D2113
YBR011C	D1115
YBR012W-A	D1873
YBR012W-B	D1676
YBR012W-B	D1873
YBR012W-B	D961
YBR014C	D2238
YBR015C	D589
YBR017C	D733
YBR018C	D1113
YBR018C	D1261
YBR019C	D486
YBR019C	D729
YBR020W	D1
YBR020W	D2130
YBR021W	D223
YBR022W	D1458
YBR023C	D159
YBR024W	D1144
YBR025C	D1620
YBR025C	D2023
YBR028C	D2333
YBR028C	D98
YBR029C	D479
YBR031W	D833
YBR033W	D2468
YBR034C	D2144
YBR035C	D4
YBR037C	D1144
YBR038W	D1271
YBR038W	D2069
YBR039W	D658
YBR040W	D1044
YBR041W	D38
YBR042C	D837
YBR043C	D163
YBR044C	D169
YBR046C	D1497
YBR046C	D1520
YBR048W	D2216
YBR049C	D719
YBR050C	D2516
YBR053C	D609
YBR054W	D894
YBR055C	D1679
YBR058C	D2188
YBR058C	D71
YBR058C	D807
YBR059C	D98
YBR060C	D427
YBR061C	D740
YBR062C	D2372
YBR067C	D1793
YBR068C	D162
YBR069C	D162
YBR070C	D1164
YBR072W	D1753
YBR073W	D1954
YBR073W	D2
YBR073W	D302
YBR074W	D898
YBR080C	D2063
YBR080C	D2205
YBR080C	D229
YBR081C	D491
YBR082C	D1384
YBR083W	D286
YBR084C-A	D1441
YBR084W	D111
YBR084W	D1211
YBR084W	D1701
YBR085W	D423
YBR086C	D202
YBR087W	D1906
YBR087W	D229
YBR088C	D1614
YBR088C	D1636
YBR089C-A	D1481
YBR091C	D2249
YBR092C	D170
YBR093C	D170
YBR094W	D447
YBR094W	D857
YBR095C	D1308
YBR097W	D98
YBR098W	D926
YBR101C	D1987
YBR102C	D2057
YBR103W	D15
YBR103W	D2532
YBR104W	D423
YBR105C	D891
YBR106W	D1117
YBR109C	D1507
YBR110W	D995
YBR111C	D1341
YBR111W-A	D2047
YBR112C	D226
YBR114W	D2
YBR114W	D2372
YBR114W	D302
YBR115C	D2257
YBR115C	D38
YBR115C	D782
YBR117C	D1671
YBR117C	D473
YBR117C	D972
YBR118W	D12
YBR118W	D1782
YBR119W	D61
YBR121C	D1794
YBR121C	D484
YBR123C	D413
YBR125C	D610
YBR126C	D199
YBR127C	D1547
YBR127C	D2239
YBR127C	D97
YBR129C	D842
YBR131W	D91
YBR132C	D162
YBR133C	D185
YBR135W	D2109
YBR136W	D1805
YBR136W	D2517
YBR136W	D464
YBR137W	D1579
YBR139W	D270
YBR140C	D1111
YBR141C	D992
YBR142W	D2
YBR142W	D46
YBR143C	D1508
YBR143C	D1535
YBR143C	D1544
YBR145W	D1497
YBR145W	D1520
YBR146W	D1538
YBR147W	D752
YBR149W	D531
YBR150C	D2468
YBR150C	D442
YBR151W	D802
YBR153W	D1001
YBR154C	D1872
YBR154C	D2160
YBR155W	D226
YBR156C	D2395
YBR159W	D203
YBR160W	D98
YBR161W	D1950
YBR162C	D2229
YBR162C	D852
YBR163W	D257
YBR164C	D1136
YBR166C	D850
YBR167C	D1788
YBR168W	D355
YBR169C	D110
YBR170C	D1437
YBR170C	D525
YBR171W	D1195
YBR172C	D2355
YBR173C	D1571
YBR175W	D15
YBR176W	D700
YBR177C	D434
YBR179C	D953
YBR180W	D163
YBR181C	D1603
YBR182C	D2403
YBR183W	D672
YBR185C	D848
YBR186W	D229
YBR187W	D892
YBR189W	D10
YBR189W	D1826
YBR191W	D1881
YBR192W	D423
YBR193C	D1171
YBR195C	D15
YBR195C	D2185
YBR195C	D935
YBR196C	D193
YBR198C	D15
YBR198C	D1560
YBR198C	D2532
YBR199W	D375
YBR200W	D2180
YBR200W	D318
YBR200W	D966
YBR201W	D943
YBR202W	D343
YBR204C	D434
YBR205W	D375
YBR207W	D322
YBR208C	D18
YBR208C	D1801
YBR208C	D2164
YBR208C	D222
YBR208C	D630
YBR208C	D963
YBR210W	D1591
YBR212W	D61
YBR214W	D1380
YBR215W	D146
YBR216C	D106
YBR217W	D2039
YBR218C	D1032
YBR218C	D18
YBR218C	D1801
YBR218C	D2164
YBR218C	D747
YBR221C	D1671
YBR221C	D972
YBR222C	D38
YBR223C	D243
YBR227C	D2000
YBR227C	D861
YBR228W	D2119
YBR229C	D248
YBR231C	D2189
YBR233W	D44
YBR233W-A	D2012
YBR234C	D15
YBR235W	D162
YBR236C	D539
YBR237W	D2
YBR237W	D46
YBR239C	D1710
YBR239C	D2468
YBR240C	D2468
YBR241C	D182
YBR242W	D1830
YBR243C	D1206
YBR244W	D1799
YBR245C	D1545
YBR245C	D1704
YBR245C	D2
YBR245C	D302
YBR246W	D15
YBR247C	D522
YBR248C	D599
YBR248C	D820
YBR249C	D557
YBR250W	D1184
YBR251W	D2192
YBR251W	D2243
YBR252W	D1580
YBR253W	D1763
YBR254C	D1275
YBR256C	D1088
YBR257W	D1942
YBR258C	D1674
YBR260C	D1839
YBR260C	D949
YBR261C	D909
YBR263W	D317
YBR264C	D977
YBR265W	D203
YBR268W	D2077
YBR269C	D2482
YBR270C	D1269
YBR271W	D1139
YBR273C	D1466
YBR274W	D98
YBR276C	D1482
YBR279W	D284
YBR280C	D405
YBR281C	D15
YBR281C	D26
YBR282W	D1891
YBR283C	D2504
YBR283C	D335
YBR284W	D304
YBR286W	D1874
YBR286W	D898
YBR287W	D122
YBR288C	D438
YBR289W	D918
YBR290W	D873
YBR291C	D423
YBR293W	D163
YBR294W	D1491
YBR294W	D574
YBR295W	D331
YBR295W	D666
YBR296C	D153
YBR297W	D2468
YBR297W	D442
YBR298C	D182
YBR299W	D397
YBR301W	D1793
YBR302C	D615
YCL001W	D1255
YCL001W-B	D1508
YCL004W	D493
YCL005W-A	D2308
YCL008C	D1654
YCL008C	D2269
YCL009C	D2270
YCL009C	D2289
YCL010C	D1640
YCL011C	D61
YCL012C	D1609
YCL014W	D1138
YCL016C	D462
YCL017C	D381
YCL018W	D328
YCL019W	D1676
YCL019W	D1873
YCL019W	D961
YCL020W	D1873
YCL024W	D98
YCL025C	D162
YCL026C-A	D1285
YCL026C-B	D1285
YCL027W	D318
YCL029C	D2197
YCL030C	D2086
YCL030C	D2165
YCL030C	D288
YCL032W	D2076
YCL032W	D2148
YCL033C	D1606
YCL034W	D1979
YCL035C	D2238
YCL037C	D2318
YCL038C	D183
YCL039W	D15
YCL040W	D751
YCL040W	D951
YCL043C	D241
YCL044C	D344
YCL045C	D924
YCL047C	D2547
YCL048W	D2461
YCL050C	D2262
YCL052C	D1148
YCL054W	D1323
YCL054W	D740
YCL054W	D901
YCL055W	D1287
YCL057C-A	D1999
YCL057W	D207
YCL061C	D1469
YCL064C	D449
YCL066W	D1209
YCL067C	D2348
YCL069W	D163
YCL069W	D182
YCL073C	D163
YCR002C	D506
YCR003W	D2410
YCR004C	D1360
YCR005C	D316
YCR007C	D615
YCR008W	D98
YCR009C	D828
YCR010C	D991
YCR011C	D17
YCR012W	D324
YCR016W	D1880
YCR017C	D661
YCR018C	D2492
YCR019W	D508
YCR020C	D978
YCR020C-A	D1936
YCR021C	D894
YCR023C	D163
YCR024C	D1956
YCR024C	D198
YCR024C-A	D2458
YCR026C	D366
YCR027C	D977
YCR028C	D163
YCR028C-A	D1890
YCR030C	D2062
YCR031C	D1696
YCR032W	D635
YCR033W	D2541
YCR033W	D719
YCR034W	D813
YCR035C	D1066
YCR036W	D508
YCR037C	D466
YCR037C	D822
YCR038C	D1016
YCR039C	D2348
YCR040W	D1209
YCR044C	D627
YCR045C	D1870
YCR045C	D596
YCR046C	D1966
YCR047C	D1759
YCR047C	D2222
YCR048W	D277
YCR053W	D449
YCR054C	D1859
YCR057C	D15
YCR057C	D1752
YCR059C	D1358
YCR059C	D1432
YCR060W	D226
YCR061W	D1832
YCR061W	D608
YCR063W	D1346
YCR065W	D1910
YCR066W	D2372
YCR066W	D2509
YCR067C	D15
YCR068W	D1272
YCR069W	D1109
YCR071C	D2072
YCR072C	D15
YCR072C	D2259
YCR073C	D98
YCR075C	D752
YCR075W-A	D2116
YCR076C	D2273
YCR077C	D62
YCR079W	D610
YCR081W	D2296
YCR083W	D241
YCR084C	D15
YCR084C	D2096
YCR086W	D1911
YCR087C-A	D2529
YCR088W	D318
YCR088W	D622
YCR090C	D1188
YCR091W	D98
YCR092C	D1428
YCR092C	D1596
YCR092C	D31
YCR092C	D716
YCR093W	D356
YCR094W	D544
YCR095C	D1190
YCR096C	D2348
YCR097W	D2348
YCR098C	D182
YCR100C	D41
YCR102C	D1497
YCR104W	D1793
YCR105W	D1497
YCR105W	D1520
YCR106W	D2468
YCR107W	D531
YDL001W	D1078
YDL002C	D1481
YDL003W	D1868
YDL003W	D2384
YDL004W	D2115
YDL005C	D1860
YDL006W	D610
YDL007W	D229
YDL010W	D2238
YDL014W	D862
YDL015C	D1340
YDL017W	D98
YDL018C	D1084
YDL019C	D371
YDL019C	D713
YDL021W	D761
YDL022W	D1267
YDL022W	D1393
YDL024C	D170
YDL025C	D98
YDL028C	D98
YDL029W	D84
YDL030W	D2533
YDL030W	D969
YDL031W	D2
YDL031W	D2307
YDL031W	D46
YDL033C	D362
YDL035C	D2137
YDL035C	D896
YDL036C	D1273
YDL037C	D1365
YDL042C	D1315
YDL042C	D885
YDL045C	D1147
YDL045W-A	D2496
YDL046W	D1608
YDL047W	D571
YDL049C	D1774
YDL049C	D1803
YDL051W	D2318
YDL051W	D61
YDL052C	D837
YDL054C	D163
YDL055C	D2412
YDL055C	D888
YDL056W	D2095
YDL058W	D1685
YDL058W	D425
YDL059C	D1336
YDL060W	D1968
YDL060W	D576
YDL061C	D2397
YDL064W	D1384
YDL065C	D651
YDL066W	D328
YDL067C	D2365
YDL070W	D491
YDL072C	D1033
YDL073W	D1677
YDL074C	D1902
YDL075W	D2050
YDL076C	D1731
YDL077C	D1742
YDL077C	D1750
YDL078C	D1093
YDL078C	D1363
YDL079C	D98
YDL080C	D1108
YDL080C	D1407
YDL080C	D1451
YDL081C	D1943
YDL082W	D1276
YDL083C	D1538
YDL084W	D2
YDL084W	D46
YDL085C-A	D2343
YDL085W	D32
YDL086W	D956
YDL087C	D775
YDL088C	D1460
YDL089W	D1930
YDL090C	D152
YDL091C	D1466
YDL092W	D1730
YDL093W	D1120
YDL093W	D791
YDL095W	D1120
YDL095W	D791
YDL097C	D1548
YDL100C	D527
YDL101C	D121
YDL101C	D98
YDL102W	D224
YDL102W	D67
YDL103C	D293
YDL104C	D560
YDL105W	D431
YDL106C	D2348
YDL108W	D98
YDL109C	D908
YDL111C	D1066
YDL112W	D1290
YDL113C	D966
YDL114W	D203
YDL115C	D2196
YDL116W	D105
YDL117W	D2455
YDL119C	D423
YDL120W	D1844
YDL122W	D71
YDL123W	D2415
YDL124W	D531
YDL125C	D1637
YDL126C	D2063
YDL126C	D2205
YDL126C	D229
YDL127W	D1361
YDL128W	D85
YDL130W	D1943
YDL130W-A	D2110
YDL131W	D747
YDL132W	D2283
YDL132W	D99
YDL133C-A	D2537
YDL134C	D571
YDL135C	D1065
YDL136W	D2358
YDL137W	D1136
YDL138W	D182
YDL139C	D2374
YDL140C	D1160
YDL140C	D1163
YDL140C	D1177
YDL140C	D1812
YDL140C	D225
YDL140C	D24
YDL141W	D1257
YDL141W	D2320
YDL141W	D377
YDL142C	D1748
YDL143W	D169
YDL144C	D1212
YDL144C	D1475
YDL145C	D15
YDL145C	D388
YDL146W	D1463
YDL147W	D1548
YDL148C	D69
YDL149W	D394
YDL150W	D1665
YDL153C	D1842
YDL153C	D2159
YDL154W	D31
YDL154W	D716
YDL155W	D1361
YDL155W	D1693
YDL156W	D15
YDL159W	D98
YDL160C	D2
YDL160C	D46
YDL160C-A	D2122
YDL161W	D16
YDL164C	D1075
YDL164C	D1780
YDL164C	D982
YDL165W	D1199
YDL167C	D764
YDL168W	D1497
YDL168W	D1520
YDL170W	D2468
YDL171C	D1059
YDL171C	D32
YDL171C	D370
YDL171C	D386
YDL171C	D603
YDL173W	D1366
YDL174C	D1478
YDL174C	D778
YDL175C	D1400
YDL177C	D1432
YDL178W	D1478
YDL178W	D778
YDL179W	D1361
YDL181W	D2110
YDL182W	D747
YDL183C	D1618
YDL184C	D2537
YDL185W	D1547
YDL185W	D20
YDL185W	D2239
YDL185W	D97
YDL188C	D571
YDL189W	D2371
YDL190C	D107
YDL190C	D2163
YDL191W	D2358
YDL192W	D1136
YDL194W	D182
YDL195W	D1495
YDL195W	D15
YDL195W	D2436
YDL198C	D423
YDL199C	D182
YDL200C	D1957
YDL200C	D2080
YDL201W	D1013
YDL202W	D1802
YDL203C	D165
YDL204W	D1281
YDL205C	D2103
YDL205C	D928
YDL206W	D85
YDL207W	D800
YDL208W	D1893
YDL209C	D61
YDL210W	D162
YDL212W	D1064
YDL214C	D98
YDL215C	D676
YDL215C	D811
YDL216C	D1644
YDL217C	D1333
YDL218W	D1455
YDL219W	D1421
YDL220C	D1524
YDL222C	D117
YDL224C	D61
YDL225W	D506
YDL226C	D1700
YDL227C	D20
YDL229W	D110
YDL230W	D437
YDL231C	D1056
YDL232W	D2511
YDL234C	D794
YDL235C	D2300
YDL236W	D331
YDL238C	D453
YDL239C	D1496
YDL240W	D239
YDL240W	D949
YDL243C	D531
YDL244W	D906
YDL245C	D182
YDL246C	D1497
YDL246C	D1520
YDL247W	D182
YDL248W	D615
YDR001C	D142
YDR001C	D2523
YDR002W	D1656
YDR003W	D1761
YDR004W	D725
YDR005C	D1302
YDR006C	D176
YDR007W	D1070
YDR009W	D1
YDR009W	D2130
YDR011W	D17
YDR011W	D68
YDR012W	D833
YDR013W	D1570
YDR016C	D2346
YDR017C	D841
YDR018C	D837
YDR019C	D1901
YDR019C	D938
YDR020C	D1104
YDR021W	D2
YDR021W	D46
YDR022C	D1074
YDR023W	D1746
YDR023W	D484
YDR025W	D2216
YDR026C	D719
YDR028C	D2516
YDR030C	D15
YDR031W	D2496
YDR032C	D1360
YDR033W	D894
YDR034C	D2468
YDR034C-C	D1873
YDR034C-D	D1676
YDR034C-D	D1873
YDR034C-D	D961
YDR035W	D557
YDR036C	D1185
YDR037W	D1956
YDR037W	D198
YDR038C	D1048
YDR038C	D2215
YDR038C	D331
YDR038C	D666
YDR039C	D1048
YDR039C	D2215
YDR039C	D331
YDR039C	D666
YDR040C	D1048
YDR040C	D2215
YDR040C	D331
YDR040C	D666
YDR041W	D1871
YDR044W	D537
YDR045C	D2463
YDR045C	D2498
YDR046C	D162
YDR047W	D428
YDR050C	D840
YDR051C	D761
YDR052C	D1624
YDR052C	D2451
YDR054C	D1384
YDR057W	D1770
YDR058C	D845
YDR059C	D1384
YDR060W	D1191
YDR061W	D17
YDR062W	D313
YDR063W	D622
YDR064W	D2034
YDR064W	D2328
YDR066C	D2121
YDR067C	D1190
YDR068W	D1568
YDR069C	D71
YDR071C	D1876
YDR072C	D707
YDR074W	D199
YDR074W	D801
YDR075W	D571
YDR076W	D2210
YDR079C-A	D2256
YDR080W	D15
YDR080W	D45
YDR081C	D2290
YDR081C	D818
YDR082W	D187
YDR083W	D871
YDR084C	D1444
YDR086C	D2376
YDR087C	D814
YDR088C	D983
YDR089W	D466
YDR090C	D752
YDR091C	D17
YDR091C	D2508
YDR091C	D2546
YDR092W	D1384
YDR093W	D331
YDR093W	D666
YDR096W	D1695
YDR096W	D2499
YDR097C	D1428
YDR097C	D1596
YDR097C	D31
YDR097C	D716
YDR098C	D2238
YDR098C	D241
YDR098C-A	D1873
YDR098C-B	D1676
YDR098C-B	D1873
YDR098C-B	D961
YDR099W	D855
YDR100W	D1499
YDR101C	D573
YDR103W	D1102
YDR103W	D2524
YDR105C	D236
YDR106W	D84
YDR107C	D128
YDR109C	D638
YDR109C	D872
YDR111C	D313
YDR113C	D436
YDR115W	D2457
YDR116C	D1008
YDR117C	D2059
YDR117C	D2177
YDR119W	D163
YDR120C	D227
YDR122W	D2440
YDR122W	D98
YDR124W	D1668
YDR125C	D434
YDR126W	D2366
YDR127W	D1266
YDR127W	D1796
YDR127W	D2060
YDR127W	D231
YDR127W	D429
YDR127W	D920
YDR128W	D15
YDR129C	D6
YDR132C	D1897
YDR135C	D17
YDR137W	D195
YDR138W	D70
YDR139C	D378
YDR140W	D1330
YDR141C	D451
YDR142C	D15
YDR144C	D330
YDR145W	D2183
YDR147W	D2405
YDR147W	D692
YDR148C	D2164
YDR148C	D869
YDR151C	D2288
YDR152W	D1358
YDR153C	D16
YDR155C	D1109
YDR156W	D1516
YDR158W	D1161
YDR158W	D1627
YDR159W	D2135
YDR159W	D858
YDR160W	D162
YDR162C	D318
YDR163W	D1200
YDR164C	D104
YDR165W	D15
YDR166C	D2057
YDR167W	D2413
YDR168W	D1149
YDR168W	D1150
YDR168W	D1915
YDR169C	D2030
YDR170C	D2104
YDR170C	D993
YDR170W-A	D1873
YDR171W	D1753
YDR172W	D12
YDR172W	D1782
YDR173C	D841
YDR174W	D1481
YDR175C	D1583
YDR176W	D1447
YDR177W	D1384
YDR177W	D2370
YDR178W	D1534
YDR179W-A	D1118
YDR182W	D571
YDR183W	D1377
YDR185C	D1331
YDR188W	D169
YDR189W	D104
YDR190C	D310
YDR191W	D885
YDR194C	D2
YDR194C	D46
YDR196C	D1131
YDR197W	D1475
YDR200C	D121
YDR201W	D1332
YDR202C	D530
YDR204W	D912
YDR205W	D376
YDR206W	D1494
YDR206W	D2172
YDR207C	D2468
YDR208W	D611
YDR210C-C	D1873
YDR210C-D	D1676
YDR210C-D	D1873
YDR210C-D	D961
YDR210W-A	D1873
YDR210W-B	D1676
YDR210W-B	D1873
YDR210W-B	D961
YDR211W	D2048
YDR211W	D888
YDR212W	D169
YDR213W	D2468
YDR214W	D1484
YDR214W	D1694
YDR216W	D1815
YDR217C	D1581
YDR217C	D306
YDR218C	D506
YDR219C	D2441
YDR221W	D1770
YDR222W	D292
YDR223W	D1756
YDR224C	D2113
YDR225W	D2113
YDR226W	D33
YDR228C	D1889
YDR231C	D1675
YDR232W	D313
YDR233C	D1281
YDR234W	D1523
YDR234W	D221
YDR236C	D1381
YDR237W	D1884
YDR237W	D2382
YDR238C	D123
YDR238C	D660
YDR242W	D222
YDR243C	D2
YDR243C	D46
YDR244W	D226
YDR245W	D759
YDR246W	D971
YDR247W	D98
YDR248C	D1328
YDR251W	D1475
YDR252W	D2349
YDR253C	D1815
YDR254W	D271
YDR256C	D2313
YDR256C	D321
YDR257C	D650
YDR258C	D2000
YDR258C	D229
YDR258C	D861
YDR259C	D2305
YDR260C	D1817
YDR261C	D665
YDR261C-C	D1873
YDR261C-D	D1676
YDR261C-D	D1873
YDR261C-D	D961
YDR261W-A	D1873
YDR261W-B	D1676
YDR261W-B	D1873
YDR261W-B	D961
YDR263C	D1798
YDR263C	D1810
YDR264C	D2366
YDR264C	D713
YDR265W	D2372
YDR265W	D763
YDR267C	D15
YDR268W	D536
YDR270W	D1479
YDR270W	D331
YDR270W	D666
YDR272W	D8
YDR273W	D1995
YDR276C	D2415
YDR279W	D454
YDR280W	D1066
YDR280W	D2092
YDR282C	D1078
YDR283C	D1358
YDR283C	D98
YDR284C	D707
YDR286C	D2004
YDR287W	D448
YDR288W	D829
YDR289C	D2291
YDR291W	D1971
YDR291W	D2
YDR291W	D46
YDR292C	D1345
YDR292C	D2049
YDR292C	D911
YDR293C	D470
YDR294C	D483
YDR295C	D528
YDR297W	D1659
YDR298C	D1193
YDR299W	D2028
YDR300C	D1981
YDR300C	D583
YDR301W	D488
YDR302W	D1268
YDR303C	D2468
YDR304C	D1109
YDR305C	D1637
YDR307W	D1120
YDR307W	D791
YDR308C	D1567
YDR309C	D2315
YDR311W	D1568
YDR311W	D2203
YDR312W	D559
YDR313C	D2027
YDR313C	D2372
YDR314C	D2052
YDR314C	D2294
YDR314C	D2342
YDR315C	D698
YDR316W	D1745
YDR316W-A	D1873
YDR316W-B	D1676
YDR316W-B	D1873
YDR316W-B	D961
YDR317W	D312
YDR318W	D1996
YDR319C	D456
YDR320C	D2444
YDR320C-A	D2193
YDR321W	D526
YDR322C-A	D2303
YDR322W	D1154
YDR323C	D2027
YDR324C	D15
YDR326C	D2006
YDR328C	D2128
YDR328C	D2321
YDR329C	D276
YDR330W	D1466
YDR331W	D836
YDR332W	D1119
YDR332W	D2
YDR333C	D455
YDR334W	D2
YDR334W	D2207
YDR334W	D302
YDR336W	D1620
YDR337W	D2034
YDR338C	D359
YDR339C	D1846
YDR341C	D1702
YDR341C	D2087
YDR341C	D418
YDR342C	D182
YDR343C	D182
YDR345C	D182
YDR346C	D292
YDR348C	D1449
YDR349C	D330
YDR352W	D752
YDR353W	D32
YDR354W	D2091
YDR354W	D703
YDR358W	D1438
YDR358W	D1691
YDR358W	D1979
YDR359C	D2207
YDR363W	D2190
YDR363W-A	D2268
YDR364C	D15
YDR365C	D2527
YDR365W-A	D1873
YDR365W-B	D1676
YDR365W-B	D1873
YDR365W-B	D961
YDR367W	D1196
YDR368W	D531
YDR369C	D121
YDR370C	D2230
YDR371W	D379
YDR372C	D647
YDR373W	D1507
YDR374C	D1941
YDR375C	D1237
YDR375C	D229
YDR376W	D32
YDR377W	D1947
YDR378C	D1936
YDR379C-A	D1607
YDR379W	D239
YDR379W	D949
YDR380W	D1108
YDR380W	D1407
YDR380W	D1451
YDR381W	D61
YDR382W	D1943
YDR384C	D991
YDR385W	D12
YDR386W	D926
YDR387C	D182
YDR388W	D318
YDR388W	D828
YDR389W	D949
YDR390C	D1250
YDR390C	D150
YDR390C	D2452
YDR392W	D1931
YDR393W	D1011
YDR394W	D229
YDR395W	D2070
YDR397C	D2280
YDR398W	D1752
YDR399W	D1394
YDR400W	D487
YDR402C	D218
YDR403W	D549
YDR404C	D2082
YDR404C	D76
YDR405W	D1960
YDR406W	D17
YDR406W	D68
YDR407C	D1122
YDR408C	D1025
YDR409W	D2431
YDR409W	D2509
YDR410C	D1932
YDR411C	D943
YDR412W	D1434
YDR414C	D419
YDR415C	D898
YDR418W	D2043
YDR418W	D2324
YDR419W	D1585
YDR419W	D790
YDR421W	D2468
YDR422C	D1703
YDR423C	D2305
YDR423C	D392
YDR424C	D2008
YDR425W	D966
YDR427W	D1548
YDR428C	D1775
YDR429C	D1646
YDR429C	D61
YDR430C	D1417
YDR430C	D19
YDR432W	D61
YDR434W	D184
YDR435C	D952
YDR436W	D571
YDR437W	D1584
YDR438W	D654
YDR439W	D884
YDR440W	D1015
YDR441C	D1394
YDR443C	D408
YDR444W	D908
YDR447C	D1683
YDR448W	D1983
YDR448W	D2443
YDR448W	D719
YDR449C	D2025
YDR450W	D1578
YDR451C	D2348
YDR452W	D571
YDR453C	D1489
YDR453C	D2495
YDR454C	D1140
YDR456W	D290
YDR457W	D468
YDR457W	D590
YDR457W	D804
YDR458C	D407
YDR459C	D2366
YDR460W	D1058
YDR462W	D1498
YDR464W	D48
YDR466W	D98
YDR468C	D2067
YDR468C	D2295
YDR469W	D2464
YDR471W	D2032
YDR472W	D932
YDR473C	D1604
YDR473C	D770
YDR477W	D2446
YDR477W	D98
YDR478W	D1892
YDR479C	D355
YDR481C	D219
YDR482C	D2459
YDR483W	D375
YDR484W	D141
YDR485C	D2521
YDR485C	D663
YDR486C	D1128
YDR487C	D1038
YDR488C	D15
YDR489W	D1570
YDR490C	D98
YDR492W	D655
YDR496C	D1411
YDR497C	D182
YDR498C	D1939
YDR499W	D103
YDR500C	D2383
YDR501W	D121
YDR502C	D1490
YDR502C	D1669
YDR502C	D1869
YDR503C	D707
YDR505C	D1718
YDR506C	D1412
YDR506C	D1424
YDR506C	D1643
YDR507C	D98
YDR508C	D162
YDR510W	D2190
YDR511W	D1607
YDR512C	D2074
YDR513W	D2238
YDR515W	D2318
YDR516C	D751
YDR516C	D951
YDR517W	D879
YDR518W	D241
YDR519W	D1918
YDR520C	D2468
YDR523C	D98
YDR524C	D1700
YDR525W-A	D2415
YDR527W	D2187
YDR527W	D2434
YDR529C	D1825
YDR530C	D2262
YDR531W	D458
YDR533C	D1233
YDR536W	D182
YDR538W	D946
YDR539W	D275
YDR540C	D1265
YDR541C	D729
YDR542W	D1793
YDR545W	D2
YDR545W	D46
YEL002C	D282
YEL003W	D1821
YEL004W	D502
YEL006W	D423
YEL007W	D1116
YEL009C	D2305
YEL011W	D1919
YEL011W	D1994
YEL011W	D397
YEL012W	D1384
YEL013W	D402
YEL015W	D1072
YEL015W	D2525
YEL016C	D366
YEL017C-A	D2458
YEL019C	D2352
YEL020C	D1108
YEL020C	D1407
YEL020C	D1451
YEL020W-A	D2249
YEL021W	D917
YEL022W	D993
YEL023C	D350
YEL024W	D2007
YEL024W	D2353
YEL026W	D1893
YEL027W	D1391
YEL029C	D776
YEL030W	D110
YEL031W	D331
YEL031W	D666
YEL032W	D343
YEL034W	D2240
YEL034W	D2512
YEL036C	D546
YEL037C	D2429
YEL037C	D378
YEL037C	D807
YEL038W	D331
YEL039C	D1878
YEL040W	D1201
YEL041W	D586
YEL042W	D230
YEL044W	D2521
YEL046C	D625
YEL047C	D244
YEL048C	D1275
YEL049W	D1793
YEL050C	D1557
YEL050C	D2123
YEL051W	D1067
YEL052W	D520
YEL053C	D1301
YEL054C	D2043
YEL054C	D2324
YEL055C	D56
YEL056W	D15
YEL056W	D2185
YEL058W	D1440
YEL058W	D1717
YEL058W	D2058
YEL059C-A	D2179
YEL060C	D1870
YEL060C	D596
YEL061C	D264
YEL062W	D166
YEL063C	D162
YEL064C	D209
YEL065W	D163
YEL066W	D1876
YEL069C	D182
YEL070W	D1274
YEL070W	D798
YEL071W	D1478
YEL071W	D778
YEL077C	D2
YER001W	D589
YER002W	D919
YER003C	D346
YER004W	D312
YER005W	D230
YER006W	D1620
YER006W	D2111
YER007C-A	D1981
YER007W	D2197
YER007W	D516
YER008C	D100
YER009W	D1552
YER010C	D1231
YER011W	D1793
YER011W	D986
YER012W	D1057
YER013W	D1112
YER013W	D2
YER013W	D46
YER013W	D76
YER015W	D38
YER016W	D2301
YER016W	D6
YER017C	D1035
YER017C	D1912
YER017C	D229
YER019C-A	D2476
YER019W	D315
YER020W	D237
YER021W	D1548
YER021W	D2218
YER022W	D133
YER023W	D1732
YER024W	D93
YER025W	D12
YER026C	D1748
YER027C	D1703
YER028C	D1815
YER029C	D1936
YER030W	D2494
YER031C	D977
YER036C	D17
YER037W	D331
YER038C	D363
YER039C	D502
YER040W	D2492
YER041W	D1798
YER042W	D1322
YER043C	D25
YER044C	D1744
YER045C	D2305
YER047C	D229
YER048C	D1967
YER048W-A	D1607
YER049W	D552
YER050C	D2450
YER052C	D2270
YER052C	D583
YER053C	D423
YER054C	D1632
YER055C	D1288
YER055C	D2143
YER056C	D223
YER056C-A	D1923
YER057C	D1711
YER059W	D941
YER060W	D223
YER060W-A	D223
YER061C	D1707
YER061C	D708
YER062C	D331
YER063W	D2509
YER064C	D1926
YER065C	D156
YER066W	D15
YER067W	D1337
YER069W	D1053
YER069W	D1161
YER069W	D1627
YER069W	D583
YER070W	D155
YER070W	D1978
YER070W	D2198
YER071C	D2061
YER072W	D2310
YER073W	D196
YER074W	D2041
YER074W-A	D2090
YER075C	D437
YER075C	D806
YER078C	D1525
YER078C	D573
YER080W	D580
YER081W	D21
YER082C	D15
YER082C	D2088
YER083C	D636
YER086W	D1095
YER086W	D449
YER087C-B	D2476
YER087W	D484
YER088C	D719
YER089C	D610
YER090W	D1379
YER090W	D646
YER091C	D510
YER091C	D511
YER094C	D1057
YER095W	D725
YER096W	D165
YER098W	D71
YER099C	D1394
YER100W	D1384
YER101C	D1520
YER102W	D724
YER103W	D110
YER105C	D138
YER105C	D172
YER106W	D739
YER107C	D15
YER109C	D2532
YER110C	D2070
YER111C	D2095
YER112W	D1936
YER113C	D128
YER114C	D2266
YER114C	D318
YER114C	D842
YER116C	D2372
YER117W	D1492
YER118C	D318
YER119C	D209
YER120W	D1828
YER122C	D1700
YER123W	D98
YER124C	D15
YER125W	D1114
YER125W	D468
YER125W	D47
YER126C	D724
YER127W	D1842
YER128W	D1036
YER129W	D98
YER130C	D1815
YER131W	D1783
YER133W	D571
YER136W	D253
YER137C-A	D1873
YER138C	D1676
YER138C	D1873
YER138C	D961
YER139C	D2121
YER140W	D521
YER141W	D416
YER142C	D34
YER143W	D1652
YER143W	D807
YER144C	D71
YER144C	D806
YER145C	D322
YER146W	D1936
YER147C	D120
YER148W	D1221
YER151C	D71
YER152C	D313
YER153C	D774
YER154W	D756
YER155C	D1016
YER155C	D1555
YER155C	D949
YER156C	D505
YER157W	D1342
YER159C	D2280
YER159C-A	D1873
YER160C	D1676
YER160C	D1873
YER160C	D961
YER161C	D1699
YER162C	D1468
YER162C	D2052
YER162C	D2294
YER162C	D2342
YER163C	D902
YER164W	D1443
YER164W	D2
YER164W	D302
YER165W	D2169
YER165W	D61
YER166W	D666
YER168C	D1450
YER169W	D1695
YER169W	D2499
YER170W	D33
YER171W	D1130
YER171W	D1413
YER172C	D2
YER172C	D40
YER172C	D46
YER173W	D181
YER174C	D2238
YER174C	D241
YER175C	D1759
YER177W	D855
YER178W	D519
YER179W	D725
YER180C-A	D2277
YER183C	D1051
YER184C	D2468
YER184C	D442
YER185W	D757
YER188C-A	D2037
YER190W	D2
YER190W	D46
YFL001W	D518
YFL002C	D2
YFL002C	D46
YFL002W-A	D1676
YFL002W-A	D1873
YFL002W-A	D961
YFL002W-B	D1873
YFL003C	D1428
YFL003C	D31
YFL003C	D716
YFL004W	D2310
YFL004W	D466
YFL004W	D475
YFL005W	D977
YFL007W	D1965
YFL008W	D28
YFL009W	D15
YFL009W	D2441
YFL010C	D1114
YFL011W	D182
YFL014W	D2332
YFL016C	D1814
YFL016C	D1967
YFL016C	D1975
YFL017C	D1876
YFL017W-A	D1936
YFL018C	D1728
YFL018C	D32
YFL020C	D1793
YFL021W	D2492
YFL021W	D2516
YFL022C	D548
YFL023W	D1553
YFL023W	D1972
YFL024C	D1198
YFL025C	D845
YFL026W	D642
YFL027C	D794
YFL028C	D17
YFL029C	D98
YFL030W	D381
YFL031W	D2392
YFL033C	D1716
YFL033C	D98
YFL034C-A	D1743
YFL034C-B	D1186
YFL034W	D452
YFL036W	D179
YFL037W	D1569
YFL037W	D899
YFL038C	D977
YFL039C	D84
YFL040W	D182
YFL041W	D1412
YFL041W	D1424
YFL041W	D1643
YFL042C	D2006
YFL044C	D1589
YFL045C	D936
YFL046W	D1205
YFL047W	D1839
YFL047W	D2213
YFL047W	D949
YFL048C	D722
YFL049W	D1487
YFL050C	D217
YFL051C	D1474
YFL052W	D2468
YFL052W	D442
YFL053W	D1192
YFL053W	D494
YFL054C	D633
YFL055W	D162
YFL056C	D531
YFL057C	D531
YFL058W	D906
YFL059W	D998
YFL060C	D990
YFL061W	D1830
YFL062W	D615
YFL066C	D2
YFL066C	D46
YFR002W	D119
YFR003C	D2302
YFR004W	D1644
YFR005C	D2188
YFR005C	D71
YFR006W	D1525
YFR006W	D573
YFR007W	D35
YFR009W	D17
YFR010W	D378
YFR010W	D71
YFR011C	D1364
YFR012W	D117
YFR014C	D98
YFR015C	D102
YFR018C	D898
YFR019W	D169
YFR019W	D2027
YFR019W	D611
YFR021W	D15
YFR022W	D1184
YFR022W	D604
YFR023W	D61
YFR024C-A	D1611
YFR024C-A	D318
YFR025C	D779
YFR028C	D1482
YFR030W	D1705
YFR030W	D922
YFR031C	D28
YFR031C-A	D1557
YFR031C-A	D2123
YFR032C	D61
YFR032C-A	D2480
YFR033C	D2194
YFR034C	D2018
YFR037C	D1983
YFR037C	D2443
YFR037C	D719
YFR038W	D2
YFR038W	D302
YFR040W	D157
YFR041C	D1967
YFR044C	D26
YFR045W	D423
YFR047C	D1217
YFR047C	D1951
YFR048W	D1078
YFR049W	D1787
YFR050C	D1057
YFR051C	D1311
YFR051C	D438
YFR052W	D858
YFR053C	D751
YFR053C	D951
YFR055W	D272
YGL001C	D680
YGL002W	D1084
YGL003C	D15
YGL004C	D15
YGL006W	D1048
YGL006W	D2215
YGL006W	D331
YGL006W	D666
YGL008C	D2215
YGL008C	D331
YGL008C	D666
YGL009C	D1523
YGL009C	D221
YGL010W	D1464
YGL011C	D1057
YGL011C	D2543
YGL012W	D256
YGL013C	D2468
YGL013C	D442
YGL014W	D234
YGL017W	D1382
YGL017W	D1792
YGL018C	D1967
YGL018C	D2173
YGL019W	D957
YGL020C	D1125
YGL021W	D1757
YGL022W	D112
YGL023C	D2027
YGL025C	D325
YGL026C	D449
YGL026C	D786
YGL027C	D58
YGL029W	D1779
YGL030W	D1893
YGL031C	D2200
YGL033W	D1236
YGL037C	D1100
YGL038C	D1950
YGL039W	D729
YGL040C	D529
YGL043W	D1738
YGL043W	D2398
YGL043W	D2463
YGL044C	D61
YGL045W	D1184
[truncated: 4,179 more rows]
