# Supplementary material for: Reconstituting protein interaction networks using parameter-dependent domain-domain interactions
Source: BMC Bioinformatics. 2013 May 7;14:154. doi: 10.1186/1471-2105-14-154 (PMC3660195; doi:10.1186/1471-2105-14-154)
Supplement: Additional file 1 — Merged annotation. This file contains lists of new protein-domain annotations and lists that map new domain labels onto the domain labels used in the original annotation databases. [file 1471-2105-14-154-S1.zip › 1_dom_profile.txt]

D0	B3_4	B5	
D1	GALKASE_GAL_BDG	GHMP_KINASES_N	
D2	HA2	HELICASE_C	
D3	NOSIC	NOP	
D4	PYRIDOX_OXIDASE	PNPOX_C	
D5	TOPRIM	TOPOISOM_BAC	
D6	CDC24	CH	
D7	HATPASE_C	HSP90	
D8	LACTAMASE_B	BETA-CASP	
D9	TF_ZN_RIBBON	TFIIE_ALPHA	
D10	S4	RIBOSOMAL_S4E	
D11	UDPGT	GLYCO_TRANSF_28	
D12	GTP_EFTU	EFG_C	EFG_IV	EIF2_C	IF-2	GTP_EFTU_D2	
D13	ILVN	ILVC	
D14	PCRF	RF-1	
D15	COATOMER_WDAD	WD40	
D16	ENTH	ANTH	
D17	ABC_TRAN	ABC2_MEMBRANE	ABC_MEMBRANE	
D18	CPSASE_L_CHAIN	CPSASE_L_D2	CPSASE_L_D3	
D19	M16C_ASSOC	PEPTIDASE_M16_C	
D20	HOM_END	HOM_END_HINT	
D21	2-HACID_DH_C	2-HACID_DH	
D22	RNA_POL_RPB2_2	RNA_POL_RPB2_1	
D23	NIR_SIR	NIR_SIR_FERR	
D24	RNA_POL_RPB1_6	RNA_POL_RPB1_5	RNA_POL_RPB1_7	
D25	ADOHCYASE_NAD	ADOHCYASE	
D26	M20_DIMER	PEPTIDASE_M20	
D27	RNA_POL_A_BAC	RNA_POL_L	
D28	SMC_HINGE	SMC_N	
D29	GSH_SYNTHASE	GSH_SYNTH_ATP	
D30	RTC_INSERT	RTC	
D31	MUTS_IV	MUTS_III	
D32	PYR_REDOX	PYR_REDOX_2	
D33	ADK_LID	ADK	
D34	HHH	HHH-GPD	
D35	AAA_5	
D36	DUF3414	
D37	MMS1	
D38	AMP-BINDING	
D39	ION_TRANS	
D40	SEC63	
D41	BNR	
D42	MED5	
D43	NRAP	
D44	KH_1	
D45	CLATHRIN	
D46	DEAD	
D47	C2	
D48	DUF3020	
D49	IKI3	
D50	NUP188	
D51	FMP27	
D52	V_ATPASE_I	
D53	GLUCAN_SYNTHASE	
D54	CRT10	
D55	VPS35	
D56	DNA_POL_PHI	
D57	FLOCCULIN	
D58	GLYCO_HYDRO_63	
D59	MED16	
D60	SPB_INTERACTING	
D61	RRM_1	
D62	PAT1	
D63	PATCHED	
D64	MIF4G	
D65	PHD	
D66	VID27	
D67	DNA_POL_B_EXO	
D68	PDR_CDR	
D69	NOP14	
D70	HRP1	
D71	UCH	
D72	SEC10	
D73	PHOSPHORYLASE	
D74	RHD3	
D75	GDC-P	
D76	S1	
D77	BARREN	
D78	UTP14	
D79	RRN6	
D80	TRNA-SYNT_1	
D81	UTP8	
D82	ACC_CENTRAL	
D83	SPC97_SPC98	
D84	ACTIN	
D85	NA_CA_EX	
D86	MAP65_ASE1	
D87	MYOSIN_HEAD	
D88	TCO89	
D89	RED1	
D90	GLYCO_HYDRO_81	
D91	DUF1712	
D92	OPT	
D93	CARN_ACYLTRANSF	
D94	PEPTIDASE_S64	
D95	SEC39	
D96	PFK	
D97	ATP-SYNT_AB	
D98	PKINASE	
D99	CULLIN	
D100	SEC3	
D101	GLYCO_HYDRO_47	
D102	GLYCOGEN_SYN	
D103	LCD1	
D104	SEC1	
D105	NUP84_NUP100	
D106	KINETOCHOR_YBP2	
D107	UFD2P_CORE	
D108	SLX4	
D109	COG6	
D110	HSP70	
D111	FTHFS	
D112	STT3	
D113	UPF0061	
D114	NDC1_NUP	
D115	CDC45	
D116	RAV1P_C	
D117	SUR7	
D118	SEC6	
D119	NIC96	
D120	COHESIN_LOAD	
D121	FHA	
D122	MEM_TRANS	
D123	ADAPTIN_N	
D124	NUCLEOPOR_NUP85	
D125	IML2	
D126	TRP	
D127	KAR9	
D128	EMP70	
D129	SIR1	
D130	RRN3	
D131	TRNA-SYNT_2C	
D132	MPP10	
D133	MED17	
D134	SART-1	
D135	NPR3	
D136	SFI1	
D137	GPI16	
D138	NUCLEOPORIN_C	
D139	FBPA	
D140	PEPTIDASE_M49	
D141	VPS52	
D142	TREHALASE	
D143	CARBOXYL_TRANS	
D144	MIRO	
D145	RFT-1	
D146	HPC2	
D147	DHC_N1	
D148	EIF-3C_N	
D149	PLA2_B	
D150	THIF	
D151	HYDANTOINASE_B	
D152	PRENYLTRANS	
D153	PHO4	
D154	G_GLU_TRANSPEPT	
D155	RIBONUC_RED_LGC	
D156	ICL	
D157	SAPS	
D158	ILVD_EDD	
D159	CHITIN_SYNTH_2	
D160	AIRS_C	
D161	MALATE_SYNTHASE	
D162	AA_PERMEASE	
D163	MFS_1	
D164	ALG6_ALG8	
D165	SEL1	
D166	NPR2	
D167	UVRD-HELICASE	
D168	SKN1	
D169	CPN60_TCP1	
D170	ACID_PHOSPHAT_A	
D171	MDM31_MDM32	
D172	NUCLEOPORIN_N	
D173	AATASE	
D174	MITOFILIN	
D175	DUF3210	
D176	TCP11	
D177	THT1	
D178	BAF1_ABF1	
D179	RNA_POL	
D180	FMP27_WPPW	
D181	RAD17	
D182	SUGAR_TR	
D183	ATG22	
D184	PIG-S	
D185	PRMT5	
D186	SLD3	
D187	STN1	
D188	DSL1	
D189	PAH	
D190	GAA1	
D191	DUF2347	
D192	AMINO_OXIDASE	
D193	PGI	
D194	SOG2	
D195	RGP1	
D196	ALDEDH	
D197	INIT_TRNA_PT	
D198	TRNA-SYNT_2	
D199	GLYCO_TRANSF_20	
D200	GDE_C	
D201	NHA1_C	
D202	ANOCTAMIN	
D203	ADH_SHORT	
D204	IMPDH	
D205	DUF889	
D206	ICE2	
D207	PEPTIDASE_M3	
D208	DAO	
D209	AA_TRANS	
D210	CHAPS	
D211	MON1	
D212	DNA_TOPOISOIV	
D213	PEPCK_ATP	
D214	GLYCO_TRANSF_22	
D215	DUF2413	
D216	MMGE_PRPD	
D217	CORA	
D218	P450	
D219	ALK_PHOSPHATASE	
D220	MUS7	
D221	ACONITASE	
D222	AMIDASE	
D223	TRANSP_CYT_PUR	
D224	DNA_POL_B	
D225	RNA_POL_RPB1_1	
D226	TPR_1	
D227	TRM	
D228	RINT1_TIP1	
D229	AAA	
D230	GDA1_CD39	
D231	EPSP_SYNTHASE	
D232	NA_SULPH_SYMP	
D233	PEPTIDASE_M18	
D234	PUF	
D235	DUF3535	
D236	SERINC	
D237	G-ALPHA	
D238	RNA12	
D239	LIM	
D240	NAD_BINDING_5	
D241	THIOREDOXIN	
D242	COX1	
D243	TYR-DNA_PHOSPHO	
D244	FAD_BINDING_2	
D245	DRC1-SLD2	
D246	TIM54	
D247	PEPTIDASE_C1_2	
D248	GLYCO_HYDRO_31	
D249	APT1	
D250	DUF3591	
D251	ISN1	
D252	BUD22	
D253	GDI	
D254	ZIP	
D255	TRUD	
D256	ERG4_ERG24	
D257	MORPH_PROTEIN1	
D258	RIBOPHORIN_I	
D259	LTV	
D260	LACT	
D261	HCO3_COTRANSP	
D262	BUL1_N	
D263	GLYCO_HYDRO_15	
D264	KINESIN	
D265	SACCHAROP_DH	
D266	CAS_CSE1	
D267	B56	
D268	PIGN	
D269	MANNOSYL_TRANS2	
D270	PEPTIDASE_S10	
D271	CHL4	
D272	CYS_MET_META_PP	
D273	DUF2422	
D274	DUF1253	
D275	UBID	
D276	PEROXIN-3	
D277	MBOAT	
D278	ADENYLSUCC_SYNT	
D279	TRNA-SYNT_1E	
D280	METALLOPEP	
D281	IDO	
D282	DDOST_48KD	
D283	RSM22	
D284	PAF1	
D285	DUF89	
D286	TEA	
D287	PEPTIDASE_M1	
D288	HISTIDINOL_DH	
D289	SSF	
D290	NA_H_EXCHANGER	
D291	FF	
D292	SVF1	
D293	UDPGP	
D294	AIP3	
D295	TRKH	
D296	DHC_N2	
D297	AMMONIUM_TRANSP	
D298	ARGJ	
D299	DNA_POL_A	
D300	NOP53	
D301	KAT11	
D302	SNF2_N	
D303	DUF1708	
D304	A_DEAMINASE	
D305	PROCN	
D306	BRCT	
D307	PEPTIDASE_C50	
D308	LGL_C	
D309	ZF-ZPR1	
D310	TIP49	
D311	ARGINOSUC_SYNTH	
D312	HIM1	
D313	AMINOTRAN_1_2	
D314	UPF0052	
D315	EXO_ENDO_PHOS	
D316	CITRATE_SYNT	
D317	SHMT	
D318	SH3_1	
D319	GIDA	
D320	APG17	
D321	CATALASE	
D322	FTR1	
D323	DUF1720	
D324	PGK	
D325	MED3	
D326	NRAMP	
D327	FH2	
D328	ISO_DH	
D329	ORC6	
D330	ASP	
D331	HYDROLASE	
D332	GCS	
D333	TFB2	
D334	DIE2_ALG10	
D335	SECY	
D336	DUF3533	
D337	DUF2722	
D338	AVL9	
D339	DUF1744	
D340	TRNA-SYNT_1G	
D341	PAXNEB	
D342	CLN3	
D343	MCM	
D344	MGR1	
D345	GSF2	
D346	PMI_TYPEI	
D347	EXO70	
D348	BRO1	
D349	BAR_2	
D350	DUF2235	
D351	DUF3337	
D352	FAT	
D353	GLYCO_HYDRO_38C	
D354	RNA_POL_I_A49	
D355	PEX24P	
D356	NOT1	
D357	CALRETICULIN	
D358	HMG-COA_RED	
D359	MATE	
D360	APG6	
D361	VOLTAGE_CLC	
D362	TRNA_ME_TRANS	
D363	NSE5	
D364	V-ATPASE_C	
D365	PALH	
D366	PHOSPHODIEST	
D367	ACYL_TRANSF_1	
D368	DPPIV_N	
D369	MAD	
D370	GATASE_2	
D371	OXYSTEROL_BP	
D372	VPS16_N	
D373	RNA_POL_RPB2_6	
D374	ISH1	
D375	GLYCO_TRANSF_15	
D376	CATION_EFFLUX	
D377	BPL_N	
D378	UBIQUITIN	
D379	GLYCO_HYDRO_18	
D380	HIST_DEACETYL	
D381	AMINOTRAN_5	
D382	DUF2424	
D383	SAM_DECARBOX	
D384	ALG3	
D385	DUF2075	
D386	GLU_SYNTHASE	
D387	CSE1	
D388	COPI_C	
D389	AMINOTRAN_3	
D390	NPD	
D391	LEO1	
D392	PAP1	
D393	GLYCO_HYDRO_76	
D394	APG9	
D395	VAR1	
D396	DUF3468	
D397	ALPHA-AMYLASE	
D398	DUF3402	
D399	VPS53_N	
D400	NAB6_MRNP_BDG	
D401	PEPTIDASE_A22B	
D402	ARM	
D403	FE-ADH	
D404	PTR2	
D405	RCC1	
D406	VPS26	
D407	MSC	
D408	MED13_C	
D409	DSL1_N	
D410	GLYCO_HYDRO_65M	
D411	GCD14	
D412	FAD_BINDING_3	
D413	TAU95	
D414	CHORISMATE_SYNT	
D415	TATD_DNASE	
D416	COX15-CTAA	
D417	C4DIC_MAL_TRAN	
D418	TRNA-SYNT_1D	
D419	EXS	
D420	TAP42	
D421	OXIDORED_FMN	
D422	DOR1	
D423	MITO_CARR	
D424	IF-2B	
D425	USO1_P115_HEAD	
D426	DUF1682	
D427	ORC2	
D428	URO-D	
D429	DHQ_SYNTHASE	
D430	ERO1	
D431	NSE4	
D432	MIS12_COMPONENT	
D433	PRO_DH	
D434	ABHYDROLASE_1	
D435	MED1	
D436	SECURIN	
D437	Y_PHOSPHATASE	
D438	ADAP_COMP_SUB	
D439	PAP_CENTRAL	
D440	FMN_DH	
D441	SYJA_N	
D442	FUNGAL_TRANS	
D443	CAP_N	
D444	SEC15	
D445	PK	
D446	MO25	
D447	TTL	
D448	INOSITOL_P	
D449	PALP	
D450	F_BP_ALDOLASE	
D451	DOPEY_N	
D452	DUF726	
D453	AMIDOHYDRO_1	
D454	RNASE_H2-YDR279	
D455	DUF654	
D456	SCS3P	
D457	CRCB	
D458	FUMBLE	
D459	COG4	
D460	GLYCO_HYDRO_72	
D461	DUF2351	
D462	DUF2036	
D463	V-ATPASE_H_N	
D464	PI3_PI4_KINASE	
D465	REP_4	
D466	SPX	
D467	GDPD	
D468	HECT	
D469	FE_HYD_LG_C	
D470	RNB	
D471	NPA1	
D472	DS	
D473	TRANSKETOLASE_N	
D474	LYASE_1	
D475	VTC	
D476	DIPHTHAMIDE_SYN	
D477	LGE1	
D478	NUCLEOSIDE_TRAN	
D479	CTP_TRANSF_1	
D480	VATP-SYNT_AC39	
D481	DUF221	
D482	DAGAT	
D483	PYRIDOXAL_DEC	
D484	TRNA-SYNT_2B	
D485	CHOLINE_TRANSPO	
D486	ALDOSE_EPIM	
D487	IU_NUC_HYDRO	
D488	CPSF_A	
D489	NATB_MDM20	
D490	MEMO	
D491	BROMODOMAIN	
D492	ALO	
D493	PLDC	
D494	DAK1	
D495	NOL1_NOP2_FMU	
D496	AICARFT_IMPCHAS	
D497	FBPASE	
D498	DUF605	
D499	CRM1_C	
D500	GCD10P	
D501	CNH	
D502	UAA	
D503	MEIOTIC_REC114	
D504	PDEASE_II	
D505	UPF0160	
D506	SEPTIN	
D507	TIMELESS	
D508	PFKB	
D509	DUS	
D510	METH_SYNT_2	
D511	METH_SYNT_1	
D512	SPC7	
D513	DAP3	
D514	VPS16_C	
D515	A_DEAMIN	
D516	LRR_1	
D517	TRNA-SYNT_1C	
D518	PSEUDOU_SYNTH_1	
D519	E1_DH	
D520	AFG1_ATPASE	
D521	DUF747	
D522	BYSTIN	
D523	FERROCHELATASE	
D524	NBP1	
D525	NPL4	
D526	ASPARAGINASE	
D527	ARSA_ATPASE	
D528	HDA2-3	
D529	ALAD	
D530	ROGDI_LZ	
D531	ALDO_KET_RED	
D532	GLYCO_HYDRO_28	
D533	ACYL_COA_THIO	
D534	ATP-SULFURYLASE	
D535	NOC2	
D536	TRNA-SYNT_1B	
D537	COPROGEN_OXIDAS	
D538	PPX-GPPA	
D539	POX_MCEL	
D540	ARGINASE	
D541	RNA_POL_RPC34	
D542	RAN-BINDING	
D543	TRANSFERASE	
D544	CDC50	
D545	ALLANTOICASE	
D546	ANP1	
D547	MTC	
D548	TRNA-SYNT_2D	
D549	DIT1_PVCA	
D550	PS_DCARBXYLASE	
D551	DUF833	
D552	OFD1_CTDD	
D553	AAR2	
D554	PANTOATE_LIGASE	
D555	KTI12	
D556	DUF2408	
D557	DAHP_SYNTH_1	
D558	DUF3543	
D559	BRIX	
D560	PEPTIDASE_M22	
D561	SDA1	
D562	N2227	
D563	S-METHYL_TRANS	
D564	BAC_SURFACE_AG	
D565	GLYCO_HYDRO_32N	
D566	SIS	
D567	RRNAAD	
D568	PTPA	
D569	DUF3115	
D570	CHS3P	
D571	METALLOPHOS	
D572	D123	
D573	PEPTIDASE_M24	
D574	SULFATE_TRANSP	
D575	TRANSALDOLASE	
D576	DUF663	
D577	DSL1_C	
D578	TFIIF_BETA	
D579	PPP4R2	
D580	APH	
D581	DUF171	
D582	PET127	
D583	AA_KINASE	
D584	NUP160	
D585	6PGD	
D586	NAD_KINASE	
D587	RNA_POL_RPC82	
D588	GLYOXALASE	
D589	MANNOSYL_TRANS3	
D590	DUF908	
D591	MED18	
D592	PORIN_3	
D593	LON	
D594	TRM13	
D595	THYMIDYLAT_SYNT	
D596	PEPTIDASE_S8	
D597	MIT_RIBOS_MRP51	
D598	LUNG_7-TM_R	
D599	HIS_BIOSYNTH	
D600	HYDANTOINASE_A	
D601	PEPTIDASE_C54	
D602	DYNAMIN_M	
D603	GLU_SYN_CENTRAL	
D604	ARRESTIN_C	
D605	DHO_DH	
D606	MTHFR	
D607	SDS3	
D608	YTP1	
D609	SGL	
D610	PP2C	
D611	PIP5K	
D612	G6PD_C	
D613	DASH_SPC34	
D614	PEPTIDASE_C14	
D615	DUP	
D616	RIBOSOMAL_L3	
D617	COATOMER_E	
D618	GATB_N	
D619	ENOLASE_C	
D620	PEPTIDASE_M14	
D621	SPO22	
D622	COFILIN_ADF	
D623	NCA2	
D624	DUF2454	
D625	BETA_ELIM_LYASE	
D626	TFB4	
D627	PER1	
D628	BUL1_C	
D629	GLYCO_HYDRO_17	
D630	AHS2	
D631	ABC_MEMBRANE_2	
D632	DRF_GBD	
D633	MIP	
D634	GLYCO_HYDRO_65N	
D635	BEACH	
D636	GET2	
D637	DNA_PRIMASE_LRG	
D638	FGGY_N	
D639	HAP2_ELONG	
D640	DUF3554	
D641	PHZC-PHZF	
D642	STE2	
D643	POL_ALPHA_B_N	
D644	PHO86	
D645	RIBONUC_RED_SM	
D646	CHORISMATE_BIND	
D647	GPP34	
D648	STE3	
D649	DUF1162	
D650	SET	
D651	PEX19	
D652	PESCADILLO_N	
D653	DUF3608	
D654	EAMA	
D655	HLYIII	
D656	SURF1	
D657	TFIIA	
D658	ATP-SYNT	
D659	SQS_PSY	
D660	COATAMER_BETA_C	
D661	FRAG1	
D662	POC1	
D663	YL1	
D664	ATP11	
D665	CELLULASE	
D666	E1-E2_ATPASE	
D667	LETM1	
D668	TAUD	
D669	POLYPRENYL_SYNT	
D670	CTP_SYNTH_N	
D671	HMG_COA_SYNT_C	
D672	APHC	
D673	TRF	
D674	FMO-LIKE	
D675	SE	
D676	ELFV_DEHYDROG	
D677	SAICAR_SYNT	
D678	N1221	
D679	HK	
D680	3BETA_HSD	
D681	NAP	
D682	DUF124	
D683	SEC23_TRUNK	
D684	CARB_KINASE	
D685	GLYCO_HYDRO_38	
D686	ESTERASE	
D687	PNP_UDP_1	
D688	ATP-SYNT_S1	
D689	GPI2	
D690	ASN_SYNTHASE	
D691	MMP37	
D692	CHOLINE_KINASE	
D693	RVT_1	
D694	SIP1	
D695	BTB	
D696	IGPS	
D697	DUF410	
D698	INS_P5_2-KIN	
D699	GAMMA-COP	
D700	PANTOATE_TRANSF	
D701	EIF3_SUBUNIT	
D702	THIOLASE_N	
D703	GLYCOS_TRANSF_3	
D704	CDC73	
D705	PTERIN_BIND	
D706	RCD1	
D707	PAP2	
D708	KETOACYL-SYNT	
D709	DUF2305	
D710	P34-ARC	
D711	DFP	
D712	NAD_SYNTHASE	
D713	ANK	
D714	ATP-SYNT_10	
D715	BOP1NT	
D716	MUTS_V	
D717	SURF4	
D718	DUF300	
D719	MYB_DNA-BINDING	
D720	TRNA_LIG_CPD	
D721	DUF572	
D722	LECTIN_LEG-LIKE	
D723	NUP96	
D724	RIBOSOMAL_S8E	
D725	RAD51	
D726	MET_10	
D727	NIF3	
D728	AMINOTRAN_4	
D729	EPIMERASE	
D730	RAD1	
D731	MANNOSYL_TRANS	
D732	DUF185	
D733	HEAT	
D734	DUF2407	
D735	SUN	
D736	CTP_TRANSF_2	
D737	ARV1	
D738	FAD_BINDING_7	
D739	MAM1	
D740	FTSJ	
D741	THI4	
D742	ATG27	
D743	DUF3453	
D744	IPPT	
D745	F-ACTIN_CAP_A	
D746	DUF28	
D747	HMGL-LIKE	
D748	DUF3722	
D749	SUF	
D750	LICD	
D751	HEXOKINASE_2	
D752	PQ-LOOP	
D753	COX3	
D754	COPIICOATED_ERV	
D755	UBIA	
D756	60KD_IMP	
D757	RTA1	
D758	LAGLIDADG_1	
D759	GLYCO_TRANSF_34	
D760	THO2	
D761	PGAM	
D762	XRN_N	
D763	PEX2_PEX12	
D764	ZF-RANBP	
D765	ATP_BIND_1	
D766	MALIC_M	
D767	EBP2	
D768	SSL1	
D769	F_ACTIN_CAP_B	
D770	PRP3	
D771	CYTO_HEME_LYASE	
D772	GLYCO_TRANSF_8	
D773	MKT1_C	
D774	PET122	
D775	LUC7	
D776	PHOS_PYR_KIN	
D777	DUF1776	
D778	FAD-OXIDASE_C	
D779	PHP	
D780	FORM_NIR_TRANS	
D781	DNA_POL_E_B	
D782	NAD_BINDING_4	
D783	SCRAMBLASE	
D784	CANDIDA_ALS_N	
D785	RNA_POL_3_RPC31	
D786	TRP_SYNTA	
D787	ATG13	
D788	PUL	
D789	UTP21	
D790	IMS	
D791	PMT	
D792	YIF1	
D793	UBIE_METHYLTRAN	
D794	TBC	
D795	YDC2-CATALYT	
D796	GTP1_OBG	
D797	SPERMINE_SYNTH	
D798	MANNITOL_DH_C	
D799	CPSF73-100_C	
D800	GLE1	
D801	TREHALOSE_PPASE	
D802	SUC_FER-LIKE	
D803	HIRA	
D804	DUF913	
D805	SPOIIE	
D806	RHODANESE	
D807	UBA	
D808	DUF159	
D809	SAW1	
D810	FLP_C	
D811	BAC_GDH	
D812	GLN-SYNT_C	
D813	ELO	
D814	NOP52	
D815	PIH1	
D816	GTR1_RAGA	
D817	CLASP_N	
D818	DDE	
D819	PEPTIDASE_M48	
D820	GATASE	
D821	NAPRTASE	
D822	CITMHS	
D823	TAF4	
D824	UTP11	
D825	SMC_NSE1	
D826	HEM4	
D827	MIF4G_LIKE_2	
D828	BAR	
D829	MAGE	
D830	DUF775	
D831	PI3KA	
D832	6PF2K	
D833	RIBOSOMAL_L4	
D834	ATP_BIND_4	
D835	CNMP_BINDING	
D836	PEPTIDASE_C13	
D837	ACYLTRANSFERASE	
D838	RAD54_N	
D839	CPDASE	
D840	TIM	
D841	IPK	
D842	PH	
D843	UPF0121	
D844	POP1	
D845	PGAP1	
D846	HUS1	
D847	TP_METHYLASE	
D848	MBA1	
D849	UNC-50	
D850	PDH	
D851	ABA_GPCR	
D852	DUF2401	
D853	HEME_OXYGENASE	
D854	KU_N	
D855	14-3-3	
D856	CASP_C	
D857	SURE	
D858	SAC3_GANP	
D859	DNA_PRIMASE_S	
D860	FOLB	
D861	AAA_2	
D862	FIBRILLARIN	
D863	ORN_ARG_DEC_N	
D864	NOT3	
D865	DUF3434	
D866	MGM101P	
D867	VPS5	
D868	CUT8	
D869	2-OXOACID_DH	
D870	CLATHRIN_LG_CH	
D871	METHYLTRANSF_8	
D872	FGGY_C	
D873	DUF2370	
D874	OPI1	
D875	RNA_LIG_T4_1	
D876	PRP8_DOMAINIV	
D877	NMD3	
D878	NDT80_PHOG	
D879	GRASP55_65	
D880	RIC1	
D881	TOPOISOM_I	
D882	FSH1	
D883	ALA_RACEMASE_N	
D884	LRS4	
D885	SIR2	
D886	ASP_GLU_RACE	
D887	DYNEIN_HEAVY	
D888	NTP_TRANSFERASE	
D889	MRE11_DNA_BIND	
D890	DUF2428	
D891	VAC_IMPORTDEG	
D892	UPF0016	
D893	HORMA	
D894	BAC_RHODOPSIN	
D895	EAP30	
D896	GIT3	
D897	CHALCONE	
D898	PEPTIDASE_M28	
D899	TUBULIN	
D900	NMT_C	
D901	SPB1_C	
D902	CHAC	
D903	PAC2	
D904	CAF1	
D905	ROT1	
D906	NMT1	
D907	ABHYDROLASE_2	
D908	DUF676	
D909	HYDROXY-O-METHY	
D910	FAA_HYDROLASE	
D911	SRP54	
D912	COQ4	
D913	DNA2	
D914	PEX11	
D915	SPT20	
D916	BIR	
D917	OMPDECASE	
D918	SNF5	
D919	NOP16	
D920	DHQUINASE_I	
D921	ATP-SYNT_A	
D922	FAD_BINDING_1	
D923	DUF1691	
D924	DUF1620	
D925	TYW3	
D926	ERCC4	
D927	ERG2_SIGMA1R	
D928	PORPHOBIL_DEAM	
D929	PDEASE_I	
D930	VIT1	
D931	PRENYLTRANSF	
D932	TRAPP	
D933	MRNA_TRIPASE	
D934	PDT	
D935	EIF2A	
D936	PMM	
D937	DUF2431	
D938	GCV_T	
D939	TOPOISOM_I_N	
D940	DUF3294	
D941	CYCLIN	
D942	ACETYLCOA_HYDRO	
D943	DER1	
D944	PEPTIDASE_C48	
D945	SEC62	
D946	FLAVOPROTEIN	
D947	CYTOCHROM_C1	
D948	PEROXIDASE	
D949	RHOGAP	
D950	HVSL	
D951	HEXOKINASE_1	
D952	LCM	
D953	DYNAMIN_N	
D954	THG1	
D955	AP_ENDONUC_2	
D956	DLH	
D957	CK_II_BETA	
D958	SSRECOG	
D959	MUR_LIGASE_M	
D960	HYDANT_A_N	
D961	RVT_2	
D962	RIBONUCLEASE_T2	
D963	AHS1	
D964	RNASE_HII	
D965	EOS1	
D966	PX	
D967	ALMT	
D968	ENDONUCLEASE_NS	
D969	DUF3449	
D970	DUF699	
D971	SYBINDIN	
D972	TRANSKET_PYR	
D973	FA_DESATURASE	
D974	SURF6	
D975	URB2	
D976	SHQ1	
D977	RAS	
D978	TENA_THI-4	
D979	RNA_POL_I_TF	
D980	RIBOSOMAL_S3AE	
D981	RNA_ME_TRANS	
D982	DNA_LIGASE_A_M	
D983	SLU7	
D984	RIO1	
D985	MEI5	
D986	PIR	
D987	PC_REP	
D988	SHE2P	
D989	MAF	
D990	SNO	
D991	GRP1_FUN34_YAAH	
D992	DUF3321	
D993	SEC7	
D994	XLF	
D995	GLYCOS_TRANSF_1	
D996	MAM33	
D997	LINKER_HISTONE	
D998	SOR_SNZ	
D999	RIBUL_P_3_EPIM	
D1000	ERV26	
D1001	RIBD_C	
D1002	NMRA	
D1003	PHYH	
D1004	PNK3P	
D1005	ION_TRANS_2	
D1006	DUF1709	
D1007	ATP-GRASP_2	
D1008	RIBOSOMAL_L1	
D1009	SPO7	
D1010	LON_C	
D1011	SHE9_MDM33	
D1012	PRP38	
D1013	METHYLTRANSF_4	
D1014	MED14	
D1015	DOT1	
D1016	RASGEF	
D1017	MED20	
D1018	PUT_PHOSPHATASE	
D1019	DUF383	
D1020	TRAM_LAG1_CLN8	
D1021	TPT	
D1022	PEPTIDASE_S9	
D1023	EMG1	
D1024	MOZ_SAS	
D1025	FORMYL_TRANS_N	
D1026	VPS28	
D1027	MRNA_CAP_ENZYME	
D1028	HOMOSERINE_DH	
D1029	MYOSIN_TH1	
D1030	PATATIN	
D1031	COBW	
D1032	PYC_OADA	
D1033	BAP31	
D1034	MER2	
D1035	PEPTIDASE_M41	
D1036	DUF1742	
D1037	GARS_A	
D1038	DHBP_SYNTHASE	
D1039	VATP-SYNT_E	
D1040	SMK-1	
D1041	VEL1P	
D1042	TMP-TENI	
D1043	KRI1	
D1044	FIG1	
D1045	APG5	
D1046	ALDOLASE_II	
D1047	KU	
D1048	CATION_ATPASE_C	
D1049	CLP1	
D1050	EIF-6	
D1051	5-FTHF_CYC-LIG	
D1052	SMG4_UPF3	
D1053	DUF619	
D1054	DRF_FH3	
D1055	SSU72	
D1056	DUF2421	
D1057	PROTEASOME	
D1058	MAT1	
D1059	GXGXG	
D1060	MND1	
D1061	SBF	
D1062	NUC173	
D1063	DUF2410	
D1064	SHR3_CHAPERONE	
D1065	RHO_GDI	
D1066	RNASE_PH	
D1067	ATP-SYNT_D	
D1068	PEPTIDASE_C12	
D1069	I_LWEQ	
D1070	PRAI	
D1071	ZF-DNA_POL	
D1072	YJEF_N	
D1073	SIN_N	
D1074	ATG31	
D1075	DNA_LIGASE_A_N	
D1076	MIF4G_LIKE	
D1077	RIBOSOMAL_S2	
D1078	DUF155	
D1079	ROX3	
D1080	LIPASE_GDSL	
D1081	WLM	
D1082	DUF106	
D1083	MED7	
D1084	EMP24_GP25L	
D1085	PEMT	
D1086	TAFII55_N	
D1087	CN_HYDROLASE	
D1088	LUM_BINDING	
D1089	CTR	
D1090	DYNAMITIN	
D1091	GPI1	
D1092	TIP41	
D1093	LDH_1_C	
D1094	PPTA	
D1095	THR_DEHYDRAT_C	
D1096	EEIG1	
D1097	RIBOSOMAL_L15E	
D1098	DUF2034	
D1099	GLYCO_TRAN_28_C	
D1100	ISOCHORISMATASE	
D1101	SPRY	
D1102	STE5_C	
D1103	ATP_BIND_3	
D1104	PRK	
D1105	SUA5_YCIO_YRDC	
D1106	RADICAL_SAM	
D1107	TRNA_U5-METH_TR	
D1108	TPP_ENZYME_N	
D1109	PRO_ISOMERASE	
D1110	MED6	
D1111	RASGAP	
D1112	DUF1605	
D1113	GALP_UDP_TRANSF	
D1114	WW	
D1115	PYROPHOSPHATASE	
D1116	GTI1_PAC2	
D1117	PHO88	
D1118	PXA	
D1119	RESIII	
D1120	MIR	
D1121	UPF2	
D1122	TRS120	
D1123	CALCIPRESSIN	
D1124	HAM1P_LIKE	
D1125	CHD5	
D1126	UREIDOGLY_HYDRO	
D1127	THYMIDYLATE_KIN	
D1128	SNF7	
D1129	NAD_BINDING_6	
D1130	DEAD_2	
D1131	COAE	
D1132	SRPRB	
D1133	HEAT_PBS	
D1134	PTS_2-RNA	
D1135	FAR-17A_AIG1	
D1136	ARF	
D1137	RNA_POLI_A34	
D1138	DUF3507	
D1139	METHYLTRANSF_16	
D1140	GUANYLATE_KIN	
D1141	MAS20	
D1142	RRS1	
D1143	ACOX	
D1144	SCO1-SENC	
D1145	DSHCT	
D1146	COQ7	
D1147	PAPS_REDUCT	
D1148	PIG-X	
D1149	CDC37_N	
D1150	CDC37_M	
D1151	RHOGEF	
D1152	LAGLIDADG_2	
D1153	ARB2	
D1154	PBP	
D1155	DDHD	
D1156	G6PD_N	
D1157	ATG11	
D1158	PEPT_TRNA_HYDRO	
D1159	DUF1349	
D1160	RNA_POL_RPB1_R	
D1161	SEMIALDHYDE_DHC	
D1162	PGA1	
D1163	RNA_POL_RPB1_2	
D1164	ALG14	
D1165	RIBOSOMAL_S7E	
D1166	MALIC	
D1167	NIF	
D1168	HR1	
D1169	RIB_5-P_ISOM_A	
D1170	UFD1	
D1171	MED8	
D1172	PAP_RNA-BIND	
D1173	TRNA-SYNT_1C_C	
D1174	BAND_7	
D1175	P21-ARC	
D1176	PEPTIDASE_M76	
D1177	RNA_POL_RPB1_3	
D1178	SPC22	
D1179	YIP1	
D1180	N6-ADENINEMLASE	
D1181	TFIIB	
D1182	MRG	
D1183	PEPTIDASE_A2B	
D1184	ARRESTIN_N	
D1185	ECH	
D1186	MOB1_PHOCEIN	
D1187	APC10	
D1188	DUF866	
D1189	GUANYLATE_CYC	
D1190	Y_PHOSPHATASE2	
D1191	CBF	
D1192	DAK2	
D1193	OSCP	
D1194	DNA_PHOTOLYASE	
D1195	SEC66	
D1196	KEI1	
D1197	N-SET	
D1198	EPL1	
D1199	NOT2_3_5	
D1200	CWF_CWC_15	
D1201	GLYCO_HYDRO_16	
D1202	APC15P	
D1203	RPN7	
D1204	UPF0220	
D1205	DUF1640	
D1206	GLYCOS_TRANSF_4	
D1207	INTRON_MATURAS2	
D1208	DUF947	
D1209	MAT_ALPHA1	
D1210	ALB1	
D1211	THF_DHG_CYH_C	
D1212	APBA	
D1213	UPF0113	
D1214	EXONUC_X-T	
D1215	CHAPERONE_DMP	
D1216	TLD	
D1217	QRPTASE_C	
D1218	TRNA_M1G_MT	
D1219	XPO1	
D1220	POLO_BOX	
D1221	TBP	
D1222	UDG	
D1223	CYTOCHROM_B_N	
D1224	HMG_COA_SYNT_N	
D1225	NAD_BINDING_2	
D1226	SUA5	
D1227	DUF1689	
D1228	SMI1_KNR4	
D1229	ATP-GRASP	
D1230	IST1	
D1231	METHYLTRANSF_6	
D1232	DUF2405	
D1233	DJ-1_PFPI	
D1234	DUF788	
D1235	MTR2	
D1236	TBPIP	
D1237	BCS1_N	
D1238	PIG-U	
D1239	DHH	
D1240	USE1	
D1241	MOCF_BIOSYNTH	
D1242	ARPC4	
D1243	NODULIN-LIKE	
D1244	PAM17	
D1245	PDCD2_C	
D1246	BOT1P	
D1247	GRPE	
D1248	RNA_POL_RPB4	
D1249	DUF21	
D1250	UBACT	
D1251	FOLLICULIN	
D1252	TRNA_LIG_KINASE	
D1253	REDOXIN	
D1254	ISY1	
D1255	RER1	
D1256	DNA_GYRASEB	
D1257	BPL_LPLA_LIPB	
D1258	MED4	
D1259	GLYCOS_TRANSF_2	
D1260	RIBOSOMAL_L6	
D1261	GALP_UDP_TR_C	
D1262	EST3	
D1263	3_5_EXONUC	
D1264	LNS2	
D1265	DUF1706	
D1266	SKI	
D1267	NAD_GLY3P_DH_N	
D1268	PIG-F	
D1269	HBRB	
D1270	PEP3_VPS18	
D1271	CHITIN_SYNTH_1	
D1272	LIPASE_3	
D1273	PSEUDOU_SYNTH_2	
D1274	MANNITOL_DH	
D1275	SEDLIN_N	
D1276	RIBOSOMAL_L13E	
D1277	OST3_OST6	
D1278	DUF2010	
D1279	GATB_YQEY	
D1280	TCTP	
D1281	RETICULON	
D1282	ESCRT-II	
D1283	METHYLTRANSF_15	
D1284	FMN_BIND_2	
D1285	NITROREDUCTASE	
D1286	MT_ATP-SYNT_B	
D1287	MT-A70	
D1288	HISG	
D1289	TOM37_C	
D1290	SPOU_METHYLASE	
D1291	TRNA_SYNT_1C_R1	
D1292	RRF	
D1293	RIBOSOMAL_L16	
D1294	LEUK-A4-HYDRO_C	
D1295	NMT	
D1296	DED_CYTO	
D1297	ETF	
D1298	IBR	
D1299	IF4E	
D1300	CGI-121	
D1301	MAK10	
D1302	MAF1	
D1303	CREATINASE_N	
D1304	RNASEH	
D1305	DUF3385	
D1306	U6-SNRNA_BDG	
D1307	ERF4	
D1308	RXT2_N	
D1309	BCDHK_ADOM3	
D1310	ANTICODON_1	
D1311	CLAT_ADAPTOR_S	
D1312	DUF2962	
D1313	CAP_C	
D1314	DHFR_1	
D1315	DUF592	
D1316	AMMECR1	
D1317	SKIP_SNW	
D1318	SPC25	
D1319	PEROXIN-13_N	
D1320	DUF1212	
D1321	GP_DH_C	
D1322	PMSR	
D1323	DUF3381	
D1324	FMP27_GFWDK	
D1325	LYSINE_DECARBOX	
D1326	PRO_CA	
D1327	RNASE_P_POP3	
D1328	APS_KINASE	
D1329	TAN	
D1330	MTS	
D1331	PRELI	
D1332	DASH_SPC19	
D1333	TIM17	
D1334	LAS1	
D1335	RFC1	
D1336	RAD52_RAD22	
D1337	DUF2578	
D1338	UNC45-CENTRAL	
D1339	NDC80_HEC	
D1340	STEROID_DH	
D1341	NUDIX	
D1342	SEC34	
D1343	DUF2011	
D1344	GAR1	
D1345	SRX	
D1346	G10	
D1347	SPT16	
D1348	GTP_CYCLOHYDRO2	
D1349	DUF3605	
D1350	ARD	
D1351	MID2	
D1352	3-HAO	
D1353	RIBOSOMAL_S7	
D1354	GWT1	
D1355	UPF0020	
D1356	PTPLA	
D1357	ASF1_HIST_CHAP	
D1358	RWD	
D1359	THOC7	
D1360	FMN_RED	
D1361	CYCLIN_N	
D1362	TIM21	
D1363	LDH_1_N	
D1364	DUF1690	
D1365	FLO11	
D1366	DUF3602	
D1367	APOO	
D1368	MUTL_C	
D1369	OTCACE	
D1370	PRO8NT	
D1371	TIM44	
D1372	CTAG_COX11	
D1373	AUTOPHAGY_N	
D1374	P16-ARC	
D1375	DUF2781	
D1376	HAT1_N	
D1377	PHOSDUCIN	
D1378	LMWPC	
D1379	ANTH_SYNT_I_N	
D1380	CBS	
D1381	FLAVOKINASE	
D1382	ATE_C	
D1383	UPF0005	
D1384	UQ_CON	
D1385	DUF2702	
D1386	SYF2	
D1387	UTP15_C	
D1388	INSIG	
D1389	GP_DH_N	
D1390	NPCC	
D1391	ATP-SYNT_C	
D1392	UTP13	
D1393	NAD_GLY3P_DH_C	
D1394	PRIBOSYLTRAN	
D1395	AIRC	
D1396	NUF2	
D1397	CUPIN_5	
D1398	DRMBL	
D1399	RIBOSOMAL_S8	
D1400	ZF-CCHC	
D1401	RRNA_PROCESSING	
D1402	RAD9	
D1403	RIBOSOMAL_L18P	
D1404	UPF1_ZN_BIND	
D1405	DHHA2	
D1406	BP28CT	
D1407	TPP_ENZYME_C	
D1408	STEROL-SENSING	
D1409	ER_LUMEN_RECEPT	
D1410	MGSA_C	
D1411	CPL	
D1412	CU-OXIDASE_2	
D1413	DUF1227	
D1414	CAULI_VI	
D1415	SOD_CU	
D1416	DMRL_SYNTHASE	
D1417	PEPTIDASE_M16	
D1418	CID2	
D1419	OTCACE_N	
D1420	MOD_R	
D1421	TYR_DEACYLASE	
D1422	NUCLEOPORIN2	
D1423	FLAVODOXIN_1	
D1424	CU-OXIDASE	
D1425	CRAL_TRIO	
D1426	PET20	
D1427	REP_FAC-A_C	
D1428	MUTS_II	
D1429	MCM2_N	
D1430	RNASE_P_P30	
D1431	UBIQ_CYT_C_CHAP	
D1432	UPF0029	
D1433	IGPD	
D1434	NOP25	
D1435	MRNA_CAP_C	
D1436	RTT106	
D1437	ZF-NPL4	
D1438	VHS	
D1439	RHOMBOID	
D1440	PGM_PMM_I	
D1441	RIBOSOMAL_L19E	
D1442	RASGAP_C	
D1443	CHROMO	
D1444	DUF846	
D1445	SYS1	
D1446	HSF_DNA-BIND	
D1447	ADA3	
D1448	ATP12	
D1449	PAL1	
D1450	POLYA_POL	
D1451	TPP_ENZYME_M	
D1452	MOG1	
D1453	DUF143	
D1454	NUP_RETROTRP_BD	
D1455	MARVEL	
D1456	PRA1	
D1457	KDO	
D1458	MACRO	
D1459	TOM22	
D1460	MPPN	
D1461	RRP15P	
D1462	ILM1	
D1463	DUF2013	
D1464	DUF962	
D1465	SEC8_EXOCYST	
D1466	UBX	
D1467	ORMDL	
D1468	RAD4	
D1469	MRC1	
D1470	MT_ATP-SYNT_D	
D1471	RIBOSOMAL_S19E	
D1472	RNA_POL_RPB8	
D1473	SAD1_UNC	
D1474	PA14	
D1475	APBA_C	
D1476	NYV1_N	
D1477	LEUA_DIMER	
D1478	FAD_BINDING_4	
D1479	HMA	
D1480	CPSASE_SM_CHAIN	
D1481	HMG_BOX	
D1482	DSPC	
D1483	DRIM	
D1484	AHA1_N	
D1485	ZF-NF-X1	
D1486	PI-PLC-X	
D1487	CRC_SUBUNIT	
D1488	NUP50	
D1489	AHPC-TSA	
D1490	S-ADOMET_SYNT_C	
D1491	STAS	
D1492	RIBOSOMAL_L14	
D1493	BAH	
D1494	EST1	
D1495	SRA1	
D1496	SID	
D1497	ADH_ZINC_N	
D1498	MRP-L28	
D1499	COPI_ASSOC	
D1500	RAD33	
D1501	MIS12	
D1502	MATH	
D1503	RTT102P	
D1504	TRME_N	
D1505	SUCC_DH_FLAV_C	
D1506	BRR6_LIKE_C_C	
D1507	EFHAND	
D1508	ERF1_3	
D1509	RIBOSOMAL_L22	
D1510	MEMBR_TRAF_MHD	
D1511	AFT	
D1512	ALADH_PNT_C	
D1513	PROTEASOM_RPN13	
D1514	ALADH_PNT_N	
D1515	U5_2-SNRNA_BDG	
D1516	RNA_POLI_A14	
D1517	MIS14	
D1518	DUF382	
D1519	TFR_DIMER	
D1520	ADH_N	
D1521	DUF2417	
D1522	APC8	
D1523	ACONITASE_C	
D1524	TELO_BIND	
D1525	AMP_N	
D1526	POLYKETIDE_CYC	
D1527	VMA12	
D1528	NDK	
D1529	IPP-2	
D1530	DUF3336	
D1531	DUF3661	
D1532	TFIID-31KDA	
D1533	AIRS	
D1534	CYBS	
D1535	ERF1_2	
D1536	DIM1	
D1537	PRP18	
D1538	RIBOSOMAL_S9	
D1539	COX4	
D1540	COG5	
D1541	RIBOSOMAL_S12	
D1542	RNA_POL_RBC25	
D1543	MAD3_BUB1_I	
D1544	ERF1_1	
D1545	HAND	
D1546	HPPK	
D1547	ATP-SYNT_AB_C	
D1548	PCI	
D1549	ENOLASE_N	
D1550	RNA_POL_RPB2_7	
D1551	PI3K_C2	
D1552	NTF2	
D1553	PREFOLDIN	
D1554	CBP4	
D1555	RASGEF_N	
D1556	RAP1-DNA-BIND	
D1557	RIBOSOMAL_L2_C	
D1558	BUD13	
D1559	CLP_N	
D1560	TFIID_90KDA	
D1561	THP2	
D1562	ORN_DAP_ARG_DEC	
D1563	TRUB_N	
D1564	NAD_BINDING_3	
D1565	TELOMERASE_RBD	
D1566	NGP1NT	
D1567	MED21	
D1568	BSD	
D1569	TUBULIN_C	
D1570	SLD5	
D1571	UMP1	
D1572	GFO_IDH_MOCA	
D1573	TPR_MLP1_2	
D1574	DUF1279	
D1575	ZF-C3HC	
D1576	ABC1	
D1577	ELFV_DEHYDROG_N	
D1578	RIBOSOMAL_S13	
D1579	DUF336	
D1580	DUTPASE	
D1581	RAD9_RAD53_BIND	
D1582	DUF1900	
D1583	MRP-S28	
D1584	PIG-P	
D1585	IMS_C	
D1586	BRF1	
D1587	DUF2731	
D1588	DUF1687	
D1589	OTU	
D1590	LIGASE_COA	
D1591	CORNICHON	
D1592	DUF367	
D1593	PIG-L	
D1594	PAM16	
D1595	MRP-L46	
D1596	MUTS_I	
D1597	MOBB	
D1598	RIBONUC_2-5A	
D1599	RIBOSOMAL_L18E	
D1600	MA3	
D1601	V-ATPASE_H_C	
D1602	UBA_E1_C	
D1603	RIBOSOMAL_S6E	
D1604	DUF1115	
D1605	DAGK_CAT	
D1606	SELR	
D1607	COMPLEX1_LYR	
D1608	E1_DERP2_DERF2	
D1609	DUF2015	
D1610	RNASE_P_RPP14	
D1611	DUF500	
D1612	KIN17_MID	
D1613	PRP21_LIKE_P	
D1614	PCNA_C	
D1615	SBDS_C	
D1616	DASH_DAD2	
D1617	CT20	
D1618	DUF2343	
D1619	MAOC_DEHYDRATAS	
D1620	MMR_HSR1	
D1621	EIF-5_EIF-2B	
D1622	PROCT	
D1623	NIFU_N	
D1624	DFP1_HIM1_M	
D1625	SURP	
D1626	RIBOPHORIN_II	
D1627	SEMIALDHYDE_DH	
D1628	COX2	
D1629	MED10	
D1630	CWFJ_C_1	
D1631	DUF2392	
D1632	CBM_21	
D1633	DUF579	
D1634	L31	
D1635	DUF298	
D1636	PCNA_N	
D1637	HIT	
D1638	THIOLASE_C	
D1639	RIBOSOMAL_L13	
D1640	DUF1325	
D1641	RIBOSOMAL_L18AE	
D1642	DUF544	
D1643	CU-OXIDASE_3	
D1644	MOV34	
D1645	SDH_CYT	
D1646	EIF3G	
D1647	GCV_H	
D1648	YQEY	
D1649	U3SNORNP10	
D1650	PRP31_C	
D1651	P_ATPASE	
D1652	ASP_PROTEASE	
D1653	TRM112P	
D1654	UEV	
D1655	UPF0041	
D1656	RAN_BP1	
D1657	MMGT	
D1658	REP_FAC-A_3	
D1659	FA_HYDROXYLASE	
D1660	DCPS	
D1661	DUF1783	
D1662	SPC24	
D1663	GST_C	
D1664	PTH2	
D1665	RNA_POL_RPC4	
D1666	METRS-N	
D1667	DNA_MIS_REPAIR	
D1668	DUF2841	
D1669	S-ADOMET_SYNT_M	
D1670	DUF2340	
D1671	TRANSKETOLASE_C	
D1672	STAG	
D1673	DCPS_C	
D1674	COMPASS-SHG1	
D1675	DUF3767	
D1676	RVE	
D1677	DUF1765	
D1678	PGM_PMM_III	
D1679	PRP1_N	
D1680	DUF1077	
D1681	VPS55	
D1682	FERRIC_REDUCT	
D1683	RIBOSOMAL_S17E	
D1684	TMF_TATA_BD	
D1685	USO1_P115_C	
D1686	COG2	
D1687	COX6A	
D1688	PROFILIN	
D1689	OGG_N	
D1690	UAF_RRN10	
D1691	ALPHA_ADAPTINC2	
D1692	PK_C	
D1693	CYCLIN_C	
D1694	AHSA1	
D1695	JMJC	
D1696	RIBOSOMAL_S11	
D1697	C1_1	
D1698	PI-PLC-Y	
D1699	SPT2	
D1700	ARFGAP	
D1701	THF_DHG_CYH	
D1702	DALR_1	
D1703	AMPKBI	
D1704	SLIDE	
D1705	NAD_BINDING_1	
D1706	SNARE_ASSOC	
D1707	KETOACYL-SYNT_C	
D1708	RPM2	
D1709	DCMP_CYT_DEAM_1	
D1710	PAS	
D1711	RIBONUC_L-PSP	
D1712	INOS-1-P_SYNTH	
D1713	PEX14_N	
D1714	RGS	
D1715	PARBC	
D1716	RESPONSE_REG	
D1717	PGM_PMM_II	
D1718	PSP1	
D1719	NEXIN_C	
D1720	DMAP_BINDING	
D1721	CAP	
D1722	MGS	
D1723	MYOTUB-RELATED	
D1724	RIBONUCLEASE_3	
D1725	PGA2	
D1726	MED15_FUNGI	
D1727	DUF2361	
D1728	PYR_REDOX_DIM	
D1729	ADOMET_MTASE	
D1730	SRP14	
D1731	RXT3	
D1732	F420_OXIDORED	
D1733	PFU	
D1734	NTP_TRANSF_2	
D1735	GOT1	
D1736	MSS4	
D1737	EIF_2_ALPHA	
D1738	TFIIS_M	
D1739	TELOMERE_REG-2	
D1740	ETF_QO	
D1741	ABI	
D1742	VPS39_1	
D1743	RIBOSOMAL_L22E	
D1744	ERG28	
D1745	METHYLTRANSF_12	
D1746	SERYL_TRNA_N	
D1747	GON7	
D1748	CDP-OH_P_TRANSF	
D1749	DUF2420	
D1750	VPS39_2	
D1751	SEC23_BS	
D1752	UTP12	
D1753	HSP20	
D1754	CG6151-P	
D1755	TFIIF_ALPHA	
D1756	CRF1	
D1757	DUF3635	
D1758	FAD_BINDING_6	
D1759	METHYLTRANSF_11	
D1760	FORMYL_TRANS_C	
D1761	RCR	
D1762	DUF2838	
D1763	MED22	
D1764	SNASE	
D1765	POLYSACC_DEAC_1	
D1766	STE	
D1767	DUF3441	
D1768	SYNTAXIN	
D1769	CTF8	
D1770	PRKCSH	
D1771	RIBOSOMAL_L32E	
D1772	WH1	
D1773	NSP1_C	
D1774	DRMIP_HESP	
D1775	ABHYDROLASE_3	
D1776	FAD_BINDING_8	
D1777	RQC	
D1778	HIRAN	
D1779	CGR1	
D1780	DNA_LIGASE_A_C	
D1781	DSDNA_BIND	
D1782	GTP_EFTU_D3	
D1783	RIBOSOMAL_S26E	
D1784	DAD	
D1785	RIBOSOMAL_L17	
D1786	SFI1_C	
D1787	DUF2638	
D1788	RPP20	
D1789	LIPIN_N	
D1790	FE-S_BIOSYN	
D1791	NNF1	
D1792	ATE_N	
D1793	SRP1_TIP1	
D1794	HGTP_ANTICODON	
D1795	CARBPEP_Y_N	
D1796	SHIKIMATE_DH	
D1797	GFO_IDH_MOCA_C	
D1798	XPG_I	
D1799	GSHPX	
D1800	RIBOSOMAL_L50	
D1801	BIOTIN_CARB_C	
D1802	RIBOSOMAL_L10	
D1803	KRE9	
D1804	EF1G	
D1805	UME	
D1806	LEPA_C	
D1807	DUF2416	
D1808	ATP-SYNT_F	
D1809	POPLD	
D1810	XPG_N	
D1811	CWFJ_C_2	
D1812	RNA_POL_RPB1_4	
D1813	RIBOSOMAL_L6E	
D1814	DNAJ_C	
D1815	ZF-C2H2	
D1816	PTERIN_4A	
D1817	APC13P	
D1818	EXOSC1	
D1819	PHF5	
D1820	ROTAMASE	
D1821	PREFOLDIN_2	
D1822	RIBOSOMAL_S25	
D1823	GARS_N	
D1824	SEC23_HELICAL	
D1825	UCR_14KD	
D1826	RIBOSOMAL_S4	
D1827	PLUS-3	
D1828	MOTILE_SPERM	
D1829	MAP1_LC3	
D1830	HD	
D1831	SOD_FE_C	
D1832	DUF2427	
D1833	V-ATPASE_G	
D1834	FMP27_SW	
D1835	NAB2	
D1836	DUF1892	
D1837	BRAP2	
D1838	MED11	
D1839	FCH	
D1840	DIL	
D1841	COX5A	
D1842	SAS10_UTP3	
D1843	SRP_SPB	
D1844	FRATAXIN_CYAY	
D1845	WAC_ACF1_DNA_BD	
D1846	FCF1	
D1847	SPT5_N	
D1848	HDAC_INTERACT	
D1849	ATP-SYNT_G	
D1850	LCCL	
D1851	CYTOCHROM_B_C	
D1852	RAP1_C	
D1853	DUF1546	
D1854	RSC14	
D1855	U3_SNORNA_ASSOC	
D1856	VPS9	
D1857	RAPAMYCIN_BIND	
D1858	IBB	
D1859	ATX10HOMO_ASSOC	
D1860	MED2	
D1861	BATS	
D1862	SGF11	
D1863	COX5B	
D1864	DUF1751	
D1865	ELONGIN_A	
D1866	MAK16	
D1867	DUF946	
D1868	RAD21_REC8_N	
D1869	S-ADOMET_SYNT_N	
D1870	INHIBITOR_I9	
D1871	RIBOSOMAL_S10	
D1872	RNA_POL_RPB5_N	
D1873	TYA	
D1874	PA	
D1875	SRP19	
D1876	ACETYLTRANSF_1	
D1877	YIPPEE	
D1878	CYTOCHROM_C	
D1879	IRON_PERMEASE	
D1880	DUF2373	
D1881	RIBOSOMAL_L21E	
D1882	RIBOSOMAL_L36E	
D1883	FDX-ACB	
D1884	RIBOSOMAL_L5_C	
D1885	ATG_C	
D1886	THUMP	
D1887	CIAPIN1	
D1888	URM1	
D1889	CFIA_PCF11	
D1890	SSB	
D1891	MRP-L27	
D1892	RPR2	
D1893	RIBOSOMAL_L7AE	
D1894	DUF2183	
D1895	CYT-B5	
D1896	SEC2P	
D1897	K_TETRA	
D1898	RIBOSOMAL_S6	
D1899	MMR_HSR1_C	
D1900	RIBOSOMAL_L28E	
D1901	GCV_T_C	
D1902	BRE1	
D1903	DUF3779	
D1904	FCF2	
D1905	DUF2456	
D1906	RFC-E_C	
D1907	SBDS	
D1908	RIMK	
D1909	GLOBIN	
D1910	FORK_HEAD	
D1911	CSM1	
D1912	FTSH_EXT	
D1913	RIBOSOMAL_L35AE	
D1914	TRNA_BIND	
D1915	CDC37_C	
D1916	TMEMB_14	
D1917	DUF1726	
D1918	FKBP_C	
D1919	ALPHA-AMYLASE_C	
D1920	S10_PLECTIN	
D1921	GARS_C	
D1922	DUF814	
D1923	RIBOSOMAL_L34E	
D1924	KU_C	
D1925	IPI1_N	
D1926	VHR1	
D1927	U1SNRNP70_N	
D1928	NOC3P	
D1929	COA_BINDING	
D1930	DUF2418	
D1931	TFIID-18KDA	
D1932	ICMT	
D1933	DLIC	
D1934	CPN10	
D1935	EVR1_ALR	
D1936	LSM	
D1937	RRM_4	
D1938	DUF2404	
D1939	SEC20	
D1940	RPA_C	
D1941	YTH	
D1942	UPF0086	
D1943	RIBOSOMAL_60S	
D1944	GED	
D1945	GMP_SYNT_C	
D1946	MRP-L47	
D1947	F1F0-ATPSYN_F	
D1948	NFU_N	
D1949	NUA4	
D1950	GLY_TRANSF_SUG	
D1951	QRPTASE_N	
D1952	REP_FAC_C	
D1953	TBCA	
D1954	DUF2439	
D1955	MVB12	
D1956	TRNA_ANTI	
D1957	METHYLTRANSF_1N	
D1958	ARID	
D1959	AD	
D1960	RIBOSOMAL_L23	
D1961	GCR1_C	
D1962	DUF77	
D1963	MKT1_N	
D1964	SRI	
D1965	DUF3437	
D1966	RIBOSOMAL_L19	
D1967	DNAJ	
D1968	AARP2CN	
D1969	PIGA	
D1970	GLYCO_HYDRO_32C	
D1971	DUF1998	
D1972	UK	
D1973	RIBOSOMAL_L37AE	
D1974	PMC2NT	
D1975	DNAJ_CXXCXGXG	
D1976	TB2_DP1_HVA22	
D1977	RIBOSOMAL_L21P	
D1978	ATP-CONE	
D1979	GAT	
D1980	TAFII28	
D1981	PUA	
D1982	RETROTRANS_GAG	
D1983	SWIRM	
D1984	TPK_CATALYTIC	
D1985	MIF2	
D1986	SMR	
D1987	FES1	
D1988	VPS36_ESCRT-II	
D1989	GELSOLIN	
D1990	EF1_GNE	
D1991	BAG	
D1992	PRORS-C_1	
D1993	KXDL	
D1994	CBM_48	
D1995	CUE	
D1996	CENP-O	
D1997	COX2_TM	
D1998	MRP-S33	
D1999	DUF543	
D2000	CLPB_D2-SMALL	
D2001	RNR_INHIB	
D2002	VANZ	
D2003	SYNAPTOBREVIN	
D2004	DUF836	
D2005	SYNTAXIN-18_N	
D2006	GRAM	
D2007	RIESKE	
D2008	DYNEIN_LIGHT	
D2009	UDP-G_GGTASE	
D2010	SOD_FE_N	
D2011	MOEZ_MOEB	
D2012	DASH_DAD3	
D2013	ETF_ALPHA	
D2014	SPT5-NGN	
D2015	P_PROPROTEIN	
D2016	SOF1	
D2017	BUT2	
D2018	HLH	
D2019	MF_ALPHA_N	
D2020	X8	
D2021	FLILHELTA	
D2022	GTP_CYCLOHYDROI	
D2023	YCHF-GTPASE_C	
D2024	DUF3448	
D2025	U3_ASSOC_6	
D2026	SWI3	
D2027	FYVE	
D2028	TRAUB	
D2029	ENDOSULFINE	
D2030	STB3	
D2031	FLP_N	
D2032	RIBOSOMAL_L27E	
D2033	PDZ	
D2034	RIBOSOMAL_S15	
D2035	GLYCOPHORIN_A	
D2036	PARA	
D2037	DUF468	
D2038	ACPS	
D2039	APG12	
D2040	DCP2	
D2041	RIBOSOMAL_S24E	
D2042	RIO2_N	
D2043	RIBOSOMAL_L11	
D2044	CWC25	
D2045	RIBOSOMAL_S3_C	
D2046	ADSL_C	
D2047	ENY2	
D2048	W2	
D2049	SRP54_N	
D2050	RIBOSOMAL_L31E	
D2051	YEATS	
D2052	BHD_3	
D2053	DUF3735	
D2054	DUF2611	
D2055	CAF1A	
D2056	ACBP	
D2057	VPS51	
D2058	PGM_PMM_IV	
D2059	SUI1	
D2060	SHIKIMATE_DH_N	
D2061	TCTEX-1	
D2062	SAFF	
D2063	CDC48_N	
D2064	TOM13	
D2065	SH2	
D2066	RIBOSOMAL_S19	
D2067	SYNTAXIN-6_N	
D2068	TRNA_INT_ENDO	
D2069	CHITIN_SYNTH_1N	
D2070	IBN_N	
D2071	RIBOSOMAL_L27	
D2072	IMG2	
D2073	CS	
D2074	DUF3128	
D2075	WSC	
D2076	RA	
D2077	RIBOSOMAL_L37	
D2078	RIBOSOMAL_S21E	
D2079	V-SNARE	
D2080	DNA_BINDING_1	
D2081	DUF59	
D2082	RNA_POL_RPB7_N	
D2083	RAB5IP	
D2084	FER2	
D2085	ATG16	
D2086	PRA-PH	
D2087	ARG_TRNA_SYNT_N	
D2088	BING4CT	
D2089	UCRQ	
D2090	YOS1	
D2091	GLYCOS_TRANS_3N	
D2092	RNASE_PH_C	
D2093	MED31	
D2094	WGG	
D2095	KILA-N	
D2096	TUP_N	
D2097	GIT_SHD	
D2098	ELF1	
D2099	REP-A_N	
D2100	ZF-CHY	
D2101	GAF	
D2102	DUF2406	
D2103	PORPHOBIL_DEAMC	
D2104	DUF1981	
D2105	RANBPM_CRA	
D2106	TUDOR-KNOT	
D2107	HELICASE_SGS1	
D2108	DASH_DUO1	
D2109	CKS	
D2110	IATP	
D2111	GN3L_GRN1	
D2112	SWI5	
D2113	HISTONE	
D2114	NOB1_ZN_BIND	
D2115	ATP-SYNT_DE_N	
D2116	DUF3215	
D2117	SPOC	
D2118	TRNA_SYNT_1C_R2	
D2119	GIY-YIG	
D2120	PEX-1N	
D2121	RPAP2_RTR1	
D2122	DUF2008	
D2123	RIBOSOMAL_L2	
D2124	TOM37	
D2125	WH2	
D2126	GST_N	
D2127	MF_ALPHA	
D2128	SKP1	
D2129	PIG-H	
D2130	GHMP_KINASES_C	
D2131	GLN-SYNT_N	
D2132	RIBOSOMAL_L44	
D2133	DUF2462	
D2134	RIBOSOMAL_L14E	
D2135	SAC3	
D2136	RIBOSOMAL_L38E	
D2137	GIT3_C	
D2138	SPT4	
D2139	PKR1	
D2140	MBF1	
D2141	SRP9-21	
D2142	INO80_IES4	
D2143	HISG_C	
D2144	PRMA	
D2145	SPC42P	
D2146	PCC1	
D2147	SEP	
D2148	STE50P-SAM	
D2149	ALPHA-MANN_MID	
D2150	PWWP	
D2151	THOC2	
D2152	COX7C	
D2153	MISAT_MYO_SEGII	
D2154	SGS	
D2155	COQ9	
D2156	COX6B	
D2157	EF_ASSOC_2	
D2158	TGS	
D2159	SAS10_UTP3_C	
D2160	RNA_POL_RPB5_C	
D2161	CRAL_TRIO_N	
D2162	CYTOKIN_CHECK_N	
D2163	U-BOX	
D2164	BIOTIN_LIPOYL	
D2165	PRA-CH	
D2166	EIF_4G1	
D2167	DWNN	
D2168	BROMO_TP	
D2169	PABP	
D2170	CLPS	
D2171	LSMAD	
D2172	EST1_DNA_BIND	
D2173	HSCB_C	
D2174	RFX_DNA_BINDING	
D2175	ZF-UBR	
D2176	SPOU_SUB_BIND	
D2177	SWIB	
D2178	SPC12	
D2179	MITOCHONDR_SOM1	
D2180	PB1	
D2181	TIG	
D2182	DHHA1	
D2183	TFIID_20KDA	
D2184	RAD10	
D2185	CAF1C_H4-BD	
D2186	ZF-CSL	
D2187	RPAP1_C	
D2188	ZF-UBP	
D2189	BCNT	
D2190	RAD60-SLD	
D2191	SRP40_C	
D2192	RIBOSOMAL_S5_C	
D2193	DASH_DAD4	
D2194	UCR_HINGE	
D2195	RIBOSOMAL_S16	
D2196	DUF1762	
D2197	CAP_GLY	
D2198	RIBONUC_RED_LGN	
D2199	RIBOSOMAL_L30_N	
D2200	RIBOSOMAL_L24E	
D2201	MAD3_BUB1_II	
D2202	SCA7	
D2203	TFIIH_BTF_P62_N	
D2204	TMF_DNA_BD	
D2205	CDC48_2	
D2206	NIFU	
D2207	HSA	
D2208	BOLA	
D2209	ALBA	
D2210	KAIC	
D2211	PET191_N	
D2212	MED9	
D2213	DEP	
D2214	CM_2	
D2215	CATION_ATPASE_N	
D2216	RIBOSOMAL_S17	
D2217	DUF1748	
D2218	RPN3_C	
D2219	WYOSINE_FORM	
D2220	SF3B10	
D2221	CTK3_C	
D2222	WBS_METHYLT	
D2223	EF_ASSOC_1	
D2224	SHD1	
D2225	RRN9	
D2226	DPM2	
D2227	ATP_SUB_H	
D2228	TPK_B1_BINDING	
D2229	DUF2403	
D2230	RAI1	
D2231	AUTOPHAGY_ACT_C	
D2232	MPV17_PMP22	
D2233	4HBT	
D2234	PEPTIDASE_S24	
D2235	CMC1	
D2236	RIBOSOMAL_L12	
D2237	PC4	
D2238	GLUTAREDOXIN	
D2239	ATP-SYNT_AB_N	
D2240	EIF-5A	
D2241	INHIBITOR_I34	
D2242	MIT	
D2243	RIBOSOMAL_S5	
D2244	UPF0203	
D2245	ROMO1	
D2246	B-BLOCK_TFIIIC	
D2247	RIBOSOMAL_S28E	
D2248	DNA_POL_ALPHA_N	
D2249	ZF-TIM10_DDP	
D2250	NOP5NT	
D2251	DUF2697	
D2252	PRP19	
D2253	TUG	
D2254	TP6A_N	
D2255	V-SNARE_C	
D2256	TBF5	
D2257	PP-BINDING	
D2258	HRDC	
D2259	NLE	
D2260	ZF-DNL	
D2261	RNA_POL_RPB2_3	
D2262	ATP_TRANSF	
D2263	STEROL_MT_C	
D2264	DUF1771	
D2265	DUF1903	
D2266	SAM_2	
D2267	DASH_ASK1	
D2268	DSS1_SEM1	
D2269	VPS23_CORE	
D2270	ACT	
D2271	DUF1899	
D2272	TAF	
D2273	PI31_PROT_REG	
D2274	RNA_POL_RPB2_5	
D2275	MMS19_N	
D2276	COBW_C	
D2277	DUF2205	
D2278	CMD	
D2279	CNL2_NKP2	
D2280	CBFD_NFYB_HMF	
D2281	TFIIE_BETA	
D2282	EIF-1A	
D2283	CULLIN_NEDD8	
D2284	TRAM	
D2285	CFEM	
D2286	DSRM	
D2287	QCR10	
D2288	ZF-CCCH	
D2289	ALS_SS_C	
D2290	TRANSPOSASE_TC5	
D2291	DUF618	
D2292	TFIIA_GAMMA_C	
D2293	RNA_POL_RPB2_4	
D2294	BHD_2	
D2295	SNARE	
D2296	MED12	
D2297	ABHYDRO_LIPASE	
D2298	HTH_9	
D2299	TMA7	
D2300	HPT	
D2301	EB1	
D2302	PPI_YPI1	
D2303	ATP-SYNT_E	
D2304	KLRAQ	
D2305	BZIP_1	
D2306	VPS4_C	
D2307	DBP10CT	
D2308	ATP_SYNT_H	
D2309	SET_ASSOC	
D2310	DUF202	
D2311	APC2	
D2312	RNA_POL_N	
D2313	CATALASE-REL	
D2314	RIBOSOMAL_L28	
D2315	PBD	
D2316	PAP_ASSOC	
D2317	HISKA	
D2318	LA	
D2319	SRP72	
D2320	BPL_C	
D2321	SKP1_POZ	
D2322	DBR1	
D2323	TRAM1	
D2324	RIBOSOMAL_L11_N	
D2325	DUF307	
D2326	STM1_N	
D2327	TRNA_SAD	
D2328	RIBOSOMAL_S13_N	
D2329	DUF3249	
D2330	DKCLD	
D2331	SRR1	
D2332	HSP9_HSP12	
D2333	PKINASE_C	
D2334	RNA_POL_RPA2_4	
D2335	ACYL-COA_DH_M	
D2336	DDT	
D2337	RIBOSOMAL_L35P	
D2338	KH_2	
D2339	NOG1	
D2340	L51_S25_CI-B8	
D2341	DCP1	
D2342	BHD_1	
D2343	4F5	
D2344	GAL4_DIMER	
D2345	CBFB_NFYA	
D2346	DASH_DAD1	
D2347	DUF1729	
D2348	HOMEOBOX	
D2349	NAC	
D2350	DASH_DAM1	
D2351	RNA_POL_RPB6	
D2352	ZF-NSE	
D2353	UCR_TM	
D2354	DUF2296	
D2355	GYF	
D2356	G-GAMMA	
D2357	IGR	
D2358	RIBOSOMAL_L29	
D2359	RIBOSOMAL_S30	
D2360	VMA21	
D2361	NBL1_BOREALIN_N	
D2362	GLYCO_HYDRO_65C	
D2363	ZF-C2HC5	
D2364	DUF384	
D2365	COX9	
D2366	ZF-DHHC	
D2367	RRM	
D2368	FUMARASEC_C	
D2369	FUN14	
D2370	UBA_3	
D2371	R3H	
D2372	ZF-C3HC4	
D2373	PPP5	
D2374	SCM3	
D2375	RIBOSOMAL_S27E	
D2376	SECE	
D2377	NOGCT	
D2378	UCR_UQCRX_QCR9	
D2379	NUFIP1	
D2380	RIBOSOMAL_L30	
D2381	HIG_1_N	
D2382	RIBOSOMAL_L5	
D2383	RIBOSOMAL_L37E	
D2384	RAD21_REC8	
D2385	ZF-RING-LIKE	
D2386	C1_4	
D2387	RIBOSOMAL_S21	
D2388	RIBOSOMAL_L23EN	
D2389	RAD50_ZN_HOOK	
D2390	ZDS_C	
D2391	JACALIN	
D2392	BZIP_2	
D2393	ATP-SYNT_J	
D2394	KELCH_2	
D2395	INCENP_ARK-BIND	
D2396	NEUGRIN	
D2397	RIBOSOMAL_S14	
D2398	MED26	
D2399	XPA_C	
D2400	HTH_3	
D2401	NUC130_3NT	
D2402	STRIATIN	
D2403	SRF-TF	
D2404	SDH5	
D2405	CHOLINE_KIN_N	
D2406	MRP_L53	
D2407	RIBOSOMAL_L40E	
D2408	IF2_N	
D2409	COPRINUS_MATING	
D2410	RIBOSOMAL_L32P	
D2411	AD_CYC_G-ALPHA	
D2412	HEXAPEP	
D2413	TFIID_30KDA	
D2414	PIK1	
D2415	UPF0057	
D2416	ATP-SYNT_EPS	
D2417	NOP10P	
D2418	DEK_C	
D2419	VPS11_C	
D2420	MDV1	
D2421	TAF8_C	
D2422	PAPA-1	
D2423	KELCH_1	
D2424	MAC	
D2425	PSP	
D2426	TFIIA_GAMMA_N	
D2427	COX17	
D2428	OXIDORED-LIKE	
D2429	XPC-BINDING	
D2430	TAP_C	
D2431	ZF-MIZ	
D2432	SUV3_C	
D2433	TOM5	
D2434	RPAP1_N	
D2435	FUN_ATP-SYNT_8	
D2436	SEC31	
D2437	DUF2665	
D2438	ZF-PRIMASE	
D2439	DASH_HSK3	
D2440	KA1	
D2441	F-BOX	
D2442	MRP-S23	
D2443	ZZ	
D2444	UBIQ-ASSOC	
D2445	HABP4_PAI-RBP1	
D2446	UBA_2	
D2447	G-PATCH	
D2448	RIBOSOMAL_S27	
D2449	ZF-GRF	
D2450	RIBOSOMAL_S18	
D2451	ZF-DBF	
D2452	UBA_E1_THIOLCYS	
D2453	DUF2423	
D2454	SHUGOSHIN_N	
D2455	SH3_2	
D2456	ZF-BED	
D2457	RIBOSOMAL_L34	
D2458	PMP1_2	
D2459	CWF21	
D2460	ZF-AN1	
D2461	RECEP_L_DOMAIN	
D2462	RIBOSOMAL_L39	
D2463	TFIIS_C	
D2464	DPY-30	
D2465	GRIP	
D2466	ZF-SEC23_SEC24	
D2467	FIP1	
D2468	ZN_CLUS	
D2469	FFD_TFG	
D2470	TOM7	
D2471	FASCICLIN	
D2472	HE_PIG	
D2473	RMMBL	
D2474	ZF-MYND	
D2475	YEAST_MT	
D2476	SEC61_BETA	
D2477	CBM_19	
D2478	COPPER-FIST	
D2479	FANCL_C	
D2480	RIBOSOMAL_L29E	
D2481	DUF2415	
D2482	DUF1674	
D2483	SKG6	
D2484	YAE1_N	
D2485	ZF-H2C2	
D2486	CLATHRIN_PROPEL	
D2487	ZF-U1	
D2488	RIIA	
D2489	RS4NT	
D2490	RIBOSOMAL_L36	
D2491	E3_BINDING	
D2492	GATA	
D2493	SHNI-TPR	
D2494	CHZ	
D2495	1-CYSPRX_C	
D2496	CHCH	
D2497	CIR_N	
D2498	RNA_POL_M_15KD	
D2499	JMJN	
D2500	NUMOD1	
D2501	QLQ	
D2502	PR_BETA_C	
D2503	DUF1242	
D2504	PLUG_TRANSLOCON	
D2505	SPO12	
D2506	USP7	
D2507	DUF2411	
D2508	RLI	
D2509	SAP	
D2510	TFIIIC_SUBUNIT	
D2511	OST4	
D2512	KOW	
D2513	OPY2	
D2514	DUF1713	
D2515	RRN7	
D2516	DUF1752	
D2517	FATC	
D2518	DNA_RNAPOL_7KD	
D2519	ZF-NADH-PPASE	
D2520	ZF-TRM13_CCCH	
D2521	YL1_C	
D2522	ZF-HIT	
D2523	TREHALASE_CA-BI	
D2524	STE5	
D2525	DFDF	
D2526	PPR	
D2527	NUC153	
D2528	TPR_2	
D2529	ZF-LYAR	
D2530	EF-1_BETA_ACID	
D2531	SED5P	
D2532	LISH	
D2533	ZF-C2H2_JAZ	
D2534	ZF-U11-48K	
D2535	DUF3639	
D2536	HAT	
D2537	RIBOSOMAL_L41	
D2538	AUTOPHAGY_CTERM	
D2539	WHI5	
D2540	SHUGOSHIN_C	
D2541	DUF348	
D2542	LEADER_CPA1	
D2543	PROTEASOME_A_N	
D2544	CLATHRIN-LINK	
D2545	HIRA_B	
D2546	FER4	
D2547	DUF2432	
D2548	LSM_INTERACT	
D2549	IQ	
D2550	GRAB	
D2551	HAP4_HAP_BIND	
D2552	AFT1_OSA	
