# Supplementary material for: Reconstituting protein interaction networks using parameter-dependent domain-domain interactions
Source: BMC Bioinformatics. 2013 May 7;14:154. doi: 10.1186/1471-2105-14-154 (PMC3660195; doi:10.1186/1471-2105-14-154)
Supplement: Additional file 1 — Merged annotation. This file contains lists of new protein-domain annotations and lists that map new domain labels onto the domain labels used in the original annotation databases. [file 1471-2105-14-154-S1.zip › 2uq.txt]

Q0045	D31
Q0050	D144
Q0050	D1785
Q0050	D31
Q0055	D144
Q0055	D1785
Q0055	D31
Q0060	D1239
Q0060	D1408
Q0060	D31
Q0065	D1239
Q0065	D1408
Q0065	D1495
Q0065	D31
Q0070	D1239
Q0070	D1744
Q0070	D31
Q0075	D1239
Q0075	D1408
Q0080	D2753
Q0085	D488
Q0105	D477
Q0105	D639
Q0110	D1239
Q0110	D1744
Q0110	D477
Q0115	D1239
Q0115	D1408
Q0115	D477
Q0120	D1239
Q0120	D1408
Q0120	D1495
Q0120	D477
Q0130	D513
Q0140	D1116
Q0160	D1239
Q0160	D1744
Q0250	D32
Q0250	D33
Q0255	D1239
Q0255	D1408
Q0255	D2802
Q0275	D34
R0010W	D1282
R0010W	D1464
R0010W	D2082
R0010W	D2444
R0020C	D1164
YAL001C	D2615
YAL002W	D179
YAL002W	D223
YAL003W	D208
YAL003W	D2827
YAL003W	D53
YAL005C	D201
YAL007C	D1692
YAL007C	D2309
YAL008W	D2705
YAL009W	D1626
YAL010C	D1402
YAL012W	D245
YAL013W	D1275
YAL014C	D708
YAL015C	D1491
YAL015C	D215
YAL016W	D115
YAL017W	D129
YAL017W	D2280
YAL019W	D1051
YAL019W	D142
YAL019W	D79
YAL020C	D271
YAL021C	D1128
YAL021C	D298
YAL021C	D310
YAL022C	D1170
YAL022C	D237
YAL023C	D1441
YAL023C	D455
YAL024C	D421
YAL025C	D2322
YAL025C	D2351
YAL026C	D1068
YAL026C	D186
YAL026C	D197
YAL027W	D1465
YAL029C	D2291
YAL029C	D2645
YAL029C	D2843
YAL029C	D861
YAL029C	D880
YAL030W	D2421
YAL030W	D708
YAL032C	D1868
YAL033W	D571
YAL034C	D678
YAL034W-A	D2016
YAL035W	D57
YAL035W	D68
YAL035W	D86
YAL036C	D165
YAL036C	D2103
YAL036C	D68
YAL038W	D128
YAL038W	D140
YAL039C	D1419
YAL040C	D504
YAL041W	D1517
YAL041W	D1740
YAL041W	D2424
YAL041W	D574
YAL041W	D736
YAL042W	D1401
YAL043C	D1394
YAL044C	D2132
YAL044C	D730
YAL044W-A	D747
YAL046C	D747
YAL048C	D1721
YAL048C	D2535
YAL048C	D2589
YAL048C	D68
YAL048C	D932
YAL049C	D46
YAL051W	D183
YAL053W	D914
YAL054C	D2439
YAL054C	D833
YAL054C	D839
YAL056W	D1255
YAL058W	D426
YAL060W	D6
YAL061W	D6
YAL062W	D203
YAL063C	D10
YAL063C	D858
YAL064C-A	D10
YAL067C	D73
YAL067C	D949
YAL068C	D2243
YAR002C-A	D1692
YAR003W	D223
YAR007C	D1953
YAR007C	D2483
YAR007C	D551
YAR007C	D667
YAR008W	D705
YAR009C	D144
YAR009C	D149
YAR010C	D2325
YAR014C	D254
YAR015W	D338
YAR018C	D129
YAR019C	D129
YAR020C	D2243
YAR023C	D1277
YAR027W	D1277
YAR028W	D1277
YAR029W	D1277
YAR031W	D1277
YAR033W	D1277
YAR035W	D221
YAR042W	D264
YAR042W	D481
YAR042W	D574
YAR050W	D10
YAR050W	D858
YAR071W	D286
YBL001C	D2306
YBL001C	D2393
YBL002W	D720
YBL003C	D720
YBL004W	D1999
YBL004W	D250
YBL004W	D270
YBL004W	D849
YBL005W	D1149
YBL005W	D183
YBL005W-A	D2325
YBL005W-B	D144
YBL005W-B	D149
YBL005W-B	D2325
YBL006C	D2310
YBL007C	D254
YBL007C	D2599
YBL008W	D1454
YBL008W	D223
YBL008W	D2839
YBL009W	D129
YBL009W	D2215
YBL011W	D442
YBL013W	D2222
YBL013W	D427
YBL014C	D874
YBL015W	D403
YBL016W	D129
YBL017C	D1954
YBL017C	D837
YBL017C	D866
YBL019W	D1128
YBL019W	D2762
YBL019W	D310
YBL020W	D933
YBL021C	D161
YBL021C	D2636
YBL022C	D142
YBL022C	D459
YBL022C	D625
YBL023C	D1076
YBL023C	D142
YBL023C	D1457
YBL023C	D1955
YBL024W	D308
YBL025W	D2159
YBL026W	D94
YBL027W	D530
YBL028C	D2768
YBL030C	D296
YBL032W	D216
YBL033C	D1453
YBL033C	D1893
YBL034C	D1463
YBL034C	D284
YBL035C	D1303
YBL035C	D1429
YBL036C	D1472
YBL036C	D394
YBL037W	D2136
YBL037W	D594
YBL037W	D849
YBL037W	D912
YBL038W	D493
YBL039C	D1030
YBL039C	D1333
YBL039C	D377
YBL040C	D1933
YBL041W	D432
YBL042C	D994
YBL045C	D187
YBL045C	D1940
YBL045C	D842
YBL046W	D1251
YBL047C	D1027
YBL047C	D172
YBL049W	D2328
YBL050W	D240
YBL051C	D853
YBL051C	D862
YBL052C	D1645
YBL052C	D80
YBL054W	D355
YBL055C	D321
YBL056W	D347
YBL057C	D137
YBL058W	D649
YBL058W	D728
YBL059C-A	D2604
YBL060W	D412
YBL061C	D927
YBL061C	D951
YBL063W	D1022
YBL063W	D861
YBL064C	D2001
YBL064C	D2794
YBL064C	D77
YBL066C	D1149
YBL066C	D183
YBL067C	D172
YBL068W	D1233
YBL068W	D135
YBL069W	D6
YBL071W-A	D743
YBL072C	D1383
YBL074C	D1229
YBL075C	D201
YBL076C	D1592
YBL076C	D212
YBL078C	D2179
YBL078C	D2287
YBL079W	D258
YBL079W	D928
YBL080C	D330
YBL080C	D592
YBL082C	D1106
YBL084C	D240
YBL085W	D254
YBL085W	D574
YBL085W	D725
YBL086C	D1704
YBL087C	D541
YBL088C	D1880
YBL088C	D2818
YBL088C	D372
YBL089W	D987
YBL090W	D2715
YBL091C	D349
YBL091C-A	D102
YBL092W	D612
YBL093C	D1685
YBL095W	D1628
YBL095W	D2605
YBL097W	D873
YBL098W	D454
YBL099W	D142
YBL099W	D630
YBL099W	D760
YBL100W-A	D2325
YBL100W-B	D144
YBL100W-B	D149
YBL100W-B	D2325
YBL101C	D1270
YBL102W	D2204
YBL103C	D724
YBL104C	D223
YBL105C	D129
YBL105C	D26
YBL105C	D733
YBL105C	D841
YBL105C	D844
YBL106C	D1055
YBL106C	D223
YBL107C	D1945
YBL108C-A	D2243
YBL111C	D142
YBL111C	D843
YBL112C	D142
YBL112C	D79
YBR001C	D227
YBR001C	D2819
YBR002C	D1515
YBR002C	D1566
YBR003W	D337
YBR004C	D1025
YBR005W	D2226
YBR006W	D8
YBR007C	D927
YBR007C	D951
YBR008C	D237
YBR008C	D949
YBR009C	D720
YBR010W	D720
YBR011C	D450
YBR012W-A	D2325
YBR012W-B	D144
YBR012W-B	D149
YBR012W-B	D2325
YBR014C	D167
YBR014C	D2601
YBR015C	D1261
YBR015C	D369
YBR017C	D115
YBR017C	D270
YBR018C	D449
YBR019C	D1385
YBR019C	D292
YBR019C	D7
YBR020W	D2523
YBR020W	D2754
YBR020W	D69
YBR021W	D994
YBR022W	D529
YBR023C	D342
YBR024W	D1738
YBR024W	D77
YBR025C	D165
YBR025C	D2103
YBR025C	D68
YBR026C	D6
YBR028C	D129
YBR029C	D1173
YBR030W	D1148
YBR031W	D378
YBR033W	D183
YBR034C	D1243
YBR034C	D2542
YBR035C	D139
YBR037C	D1738
YBR037C	D77
YBR038W	D1839
YBR038W	D2469
YBR038W	D486
YBR039W	D336
YBR040W	D1661
YBR041W	D833
YBR041W	D839
YBR042C	D442
YBR043C	D237
YBR043C	D949
YBR044C	D76
YBR046C	D6
YBR048W	D2586
YBR048W	D836
YBR049C	D355
YBR050C	D2817
YBR052C	D1619
YBR053C	D817
YBR054W	D392
YBR055C	D2149
YBR055C	D240
YBR055C	D363
YBR056W	D22
YBR058C	D172
YBR058C	D179
YBR059C	D129
YBR060C	D1139
YBR061C	D456
YBR062C	D179
YBR066C	D182
YBR067C	D2243
YBR068C	D947
YBR069C	D947
YBR070C	D1751
YBR072W	D609
YBR073W	D1051
YBR073W	D142
YBR073W	D2396
YBR073W	D79
YBR074W	D116
YBR078W	D143
YBR080C	D142
YBR080C	D704
YBR080C	D750
YBR081C	D294
YBR082C	D177
YBR083W	D1041
YBR084C-A	D530
YBR084W	D1030
YBR084W	D166
YBR084W	D1794
YBR084W	D203
YBR084W	D899
YBR085W	D296
YBR086C	D980
YBR087W	D142
YBR087W	D1966
YBR087W	D2352
YBR088C	D1403
YBR088C	D2095
YBR088C	D2122
YBR089C-A	D534
YBR091C	D766
YBR092C	D286
YBR093C	D286
YBR094W	D1151
YBR094W	D2244
YBR094W	D775
YBR095C	D1856
YBR096W	D2155
YBR097W	D115
YBR097W	D129
YBR097W	D223
YBR098W	D1569
YBR101C	D2417
YBR101C	D946
YBR102C	D2464
YBR102C	D574
YBR102C	D59
YBR103W	D223
YBR103W	D2829
YBR104W	D296
YBR105C	D1525
YBR106W	D1713
YBR109C	D1721
YBR109C	D2018
YBR110W	D74
YBR111C	D1706
YBR111C	D1882
YBR111W-A	D2454
YBR112C	D240
YBR114W	D1051
YBR114W	D142
YBR114W	D179
YBR114W	D79
YBR115C	D133
YBR115C	D1426
YBR115C	D221
YBR115C	D7
YBR115C	D833
YBR115C	D839
YBR117C	D168
YBR117C	D410
YBR117C	D588
YBR118W	D56
YBR118W	D57
YBR118W	D68
YBR119W	D853
YBR119W	D862
YBR121C	D276
YBR121C	D616
YBR123C	D1130
YBR125C	D347
YBR126C	D978
YBR126C	D992
YBR127C	D142
YBR127C	D630
YBR127C	D760
YBR129C	D574
YBR131W	D884
YBR132C	D947
YBR133C	D1437
YBR133C	D968
YBR135W	D2258
YBR135W	D2505
YBR136W	D2265
YBR136W	D2818
YBR136W	D285
YBR136W	D372
YBR137W	D1979
YBR137W	D2065
YBR139W	D246
YBR140C	D1165
YBR140C	D1709
YBR141C	D1612
YBR141C	D1956
YBR142W	D142
YBR142W	D79
YBR142W	D843
YBR143C	D546
YBR143C	D550
YBR143C	D555
YBR145W	D6
YBR146W	D1745
YBR146W	D2042
YBR147W	D1400
YBR149W	D303
YBR150C	D1149
YBR150C	D183
YBR151W	D641
YBR153W	D418
YBR154C	D644
YBR154C	D732
YBR155W	D240
YBR156C	D2723
YBR158W	D1146
YBR159W	D7
YBR160W	D129
YBR161W	D663
YBR162C	D1494
YBR162C	D2598
YBR163W	D1014
YBR164C	D1734
YBR164C	D68
YBR166C	D1369
YBR166C	D3
YBR167C	D2240
YBR168W	D1085
YBR169C	D201
YBR170C	D1203
YBR170C	D1958
YBR170C	D266
YBR171W	D1768
YBR172C	D792
YBR173C	D2061
YBR175W	D223
YBR176W	D350
YBR177C	D1299
YBR177C	D341
YBR179C	D1581
YBR179C	D68
YBR180W	D73
YBR180W	D949
YBR181C	D2090
YBR182C	D799
YBR183W	D1332
YBR185C	D1490
YBR186W	D142
YBR186W	D2552
YBR187W	D1527
YBR189W	D623
YBR191W	D647
YBR192W	D296
YBR193C	D1754
YBR195C	D1572
YBR195C	D223
YBR195C	D2567
YBR196C	D233
YBR198C	D164
YBR198C	D223
YBR198C	D2829
YBR199W	D269
YBR200W	D254
YBR200W	D562
YBR200W	D736
YBR201W	D1575
YBR202W	D1076
YBR202W	D142
YBR202W	D1457
YBR204C	D1291
YBR204C	D341
YBR205W	D269
YBR207W	D1062
YBR208C	D1290
YBR208C	D1587
YBR208C	D206
YBR208C	D23
YBR208C	D238
YBR208C	D28
YBR208C	D730
YBR210W	D2083
YBR212W	D853
YBR212W	D862
YBR213W	D1919
YBR213W	D2086
YBR214W	D512
YBR215W	D934
YBR216C	D895
YBR217W	D697
YBR218C	D1650
YBR218C	D1767
YBR218C	D23
YBR218C	D28
YBR218C	D364
YBR218C	D730
YBR220C	D73
YBR221C	D410
YBR221C	D588
YBR222C	D833
YBR222C	D839
YBR223C	D242
YBR225W	D2123
YBR227C	D142
YBR227C	D2423
YBR228W	D719
YBR229C	D1006
YBR229C	D1143
YBR229C	D1826
YBR229C	D2453
YBR231C	D2568
YBR233W	D216
YBR233W-A	D2436
YBR234C	D223
YBR235W	D947
YBR236C	D1215
YBR236C	D1328
YBR237W	D142
YBR237W	D79
YBR237W	D843
YBR239C	D183
YBR239C	D622
YBR240C	D183
YBR241C	D237
YBR242W	D629
YBR243C	D1782
YBR244W	D77
YBR245C	D1051
YBR245C	D142
YBR245C	D355
YBR245C	D598
YBR245C	D617
YBR245C	D79
YBR246W	D223
YBR247C	D1205
YBR248C	D326
YBR248C	D377
YBR249C	D312
YBR250W	D491
YBR251W	D1745
YBR251W	D2572
YBR251W	D764
YBR252W	D566
YBR253W	D2223
YBR254C	D580
YBR256C	D1602
YBR256C	D1696
YBR257W	D2282
YBR257W	D2391
YBR258C	D2150
YBR259W	D249
YBR260C	D1521
YBR260C	D1584
YBR260C	D633
YBR261C	D1545
YBR261C	D1554
YBR263W	D1060
YBR263W	D9
YBR264C	D1604
YBR264C	D68
YBR265W	D7
YBR267W	D182
YBR268W	D2479
YBR269C	D2783
YBR270C	D1838
YBR271W	D105
YBR272C	D849
YBR273C	D649
YBR274W	D129
YBR276C	D50
YBR278W	D161
YBR279W	D1036
YBR280C	D271
YBR280C	D806
YBR280C	D984
YBR281C	D116
YBR281C	D223
YBR282W	D2341
YBR283C	D130
YBR284W	D252
YBR286W	D116
YBR286W	D652
YBR287W	D910
YBR288C	D311
YBR289W	D1557
YBR290W	D1509
YBR291C	D296
YBR293W	D237
YBR293W	D949
YBR294W	D11
YBR294W	D1247
YBR295W	D1068
YBR295W	D186
YBR295W	D197
YBR295W	D539
YBR296C	D942
YBR297W	D1149
YBR297W	D183
YBR298C	D237
YBR298C	D73
YBR299W	D268
YBR299W	D658
YBR301W	D2243
YBR302C	D1277
YCL001W	D1824
YCL001W-B	D546
YCL004W	D126
YCL005W-A	D2664
YCL008C	D587
YCL008C	D781
YCL009C	D1629
YCL009C	D2633
YCL009C	D2641
YCL010C	D2121
YCL011C	D853
YCL011C	D862
YCL012C	D2092
YCL014W	D1517
YCL014W	D1732
YCL016C	D1161
YCL017C	D245
YCL017C	D9
YCL018W	D257
YCL019W	D144
YCL019W	D149
YCL019W	D2325
YCL020W	D2325
YCL024W	D129
YCL025C	D947
YCL026C-A	D490
YCL026C-B	D490
YCL027W	D254
YCL029C	D753
YCL030C	D2295
YCL030C	D251
YCL030C	D2547
YCL030C	D710
YCL032W	D141
YCL032W	D725
YCL033C	D572
YCL034W	D524
YCL034W	D672
YCL035C	D167
YCL035C	D2601
YCL036W	D222
YCL037C	D774
YCL038C	D73
YCL038C	D966
YCL039W	D223
YCL040W	D365
YCL043C	D167
YCL043C	D989
YCL044C	D1078
YCL045C	D1561
YCL047C	D2842
YCL047C	D358
YCL048W	D143
YCL050C	D2621
YCL050C	D449
YCL052C	D1742
YCL054W	D1538
YCL054W	D1873
YCL054W	D456
YCL055W	D103
YCL057C-A	D2422
YCL057W	D891
YCL057W	D983
YCL059C	D216
YCL061C	D1986
YCL064C	D113
YCL066W	D1786
YCL067C	D82
YCL069W	D237
YCL069W	D73
YCL069W	D949
YCL073C	D237
YCL073C	D949
YCR002C	D1194
YCR002C	D68
YCR003W	D798
YCR004C	D1619
YCR004C	D505
YCR005C	D253
YCR007C	D1277
YCR008W	D129
YCR009C	D391
YCR010C	D1617
YCR011C	D142
YCR012W	D119
YCR014C	D2043
YCR014C	D2517
YCR015C	D1535
YCR016W	D2327
YCR017C	D1320
YCR017C	D310
YCR018C	D820
YCR019W	D1177
YCR019W	D1195
YCR020C	D411
YCR020C-A	D94
YCR021C	D392
YCR023C	D73
YCR023C	D949
YCR024C	D276
YCR024C	D667
YCR024C-A	D2773
YCR026C	D123
YCR027C	D1604
YCR027C	D68
YCR028C	D237
YCR028C	D949
YCR028C-A	D551
YCR030C	D2466
YCR030C	D633
YCR031C	D595
YCR032W	D2079
YCR032W	D223
YCR032W	D332
YCR033W	D2837
YCR033W	D355
YCR034W	D1462
YCR035C	D209
YCR036W	D1177
YCR036W	D1195
YCR037C	D1163
YCR037C	D1469
YCR038C	D421
YCR039C	D82
YCR040W	D1786
YCR042C	D1390
YCR042C	D1546
YCR044C	D1287
YCR045C	D1172
YCR045C	D1265
YCR045C	D752
YCR046C	D670
YCR047C	D1526
YCR047C	D2224
YCR047C	D2592
YCR048W	D1033
YCR051W	D481
YCR052W	D740
YCR053W	D113
YCR054C	D115
YCR054C	D2312
YCR057C	D1230
YCR057C	D2212
YCR057C	D223
YCR059C	D1959
YCR059C	D2110
YCR059C	D607
YCR060W	D240
YCR061W	D1274
YCR061W	D2285
YCR063W	D1894
YCR065W	D666
YCR066W	D179
YCR066W	D821
YCR067C	D1154
YCR067C	D223
YCR068W	D483
YCR069W	D448
YCR071C	D2471
YCR072C	D223
YCR072C	D2620
YCR073C	D129
YCR073W-A	D1435
YCR075C	D1400
YCR075W-A	D2331
YCR075W-A	D2506
YCR076C	D2634
YCR077C	D863
YCR079W	D347
YCR081W	D2650
YCR083W	D167
YCR084C	D223
YCR084C	D2490
YCR086W	D2354
YCR087C-A	D181
YCR088W	D254
YCR088W	D331
YCR090C	D1765
YCR090C	D1770
YCR091W	D129
YCR092C	D1373
YCR092C	D142
YCR092C	D204
YCR092C	D553
YCR092C	D568
YCR093W	D1088
YCR094W	D1217
YCR095C	D50
YCR096C	D82
YCR097W	D82
YCR098C	D237
YCR100C	D837
YCR100C	D866
YCR101C	D866
YCR102C	D6
YCR104W	D2243
YCR105W	D6
YCR106W	D183
YCR107W	D303
YDL001W	D1688
YDL002C	D534
YDL003W	D2324
YDL003W	D791
YDL004W	D717
YDL005C	D2320
YDL006W	D347
YDL007W	D142
YDL008W	D179
YDL010W	D167
YDL010W	D2601
YDL014W	D384
YDL015C	D1886
YDL017W	D129
YDL018C	D1692
YDL019C	D264
YDL019C	D481
YDL019C	D574
YDL021W	D118
YDL022W	D1832
YDL022W	D1867
YDL022W	D1924
YDL022W	D3
YDL024C	D286
YDL025C	D129
YDL028C	D129
YDL029W	D201
YDL030W	D1593
YDL030W	D182
YDL031W	D142
YDL031W	D2662
YDL031W	D79
YDL031W	D843
YDL033C	D1091
YDL033C	D17
YDL035C	D1508
YDL035C	D1532
YDL035C	D2526
YDL036C	D485
YDL037C	D1902
YDL040C	D240
YDL042C	D1862
YDL042C	D389
YDL043C	D182
YDL045C	D460
YDL045W-A	D2797
YDL046W	D2058
YDL046W	D2101
YDL047W	D1075
YDL047W	D1245
YDL048C	D182
YDL049C	D2229
YDL049C	D2261
YDL051W	D774
YDL051W	D853
YDL051W	D862
YDL052C	D442
YDL054C	D237
YDL054C	D949
YDL055C	D2728
YDL055C	D390
YDL056W	D2144
YDL056W	D2484
YDL056W	D481
YDL057W	D1379
YDL058W	D1135
YDL058W	D115
YDL058W	D2161
YDL059C	D498
YDL060W	D1248
YDL060W	D2401
YDL061C	D796
YDL063C	D972
YDL064W	D177
YDL065C	D1316
YDL066W	D257
YDL067C	D2703
YDL070W	D294
YDL072C	D1649
YDL073W	D2151
YDL074C	D179
YDL074C	D2348
YDL075W	D700
YDL076C	D2196
YDL077C	D2200
YDL077C	D2211
YDL078C	D518
YDL078C	D92
YDL079C	D129
YDL080C	D1600
YDL080C	D1708
YDL080C	D191
YDL080C	D1937
YDL080C	D1974
YDL081C	D2383
YDL082W	D1841
YDL083C	D1745
YDL083C	D2042
YDL084W	D142
YDL084W	D79
YDL084W	D843
YDL085C-A	D2689
YDL085W	D67
YDL086W	D46
YDL087C	D1422
YDL088C	D1981
YDL088C	D853
YDL089W	D2376
YDL090C	D374
YDL091C	D1964
YDL091C	D649
YDL092W	D155
YDL093W	D1441
YDL093W	D455
YDL095W	D1441
YDL095W	D455
YDL097C	D240
YDL097C	D706
YDL098C	D182
YDL100C	D1030
YDL100C	D1207
YDL101C	D129
YDL101C	D224
YDL102W	D222
YDL102W	D241
YDL103C	D247
YDL104C	D1235
YDL104C	D1319
YDL105W	D1140
YDL106C	D213
YDL106C	D82
YDL107W	D240
YDL108W	D129
YDL109C	D1540
YDL109C	D21
YDL111C	D209
YDL112W	D489
YDL113C	D562
YDL114W	D7
YDL115C	D2569
YDL116W	D894
YDL117W	D1726
YDL117W	D254
YDL119C	D296
YDL120W	D638
YDL122W	D172
YDL123W	D2739
YDL124W	D303
YDL125C	D581
YDL126C	D142
YDL126C	D704
YDL126C	D750
YDL127W	D504
YDL128W	D878
YDL130W	D2383
YDL130W-A	D2508
YDL130W-A	D2771
YDL131W	D364
YDL132W	D2460
YDL132W	D249
YDL132W	D2642
YDL133C-A	D2834
YDL134C	D1075
YDL134C	D1245
YDL135C	D439
YDL136W	D786
YDL137W	D1734
YDL137W	D68
YDL138W	D237
YDL139C	D2710
YDL140C	D1747
YDL140C	D192
YDL141W	D1101
YDL141W	D2276
YDL141W	D24
YDL141W	D2670
YDL142C	D2208
YDL143W	D76
YDL144C	D1793
YDL144C	D1992
YDL144C	D2019
YDL144C	D518
YDL145C	D1000
YDL145C	D1107
YDL145C	D1896
YDL145C	D223
YDL146W	D1985
YDL147W	D706
YDL148C	D867
YDL149W	D1113
YDL150W	D2138
YDL153C	D2300
YDL153C	D2546
YDL154W	D1373
YDL154W	D142
YDL154W	D204
YDL155W	D504
YDL156W	D223
YDL159W	D129
YDL160C	D142
YDL160C	D79
YDL160C	D843
YDL160C-A	D2515
YDL161W	D511
YDL164C	D423
YDL164C	D462
YDL164C	D523
YDL165W	D1781
YDL166C	D451
YDL167C	D367
YDL167C	D853
YDL168W	D6
YDL170W	D183
YDL171C	D1032
YDL171C	D1097
YDL171C	D1109
YDL171C	D1145
YDL171C	D1272
YDL171C	D1859
YDL171C	D275
YDL171C	D67
YDL171C	D78
YDL173W	D1908
YDL174C	D1313
YDL174C	D1424
YDL174C	D532
YDL175C	D180
YDL177C	D1959
YDL177C	D2110
YDL178W	D1313
YDL178W	D1424
YDL178W	D532
YDL179W	D504
YDL181W	D2508
YDL181W	D2771
YDL182W	D364
YDL183C	D2108
YDL184C	D2834
YDL185W	D142
YDL185W	D1495
YDL185W	D1729
YDL185W	D188
YDL185W	D630
YDL185W	D760
YDL188C	D1075
YDL188C	D1245
YDL189W	D789
YDL190C	D729
YDL190C	D896
YDL191W	D786
YDL192W	D1734
YDL192W	D68
YDL193W	D1515
YDL194W	D237
YDL195W	D2010
YDL195W	D223
YDL195W	D2749
YDL198C	D296
YDL199C	D237
YDL200C	D2397
YDL200C	D709
YDL201W	D1630
YDL201W	D1901
YDL202W	D618
YDL203C	D927
YDL203C	D951
YDL204W	D1844
YDL205C	D1497
YDL205C	D1567
YDL205C	D716
YDL206W	D878
YDL207W	D1449
YDL208W	D653
YDL209C	D853
YDL209C	D862
YDL210W	D947
YDL212W	D1684
YDL213C	D853
YDL214C	D129
YDL215C	D1460
YDL215C	D203
YDL216C	D2008
YDL216C	D2134
YDL217C	D1875
YDL218W	D1971
YDL219W	D1935
YDL219W	D1948
YDL220C	D551
YDL222C	D907
YDL224C	D853
YDL224C	D862
YDL225W	D1194
YDL225W	D68
YDL226C	D597
YDL227C	D1495
YDL227C	D1729
YDL227C	D188
YDL229W	D201
YDL230W	D339
YDL231C	D1670
YDL232W	D823
YDL234C	D1096
YDL234C	D1440
YDL235C	D83
YDL236W	D1068
YDL236W	D1298
YDL237W	D70
YDL238C	D1222
YDL238C	D85
YDL239C	D2007
YDL240W	D1521
YDL240W	D1584
YDL240W	D575
YDL243C	D303
YDL244W	D1497
YDL244W	D1539
YDL245C	D237
YDL246C	D6
YDL247W	D237
YDL247W	D73
YDL248W	D1277
YDR001C	D227
YDR001C	D2819
YDR002W	D590
YDR003W	D2226
YDR004W	D142
YDR005C	D1853
YDR006C	D960
YDR007W	D1432
YDR007W	D1677
YDR009W	D2523
YDR009W	D2754
YDR009W	D69
YDR011W	D142
YDR011W	D865
YDR012W	D378
YDR013W	D1863
YDR013W	D621
YDR016C	D2684
YDR017C	D380
YDR018C	D442
YDR019C	D1335
YDR019C	D1578
YDR019C	D2349
YDR019C	D2379
YDR020C	D136
YDR021W	D142
YDR021W	D79
YDR021W	D843
YDR022C	D1686
YDR023W	D276
YDR023W	D610
YDR025W	D2586
YDR025W	D836
YDR026C	D355
YDR028C	D2817
YDR030C	D223
YDR031W	D2797
YDR032C	D1619
YDR032C	D505
YDR033W	D392
YDR034C	D183
YDR034C-C	D2325
YDR034C-D	D144
YDR034C-D	D149
YDR034C-D	D2325
YDR035W	D312
YDR036C	D1381
YDR036C	D1766
YDR037W	D276
YDR037W	D667
YDR038C	D1068
YDR038C	D1667
YDR038C	D186
YDR038C	D197
YDR039C	D1068
YDR039C	D1667
YDR039C	D186
YDR039C	D197
YDR040C	D1068
YDR040C	D1667
YDR040C	D186
YDR040C	D197
YDR041W	D643
YDR043C	D182
YDR044W	D30
YDR045C	D162
YDR045C	D2795
YDR046C	D947
YDR047W	D278
YDR049W	D481
YDR050C	D381
YDR051C	D118
YDR052C	D2116
YDR052C	D2765
YDR054C	D177
YDR055W	D143
YDR057W	D2233
YDR058C	D1482
YDR058C	D21
YDR059C	D177
YDR060W	D1763
YDR060W	D283
YDR061W	D142
YDR062W	D9
YDR063W	D331
YDR064W	D2671
YDR064W	D699
YDR066C	D2514
YDR067C	D50
YDR068W	D600
YDR069C	D172
YDR069C	D1904
YDR071C	D80
YDR072C	D520
YDR074W	D373
YDR074W	D978
YDR074W	D992
YDR075W	D1075
YDR075W	D1245
YDR076W	D142
YDR076W	D2588
YDR079C-A	D163
YDR080W	D185
YDR080W	D223
YDR081C	D1467
YDR081C	D2623
YDR081C	D2646
YDR082W	D970
YDR083W	D1507
YDR083W	D388
YDR084C	D1965
YDR086C	D788
YDR087C	D1459
YDR088C	D1610
YDR088C	D180
YDR089W	D1163
YDR090C	D1400
YDR091C	D142
YDR091C	D2809
YDR091C	D65
YDR092W	D177
YDR093W	D1068
YDR093W	D186
YDR093W	D197
YDR096W	D1451
YDR096W	D182
YDR096W	D2164
YDR096W	D2805
YDR097C	D1373
YDR097C	D142
YDR097C	D204
YDR097C	D553
YDR097C	D568
YDR098C	D167
YDR098C	D2601
YDR098C-A	D2325
YDR098C-B	D144
YDR098C-B	D149
YDR098C-B	D2325
YDR099W	D385
YDR100W	D2006
YDR101C	D349
YDR103W	D1702
YDR103W	D2822
YDR104C	D574
YDR105C	D1001
YDR106W	D201
YDR107C	D917
YDR109C	D1300
YDR109C	D1511
YDR109C	D936
YDR111C	D9
YDR113C	D1144
YDR115W	D2772
YDR116C	D422
YDR117C	D2194
YDR117C	D2461
YDR117C	D675
YDR117C	D740
YDR119W	D73
YDR119W	D949
YDR120C	D324
YDR121W	D161
YDR122W	D129
YDR122W	D2730
YDR122W	D2756
YDR123C	D724
YDR124W	D2146
YDR125C	D2767
YDR125C	D341
YDR126W	D2704
YDR127W	D152
YDR127W	D1563
YDR127W	D203
YDR127W	D2254
YDR127W	D279
YDR127W	D320
YDR127W	D58
YDR127W	D702
YDR128W	D223
YDR129C	D1721
YDR129C	D230
YDR131C	D298
YDR132C	D654
YDR135C	D142
YDR137W	D976
YDR138W	D868
YDR139C	D266
YDR140W	D105
YDR141C	D1152
YDR141C	D270
YDR142C	D223
YDR143C	D179
YDR144C	D18
YDR145W	D161
YDR145W	D213
YDR146C	D182
YDR147W	D346
YDR148C	D1473
YDR148C	D1506
YDR148C	D730
YDR150W	D574
YDR151C	D770
YDR152W	D607
YDR153C	D511
YDR155C	D448
YDR156W	D2024
YDR158W	D6
YDR158W	D75
YDR159W	D1498
YDR159W	D2530
YDR160W	D947
YDR161W	D240
YDR162C	D254
YDR163W	D1773
YDR164C	D225
YDR165W	D223
YDR166C	D2464
YDR167W	D2741
YDR168W	D1743
YDR168W	D458
YDR169C	D2442
YDR170C	D2501
YDR170C	D270
YDR170C	D412
YDR170W-A	D2325
YDR171W	D609
YDR172W	D56
YDR172W	D57
YDR172W	D68
YDR173C	D380
YDR174W	D534
YDR175C	D2066
YDR176W	D1963
YDR177W	D172
YDR177W	D177
YDR178W	D2035
YDR179W-A	D1715
YDR180W	D115
YDR182W	D1214
YDR182W	D1245
YDR183W	D1611
YDR183W	D167
YDR185C	D1877
YDR188W	D76
YDR189W	D225
YDR190C	D1056
YDR190C	D142
YDR191W	D389
YDR194C	D142
YDR194C	D79
YDR194C	D843
YDR196C	D1725
YDR196C	D451
YDR197W	D1992
YDR197W	D2019
YDR198C	D1148
YDR200C	D224
YDR201W	D1878
YDR202C	D1209
YDR204W	D1550
YDR205W	D393
YDR206W	D2005
YDR206W	D240
YDR206W	D2554
YDR207C	D183
YDR208W	D127
YDR210C-C	D2325
YDR210C-D	D144
YDR210C-D	D149
YDR210C-D	D2325
YDR210W-A	D2325
YDR210W-B	D144
YDR210W-B	D149
YDR210W-B	D2325
YDR211W	D2449
YDR211W	D250
YDR211W	D390
YDR212W	D76
YDR213W	D183
YDR214W	D535
YDR214W	D596
YDR216W	D182
YDR217C	D2002
YDR217C	D2067
YDR217C	D822
YDR218C	D1194
YDR218C	D68
YDR219C	D806
YDR221W	D1783
YDR221W	D2233
YDR222W	D1044
YDR223W	D2219
YDR224C	D720
YDR225W	D720
YDR226W	D214
YDR226W	D451
YDR227W	D2541
YDR228C	D1975
YDR228C	D2337
YDR231C	D2152
YDR232W	D9
YDR233C	D1844
YDR234W	D1553
YDR234W	D2020
YDR234W	D239
YDR235W	D363
YDR236C	D813
YDR237W	D645
YDR238C	D1321
YDR238C	D849
YDR238C	D912
YDR242W	D238
YDR243C	D142
YDR243C	D79
YDR243C	D843
YDR244W	D240
YDR245W	D1405
YDR246W	D1597
YDR246W	D580
YDR247W	D129
YDR248C	D497
YDR251W	D1992
YDR252W	D2695
YDR253C	D182
YDR254W	D1026
YDR255C	D179
YDR256C	D255
YDR257C	D1148
YDR257C	D1311
YDR258C	D142
YDR258C	D2423
YDR259C	D25
YDR260C	D2273
YDR261C	D1323
YDR261C	D22
YDR261C-C	D2325
YDR261C-D	D144
YDR261C-D	D149
YDR261C-D	D2325
YDR261W-A	D2325
YDR261W-B	D144
YDR261W-B	D149
YDR261W-B	D2325
YDR263C	D195
YDR263C	D2255
YDR263C	D2263
YDR264C	D2704
YDR264C	D481
YDR265W	D1410
YDR265W	D179
YDR266C	D179
YDR267C	D223
YDR268W	D212
YDR270W	D1068
YDR270W	D186
YDR270W	D197
YDR270W	D539
YDR272W	D1360
YDR272W	D1531
YDR273W	D680
YDR276C	D2739
YDR279W	D1157
YDR280W	D209
YDR282C	D1688
YDR283C	D129
YDR283C	D276
YDR283C	D607
YDR284C	D520
YDR285W	D1678
YDR286C	D167
YDR286C	D2427
YDR287W	D62
YDR288W	D1478
YDR289C	D2647
YDR289C	D524
YDR291W	D142
YDR291W	D2407
YDR291W	D79
YDR291W	D843
YDR292C	D1030
YDR292C	D1541
YDR292C	D156
YDR292C	D701
YDR293C	D288
YDR293C	D836
YDR294C	D290
YDR295C	D1206
YDR297W	D2141
YDR298C	D1769
YDR298C	D2260
YDR299W	D2446
YDR300C	D1226
YDR300C	D406
YDR300C	D675
YDR301W	D1181
YDR302W	D1836
YDR303C	D183
YDR304C	D448
YDR305C	D581
YDR306C	D1146
YDR307W	D1441
YDR307W	D455
YDR308C	D2055
YDR308C	D2081
YDR309C	D2668
YDR311W	D600
YDR311W	D751
YDR312W	D444
YDR313C	D179
YDR313C	D691
YDR314C	D2463
YDR314C	D2655
YDR314C	D2682
YDR315C	D1354
YDR316W	D388
YDR316W	D626
YDR316W-A	D2325
YDR316W-B	D144
YDR316W-B	D149
YDR316W-B	D2325
YDR317W	D1059
YDR318W	D2426
YDR319C	D1158
YDR320C	D172
YDR320C	D1791
YDR320C	D240
YDR320C-A	D2570
YDR321W	D301
YDR322C-A	D2653
YDR322W	D114
YDR323C	D2720
YDR323C	D691
YDR324C	D223
YDR325W	D849
YDR326C	D2430
YDR328C	D348
YDR328C	D726
YDR329C	D1031
YDR330W	D1964
YDR330W	D649
YDR330W	D803
YDR331W	D1480
YDR332W	D142
YDR332W	D1711
YDR332W	D79
YDR333C	D1159
YDR334W	D1051
YDR334W	D142
YDR334W	D2574
YDR334W	D79
YDR335W	D850
YDR336W	D2103
YDR336W	D68
YDR337W	D699
YDR338C	D1089
YDR339C	D2098
YDR339C	D2303
YDR341C	D212
YDR341C	D2165
YDR342C	D237
YDR343C	D237
YDR345C	D237
YDR346C	D1044
YDR347W	D628
YDR348C	D1967
YDR349C	D18
YDR352W	D1400
YDR353W	D67
YDR354W	D2485
YDR354W	D351
YDR358W	D524
YDR358W	D594
YDR358W	D672
YDR359C	D2574
YDR359C	D355
YDR362C	D223
YDR363W	D2566
YDR363W	D266
YDR363W-A	D2635
YDR364C	D223
YDR365C	D2823
YDR365W-A	D2325
YDR365W-B	D144
YDR365W-B	D149
YDR365W-B	D2325
YDR367W	D1774
YDR368W	D303
YDR369C	D224
YDR370C	D2594
YDR371W	D1103
YDR371W	D1307
YDR371W	D2495
YDR372C	D1306
YDR373W	D1721
YDR373W	D2018
YDR374C	D2386
YDR375C	D142
YDR375C	D1809
YDR376W	D1145
YDR376W	D67
YDR377W	D2387
YDR378C	D94
YDR379C-A	D2099
YDR379W	D1521
YDR379W	D1584
YDR379W	D575
YDR380W	D1600
YDR380W	D1708
YDR380W	D191
YDR380W	D1937
YDR380W	D1974
YDR381W	D853
YDR381W	D862
YDR382W	D2383
YDR384C	D1617
YDR385W	D1745
YDR385W	D55
YDR385W	D57
YDR385W	D68
YDR386W	D1569
YDR386W	D2517
YDR386W	D734
YDR387C	D237
YDR388W	D254
YDR388W	D391
YDR389W	D1521
YDR389W	D1584
YDR390C	D479
YDR390C	D940
YDR392W	D161
YDR393W	D1625
YDR394W	D142
YDR395W	D2465
YDR395W	D270
YDR397C	D161
YDR397C	D2636
YDR398W	D2212
YDR398W	D223
YDR399W	D135
YDR400W	D291
YDR402C	D236
YDR403W	D1224
YDR404C	D2480
YDR404C	D2494
YDR404C	D836
YDR404C	D871
YDR405W	D703
YDR406W	D142
YDR406W	D865
YDR407C	D1718
YDR408C	D427
YDR409W	D179
YDR409W	D821
YDR410C	D2375
YDR411C	D1575
YDR411C	D522
YDR412W	D1962
YDR414C	D1137
YDR415C	D116
YDR416W	D363
YDR418W	D211
YDR419W	D1080
YDR419W	D1442
YDR419W	D2073
YDR419W	D2168
YDR421W	D183
YDR422C	D2410
YDR422C	D599
YDR423C	D1114
YDR423C	D2257
YDR423C	D25
YDR424C	D45
YDR425W	D562
YDR427W	D706
YDR428C	D614
YDR429C	D2129
YDR429C	D853
YDR429C	D862
YDR430C	D187
YDR430C	D1940
YDR430C	D842
YDR432W	D853
YDR432W	D862
YDR434W	D967
YDR435C	D91
YDR436W	D1075
YDR436W	D1245
YDR437W	D2071
YDR438W	D107
YDR439W	D1520
YDR440W	D420
YDR441C	D135
YDR443C	D1125
YDR444W	D1540
YDR444W	D21
YDR447C	D772
YDR448W	D355
YDR448W	D678
YDR448W	D810
YDR448W	D82
YDR449C	D2441
YDR449C	D363
YDR450W	D565
YDR451C	D82
YDR452W	D1245
YDR452W	D1346
YDR453C	D2001
YDR453C	D2794
YDR453C	D77
YDR454C	D451
YDR456W	D1042
YDR457W	D1260
YDR457W	D1456
YDR457W	D270
YDR457W	D287
YDR458C	D1124
YDR459C	D2704
YDR460W	D1668
YDR460W	D179
YDR462W	D2009
YDR463W	D182
YDR464W	D845
YDR465C	D1542
YDR466W	D129
YDR468C	D2472
YDR468C	D708
YDR469W	D2776
YDR470C	D296
YDR471W	D683
YDR472W	D508
YDR473C	D1418
YDR473C	D2100
YDR477W	D129
YDR477W	D1810
YDR477W	D2763
YDR478W	D2338
YDR479C	D1085
YDR481C	D260
YDR482C	D2774
YDR483W	D269
YDR484W	D930
YDR485C	D1325
YDR485C	D2821
YDR486C	D1724
YDR487C	D429
YDR488C	D223
YDR489W	D2564
YDR489W	D621
YDR490C	D129
YDR492W	D1318
YDR496C	D138
YDR496C	D1936
YDR497C	D237
YDR498C	D2390
YDR499W	D893
YDR500C	D790
YDR501W	D224
YDR502C	D151
YDR503C	D520
YDR505C	D2182
YDR506C	D38
YDR507C	D129
YDR508C	D947
YDR510W	D2566
YDR510W	D266
YDR511W	D2099
YDR512C	D2481
YDR513W	D167
YDR513W	D2601
YDR514C	D222
YDR515W	D774
YDR516C	D365
YDR517W	D1518
YDR518W	D167
YDR518W	D989
YDR519W	D656
YDR520C	D183
YDR522C	D143
YDR523C	D129
YDR524C	D597
YDR525W-A	D2739
YDR527W	D2571
YDR527W	D2747
YDR529C	D173
YDR530C	D2621
YDR530C	D449
YDR531W	D632
YDR533C	D475
YDR536W	D237
YDR538W	D66
YDR539W	D309
YDR540C	D1835
YDR541C	D1385
YDR541C	D7
YDR542W	D2243
YDR545W	D142
YDR545W	D79
YDR545W	D843
YEL002C	D1035
YEL003W	D560
YEL004W	D1187
YEL006W	D296
YEL007W	D1710
YEL009C	D25
YEL011W	D2072
YEL011W	D2420
YEL011W	D268
YEL011W	D658
YEL012W	D177
YEL013W	D270
YEL015W	D2825
YEL015W	D436
YEL016C	D123
YEL017C-A	D2773
YEL019C	D179
YEL020C	D1600
YEL020C	D1708
YEL020C	D191
YEL020C	D1937
YEL020C	D1974
YEL020W-A	D766
YEL021W	D1368
YEL021W	D1556
YEL022W	D412
YEL023C	D1083
YEL024W	D2696
YEL024W	D2699
YEL024W	D687
YEL025C	D223
YEL026W	D653
YEL027W	D513
YEL029C	D370
YEL030W	D201
YEL031W	D1068
YEL031W	D186
YEL031W	D197
YEL032W	D1076
YEL032W	D142
YEL032W	D1457
YEL034W	D2496
YEL034W	D2603
YEL034W	D2815
YEL034W	D836
YEL036C	D1221
YEL036C	D1644
YEL037C	D172
YEL037C	D266
YEL037C	D805
YEL038W	D1068
YEL038W	D1551
YEL039C	D646
YEL040W	D470
YEL041W	D322
YEL042W	D996
YEL043W	D2296
YEL044W	D2821
YEL046C	D1284
YEL046C	D9
[truncated: 5,839 more rows]
