# Supplementary material for: Reconstituting protein interaction networks using parameter-dependent domain-domain interactions
Source: BMC Bioinformatics. 2013 May 7;14:154. doi: 10.1186/1471-2105-14-154 (PMC3660195; doi:10.1186/1471-2105-14-154)
Supplement: Additional file 1 — Merged annotation. This file contains lists of new protein-domain annotations and lists that map new domain labels onto the domain labels used in the original annotation databases. [file 1471-2105-14-154-S1.zip › 2_dom_profile.txt]

D0	3-HAO	3-HYDROXYANTHRANILIC_ACID_DIOXYGENASE-LIKE	
D1	6PGD	HYDROXYISOBUTYRATE_AND_6-PHOSPHOGLUCONATE_DEHYDROGENASE_DOMAIN	
D2	6-PHOSPHOFRUCTO-2-KINASE/FRUCTOSE-2,6-BISPHOSPHATASE,_KINASE_DOMAIN	6PF2K	
D3	6-PHOSPHOGLUCONATE_DEHYDROGENASE-LIKE,_N-TERMINAL_DOMAIN	PDH	MANNITOL_DH	MANNITOL_DH_C	MANNITOL_2-DEHYDROGENASE	
D4	ACOX	ACYL-COA_OXIDASE_C-TERMINAL_DOMAINS	
D5	ACYL-COA_BINDING_PROTEIN	ACBP	
D6	ADH_N	ALCOHOL_DEHYDROGENASE-LIKE,_N-TERMINAL_DOMAIN	GLYCERALDEHYDE-3-PHOSPHATE_DEHYDROGENASE-LIKE,_N-TERMINAL_DOMAIN	HOMOSERINE_DEHYDROGENASE-LIKE	HOMOSERINE_DH	ALCOHOL_DEHYDROGENASE-LIKE,_C-TERMINAL_DOMAIN	ADH_ZINC_N	L-ALANINE_DEHYDROGENASE-LIKE	G6PD_C	GLUCOSE_6-PHOSPHATE_DEHYDROGENASE-LIKE	G6PD_N	
D7	ADH_SHORT	TYROSINE-DEPENDENT_OXIDOREDUCTASES	
D8	ALDEDH	ALDH-LIKE	
D9	AMINOTRAN_1_2	AAT-LIKE	GABA-AMINOTRANSFERASE-LIKE	AMINOTRAN_5	AMINOTRAN_3	
D10	ANTHRAX_PROTECTIVE_ANTIGEN	PA14	
D11	ANTI-SIGMA_FACTOR_ANTAGONIST_SPOIIAA	STAS	
D12	ARD	ACIREDUCTONE_DIOXYGENASE	
D13	ARGININOSUCCINATE_SYNTHETASE,_C-TERMINAL_DOMAIN	ARGINOSUC_SYNTH	
D14	ARP2/3_COMPLEX_16_KDA_SUBUNIT_ARPC5	P16-ARC	
D15	ARP2/3_COMPLEX_21_KDA_SUBUNIT_ARPC3	P21-ARC	
D16	ARP2/3_COMPLEX_SUBUNITS	ARPC4	
D17	ASN_SYNTHASE	N-TYPE_ATP_PYROPHOSPHATASES	ATP_BIND_4	
D18	ASP	PEPSIN-LIKE	
D19	B3_4	B5	DOMAINS_B1_AND_B5_OF_PHERS-BETA,_PHET	
D20	BACTERIAL_GLUCOAMYLASE_C-TERMINAL_DOMAIN-LIKE	GDE_C	
D21	BACTERIAL_LIPASE	LACT	
D22	BETA-GLYCANASES	GLYCO_HYDRO_17	GLYCO_HYDRO_72	
D23	BIOTIN_CARB_C	BC_ATP-BINDING_DOMAIN-LIKE	BC_C-TERMINAL_DOMAIN-LIKE	BC_N-TERMINAL_DOMAIN-LIKE	ATP-GRASP	
D24	BIOTIN_HOLOENZYME_SYNTHETASE	BPL_LPLA_LIPB	LPLA-LIKE	
D25	BZIP_2	LEUCINE_ZIPPER_DOMAIN	BZIP_1	
D26	C1_1	PROTEIN_KINASE_CYSTEINE-RICH_DOMAIN_(CYS2,_PHORBOL-BINDING_DOMAIN)	
D27	C1_4	TFIIH_P44_SUBUNIT_CYSTEINE-RICH_DOMAIN	
D28	CARBAMOYL_PHOSPHATE_SYNTHETASE,_LARGE_SUBUNIT_CONNECTION_DOMAIN	CPSASE_L_CHAIN	CPSASE_L_D2	CPSASE_L_D3	
D29	CN_HYDROLASE	CARBAMILASE	NITRILASE	
D30	COPROGEN_OXIDAS	COPROPORPHYRINOGEN_III_OXIDASE	
D31	COX1	CYTOCHROME_C_OXIDASE_SUBUNIT_I-LIKE	
D32	COX2	PERIPLASMIC_DOMAIN_OF_CYTOCHROME_C_OXIDASE_SUBUNIT_II	
D33	COX2_TM	CYTOCHROME_C_OXIDASE_SUBUNIT_II-LIKE,_TRANSMEMBRANE_REGION	
D34	COX3	CYTOCHROME_C_OXIDASE_SUBUNIT_III-LIKE	
D35	COX5B	CYTOCHROME_C_OXIDASE_SUBUNIT_F	
D36	CPSASE_SM_CHAIN	CARBAMOYL_PHOSPHATE_SYNTHETASE,_SMALL_SUBUNIT_N-TERMINAL_DOMAIN	
D37	C-TERMINAL_DOMAIN_OF_ADENYLYLCYCLASE_ASSOCIATED_PROTEIN	CAP_C	
D38	CU-OXIDASE	MULTIDOMAIN_CUPREDOXINS	CU-OXIDASE_2	CU-OXIDASE_3	
D39	CYTOCHROME_C_OXIDASE_SUBUNIT_E	COX5A	
D40	CYTOCHROME_C_OXIDASE_SUBUNIT_H	COX6B	
D41	DAGK_CAT	DIACYLGLYCEROL_KINASE-LIKE	
D42	DAK2	DHAL-LIKE	
D43	D-AMINOACID_OXIDASE-LIKE	DAO	
D44	DHFR_1	DIHYDROFOLATE_REDUCTASES	
D45	DLC	DYNEIN_LIGHT	
D46	DLH	DIENELACTONE_HYDROLASE	
D47	DNA_PRIMASE_S	PRIA-LIKE	
D48	DPPIV_N	DPP6_N-TERMINAL_DOMAIN-LIKE	
D49	DS	DEOXYHYPUSINE_SYNTHASE,_DHS	
D50	DSPC	DUAL_SPECIFICITY_PHOSPHATASE-LIKE	Y_PHOSPHATASE2	
D51	DSRM	DOUBLE-STRANDED_RNA-BINDING_DOMAIN_(DSRBD)	
D52	E1_DH	BRANCHED-CHAIN_ALPHA-KETO_ACID_DEHYDROGENASE_PP_MODULE	
D53	EF1_GNE	EEF-1BETA-LIKE	
D54	EF1G	EEF1-GAMMA_DOMAIN	
D55	EFG_C	EF-G/EEF-2_DOMAINS_III_AND_V	EFG_IV	
D56	EF-TU/EEF-1ALPHA/EIF2-GAMMA_C-TERMINAL_DOMAIN	GTP_EFTU_D3	EIF2_C	
D57	ELONGATION_FACTORS	GTP_EFTU	GTP_EFTU_D2	
D58	ENOLPYRUVATE_TRANSFERASE,_EPT	EPSP_SYNTHASE	
D59	EXO70	EXOCYST_COMPLEX_COMPONENT	
D60	FAA_HYDROLASE	FAH	
D61	FASCICLIN	FAS1_DOMAIN	
D62	FBPASE	INOSITOL_MONOPHOSPHATASE/FRUCTOSE-1,6-BISPHOSPHATASE-LIKE	INOSITOL_P	
D63	FE-ADH	IRON-CONTAINING_ALCOHOL_DEHYDROGENASE	
D64	FER2	2FE-2S_FERREDOXIN_DOMAINS_FROM_MULTIDOMAIN_PROTEINS	2FE-2S_FERREDOXIN-RELATED	
D65	FER4	SHORT-CHAIN_FERREDOXINS	
D66	FLAVOPROTEIN	HOMO-OLIGOMERIC_FLAVIN-CONTAINING_CYS_DECARBOXYLASES,_HFCD	
D67	FMO-LIKE	FAD/NAD-LINKED_REDUCTASES,_N-TERMINAL_AND_CENTRAL_DOMAINS	FAD/NAD-LINKED_REDUCTASES,_DIMERISATION_(C-TERMINAL)_DOMAIN	PYR_REDOX_DIM	PYR_REDOX	PYR_REDOX_2	
D68	G_PROTEINS	G-ALPHA	GTR1_RAGA	NOG1	TRANSDUCIN_(ALPHA_SUBUNIT),_INSERTION_DOMAIN	
D69	GALKASE_GAL_BDG	GHMP_KINASE,_N-TERMINAL_DOMAIN	GHMP_KINASES_N	
D70	GDPD	GLYCEROPHOSPHORYL_DIESTER_PHOSPHODIESTERASE	
D71	GLN-SYNT_C	GLUTAMINE_SYNTHETASE_CATALYTIC_DOMAIN	
D72	GLN-SYNT_N	GLUTAMINE_SYNTHETASE,_N-TERMINAL_DOMAIN	
D73	GLYCEROL-3-PHOSPHATE_TRANSPORTER	PTR2	
D74	GLYCOSYL_TRANSFERASES_GROUP_1	GLYCOGEN_SYN	GLYCOS_TRANSF_1	
D75	GP_DH_C	GAPDH-LIKE	GP_DH_N	SEMIALDHYDE_DH	SEMIALDHYDE_DHC	
D76	GROEL_CHAPERONE,_ATPASE_DOMAIN	CPN60_TCP1	GROEL-LIKE_CHAPERONE,_APICAL_DOMAIN	GROEL-LIKE_CHAPERONE,_INTERMEDIATE_DOMAIN	GROUP_II_CHAPERONIN_(CCT,_TRIC),_APICAL_DOMAIN	GROUP_II_CHAPERONIN_(CCT,_TRIC),_ATPASE_DOMAIN	GROUP_II_CHAPERONIN_(CCT,_TRIC),_INTERMEDIATE_DOMAIN	
D77	GSHPX	GLUTATHIONE_PEROXIDASE-LIKE	
D78	GXGXG	ALPHA_SUBUNIT_OF_GLUTAMATE_SYNTHASE,_C-TERMINAL_DOMAIN	
D79	HA2	HELICASE_C	RNA_HELICASE	
D80	HAT1_N	N-ACETYL_TRANSFERASE,_NAT	ATE_C	ACETYLTRANSF_1	
D81	HEM4	HEMD-LIKE	
D82	HOMEOBOX	HOMEODOMAIN	
D83	HPT	PHOSPHORELAY_PROTEIN-LIKE	
D84	HSF_DNA-BIND	HEAT-SHOCK_TRANSCRIPTION_FACTOR	
D85	HYDANTOINASE_(DIHYDROPYRIMIDINASE)	AMIDOHYDRO_1	HYDANTOINASE_(DIHYDROPYRIMIDINASE),_CATALYTIC_DOMAIN	
D86	IF-2	INITIATION_FACTOR_IF2/EIF5B,_DOMAIN_3	
D87	IF-2B	IF2B-LIKE	
D88	IGPD	IMIDAZOLE_GLYCEROL_PHOSPHATE_DEHYDRATASE	
D89	INDOLEAMINE_2,3-DIOXYGENASE-LIKE	IDO	
D90	KU	KU70_SUBUNIT_MIDDLE_DOMAIN	KU80_SUBUNIT_MIDDLE_DOMAIN	KU_C	KU_N	KU70_SUBUNIT_N-TERMINAL_DOMAIN	
D91	LCM	LEUCINE_CARBOXY_METHYLTRANSFERASE_PPM1	
D92	LDH_1_C	LACTATE_&_MALATE_DEHYDROGENASES,_C-TERMINAL_DOMAIN	
D93	LMWPC	LOW-MOLECULAR-WEIGHT_PHOSPHOTYROSINE_PROTEIN_PHOSPHATASES	
D94	LSM	SM_MOTIF_OF_SMALL_NUCLEAR_RIBONUCLEOPROTEINS,_SNRNP	
D95	LYASE_1	L-ASPARTASE/FUMARASE	FUMARASEC_C	
D96	MATRIX_METALLOPROTEASES,_CATALYTIC_DOMAIN	METALLOPEP	
D97	MITOCHONDRIAL_CYTOCHROME_C_OXIDASE_SUBUNIT_IV	COX4	
D98	MITOCHONDRIAL_CYTOCHROME_C_OXIDASE_SUBUNIT_VIA	COX6A	
D99	MITOCHONDRIAL_CYTOCHROME_C_OXIDASE_SUBUNIT_VIIC_(AKA_VIIIA)	COX7C	
D100	MITOCHONDRIAL_IMPORT_RECEPTOR_SUBUNIT_TOM20	MAS20	
D101	MOCF_BIOSYNTH	MOEA_CENTRAL_DOMAIN-LIKE	
D102	MOTILE_SPERM	MSP-LIKE	
D103	MT-A70	HYPOTHETICAL_RNA_METHYLTRANSFERASE	
D104	MTHFR	METHYLENETETRAHYDROFOLATE_REDUCTASE	
D105	MTS	N5-GLUTAMINE_METHYLTRANSFERASE,_HEMK	METHYLTRANSF_16	RIBOSOMAL_PROTEIN_L11_METHYLTRANSFERASE_PRMA	
D106	MULTIDRUG_EFFLUX_TRANSPORTER_ACRB_TRANSMEMBRANE_DOMAIN	PATCHED	
D107	MULTIDRUG_RESISTANCE_EFFLUX_TRANSPORTER_EMRE	EAMA	
D108	NIF	NLI_INTERACTING_FACTOR-LIKE_PHOSPHATASE	
D109	NITRITE_AND_SULPHITE_REDUCTASE_4FE-4S_DOMAIN-LIKE	NIR_SIR	NIR_SIR_FERR	DUPLICATED_SIR/NIR-LIKE_DOMAINS_1_AND_3	
D110	NOSIC	NOP	NOP_DOMAIN	
D111	ORN_DAP_ARG_DEC	EUKARYOTIC_ODC-LIKE	ORN_ARG_DEC_N	
D112	OTCACE	ASPARTATE/ORNITHINE_CARBAMOYLTRANSFERASE	OTCACE_N	
D113	PALP	TRYPTOPHAN_SYNTHASE_BETA_SUBUNIT-LIKE_PLP-DEPENDENT_ENZYMES	
D114	PBP	PHOSPHATIDYLETHANOLAMINE_BINDING_PROTEIN	
D115	PC_REP	PBS_LYASE_HEAT-LIKE_REPEAT	STAG	HEAT_PBS	HEAT	HEAT_REPEAT	
D116	PEPTIDASE_M28	GLUTAMINYL-PEPTIDE_CYCLOTRANSFERASE-LIKE	BACTERIAL_DINUCLEAR_ZINC_EXOPEPTIDASES	M20_DIMER	PEPTIDASE_M20	BACTERIAL_EXOPEPTIDASE_DIMERISATION_DOMAIN	PEPTIDASE_M18	AMINOPEPTIDASE/GLUCANASE_LID_DOMAIN	
D117	PFK	PHOSPHOFRUCTOKINASE	
D118	PGAM	COFACTOR-DEPENDENT_PHOSPHOGLYCERATE_MUTASE	
D119	PGK	PHOSPHOGLYCERATE_KINASE	
D120	PGM_PMM_I	PHOSPHOGLUCOMUTASE,_FIRST_3_DOMAINS	PGM_PMM_II	PGM_PMM_III	
D121	PGM_PMM_IV	PHOSPHOGLUCOMUTASE,_C-TERMINAL_DOMAIN	
D122	PHOSPHATASE_DOMAIN_OF_POLYNUCLEOTIDE_KINASE	PNK3P	
D123	PHOSPHODIEST	PHOSPHONOACETATE_HYDROLASE	
D124	PHOSPHOENOLPYRUVATE_MUTASE/ISOCITRATE_LYASE-LIKE	ICL	
D125	PHOSPHOINOSITIDE-BINDING_CLATHRIN_ADAPTOR,_DOMAIN_2	ANTH	PHOSPHOINOSITIDE-BINDING_CLATHRIN_ADAPTOR,_N-TERMINAL_DOMAIN	
D126	PHOSPHOLIPASE_D	PLDC	POLYPHOSPHATE_KINASE_C-TERMINAL_DOMAIN	
D127	PIP5K	PHOSPHATIDYLINOSITOL_PHOSPHATE_KINASE_IIBETA,_PIPK_IIBETA	
D128	PK_C	PYRUVATE_KINASE,_C-TERMINAL_DOMAIN	
D129	PKINASE_C	PROTEIN_KINASES,_CATALYTIC_SUBUNIT	PKINASE	
D130	PLUG_TRANSLOCON	PREPROTEIN_TRANSLOCASE_SECY_SUBUNIT	SECY	
D131	PMSR	PEPTIDE_METHIONINE_SULFOXIDE_REDUCTASE	
D132	PNP_UDP_1	PURINE_AND_URIDINE_PHOSPHORYLASES	
D133	PP-BINDING	PEPTIDYL_CARRIER_DOMAIN	
D134	PPTA	PROTEIN_PRENYLYLTRANSFERASE	
D135	PRIBOSYLTRAN	PHOSPHORIBOSYLTRANSFERASES_(PRTASES)	
D136	PRK	PHOSPHORIBULOKINASE/PANTOTHENATE_KINASE	
D137	PTH2	PEPTIDYL-TRNA_HYDROLASE_II	
D138	PUMILIO_REPEAT	PUF	
D139	PYRIDOX_OXIDASE	PNPOX_C	PNP-OXIDASE_LIKE	
D140	PYRUVATE_KINASE	PK	PYRUVATE_KINASE_BETA-BARREL_DOMAIN	
D141	RAS-BINDING_DOMAIN,_RBD	RA	
D142	RECA_PROTEIN-LIKE_(ATPASE-DOMAIN)	RAD51	TANDEM_AAA-ATPASE_DOMAIN	ATP-SYNT_AB	ABC_TRANSPORTER_ATPASE_DOMAIN-LIKE	ABC_TRANSPORTER_TRANSMEMBRANE_REGION	EXTENDED_AAA-ATPASE_DOMAIN	AAA_5	AAA	ABC_MEMBRANE_2	AAA_2	AFG1_ATPASE	ABC_TRAN	ABC2_MEMBRANE	ABC_MEMBRANE	
D143	RECEP_L_DOMAIN	L_DOMAIN	
D144	REVERSE_TRANSCRIPTASE	RVT_1	RVT_2	
D145	RF-1	RELEASE_FACTOR	
D146	RNASE_HII	RIBONUCLEASE_H	RNASEH	
D147	RPLX-LIKE	RIBOSOMAL_L18AE	
D148	RPO3F_DOMAIN-LIKE	RNA_POL_RPC34	
D149	RVE	RETROVIRAL_INTEGRASE,_CATALYTIC_DOMAIN	
D150	S-ADENOSYLHOMOCYSTEIN_HYDROLASE	ADOHCYASE	ADOHCYASE_NAD	FORMATE/GLYCERATE_DEHYDROGENASES,_SUBSTRATE-BINDING_DOMAIN	FORMATE/GLYCERATE_DEHYDROGENASES,_NAD-DOMAIN	
D151	S-ADOMET_SYNT_C	S-ADENOSYLMETHIONINE_SYNTHETASE	S-ADOMET_SYNT_M	S-ADOMET_SYNT_N	
D152	SHIKIMATE_KINASE_(AROK)	SKI	
D153	SQS_PSY	SQUALENE_SYNTHASE	
D154	SRP_SPB	SIGNAL_PEPTIDE-BINDING_DOMAIN	
D155	SRP14	SIGNAL_RECOGNITION_PARTICLE_ALU_RNA_BINDING_HETERODIMER,_SRP9/14	
D156	SRX	SRP_ALPHA_N-TERMINAL_DOMAIN-LIKE	
D157	SSRECOG	SSRP1-LIKE	
D158	SUBUNIT_X_(NON-HEME_7_KDA_PROTEIN)_OF_CYTOCHROME_BC1_COMPLEX_(UBIQUINOL-CYTOCHROME_C_REDUCTASE)	UCR_UQCRX_QCR9	
D159	SUCCINATE_DEHYDROGENASE/FUMARATE_REDUCTASE_FLAVOPROTEIN,_CATALYTIC_DOMAIN	FAD_BINDING_2	SUCCINATE_DEHYDROGENASE/FUMARATE_REDUCTASE_FLAVOPROTEIN_N-TERMINAL_DOMAIN	
D160	TBCA	TUBULIN_CHAPERONE_COFACTOR_A	
D161	TBP-ASSOCIATED_FACTORS,_TAFS	TAFII28	TFIID-18KDA	TFIID-31KDA	TFIID_20KDA	TAF	
D162	TF_ZN_RIBBON	TRANSCRIPTIONAL_FACTOR_DOMAIN	TFIIS_C	
D163	TFB5-LIKE	TBF5	
D164	TFIID_90KDA	TAF5_N-TERMINAL_DOMAIN-LIKE	
D165	TGS	G_DOMAIN-LINKED_DOMAIN	YCHF-GTPASE_C	TGS_DOMAIN	
D166	THF_DHG_CYH	TETRAHYDROFOLATE_DEHYDROGENASE/CYCLOHYDROLASE	
D167	THIOREDOXIN	THIOLTRANSFERASE	
D168	TK-LIKE_PP_MODULE	TRANSKETOLASE_N	
D169	TMP-TENI	THIAMIN_PHOSPHATE_SYNTHASE	
D170	TOPRIM	TOPOISOM_BAC	PROKARYOTIC_TYPE_I_DNA_TOPOISOMERASE	
D171	TRANSLATION_INITIATION_FACTOR_2_BETA,_AIF2BETA,_N-TERMINAL_DOMAIN	EIF-5_EIF-2B	ZINC-BINDING_DOMAIN_OF_TRANSLATION_INITIATION_FACTOR_2_BETA	
D172	UBA_DOMAIN	UBIQ-ASSOC	UBIQUITIN_CARBOXYL-TERMINAL_HYDROLASE,_UCH	UCH	UBA	UBA_3	
D173	UCR_14KD	14_KDA_PROTEIN_OF_CYTOCHROME_BC1_COMPLEX_(UBIQUINOL-CYTOCHROME_C_REDUCTASE)	
D174	UCR_HINGE	NON-HEME_11_KDA_PROTEIN_OF_CYTOCHROME_BC1_COMPLEX_(UBIQUINOL-CYTOCHROME_C_REDUCTASE)	
D175	UCRQ	UBIQUINONE-BINDING_PROTEIN_QP-C_OF_CYTOCHROME_BC1_COMPLEX_(UBIQUINOL-CYTOCHROME_C_REDUCTASE)	
D176	UDG	URACIL-DNA_GLYCOSYLASE	
D177	UQ_CON	UBC-RELATED	
D178	YEAST_MT	METALLOTHIONEIN	
D179	ZF-C3HC4	VARIANT_RING_DOMAIN	ZF-UBP	RING_FINGER_DOMAIN,_C3HC4	ZF-MIZ	ZF-NSE	
D180	ZF-CCHC	RETROVIRUS_ZINC_FINGER-LIKE_DOMAINS	
D181	ZF-LYAR	C2HC_FINGER	
D182	ZF-U1	HKH_MOTIF-CONTAINING_C2H2_FINGER	ZF-C2H2_JAZ	CLASSIC_ZINC_FINGER,_C2H2	ZF-C2H2	
D183	ZN_CLUS	ZN2/CYS6_DNA-BINDING_DOMAIN	
D184	PURM_N-TERMINAL_DOMAIN-LIKE	PURM_C-TERMINAL_DOMAIN-LIKE	
D185	CLATHRIN_HEAVY-CHAIN_LINKER_DOMAIN	CLATHRIN_HEAVY_CHAIN_PROXIMAL_LEG_SEGMENT	CLATHRIN	CLATHRIN-LINK	
D186	METAL_CATION-TRANSPORTING_ATPASE,_ATP-BINDING_DOMAIN_N	META-CATION_ATPASE,_CATALYTIC_DOMAIN_P	
D187	M16C_ASSOC	PEPTIDASE_M16_C	
D188	HOM_END	HOM_END_HINT	
D189	2-HACID_DH_C	2-HACID_DH	
D190	RNA_POL_RPB2_2	RNA_POL_RPB2_1	RNA-POLYMERASE_BETA	RNA_POL_RPB2_6	RNA_POL_RPB2_7	RNA_POL_RPB2_3	RNA_POL_RPB2_5	RNA_POL_RPB2_4	RNA_POL_RPA2_4	
D191	PYRUVATE_OXIDASE_AND_DECARBOXYLASE,_MIDDLE_DOMAIN	PYRUVATE_OXIDASE_AND_DECARBOXYLASE_PYR_MODULE	
D192	RNA_POL_RPB1_6	RNA_POL_RPB1_5	RNA_POL_RPB1_7	RNA-POLYMERASE_BETA-PRIME	RNA_POL_RPB1_1	RNA_POL_RPB1_2	RNA_POL_RPB1_3	RNA_POL_RPB1_4	
D193	POLY(A)_POLYMERASE,_PAP,_MIDDLE_DOMAIN	POLY(A)_POLYMERASE,_PAP,_N-TERMINAL_DOMAIN	PAP_CENTRAL	PAP_ASSOC	
D194	DNA_GYRASE/MUTL,_SECOND_DOMAIN	DNA_GYRASE/MUTL,_N-TERMINAL_DOMAIN	DNA_GYRASEB	DNA_MIS_REPAIR	
D195	5'_TO_3'_EXONUCLEASE,_C-TERMINAL_SUBDOMAIN	5'_TO_3'_EXONUCLEASE_CATALYTIC_DOMAIN	
D196	RNA_POL_A_BAC	RNA_POL_L	INSERT_SUBDOMAIN_OF_RNA_POLYMERASE_ALPHA_SUBUNIT	RNA_POLYMERASE_ALPHA_SUBUNIT_DIMERISATION_DOMAIN	RBP11/RPOL	
D197	CALCIUM_ATPASE,_TRANSDUCTION_DOMAIN_A	CALCIUM_ATPASE,_TRANSMEMBRANE_DOMAIN_M	E1-E2_ATPASE	CATION_ATPASE_N	
D198	SMC_HINGE	SMC_N	SMC_HINGE_DOMAIN	
D199	FERREDOXIN_REDUCTASE_FAD-BINDING_DOMAIN-LIKE	REDUCTASES	FAD_BINDING_6	FAD_BINDING_8	AROMATIC_DIOXYGENASE_REDUCTASE-LIKE	NAD_BINDING_1	NADPH-CYTOCHROME_P450_REDUCTASE-LIKE	
D200	GSH_SYNTHASE	GSH_SYNTH_ATP	EUKARYOTIC_GLUTATHIONE_SYNTHETASE_ATP-BINDING_DOMAIN	EUKARYOTIC_GLUTATHIONE_SYNTHETASE,_SUBSTRATE-BINDING_DOMAIN	
D201	HEAT_SHOCK_PROTEIN_70KD_(HSP70),_C-TERMINAL_SUBDOMAIN	HEAT_SHOCK_PROTEIN_70KD_(HSP70),_PEPTIDE-BINDING_DOMAIN	HSP70	ACTIN/HSP70	ACTIN	
D202	RTC_INSERT	RTC	
D203	AMINOACID_DEHYDROGENASE-LIKE,_C-TERMINAL_DOMAIN	AMINOACID_DEHYDROGENASES	ELFV_DEHYDROG	ELFV_DEHYDROG_N	
D204	MUTS_IV	MUTS_III	DNA_REPAIR_PROTEIN_MUTS,_DOMAIN_III	
D205	GDI-LIKE	GDI-LIKE_N_DOMAIN	GDI	
D206	PH0987_N-TERMINAL_DOMAIN-LIKE	PH0987_C-TERMINAL_DOMAIN-LIKE	
D207	DNAJ/HSP40_CYSTEINE-RICH_DOMAIN	HSP40/DNAJ_PEPTIDE-BINDING_DOMAIN	DNAJ_C	DNAJ_CXXCXGXG	
D208	GLUTATHIONE_S-TRANSFERASE_(GST),_N-TERMINAL_DOMAIN	GLUTATHIONE_S-TRANSFERASE_(GST),_C-TERMINAL_DOMAIN	GST_C	GST_N	
D209	RIBONUCLEASE_PH_DOMAIN_2-LIKE	RIBONUCLEASE_PH_DOMAIN_1-LIKE	RNASE_PH	RNASE_PH_C	
D210	D-RIBOSE-5-PHOSPHATE_ISOMERASE_(RPIA),_LID_DOMAIN	D-RIBOSE-5-PHOSPHATE_ISOMERASE_(RPIA),_CATALYTIC_DOMAIN	RIB_5-P_ISOM_A	
D211	RIBOSOMAL_PROTEIN_L11,_C-TERMINAL_DOMAIN	RIBOSOMAL_L11/L12E_N-TERMINAL_DOMAIN	RIBOSOMAL_L11	RIBOSOMAL_L11_N	
D212	VALYL-TRNA_SYNTHETASE_(VALRS)_C-TERMINAL_DOMAIN	ANTICODON-BINDING_DOMAIN_OF_A_SUBCLASS_OF_CLASS_I_AMINOACYL-TRNA_SYNTHETASES	ANTICODON_1	TRNA-SYNT_1G	CLASS_I_AMINOACYL-TRNA_SYNTHETASES_(RS),_CATALYTIC_DOMAIN	TRNA-SYNT_1	TRNA-SYNT_1D	TRNA-SYNT_1C	TRNA-SYNT_1B	ARGINYL-TRNA_SYNTHETASE_(ARGRS),_N-TERMINAL_'ADDITIONAL'_DOMAIN	ARG_TRNA_SYNT_N	TRNA-SYNT_1E	METHIONYL-TRNA_SYNTHETASE_(METRS),_ZN-DOMAIN	
D213	BETA-SANDWICH_DOMAIN_OF_SEC23/24	ZN-FINGER_DOMAIN_OF_SEC23/24	ZF-SEC23_SEC24	
D214	ADK_LID	ADK	
D215	HHH	HHH-GPD	
D216	KH_1	EUKARYOTIC_TYPE_KH-DOMAIN_(KH-DOMAIN_TYPE_I)	
D217	SEC63_N-TERMINAL_DOMAIN	SEC63	SEC63_C-TERMINAL_DOMAIN-LIKE	
D218	PHD	PHD_DOMAIN	
D219	PHOSPHORYLASE	OLIGOSACCHARIDE_PHOSPHORYLASE	
D220	GDC-P	GLYCINE_DEHYDROGENASE_SUBUNITS_(GDC-P)	
D221	CARN_ACYLTRANSF	CHOLINE/CARNITINE_O-ACYLTRANSFERASE	
D222	DNAQ-LIKE_3'-5'_EXONUCLEASE	DNA_POL_B_EXO	EXONUC_X-T	3_5_EXONUC	
D223	WD40	WD40-REPEAT	
D224	FHA	FHA_DOMAIN	
D225	SEC1	SEC1/MUNC18-LIKE_(SM)_PROTEINS	
D226	CARBOXYL_TRANS	BIOTIN_DEPENDENT_CARBOXYLASE_CARBOXYLTRANSFERASE_DOMAIN	
D227	TREHALASE-LIKE	TREHALASE	
D228	G_GLU_TRANSPEPT	GAMMA-GLUTAMYLTRANSPEPTIDASE-LIKE	
D229	MALATE_SYNTHASE_G	MALATE_SYNTHASE	
D230	CH	CALPONIN-HOMOLOGY_DOMAIN,_CH-DOMAIN	
D231	RNA_POL	T7_RNA_POLYMERASE	
D232	PAH	PAH2_DOMAIN	
D233	PGI	PHOSPHOGLUCOSE_ISOMERASE,_PGI	
D234	DNA_TOPOISOIV	TYPE_II_DNA_TOPOISOMERASE	
D235	MMGE_PRPD	2-METHYLCITRATE_DEHYDRATASE_PRPD	
D236	P450	CYTOCHROME_P450	
D237	LACY-LIKE_PROTON/SUGAR_SYMPORTER	SUGAR_TR	
D238	AMIDASE	AMIDASE_SIGNATURE_(AS)_ENZYMES	
D239	ACONITASE	ACONITASE_IRON-SULFUR_DOMAIN	
D240	TPR_1	TETRATRICOPEPTIDE_REPEAT_(TPR)	TPR_2	
D241	DNA_POL_B	DNA_POLYMERASE_I	
D242	TYR-DNA_PHOSPHO	TYROSYL-DNA_PHOSPHODIESTERASE_TDP1	
D243	TRUD	TRNA_PSEUDOURIDINE_SYNTHASE_TRUD	
D244	R1_SUBUNIT_OF_RIBONUCLEOTIDE_REDUCTASE,_C-TERMINAL_DOMAIN	RIBONUC_RED_LGC	
D245	CYS_MET_META_PP	CYSTATHIONINE_SYNTHASE-LIKE	
D246	PEPTIDASE_S10	SERINE_CARBOXYPEPTIDASE-LIKE	
D247	UDPGP	UDP-GLUCOSE_PYROPHOSPHORYLASE	
D248	ARGJ	ARGJ-LIKE	
D249	CULLIN_REPEAT	CULLIN	CULLIN_HOMOLOGY_DOMAIN	
D250	MIF4G_DOMAIN-LIKE	MIF4G	MIF4G_LIKE_2	MIF4G_LIKE	
D251	L-HISTIDINOL_DEHYDROGENASE_HISD	HISTIDINOL_DH	
D252	A_DEAMINASE	ADENOSINE/AMP_DEAMINASE	
D253	CITRATE_SYNT	CITRATE_SYNTHASE	
D254	SH3_1	SH3-DOMAIN	SH3_2	
D255	CATALASE	HEME-DEPENDENT_CATALASES	CATALASE-REL	
D256	AMMONIUM_TRANSPORTER	AMMONIUM_TRANSP	
D257	ISO_DH	DIMERIC_ISOCITRATE_&_ISOPROPYLMALATE_DEHYDROGENASES	
D258	NUCLEOPORIN_N	NUCLEOPORIN_DOMAIN	
D259	FH2	FORMIN_HOMOLOGY_2_DOMAIN_(FH2_DOMAIN)	
D260	ALKALINE_PHOSPHATASE	ALK_PHOSPHATASE	
D261	LVD/EDD_N-TERMINAL_DOMAIN-LIKE	ILVD_EDD	ILVD/EDD_C-TERMINAL_DOMAIN-LIKE	
D262	PMI_TYPEI	TYPE_I_PHOSPHOMANNOSE_ISOMERASE	
D263	V-ATPASE_C	VACUOLAR_ATP_SYNTHASE_SUBUNIT_C	
D264	OXYSTEROL_BP	OXYSTEROL-BINDING_PROTEIN	
D265	HIST_DEACETYL	HISTONE_DEACETYLASE,_HDAC	
D266	UBIQUITIN	UBIQUITIN-RELATED	
D267	S-ADENOSYLMETHIONINE_DECARBOXYLASE	SAM_DECARBOX	
D268	ALPHA-AMYLASE	AMYLASE,_CATALYTIC_DOMAIN	
D269	GLYCOLIPID_2-ALPHA-MANNOSYLTRANSFERASE	GLYCO_TRANSF_15	
D270	ARM	ARMADILLO_REPEAT	
D271	RCC1	REGULATOR_OF_CHROMOSOME_CONDENSATION_RCC1	
D272	CLC_CHLORIDE_CHANNEL	VOLTAGE_CLC	
D273	GLYCO_HYDRO_65M	GLYCOSYLTRANSFERASE_FAMILY_36_C-TERMINAL_DOMAIN	GLYCO_HYDRO_65C	
D274	CHORISMATE_SYNT	CHORISMATE_SYNTHASE,_AROC	
D275	OXIDORED_FMN	FMN-LINKED_OXIDOREDUCTASES	FMN_DH	
D276	TRNA-SYNT_2	CLASS_II_AMINOACYL-TRNA_SYNTHETASE_(AARS)-LIKE,_CATALYTIC_DOMAIN	TRNA-SYNT_2B	TRNA-SYNT_2D	TRNA-SYNT_2C	PUTATIVE_ANTICODON-BINDING_DOMAIN_OF_ALANYL-TRNA_SYNTHETASE_(ALARS)	
D277	GLUTAMATE-CYSTEINE_LIGASE_FAMILY_2_(GCS2)	GCS	
D278	URO-D	UROPORPHYRINOGEN_DECARBOXYLASE,_UROD	
D279	DHQ_SYNTHASE	DEHYDROQUINATE_SYNTHASE,_DHQS	
D280	ERO1	ERO1-LIKE	
D281	PROLINE_DEHYDROHENASE_DOMAIN_OF_BIFUNCTIONAL_PUTA_PROTEIN	PRO_DH	
D282	F_BP_ALDOLASE	CLASS_II_FBP_ALDOLASE	
D283	V-ATPASE_H_N	REGULATORY_SUBUNIT_H_OF_THE_V-TYPE_ATPASE	V-ATPASE_H_C	
D284	MO25_PROTEIN	MO25	
D285	B56-LIKE	B56	
D286	ACID_PHOSPHAT_A	HISTIDINE_ACID_PHOSPHATASE	
D287	HECT	HECT,_E3_LIGASE_CATALYTIC_DOMAIN	
D288	RNB	RNB_DOMAIN-LIKE	
D289	VATP-SYNT_AC39	V-TYPE_ATP_SYNTHASE_SUBUNIT_C	
D290	PYRIDOXAL_DEC	PYRIDOXAL-DEPENDENT_DECARBOXYLASE	
D291	IU_NUC_HYDRO	NUCLEOSIDE_HYDROLASE	
D292	ALDOSE_EPIM	ALDOSE_1-EPIMERASE_(MUTAROTASE)	
D293	DAK1	
D294	BROMODOMAIN	
D295	AICARFT_IMPCHAS	AICAR_TRANSFORMYLASE_DOMAIN_OF_BIFUNCTIONAL_PURINE_BIOSYNTHESIS_ENZYME_ATIC	
D296	MITOCHONDRIAL_CARRIER	MITO_CARR	
D297	METH_SYNT_2	COBALAMIN-INDEPENDENT_METHIONINE_SYNTHASE	METH_SYNT_1	
D298	LRR_1	INTERNALIN_LRR_DOMAIN	28-RESIDUE_LRR	
D299	PEP_CARBOXYKINASE_C-TERMINAL_DOMAIN	PEPCK_ATP	PEP_CARBOXYKINASE_N-TERMINAL_DOMAIN	
D300	FERROCHELATASE	
D301	ASPARAGINASE	GLUTAMINASE/ASPARAGINASE	
D302	ALAD	5-AMINOLAEVULINATE_DEHYDRATASE,_ALAD_(PORPHOBILINOGEN_SYNTHASE)	
D303	ALDO_KET_RED	ALDO-KETO_REDUCTASES_(NADP)	
D304	ACYL_COA_THIO	ACYL-COA_THIOESTERASE	
D305	PPX-GPPA	PPX/GPPA_PHOSPHATASE	
D306	ARGINASE	ARGINASE-LIKE_AMIDINO_HYDROLASES	
D307	ALLANTOICASE	ALLANTOICASE_REPEAT	
D308	NOL1/NOP2/SUN	NOL1_NOP2_FMU	
D309	UBID_MIDDLE_DOMAIN-LIKE	UBID	UBID_C-TERMINAL_DOMAIN-LIKE	
D310	EXO_ENDO_PHOS	INOSITOL_POLYPHOSPHATE_5-PHOSPHATASE_(IPP5)	SPHINGOMYELIN_PHOSPHODIESTERASE-LIKE	
D311	SECOND_DOMAIN_OF_MU2_ADAPTIN_SUBUNIT_(AP50)_OF_AP2_ADAPTOR	ADAP_COMP_SUB	
D312	DAHP_SYNTH_1	CLASS_I_DAHP_SYNTHETASE	
D313	PANTOATE_LIGASE	PANTOTHENATE_SYNTHETASE_(PANTOATE-BETA-ALANINE_LIGASE,_PANC)	
D314	S-METHYL_TRANS	HOMOCYSTEINE_S-METHYLTRANSFERASE	
D315	FE-ONLY_HYDROGENASE	FE_HYD_LG_C	
D316	RRNAAD	RRNA_ADENINE_DIMETHYLASE-LIKE	
D317	GLYCO_HYDRO_32N	GLYCOSYL_HYDROLASES_FAMILY_32_N-TERMINAL_DOMAIN	
D318	SIS	DOUBLE-SIS_DOMAIN	
D319	PTPA	PTPA-LIKE	
D320	TRANSALDOLASE	CLASS_I_ALDOLASE	
D321	TATD_MG-DEPENDENT_DNASE-LIKE	TATD_DNASE	
D322	NAD_KINASE	NAD_KINASE-LIKE	
D323	GLYOXALASE	GLYOXALASE_I_(LACTOYLGLUTATHIONE_LYASE)	
D324	TRM1-LIKE	TRM	
D325	THYMIDYLAT_SYNT	THYMIDYLATE_SYNTHASE/DCMP_HYDROXYMETHYLASE	
D326	HIS_BIOSYNTH	HISTIDINE_BIOSYNTHESIS_ENZYMES	
D327	RIBOSOMAL_L3	RIBOSOMAL_PROTEIN_L3	
D328	ENOLASE	ENOLASE_C	
D329	PEPTIDASE_M14	PANCREATIC_CARBOXYPEPTIDASES	
D330	GATB_N	GATB/GATE_CATALYTIC_DOMAIN-LIKE	
D331	COFILIN_ADF	COFILIN-LIKE	
D332	BEACH	BEACH_DOMAIN	
D333	PHZC-PHZF	PHZC/PHZF-LIKE	
D334	RIBONUC_RED_SM	RIBONUCLEOTIDE_REDUCTASE-LIKE	
D335	FF_DOMAIN	FF	
D336	ATP_SYNTHASE_(F1-ATPASE),_GAMMA_SUBUNIT	ATP-SYNT	
D337	POLYPRENYL_SYNT	ISOPRENYL_DIPHOSPHATE_SYNTHASES	
D338	SAICAR_SYNT	SAICAR_SYNTHASE	
D339	Y_PHOSPHATASE	HIGHER-MOLECULAR-WEIGHT_PHOSPHOTYROSINE_PROTEIN_PHOSPHATASES	
D340	NAP	NAP-LIKE	
D341	ABHYDROLASE_1	CARBON-CARBON_BOND_HYDROLASE	GASTRIC_LIPASE	ABHYDRO_LIPASE	
D342	SPORE_COAT_POLYSACCHARIDE_BIOSYNTHESIS_PROTEIN_SPSA	CHITIN_SYNTH_2	
D343	TAUD	TAUD/TFDA-LIKE	
D344	SEC23_TRUNK	TRUNK_DOMAIN_OF_SEC23/24	
D345	ESTERASE	HYPOTHETICAL_ESTERASE_YJL068C	
D346	CHOLINE_KINASE	CHOLINE_KIN_N	
D347	PP2C-LIKE	PP2C	
D348	BTB	BTB/POZ_DOMAIN	SKP1_POZ	
D349	CREATINASE/AMINOPEPTIDASE	PEPTIDASE_M24	METHIONINE_AMINOPEPTIDASE,_INSERT_DOMAIN	
D350	KETOPANTOATE_HYDROXYMETHYLTRANSFERASE_PANB	PANTOATE_TRANSF	
D351	GLYCOS_TRANSF_3	NUCLEOSIDE_PHOSPHORYLASE/PHOSPHORIBOSYLTRANSFERASE_CATALYTIC_DOMAIN	
D352	CHALCONE_SYNTHASE-LIKE	HMG_COA_SYNT_C	HMG_COA_SYNT_N	
D353	THIOLASE_N	THIOLASE-RELATED	THIOLASE_C	
D354	GLYCOSYLTRANSFERASE_FAMILY_36_N-TERMINAL_DOMAIN	GLYCO_HYDRO_65N	
D355	MYB_DNA-BINDING	MYB/SANT_DOMAIN	DNA-BINDING_DOMAIN_OF_TELOMERIC_PROTEIN	DNA-BINDING_DOMAIN_OF_RAP1	RAP1-DNA-BIND	
D356	NIF3	NIF3_(NGG1P_INTERACTING_FACTOR_3)-LIKE	
D357	AMINOTRAN_4	D-AMINOACID_AMINOTRANSFERASE-LIKE_PLP-DEPENDENT_ENZYMES	
D358	CTP_TRANSF_2	CYTIDYLYLTRANSFERASE	ADENYLYLTRANSFERASE	
D359	THI4	THI4-LIKE	
D360	FAD_BINDING_7	CRYPTOCHROME/PHOTOLYASE_FAD-BINDING_DOMAIN	
D361	F-ACTIN_CAP_A	CAPZ_ALPHA-1_SUBUNIT	
D362	CORA_SOLUBLE_DOMAIN-LIKE	CORA	MAGNESIUM_TRANSPORT_PROTEIN_CORA,_TRANSMEMBRANE_REGION	
D363	SUF	HAT/SUF_REPEAT	HAT	
D364	HMGL-LIKE	
D365	HEXOKINASE_2	HEXOKINASE	HEXOKINASE_1	
D366	HSP90_MIDDLE_DOMAIN	HSP90	HEAT_SHOCK_PROTEIN_90,_HSP90,_N-TERMINAL_DOMAIN	HSP90_C-TERMINAL_DOMAIN	
D367	ZF-RANBP	RAN_BINDING_PROTEIN_ZINC_FINGER-LIKE	
D368	F_ACTIN_CAP_B	CAPZ_BETA-1_SUBUNIT	
D369	GLYCO_TRANSF_8	GLYCOGENIN	
D370	PHOS_PYR_KIN	THIAMIN_BIOSYNTHESIS_KINASES	PFKB-LIKE_KINASE	
D371	PSEUDOU_SYNTH_1	PSEUDOURIDINE_SYNTHASE_I_TRUA	
D372	PI3_PI4_KINASE	PHOSHOINOSITIDE_3-KINASE_(PI3K),_CATALYTIC_DOMAIN	
D373	TREHALOSE_PPASE	TREHALOSE-PHOSPHATASE	
D374	PRENYLTRANS	PROTEIN_PRENYLTRANSFERASES	
D375	SPERMINE_SYNTH	SPERMIDINE_SYNTHASE	
D376	RHODANESE	MULTIDOMAIN_SULFURTRANSFERASE_(RHODANESE)	
D377	GATASE	CLASS_I_GLUTAMINE_AMIDOTRANSFERASES_(GAT)	
D378	RIBOSOMAL_L4	RIBOSOMAL_PROTEIN_L4	
D379	CNMP_BINDING	CAMP-BINDING_DOMAIN	
D380	IPK	INOSITOL_POLYPHOSPHATE_KINASE_(IPK)	
D381	TIM	TRIOSEPHOSPHATE_ISOMERASE_(TIM)	
D382	TP_METHYLASE	TETRAPYRROLE_METHYLASE	
D383	HEME_OXYGENASE	EUKARYOTIC_TYPE_HEME_OXYGENASE	
D384	FIBRILLARIN_HOMOLOGUE	FIBRILLARIN	
D385	14-3-3_PROTEIN	14-3-3	
D386	PRP8_DOMAINIV	PRP8_BETA-FINGER_DOMAIN-LIKE	
D387	NDT80_PHOG	DNA-BINDING_DOMAIN_FROM_NDT80	
D388	UBIE/COQ5-LIKE	UBIE_METHYLTRAN	
D389	SIR2	SIR2_FAMILY_OF_TRANSCRIPTIONAL_REGULATORS	
D390	NTP_TRANSFERASE	CYTIDYLYTRANSFERASE	UDP_N-ACETYLGLUCOSAMINE_ACYLTRANSFERASE	
D391	BAR_DOMAIN	BAR	BAR_2	
D392	BAC_RHODOPSIN	BACTERIORHODOPSIN-LIKE	
D393	CATION_EFFLUX_PROTEIN_TRANSMEMBRANE_DOMAIN-LIKE	CATION_EFFLUX	CATION_EFFLUX_PROTEIN_CYTOPLASMIC_DOMAIN-LIKE	
D394	ALANINE_RACEMASE-LIKE,_N-TERMINAL_DOMAIN	ALA_RACEMASE_N	
D395	CHALCONE_ISOMERASE	CHALCONE	
D396	CAF1	CAF1-LIKE_RIBONUCLEASE	
D397	NMT_C	N-MYRISTOYL_TRANSFERASE,_NMT	NMT	
D398	TUBULIN	TUBULIN,_GTPASE_DOMAIN	
D399	ATP_SULFURYLASE_CATALYTIC_DOMAIN	ATP-SULFURYLASE	ATP_SULFURYLASE_N-TERMINAL_DOMAIN	
D400	FAD_BINDING_1	NADPH-CYTOCHROME_P450_REDUCTASE_FAD-BINDING_DOMAIN-LIKE	
D401	PDEASE_I	PDEASE	
D402	MRNA_TRIPASE	MRNA_TRIPHOSPHATASE_CET1	
D403	ACETYLCOA_HYDRO	COA_TRANSFERASE_ALPHA_SUBUNIT-LIKE	
D404	TOPOISOM_I_N	EUKARYOTIC_DNA_TOPOISOMERASE_I,_N-TERMINAL_DNA-BINDING_FRAGMENT	
D405	AP_ENDONUC_2	ENDONUCLEASE_IV	
D406	AA_KINASE	N-ACETYL-L-GLUTAMATE_KINASE	
D407	RIBONUCLEASE_T2	RIBONUCLEASE_RH-LIKE	
D408	LECTIN_LEG-LIKE	LEGUME_LECTINS	
D409	ENDONUCLEASE_NS	DNA/RNA_NON-SPECIFIC_ENDONUCLEASE	
D410	TRANSKET_PYR	BRANCHED-CHAIN_ALPHA-KETO_ACID_DEHYDROGENASE_PYR_MODULE	TK-LIKE_PYR_MODULE	
D411	TENA_THI-4	TENA/THI-4	
D412	SEC7	SEC7_DOMAIN	
D413	SHE2P	RNA-BINDING_PROTEIN_SHE2P	
D414	LINKER_HISTONE	LINKER_HISTONE_H1/H5	
D415	MAM33	MITOCHONDRIAL_GLYCOPROTEIN_MAM33-LIKE	
D416	MAF-LIKE	MAF	
D417	RIBUL_P_3_EPIM	D-RIBULOSE-5-PHOSPHATE_3-EPIMERASE	
D418	RIBD_C	RIBD_C-TERMINAL_DOMAIN-LIKE	
D419	PHYH	PHYH-LIKE	
D420	DOT1	CATALYTIC,_N-TERMINAL_DOMAIN_OF_HISTONE_METHYLTRANSFERASE_DOT1L	
D421	RASGEF	RAS_GEF	RASGEF_N	
D422	RIBOSOMAL_PROTEIN_L1	RIBOSOMAL_L1	
D423	DNA_LIGASE_A_M	ATP-DEPENDENT_DNA_LIGASE_CATALYTIC_DOMAIN	
D424	EMG1	EMG1/NEP1-LIKE	
D425	MRNA_CAP_ENZYME	MRNA_CAPPING_ENZYME	
D426	CALNEXIN/CALRETICULIN	CALRETICULIN	P-DOMAIN_OF_CALNEXIN/CALRETICULIN	
D427	FORMYL_TRANS_N	FORMYLTRANSFERASE	
D428	EUKARYOTIC_DNA_TOPOISOMERASE_I,_CATALYTIC_CORE	TOPOISOM_I	
D429	DHBP_SYNTHASE	3,4-DIHYDROXY-2-BUTANONE_4-PHOSPHATE_SYNTHASE,_DHBP_SYNTHASE,_RIBB	
D430	EIF-6	RIBOSOME_ANTI-ASSOCIATION_FACTOR_EIF6_(AIF6)	
D431	ALDOLASE_II	ARAD-LIKE_ALDOLASE/EPIMERASE	
D432	PROTEASOME	PROTEASOME_SUBUNITS	PROTEASOME_A_N	
D433	PATATIN	
D434	CYTOCHROME_BC1_DOMAIN	CYTOCHROM_C1	CYTOCHROME_C1_SUBUNIT_OF_CYTOCHROME_BC1_COMPLEX_(UBIQUINOL-CYTOCHROME_C_REDUCTASE),_TRANSMEMBRANE_ANCHOR	
D435	I_LWEQ	I/LWEQ_DOMAIN	
D436	YJEF_N	YJEF_N-TERMINAL_DOMAIN-LIKE	
D437	RIBOSOMAL_S2	RIBOSOMAL_PROTEIN_S2	
D438	MITOCHONDRIAL_RESOLVASE_YDC2_CATALYTIC_DOMAIN	YDC2-CATALYT	
D439	RHOGDI-LIKE	RHO_GDI	
D440	ISOCHORISMATASE	ISOCHORISMATASE-LIKE_HYDROLASES	
D441	RIBOSOMAL_L15E	L15E	
D442	GLYCEROL-3-PHOSPHATE_(1)-ACYLTRANSFERASE	ACYLTRANSFERASE	
D443	ATP_BIND_3	PP-LOOP_ATPASE	
D444	BRIX	BRIX_DOMAIN	
D445	TRNA_U5-METH_TR	(URACIL-5-)-METHYLTRANSFERASE	
D446	SUA5_YCIO_YRDC	YRDC-LIKE	SUA5	
D447	WW	WW_DOMAIN	
D448	PRO_ISOMERASE	CYCLOPHILIN_(PEPTIDYLPROLYL_ISOMERASE)	
D449	GALP_UDP_TRANSF	HEXOSE-1-PHOSPHATE_URIDYLYLTRANSFERASE	GALP_UDP_TR_C	
D450	PYROPHOSPHATASE	INORGANIC_PYROPHOSPHATASE	
D451	THYMIDYLATE_KIN	NUCLEOTIDE_AND_NUCLEOSIDE_KINASES	GUANYLATE_KIN	
D452	HAM1P_LIKE	ITPASE_(HAM1)	
D453	PHP_DOMAIN	PHP	
D454	FAD-LINKED_REDUCTASES,_N-TERMINAL_DOMAIN	FAD_BINDING_3	
D455	MIR	MIR_DOMAIN	
D456	FTSJ	RNA_METHYLTRANSFERASE_FTSJ	
D457	CK_II_BETA	CASEIN_KINASE_II_BETA_SUBUNIT	
D458	CDC37_M	HSP90_CO-CHAPERONE_CDC37	CDC37_C	
D459	ATP-DEPENDENT_PROTEASE_LON_(LA),_CATALYTIC_DOMAIN	LON_C	
D460	PAPS_REDUCT	PAPS_REDUCTASE-LIKE	
D461	MALIC	MALIC_ENZYME_N-DOMAIN	
D462	DNA_LIGASE_A_N	ATP-DEPENDENT_DNA_LIGASE_DNA-BINDING_DOMAIN	
D463	RIO1	RIO1-LIKE_KINASES	
D464	PEPTIDYL-TRNA_HYDROLASE-LIKE	PEPT_TRNA_HYDRO	
D465	TRNA-SYNT_1C_C	GLN-TRNA_SYNTHETASE_(GLNRS),_C-TERMINAL_(ANTICODON-BINDING)_DOMAIN	
D466	MOB1_PHOCEIN	MOB1/PHOCEIN	
D467	APC10	APC10-LIKE	
D468	TFIIB	TRANSCRIPTION_FACTOR_IIB_(TFIIB),_CORE_DOMAIN	
D469	DNA_PHOTOLYASE	CRYPTOCHROME/PHOTOLYASE,_N-TERMINAL_DOMAIN	
D470	GLYCO_HYDRO_16	GLYCOSYL_HYDROLASES_FAMILY_16	
D471	MET-10+_PROTEIN-LIKE	MET_10	
D472	POLO_BOX	POLO-BOX_DUPLICATED_REGION	
D473	TBP	TATA-BOX_BINDING_PROTEIN_(TBP),_C-TERMINAL_DOMAIN	
D474	UREIDOGLYCOLATE_HYDROLASE_ALLA	UREIDOGLY_HYDRO	
D475	DJ-1_PFPI	DJ-1/PFPI	
D476	ADENYLYL_AND_GUANYLYL_CYCLASE_CATALYTIC_DOMAIN	GUANYLATE_CYC	
D477	CYTOCHROM_B_N	CYTOCHROME_B_OF_CYTOCHROME_BC1_COMPLEX_(UBIQUINOL-CYTOCHROME_C_REDUCTASE)	
D478	POLY(A)_POLYMERASE,_PAP,_C-TERMINAL_DOMAIN	PAP_RNA-BIND	
D479	UBACT	UBIQUITIN_ACTIVATING_ENZYMES_(UBA)	UBA_E1_C	UBA_E1_THIOLCYS	
D480	RNA_POL_RPB4	RNA_POLYMERASE_II_SUBUNIT_RBP4_(RPOF)	
D481	ANK	ANKYRIN_REPEAT	
D482	RIBOSOMAL_L6	RIBOSOMAL_PROTEIN_L6	
D483	LIPASE_3	FUNGAL_LIPASES	
D484	N-TERMINAL_DOMAIN_OF_ADENYLYLCYCLASE_ASSOCIATED_PROTEIN,_CAP	CAP_N	
D485	PSEUDOU_SYNTH_2	PSEUDOURIDINE_SYNTHASE_RSUA/RLUD	
D486	GLYCOS_TRANSF_2	POLYPEPTIDE_N-ACETYLGALACTOSAMINYLTRANSFERASE_1,_N-TERMINAL_DOMAIN	
D487	TCTP	TRANSLATIONALLY_CONTROLLED_TUMOR_PROTEIN_TCTP_(HISTAMINE-RELEASING_FACTOR)	
D488	F1F0_ATP_SYNTHASE_SUBUNIT_A	ATP-SYNT_A	
D489	SPOU_METHYLASE	SPOU-LIKE_RNA_2'-O_RIBOSE_METHYLTRANSFERASE	
D490	NITROREDUCTASE	NADH_OXIDASE/FLAVIN_REDUCTASE	
D491	ARRESTIN_N	ARRESTIN/VPS26-LIKE	VPS26	
D492	RRF	RIBOSOME_RECYCLING_FACTOR,_RRF	
D493	RIBOSOMAL_L16	RIBOSOMAL_PROTEIN_L10E	RIBOSOMAL_PROTEIN_L16P	
D494	ETF	ETFP_SUBUNITS	
D495	IF4E	TRANSLATION_INITIATION_FACTOR_EIF4E	
D496	AMMECR1	AMMECR1-LIKE	
D497	APS_KINASE	ADENOSINE-5'PHOSPHOSULFATE_KINASE_(APS_KINASE)	GLUCONATE_KINASE	
D498	RAD52_RAD22	THE_HOMOLOGOUS-PAIRING_DOMAIN_OF_RAD52_RECOMBINASE	
D499	PHOSHOINOSITIDE_3-KINASE_(PI3K)_HELICAL_DOMAIN	PI3KA	
D500	LEUKOTRIENE_A4_HYDROLASE_C-TERMINAL_DOMAIN	LEUK-A4-HYDRO_C	
D501	RIBOSOMAL_S7	RIBOSOMAL_PROTEIN_S7	
D502	ASF1_HIST_CHAP	ASF1-LIKE	
D503	CLATHRIN_COAT_ASSEMBLY_DOMAIN	CLAT_ADAPTOR_S	
D504	CYCLIN_N	CYCLIN	CYCLIN_C	
D505	FMN_RED	NADPH-DEPENDENT_FMN_REDUCTASE	
D506	MUTL_C	DNA_MISMATCH_REPAIR_PROTEIN_MUTL	
D507	PRECORRIN-6Y_METHYLTRANSFERASE_(CBIT)	METHYLTRANSF_15	
D508	TRAPP	TRAPP_COMPONENTS	
D509	TIM44	TIM44-LIKE	
D510	ANTH_SYNT_I_N	ADC_SYNTHASE	
D511	ENTH	ENTH_DOMAIN	
D512	CBS	CBS-DOMAIN_PAIR	
D513	ATP-SYNT_C	F1F0_ATP_SYNTHASE_SUBUNIT_C	
D514	RIBOSOMAL_S8	RIBOSOMAL_PROTEIN_S8	
D515	MGSA_C	MGSA/YRVN_C-TERMINAL_DOMAIN-LIKE	
D516	SOD_CU	CU,ZN_SUPEROXIDE_DISMUTASE-LIKE	
D517	DMRL_SYNTHASE	LUMAZINE_SYNTHASE	
D518	LDH_N-TERMINAL_DOMAIN-LIKE	LDH_1_N	
D519	NUCLEOPORIN2	C-TERMINAL_AUTOPROTEOLYTIC_DOMAIN_OF_NUCLEOPORIN_NUP98	
D520	PAP2	TYPE_2_PHOSPHATIDIC_ACID_PHOSPHATASE,_PAP2	
D521	CRAL_TRIO	CRAL/TRIO_DOMAIN	
D522	RHOMBOID	RHOMBOID-LIKE	
D523	MRNA_CAP_C	DNA_LIGASE/MRNA_CAPPING_ENZYME_POSTCATALYTIC_DOMAIN	DNA_LIGASE_A_C	
D524	VHS_DOMAIN	VHS	
D525	CHROMO	CHROMO_DOMAIN	
D526	ATP12	ATP12-LIKE	
D527	POLYA_POL	POLY_A_POLYMERASE_HEAD_DOMAIN-LIKE	
D528	MOG1	RAN-BINDING_PROTEIN_MOG1P	
D529	MACRO	MACRO_DOMAIN	
D530	RIBOSOMAL_PROTEIN_L19_(L19E)	RIBOSOMAL_L19E	
D531	CREATINASE/PROLIDASE_N-TERMINAL_DOMAIN	CREATINASE_N	
D532	FAD_BINDING_4	FAD-LINKED_OXIDASES,_N-TERMINAL_DOMAIN	
D533	RNA_POL_RPB8	RNA_POLYMERASE_SUBUNIT_RBP8	
D534	HMG_BOX	HMG-BOX	
D535	AHA1_N	ACTIVATOR_OF_HSP90_ATPASE,_AHA1	
D536	SUBSTRATE-BINDING_DOMAIN_OF_HMG-COA_REDUCTASE	HMG-COA_RED	NAD-BINDING_DOMAIN_OF_HMG-COA_REDUCTASE	
D537	RPS19E-LIKE	RIBOSOMAL_S19E	
D538	PI-PLC-X	MAMMALIAN_PLC	PI-PLC-Y	
D539	HMA	HMA,_HEAVY_METAL-ASSOCIATED_DOMAIN	
D540	BAH	BAH_DOMAIN	
D541	RIBOSOMAL_PROTEIN_L14	RIBOSOMAL_L14	
D542	SUCC_DH_FLAV_C	SUCCINATE_DEHYDROGENASE/FUMARATE_REDUCTASE_FLAVOPROTEIN_C-TERMINAL_DOMAIN	
D543	RIBOSOMAL_L22	RIBOSOMAL_PROTEIN_L22	
D544	GLYCO_TRANSF_28	GTF_GLYCOSYLTRANSFERASE	
D545	MATH	MATH_DOMAIN	
D546	ERF1_3	ERF1/DOM34_C-TERMINAL_DOMAIN-LIKE	
D547	BAND_7/SPFH_DOMAIN	BAND_7	
D548	TFR_DIMER	TRANSFERRIN_RECEPTOR-LIKE_DIMERISATION_DOMAIN	
D549	NDK	NUCLEOSIDE_DIPHOSPHATE_KINASE,_NDK	
D550	ERF1_2	ERF1/DOM34_MIDDLE_DOMAIN-LIKE	
D551	TELO_BIND	SINGLE_STRAND_DNA-BINDING_DOMAIN,_SSB	SSB	
D552	POLYKETIDE_CYC	OLIGOKETIDE_CYCLASE/DEHYDRASE-LIKE	
D553	MUTS_II	DNA_REPAIR_PROTEIN_MUTS,_DOMAIN_II	
D554	HPPK	6-HYDROXYMETHYL-7,8-DIHYDROPTERIN_PYROPHOSPHOKINASE,_HPPK	
D555	ERF1_1	N-TERMINAL_DOMAIN_OF_EUKARYOTIC_PEPTIDE_CHAIN_RELEASE_FACTOR_SUBUNIT_1,_ERF1	
D556	PRP18	FUNCTIONAL_DOMAIN_OF_THE_SPLICING_FACTOR_PRP18	
D557	ENOLASE_N	ENOLASE_N-TERMINAL_DOMAIN-LIKE	
D558	CLP_N	DOUBLE_CLP-N_MOTIF	
D559	RIBOSOMAL_L2_C	C-TERMINAL_DOMAIN_OF_RIBOSOMAL_PROTEIN_L2	
D560	PREFOLDIN	PREFOLDIN_2	
D561	NTF2	NTF2-LIKE	
D562	PX	PX_DOMAIN	
D563	TRUB_N	PSEUDOURIDINE_SYNTHASE_II_TRUB	
D564	TUBULIN_C	TUBULIN,_C-TERMINAL_DOMAIN	
D565	RIBOSOMAL_PROTEIN_S13	RIBOSOMAL_S13	
D566	DUTPASE	DUTPASE-LIKE	
D567	OTU	UBIQUITIN_THIOLESTERASE_PROTEIN_OTUB2_(OTUBAIN-2)	
D568	MUTS_I	DNA_REPAIR_PROTEIN_MUTS,_DOMAIN_I	
D569	LIGASE_COA	SUCCINYL-COA_SYNTHETASE_DOMAINS	
D570	RIBOSOMAL_L18E	RIBOSOMAL_PROTEINS_L15P_AND_L18E	
D571	RNASE_P_RPP14	RPP14/POP5-LIKE	
D572	SELR	SELR_DOMAIN	
D573	MAOC_DEHYDRATAS	MAOC-LIKE	
D574	PH	PLECKSTRIN-HOMOLOGY_DOMAIN_(PH_DOMAIN)	
D575	LIM_DOMAIN	LIM	
D576	SURP	SURP_MODULE_(SWAP_DOMAIN)	
D577	NIFU_N	NIFU/ISCU_DOMAIN	
D578	CTAG/COX11	CTAG_COX11	
D579	BETA-CASP	BETA-CASP_RNA-METABOLISING_HYDROLASES	
D580	SEDLIN_(SEDL)	SEDLIN_N	
D581	HIT	HIT_(HINT,_HISTIDINE_TRIAD)_FAMILY_OF_PROTEIN_KINASE-INTERACTING_PROTEINS	
D582	RIBOSOMAL_L13	RIBOSOMAL_PROTEIN_L13	
D583	SPRY	SPRY_DOMAIN	
D584	ATP_SYNTHASE_D_CHAIN-LIKE	MT_ATP-SYNT_D	
D585	SDH_CYT	SUCCINATE_DEHYDROGENASE/FUMARATE_REDUCTASE_TRANSMEMBRANE_SUBUNITS_(SDHC/FRDC_AND_SDHD/FRDD)	
D586	YQEY	GATB/YQEY_DOMAIN	
D587	UEV	UEV_DOMAIN	
D588	TRANSKETOLASE_C	BRANCHED-CHAIN_ALPHA-KETO_ACID_DEHYDROGENASE_BETA-SUBUNIT,_C-TERMINAL-DOMAIN	TRANSKETOLASE_C-TERMINAL_DOMAIN-LIKE	
D589	DCPS	MRNA_DECAPPING_ENZYME_DCPS_N-TERMINAL_DOMAIN	
D590	RAN_BP1	RAN-BINDING_DOMAIN	
D591	DCPS_C	MRNA_DECAPPING_ENZYME_DCPS_C-TERMINAL_DOMAIN	
D592	GATB/GATE_C-TERMINAL_DOMAIN-LIKE	GATB_YQEY	
D593	PROFILIN	PROFILIN_(ACTIN-BINDING_PROTEIN)	
D594	ALPHA_ADAPTINC2	ALPHA-ADAPTIN_EAR_SUBDOMAIN-LIKE	GAMMA-ADAPTIN_C-TERMINAL_APPENDAGE_DOMAIN-LIKE	
D595	RIBOSOMAL_S11	RIBOSOMAL_PROTEIN_L18_AND_S11	RIBOSOMAL_L18P	
D596	AHSA1	AHSA1_DOMAIN	
D597	ARFGAP	PYK2-ASSOCIATED_PROTEIN_BETA_ARF-GAP_DOMAIN	
D598	SLIDE	SLIDE_DOMAIN	
D599	AMPKBI-LIKE	AMPKBI	
D600	BSD_DOMAIN	BSD	
D601	DCMP_CYT_DEAM_1	DEOXYCYTIDYLATE_DEAMINASE-LIKE	CYTIDINE_DEAMINASE	
D602	2-ISOPROPYLMALATE_SYNTHASE_LEUA,_ALLOSTERIC_(DIMERISATION)_DOMAIN	LEUA_DIMER	DMPG/LEUA_COMMUNICATION_DOMAIN-LIKE	
D603	RIBONUC_L-PSP	YJGF/L-PSP	
D604	RGS	REGULATOR_OF_G-PROTEIN_SIGNALING,_RGS	
D605	MYOTUB-RELATED	MYOTUBULARIN-LIKE_PHOSPHATASES	
D606	RETROVIRAL_PROTEASE_(RETROPEPSIN)	ASP_PROTEASE	
D607	RWD	RWD_DOMAIN	
D608	EIF_2_ALPHA	EIF-2-ALPHA,_C-TERMINAL_DOMAIN	EIF2ALPHA_MIDDLE_DOMAIN-LIKE	
D609	HSP20	
D610	SERYL_TRNA_N	SERYL-TRNA_SYNTHETASE_(SERRS)	
D611	POLYSACC_DEAC_1	NODB-LIKE_POLYSACCHARIDE_DEACETYLASE	
D612	RIBOSOMAL_L32E	RIBOSOMAL_PROTEIN_L32E	
D613	ELONGATION_FACTOR_TFIIS_DOMAIN_2	TFIIS_M	
D614	ABHYDROLASE_3	PUTATIVE_SERINE_HYDROLASE_YDR428C	
D615	RIBOSOMAL_L17	PROKARYOTIC_RIBOSOMAL_PROTEIN_L17	
D616	HGTP_ANTICODON	ANTICODON-BINDING_DOMAIN_OF_CLASS_II_AARS	
D617	HAND	HAND_DOMAIN_OF_THE_NUCLEOSOME_REMODELING_ATPASE_ISWI	
D618	RIBOSOMAL_L10	RIBOSOMAL_PROTEIN_L10-LIKE	
D619	DOUBLE-STRANDED_DNA-BINDING_DOMAIN	DSDNA_BIND	
D620	ATP-SYNT_F	ATPF-LIKE	
D621	SLD5	SLD5_N-TERMINAL_DOMAIN-LIKE	
D622	FLAVIN-BINDING_PAS_DOMAIN	PAS	
D623	RIBOSOMAL_S4	RIBOSOMAL_PROTEIN_S4	S4	
D624	SEC23_HELICAL	HELICAL_DOMAIN_OF_SEC23/24	
D625	LON_DOMAIN-LIKE	LON	
D626	METHYLTRANSF_12	ARYLAMINE_N-METHYLTRANSFERASE	
D627	PLUS-3	PLUS3	
D628	SOD_FE_C	FE,MN_SUPEROXIDE_DISMUTASE_(SOD),_C-TERMINAL_DOMAIN	
D629	HD	HD_DOMAIN	
D630	ATP-SYNT_AB_C	C-TERMINAL_DOMAIN_OF_ALPHA_AND_BETA_SUBUNITS_OF_F1_ATP_SYNTHASE	
D631	COILED-COIL_DOMAIN_OF_NUCLEOTIDE_EXCHANGE_FACTOR_GRPE	GRPE	HEAD_DOMAIN_OF_NUCLEOTIDE_EXCHANGE_FACTOR_GRPE	
D632	FUMBLE-LIKE	FUMBLE	
D633	FCH	FCH_DOMAIN	
D634	ETF-QO_DOMAIN-LIKE	ETF_QO	
D635	SMG-4/UPF3	SMG4_UPF3	
D636	ATP_SYNTHASE_B_CHAIN-LIKE	MT_ATP-SYNT_B	
D637	VPS28_N-TERMINAL_DOMAIN	VPS28	VPS28_C-TERMINAL_DOMAIN-LIKE	
D638	FRATAXIN_CYAY	FRATAXIN-LIKE	
D639	CYTOCHROM_B_C	A_DOMAIN/SUBUNIT_OF_CYTOCHROME_BC1_COMPLEX_(UBIQUINOL-CYTOCHROME_C_REDUCTASE)	
D640	LCCL	LCCL_DOMAIN	
D641	THIOREDOXIN-LIKE_2FE-2S_FERREDOXIN	SUC_FER-LIKE	
D642	VPS9	VPS9_DOMAIN	
D643	RIBOSOMAL_PROTEIN_S10	RIBOSOMAL_S10	
D644	RNA_POL_RPB5_N	EUKARYOTIC_RPB5_N-TERMINAL_DOMAIN	
D645	RIBOSOMAL_L5_C	RIBOSOMAL_PROTEIN_L5	RIBOSOMAL_L5	
D646	CYTOCHROM_C	MONODOMAIN_CYTOCHROME_C	
D647	RIBOSOMAL_L21E	RIBOSOMAL_PROTEINS_L24P_AND_L21E	
D648	SRP19	
D649	UBX	UBX_DOMAIN	
D650	RIBOSOMAL_S6	RIBOSOMAL_PROTEIN_S6	
D651	SEC2P	SEC2_N-TERMINAL_REGION	
D652	PA_DOMAIN	PA	
D653	RIBOSOMAL_L7AE	L30E/L7AE_RIBOSOMAL_PROTEINS	
D654	K_TETRA	TETRAMERIZATION_DOMAIN_OF_POTASSIUM_CHANNELS	
D655	GLOBIN	GLOBINS	
D656	FKBP_C	FKBP_IMMUNOPHILIN/PROLINE_ISOMERASE	
D657	RIBOSOMAL_L35AE	RIBOSOMAL_PROTEIN_L35AE	
D658	ALPHA-AMYLASE_C	ALPHA-AMYLASES,_C-TERMINAL_BETA-SHEET_DOMAIN	
D659	ALLOSTERIC_THREONINE_DEAMINASE_C-TERMINAL_DOMAIN	THR_DEHYDRAT_C	
D660	COA_BINDING	COA-BINDING_DOMAIN	
D661	FKBP12-RAPAMYCIN-BINDING_DOMAIN_OF_FKBP-RAPAMYCIN-ASSOCIATED_PROTEIN_(FRAP)	RAPAMYCIN_BIND	
D662	OBG_GTP-BINDING_PROTEIN_N-TERMINAL_DOMAIN	GTP1_OBG	
D663	GLY_TRANSF_SUG	GLYCOSYLATING_TOXIN_CATALYTIC_DOMAIN-LIKE	
D664	GMP_SYNT_C	GMP_SYNTHETASE_C-TERMINAL_DIMERISATION_DOMAIN	
D665	ARID	ARID_DOMAIN	
D666	FORKHEAD_DNA-BINDING_DOMAIN	FORK_HEAD	
D667	TRNA_ANTI	ANTICODON-BINDING_DOMAIN	
D668	GLYCO_HYDRO_32C	GLYCOSYL_HYDROLASES_FAMILY_32_C-TERMINAL_DOMAIN	
D669	MED7_HINGE_REGION	MED7	
D670	RIBOSOMAL_L19	RIBOSOMAL_PROTEIN_L19	
D671	MINIMAL_THUMP	THUMP	
D672	GAT	GAT_DOMAIN	
D673	RIBOSOMAL_L21P	RIBOSOMAL_PROTEIN_L21P	
D674	TPK_CATALYTIC	THIAMIN_PYROPHOSPHOKINASE,_CATALYTIC_DOMAIN	
D675	PUA	PUA_DOMAIN	
D676	VPS36_ESCRT-II	VPS36_N-TERMINAL_DOMAIN-LIKE	
D677	GELSOLIN	C-TERMINAL,_GELSOLIN-LIKE_DOMAIN_OF_SEC23/24	
D678	SWIRM	SWIRM_DOMAIN	
D679	BAG	BAG_DOMAIN	
D680	CUE	CUE_DOMAIN	
D681	SOD_FE_N	FE,MN_SUPEROXIDE_DISMUTASE_(SOD),_N-TERMINAL_DOMAIN	
D682	PRORS-C_1	C-TERMINAL_DOMAIN_OF_PRORS	
D683	RIBOSOMAL_PROTEIN_L14E	RIBOSOMAL_L6E	RIBOSOMAL_L27E	RIBOSOMAL_L14E	
D684	SMR_DOMAIN	SMR	
D685	INOSINE_MONOPHOSPHATE_DEHYDROGENASE_(IMPDH)	IMPDH	
D686	MOEZ_MOEB	MOLYBDENUM_COFACTOR_BIOSYNTHESIS_PROTEIN_MOEB	
D687	RIESKE	RIESKE_IRON-SULFUR_PROTEIN_(ISP)	
D688	P_PROPROTEIN	PROPROTEIN_CONVERTASE_P-DOMAIN	
D689	GTP_CYCLOHYDROI	GTP_CYCLOHYDROLASE_I	
D690	ETF_ALPHA	C-TERMINAL_DOMAIN_OF_THE_ELECTRON_TRANSFER_FLAVOPROTEIN_ALPHA_SUBUNIT	
D691	FYVE	FYVE,_A_PHOSPHATIDYLINOSITOL-3-PHOSPHATE_BINDING_DOMAIN	
D692	DCP2	DCP2_BOX_A_DOMAIN	
D693	PDZ	PDZ_DOMAIN	
D694	RIO2_N	RIO2_SERINE_PROTEIN_KINASE_N-TERMINAL_DOMAIN	
D695	RIBOSOMAL_S24E	RIBOSOMAL_PROTEIN_S24E	
D696	ACPS	HOLO-(ACYL_CARRIER_PROTEIN)_SYNTHASE_ACPS	
D697	APG12-LIKE	APG12	
D698	RIBOSOMAL_S3_C	RIBOSOMAL_PROTEIN_S3_C-TERMINAL_DOMAIN	
D699	RIBOSOMAL_S15	RIBOSOMAL_PROTEIN_S15	
D700	RIBOSOMAL_L31E	RIBOSOMAL_PROTEIN_L31E	
D701	SRP54_N	DOMAIN_OF_THE_SRP/SRP_RECEPTOR_G-PROTEINS	
D702	SHIKIMATE_DH_N	SHIKIMATE_DEHYDROGENASE-LIKE	
D703	L23P	RIBOSOMAL_L23	
D704	CDC48_N	CDC48_N-TERMINAL_DOMAIN-LIKE	
D705	TRNA_INT_ENDO	TRNA-INTRON_ENDONUCLEASE_CATALYTIC_DOMAIN-LIKE	
D706	PCI_DOMAIN_(PINT_MOTIF)	PCI	
D707	SH2	SH2_DOMAIN	
D708	V-SNARE	T-SNARE_PROTEINS	SNARE	SNARE_FUSION_COMPLEX	V-SNARE_C	
D709	DNA_BINDING_1	METHYLATED_DNA-PROTEIN_CYSTEINE_METHYLTRANSFERASE,_C-TERMINAL_DOMAIN	
D710	PRA-PH	HISE-LIKE_(PRA-PH)	
D711	SMI1/KNR4-LIKE	SMI1_KNR4	
D712	RIBOSOMAL_PROTEIN_S19	RIBOSOMAL_S19	
D713	GAF	GAF_DOMAIN	
D714	ZF-CHY	CHY_ZINC_FINGER	
D715	HRDC_DOMAIN_FROM_HELICASES	HELICASE_SGS1	
D716	PORPHOBIL_DEAMC	PORPHOBILINOGEN_DEAMINASE_(HYDROXYMETHYLBILANE_SYNTHASE),_C-TERMINAL_DOMAIN	
D717	ATP-SYNT_DE_N	EPSILON_SUBUNIT_OF_F1F0-ATP_SYNTHASE_N-TERMINAL_DOMAIN	
D718	CYT-B5	CYTOCHROME_B5	
D719	GIY-YIG	GIY-YIG_ENDONUCLEASE	
D720	HISTONE	NUCLEOSOME_CORE_HISTONES	
D721	RIBOSOMAL_L27_PROTEIN	RIBOSOMAL_L27	
D722	RIBOSOMAL_L44	RIBOSOMAL_PROTEIN_L44E	
D723	ALPHA-MANN_MID	ALPHA-MANNOSIDASE,_DOMAIN_2	
D724	HLH	HLH,_HELIX-LOOP-HELIX_DNA-BINDING_DOMAIN	
D725	STE50P-SAM	SAM_(STERILE_ALPHA_MOTIF)_DOMAIN	SAM_2	
D726	SKP1_DIMERISATION_DOMAIN-LIKE	SKP1	
D727	PWWP	PWWP_DOMAIN	
D728	SEP	NSFL1_(P97_ATPASE)_COFACTOR_P47,_SEP_DOMAIN	
D729	U-BOX	
D730	BIOTIN_LIPOYL	BIOTINYL/LIPOYL-CARRIER_PROTEINS_AND_DOMAINS	
D731	EIF_4G1	EUKARYOTIC_INITIATION_FACTOR_4F_SUBUNIT_EIF4G,_EIF4E-BINDING_DOMAIN	
D732	RNA_POL_RPB5_C	RPB5	
D733	HR1_REPEAT	HR1	
D734	RAD10	XPF/RAD1/MUS81_NUCLEASE	
D735	RIBOSOMAL_PROTEIN_L37AE	RIBOSOMAL_L37AE	
D736	PB1	PB1_DOMAIN	
D737	SPOU_SUB_BIND	RNA_2'-O_RIBOSE_METHYLTRANSFERASE_SUBSTRATE_BINDING_DOMAIN	
D738	GAR1-LIKE_SNORNP	GAR1	
D739	PABP	PABC_(PABP)_DOMAIN	
D740	SWIB	SWIB/MDM2_DOMAIN	
D741	HSCB_C	HSC20_(HSCB),_C-TERMINAL_OLIGOMERISATION_DOMAIN	
D742	RFX_DNA_BINDING	P4_ORIGIN-BINDING_DOMAIN-LIKE	
D743	ZF-CSL	CSL_ZINC_FINGER	
D744	RIBOSOMAL_S16	RIBOSOMAL_PROTEIN_S16	
D745	ATP_PHOSPHORIBOSYLTRANSFERASE_(ATP-PRTASE,_HISG),_REGULATORY_C-TERMINAL_DOMAIN	HISG_C	
D746	NIFU	NIFU_C-TERMINAL_DOMAIN-LIKE	
D747	BOLA	BOLA-LIKE	
D748	NOB1_ZINC_FINGER-LIKE	NOB1_ZN_BIND	
D749	RIBONUC_RED_LGN	R1_SUBUNIT_OF_RIBONUCLEOTIDE_REDUCTASE,_N-TERMINAL_DOMAIN	
D750	CDC48_2	CDC48_DOMAIN_2-LIKE	
D751	TFIIH_BTF_P62_N	TFIIH_DOMAIN	
D752	SUBTILASE_PROPEPTIDES/INHIBITORS	INHIBITOR_I9	
D753	CAP_GLY	CAP-GLY_DOMAIN	
D754	DEP	DEP_DOMAIN	
D755	ISY1_N-TERMINAL_DOMAIN-LIKE	ISY1	
D756	TPK_B1_BINDING	THIAMIN_PYROPHOSPHOKINASE,_SUBSTRATE-BINDING_DOMAIN	
D757	CRAL_TRIO_N	CRAL/TRIO_N-TERMINAL_DOMAIN	
D758	PEPTIDASE_S24	TYPE_1_SIGNAL_PEPTIDASE	
D759	RABGEF_MSS4	MSS4	
D760	ATP-SYNT_AB_N	N-TERMINAL_DOMAIN_OF_ALPHA_AND_BETA_SUBUNITS_OF_F1_ATP_SYNTHASE	
D761	RIBOSOMAL_PROTEIN_L7/12,_C-TERMINAL_DOMAIN	RIBOSOMAL_L12	
D762	MIT	MIT_DOMAIN	
D763	C-TERMINAL_DOMAIN_OF_RPA32	RPA_C	
D764	RIBOSOMAL_S5	RIBOSOMAL_S5_PROTEIN,_N-TERMINAL_DOMAIN	
D765	HRDC	EXOSC10_HRDC_DOMAIN-LIKE	
D766	TIM10/DDP	ZF-TIM10_DDP	
D767	TRANSCRIPTIONAL_COACTIVATOR_PC4_C-TERMINAL_DOMAIN	PC4	
D768	TFIIA_GAMMA_C	TRANSCRIPTION_FACTOR_IIA_(TFIIA),_BETA-BARREL_DOMAIN	TFIIA	TFIIA_GAMMA_N	TRANSCRIPTION_FACTOR_IIA_(TFIIA),_ALPHA-HELICAL_DOMAIN	
D769	TRAM	TRAM_DOMAIN	
D770	ZF-CCCH	CCCH_ZINC_FINGER	
D771	EB1	EB1_DIMERISATION_DOMAIN-LIKE	
D772	RPS17E-LIKE	RIBOSOMAL_S17E	
D773	RIBOSOMAL_L28	RIBOSOMAL_PROTEIN_L28	
D774	LA	LA_DOMAIN	
D775	SURE-LIKE	SURE	
D776	RNA_POL_N	RNA_POLYMERASE_SUBUNIT_RPB10	
D777	TRNA_SAD	THREONYL-TRNA_SYNTHETASE_(THRRS),_SECOND_'ADDITIONAL'_DOMAIN	
D778	GIDA-LIKE	GIDA	
D779	ACYL-COA_DH_M	ACYL-COA_OXIDASE_N-TERMINAL_DOMAINS	
D780	RIBOSOMAL_L35P	RIBOSOMAL_PROTEIN_L35P	
D781	VPS23_C-TERMINAL_DOMAIN	VPS23_CORE	
D782	KH_2	PROKARYOTIC_TYPE_KH_DOMAIN_(KH-DOMAIN_TYPE_II)	
D783	DCP1	
D784	SPC24-LIKE	SPC24	
D785	RNA_POL_RPB6	RPB6	
D786	RIBOSOMAL_L29	RIBOSOMAL_PROTEIN_L29_(L29P)	
D787	RIBOSOMAL_S27E	RIBOSOMAL_PROTEIN_S27E	
D788	SECE	PREPROTEIN_TRANSLOCASE_SECE_SUBUNIT	
D789	R3H	R3H_DOMAIN	
D790	RIBOSOMAL_L37E	RIBOSOMAL_PROTEIN_L37E	
D791	RAD21_REC8	RAD21/REC8-LIKE	
D792	GYF	GYF_DOMAIN	
D793	RIBOSOMAL_L30	RIBOSOMAL_PROTEIN_L30P/L7E	
D794	XPA_C	DNA_REPAIR_FACTOR_XPA_DNA-_AND_RPA-BINDING_DOMAIN,_C-TERMINAL_SUBDOMAIN	
D795	RIBOSOMAL_PROTEIN_L24E	RIBOSOMAL_L24E	
D796	RIBOSOMAL_S14	RIBOSOMAL_PROTEIN_S14	
D797	L51_S25_CI-B8	MITOCHONDRIAL_RIBOSOMAL_PROTEIN_L51/S25/CI-B8_DOMAIN	
D798	RIBOSOMAL_L32P	RIBOSOMAL_PROTEIN_L32P	
D799	SRF-TF	SRF-LIKE	
D800	NOP10P	NUCLEOLAR_RNA-BINDING_PROTEIN_NOP10-LIKE	
D801	KELCH_1	KELCH_MOTIF	
D802	EPSILON_SUBUNIT_OF_MITOCHONDRIAL_F1F0-ATP_SYNTHASE	ATP-SYNT_EPS	
D803	TAP_C	TAP-C_DOMAIN-LIKE	
D804	COX17	COX17-LIKE	
D805	XPC-BINDING	XPC-BINDING_DOMAIN	
D806	F-BOX	F-BOX_DOMAIN	
D807	RIBOSOMAL_S27	RIBOSOMAL_PROTEIN_S27A	
D808	DEK_C-TERMINAL_DOMAIN	DEK_C	
D809	RIBOSOMAL_S18	RIBOSOMAL_PROTEIN_S18	
D810	ZZ	ZZ_DOMAIN	
D811	RIBOSOMAL_L39	RIBOSOMAL_PROTEIN_L39E	
D812	ZF-AN1	AN1-LIKE_ZINC_FINGER	
D813	ATP-DEPENDENT_RIBOFLAVIN_KINASE-LIKE	FLAVOKINASE	
D814	COPPER-FIST	ZINC_DOMAIN_CONSERVED_IN_YEAST_COPPER-REGULATED_TRANSCRIPTION_FACTORS	
D815	ZF-MYND	MYND_ZINC_FINGER	
D816	CLATHRIN_PROPEL	CLATHRIN_HEAVY-CHAIN_TERMINAL_DOMAIN	
D817	SGL-LIKE	SGL	
D818	E3_BINDING	PERIPHERAL_SUBUNIT-BINDING_DOMAIN_OF_2-OXO_ACID_DEHYDROGENASE_COMPLEX	
D819	RIBOSOMAL_PROTEIN_L36	RIBOSOMAL_L36	
D820	GATA	ERYTHROID_TRANSCRIPTION_FACTOR_GATA-1	
D821	SAP	SAP_DOMAIN	
D822	BRCT_DOMAIN	BRCT	
D823	OST4	OLIGOSACCHARYLTRANSFERASE_SUBUNIT_OST4P	
D824	DNA_RNAPOL_7KD	RBP12_SUBUNIT_OF_RNA_POLYMERASE_II	
D825	ZF-NADH-PPASE	NADH_PYROPHOSPHATASE	
D826	TRM112P-LIKE	TRM112P	
D827	ZF-HIT	HIT_ZINC_FINGER	
D828	L-AMINOACID/POLYAMINE_OXIDASE	AMINO_OXIDASE	
D829	PROTEINASE_A_INHIBITOR_IA3	INHIBITOR_I34	
D830	FABD-LIKE	
D831	DUF3414	
D832	MMS1	
D833	AMP-BINDING	
D834	VOLTAGE-GATED_POTASSIUM_CHANNELS	
D835	ION_TRANS	
D836	COLD_SHOCK_DNA-BINDING_DOMAIN-LIKE	
D837	BNR	
D838	MED5	
D839	ACETYL-COA_SYNTHETASE-LIKE	
D840	NRAP	
D841	SYNAPTOTAGMIN-LIKE_(S_VARIANT)	
D842	MPP-LIKE	
D843	DEAD	
D844	C2	
D845	DUF3020	
D846	IKI3	
D847	NUP188	
D848	FMP27	
D849	CLATHRIN_ADAPTOR_CORE_PROTEIN	
D850	GUN4-ASSOCIATED_DOMAIN	
D851	V_ATPASE_I	
D852	GLUCAN_SYNTHASE	
D853	CANONICAL_RBD	
D854	CRT10	
D855	VPS35	
D856	DNA_POL_PHI	
D857	GLYCO_HYDRO_63	
D858	FLOCCULIN	
D859	MED16	
D860	SPB_INTERACTING	
D861	MOTOR_PROTEINS	
D862	RRM_1	
D863	PAT1	
D864	VID27	
D865	PDR_CDR	
D866	OLIGOXYLOGLUCAN_REDUCING_END-SPECIFIC_CELLOBIOHYDROLASE	
D867	NOP14	
D868	HRP1	
D869	SEC10	
D870	RHD3	
D871	S1	
D872	UTP14	
D873	BARREN	
D874	RRN6	
D875	UTP8	
D876	ACC_CENTRAL	
D877	SPC97_SPC98	
D878	NA_CA_EX	
D879	MAP65_ASE1	
D880	MYOSIN_HEAD	
D881	TCO89	
D882	EXPORTIN_HEAT-LIKE_REPEAT	
D883	RED1	
D884	DUF1712	
D885	GLYCO_HYDRO_81	
D886	OPT	
D887	PEPTIDASE_S64	
D888	PROKARYOTIC_PROTEASES	
D889	SEC39	
D890	SEC3	
D891	NEUROLYSIN-LIKE	
D892	GLYCO_HYDRO_47	
D893	LCD1	
D894	NUP84_NUP100	
D895	KINETOCHOR_YBP2	
D896	UFD2P_CORE	
D897	COG6	
D898	SLX4	
D899	FTHFS	
D900	UPF0061	
D901	STT3	
D902	TERPENE_SYNTHASES	
D903	CDC45	
D904	NDC1_NUP	
D905	RAV1P_C	
D906	SEC6	
D907	SUR7	
D908	NIC96	
D909	COHESIN_LOAD	
D910	MEM_TRANS	
D911	NUCLEOPOR_NUP85	
D912	ADAPTIN_N	
D913	IML2	
D914	TRP	
D915	ORC1-BINDING_DOMAIN	
D916	KAR9	
D917	EMP70	
D918	LEUCINE-RICH_REPEAT_VARIANT	
D919	SIR1	
D920	RRN3	
D921	MPP10	
D922	MED17	
D923	NPR3	
D924	SART-1	
D925	GPI16	
D926	SFI1	
D927	HCP-LIKE	
D928	NUCLEOPORIN_C	
D929	FBPA	
D930	VPS52	
D931	PEPTIDASE_M49	
D932	MIRO	
D933	RFT-1	
D934	HPC2	
D935	RNASE_Z-LIKE	
D936	GLYCEROL_KINASE	
D937	DHC_N1	
D938	EIF-3C_N	
D939	PLA2_B	
D940	THIF	
D941	HYDANTOINASE_B	
D942	PHO4	
D943	SAPS	
D944	SIALIDASES_(NEURAMINIDASES)	
D945	AIRS_C	
D946	HSPBP1_DOMAIN	
D947	AA_PERMEASE	
D948	LYSOPHOSPHOLIPASE	
D949	MFS_1	
D950	ALG6_ALG8	
D951	SEL1	
D952	NPR2	
D953	UVRD-HELICASE	
D954	SKN1	
D955	CLASS_I_ALPHA-1;2-MANNOSIDASE,_CATALYTIC_DOMAIN	
D956	MDM31_MDM32	
D957	MITOFILIN	
D958	AATASE	
D959	DUF3210	
D960	TCP11	
D961	THT1	
D962	BAF1_ABF1	
D963	RAD17	
D964	ALKYLSULFATASE-LIKE	
D965	FMP27_WPPW	
D966	ATG22	
D967	PIG-S	
D968	PRMT5	
D969	SLD3	
D970	STN1	
D971	DSL1	
D972	PLAKOPHILIN_1_HELICAL_REGION	
D973	DUF2347	
D974	GAA1	
D975	SOG2	
D976	RGP1	
D977	INIT_TRNA_PT	
D978	GLYCO_TRANSF_20	
D979	NHA1_C	
D980	ANOCTAMIN	
D981	ICE2	
D982	DUF889	
D983	PEPTIDASE_M3	
D984	BETA-LACTAMASE_INHIBITOR_PROTEIN-II,_BLIP-II	
D985	MON1	
D986	GLUCOAMYLASE	
D987	AA_TRANS	
D988	CHAPS	
D989	PDI-LIKE	
D990	GLYCO_TRANSF_22	
D991	DUF2413	
D992	TREHALOSE-6-PHOSPHATE_SYNTHASE,_OTSA	
D993	MUS7	
D994	TRANSP_CYT_PUR	
D995	RINT1_TIP1	
D996	GDA1_CD39	
D997	NA_SULPH_SYMP	
D998	DUF3535	
D999	PAPAIN-LIKE	
D1000	COATOMER_WDAD	
D1001	SERINC	
D1002	NAD_BINDING_5	
D1003	RNA12	
D1004	TIM54	
D1005	DRC1-SLD2	
D1006	GLYCO_HYDRO_31	
D1007	PEPTIDASE_C1_2	
D1008	APT1	
D1009	DUF3591	
D1010	ISN1	
D1011	BUD22	
D1012	ZIP	
D1013	ERG4_ERG24	
D1014	MORPH_PROTEIN1	
D1015	RIBOPHORIN_I	
D1016	LTV	
D1017	HCO3_COTRANSP	
D1018	NRPS_CONDENSATION_DOMAIN_(AMIDE_SYNTHASE)	
D1019	BUL1_N	
D1020	GLYCO_HYDRO_15	
D1021	SACCHAROP_DH	
D1022	KINESIN	
D1023	CAS_CSE1	
D1024	PIGN	
D1025	MANNOSYL_TRANS2	
D1026	CHL4	
D1027	EPS15_HOMOLOGY_DOMAIN_(EH_DOMAIN)	
D1028	DUF2422	
D1029	DUF1253	
D1030	NITROGENASE_IRON_PROTEIN-LIKE	
D1031	PEROXIN-3	
D1032	CLASS_II_GLUTAMINE_AMIDOTRANSFERASES	
D1033	MBOAT	
D1034	ADENYLSUCC_SYNT	
D1035	DDOST_48KD	
D1036	PAF1	
D1037	PROLYL_OLIGOPEPTIDASE,_N-TERMINAL_DOMAIN	
D1038	DUF89	
D1039	RSM22	
D1040	PEPTIDASE_M1	
D1041	TEA	
D1042	NA_H_EXCHANGER	
D1043	SSF	
D1044	SVF1	
D1045	AIP3	
D1046	DHC_N2	
D1047	TRKH	
D1048	DNA_POL_A	
D1049	KAT11	
D1050	NOP53	
D1051	SNF2_N	
D1052	DUF1708	
D1053	PROCN	
D1054	PEPTIDASE_C50	
D1055	LGL_C	
D1056	TIP49	
D1057	ZF-ZPR1	
D1058	UPF0052	
D1059	HIM1	
D1060	SHMT	
D1061	APG17	
D1062	FTR1	
D1063	DUF1720	
D1064	MED3	
D1065	NRAMP	
D1066	DIE2_ALG10	
D1067	TFB2	
D1068	HYDROLASE	
D1069	ORC6	
D1070	AVL9	
D1071	DUF3533	
D1072	DUF2722	
D1073	DUF1744	
D1074	PAXNEB	
D1075	PROTEIN_SERINE/THREONINE_PHOSPHATASE	
D1076	MCM	
D1077	CLN3	
D1078	MGR1	
D1079	GSF2	
D1080	LESION_BYPASS_DNA_POLYMERASE_(Y-FAMILY),_CATALYTIC_DOMAIN	
D1081	DUF3337	
D1082	BRO1	
D1083	DUF2235	
D1084	FAT	
D1085	PEX24P	
D1086	RNA_POL_I_A49	
D1087	GLYCO_HYDRO_38C	
D1088	NOT1	
D1089	MATE	
D1090	APG6	
D1091	TRNA_ME_TRANS	
D1092	NSE5	
D1093	DIAP1_N-TERNINAL_REGION-LIKE	
D1094	ALPHA-MANNOSIDASE,_C-TERMINAL_DOMAIN	
D1095	PALH	
D1096	YPT/RAB-GAP_DOMAIN_OF_GYP1P	
D1097	GATASE_2	
D1098	ACYL_TRANSF_1	
D1099	VPS16_N	
D1100	MAD	
D1101	BPL_N	
D1102	ISH1	
D1103	GLYCO_HYDRO_18	
D1104	DUF2424	
D1105	DUF2075	
D1106	ALG3	
D1107	COPI_C	
D1108	CSE1	
D1109	GLU_SYNTHASE	
D1110	NPD	
D1111	PFOR_PP_MODULE	
D1112	LEO1	
D1113	APG9	
D1114	PAP1	
D1115	GLYCO_HYDRO_76	
D1116	VAR1	
D1117	DUF3468	
D1118	DUF3402	
D1119	VPS53_N	
D1120	NAB6_MRNP_BDG	
D1121	MANGANESE-DEPENDENT_INORGANIC_PYROPHOSPHATASE_(FAMILY_II)	
D1122	PEPTIDASE_A22B	
D1123	ORNITHINE_CYCLODEAMINASE-LIKE	
D1124	MSC	
D1125	MED13_C	
D1126	DSL1_N	
D1127	GCD14	
D1128	DNASE_I-LIKE	
D1129	DIHYDROOROTASE	
D1130	TAU95	
D1131	COX15-CTAA	
D1132	C4DIC_MAL_TRAN	
D1133	TRNA(1-METHYLADENOSINE)_METHYLTRANSFERASE-LIKE	
D1134	TAP42	
D1135	USO1_P115_HEAD	
D1136	DOR1	
D1137	EXS	
D1138	DUF1682	
D1139	ORC2	
D1140	NSE4	
D1141	MIS12_COMPONENT	
D1142	MED1	
D1143	YICI_CATALYTIC_DOMAIN-LIKE	
D1144	SECURIN	
D1145	N-TERMINAL_DOMAIN_OF_ADRENODOXIN_REDUCTASE-LIKE	
D1146	CYCLIN_A/CDK2-ASSOCIATED_P19,_SKP2	
D1147	SYJA_N	
D1148	RUBISCO_LSMT_CATALYTIC_DOMAIN	
D1149	FUNGAL_TRANS	
D1150	SEC15	
D1151	TTL	
D1152	DOPEY_N	
D1153	DUF726	
D1154	CELL_CYCLE_ARREST_PROTEIN_BUB3	
D1155	CRCB	
D1156	CELLULASES_CATALYTIC_DOMAIN	
D1157	RNASE_H2-YDR279	
D1158	SCS3P	
D1159	DUF654	
D1160	COG4	
D1161	DUF2036	
D1162	DUF2351	
D1163	SPX	
D1164	REP_4	
D1165	P120GAP_DOMAIN-LIKE	
D1166	NPA1	
D1167	VTC	
D1168	LGE1	
D1169	DIPHTHAMIDE_SYN	
D1170	NUCLEOSIDE_TRAN	
D1171	TRICORN_PROTEASE_DOMAIN_2	
D1172	SUBTILASES	
D1173	CTP_TRANSF_1	
D1174	DUF221	
D1175	DAGAT	
D1176	CHOLINE_TRANSPO	
D1177	RIBOKINASE-LIKE	
D1178	HISTONE_LYSINE_METHYLTRANSFERASES	
D1179	ALO	
D1180	MEMO	
D1181	CPSF_A	
D1182	NATB_MDM20	
D1183	ZN-DEPENDENT_ARGININE_CARBOXYPEPTIDASE-LIKE	
D1184	5'-NUCLEOTIDASE_(SYN._UDP-SUGAR_HYDROLASE),_N-TERMINAL_DOMAIN	
D1185	CRM1_C	
D1186	CNH	
D1187	UAA	
D1188	GCD10P	
D1189	DUF605	
D1190	MEIOTIC_REC114	
D1191	PDEASE_II	
D1192	TIMELESS	
D1193	UPF0160	
D1194	SEPTIN	
D1195	PFKB	
D1196	DAP3	
D1197	SPC7	
D1198	RAP30/74_INTERACTION_DOMAINS	
D1199	DUS	
D1200	VPS16_C	
D1201	A_DEAMIN	
D1202	NBP1	
D1203	NPL4	
D1204	DUF747	
D1205	BYSTIN	
D1206	HDA2-3	
D1207	ARSA_ATPASE	
D1208	BIOTIN_SYNTHASE	
D1209	ROGDI_LZ	
D1210	GALACTURONASE	
D1211	TRANSGLUTAMINASE_CORE	
D1212	HISTIDINE_KINASE	
D1213	GLYCO_HYDRO_28	
D1214	GPDQ-LIKE	
D1215	POX_MCEL	
D1216	NOC2	
D1217	CDC50	
D1218	RAN-BINDING	
D1219	TRANSFERASE	
D1220	MTC	
D1221	ANP1	
D1222	SAH/MTA_DEAMINASE-LIKE	
D1223	RNA1P_(RANGAP1),_N-TERMINAL_DOMAIN	
D1224	DIT1_PVCA	
D1225	DNA-REPAIR_PROTEIN_XRCC1	
D1226	PYRH-LIKE	
D1227	DUF833	
D1228	PS_DCARBXYLASE	
D1229	AAR2	
D1230	QUINOPROTEIN_ALCOHOL_DEHYDROGENASE-LIKE	
D1231	OFD1_CTDD	
D1232	KTI12	
D1233	PHOSPHORIBOSYLPYROPHOSPHATE_SYNTHETASE-LIKE	
D1234	DUF2408	
D1235	PEPTIDASE_M22	
D1236	DUF3543	
D1237	N2227	
D1238	SDA1	
D1239	GROUP_I_MOBILE_INTRON_ENDONUCLEASE	
D1240	BAC_SURFACE_AG	
D1241	DUF3115	
D1242	CHS3P	
D1243	ARGININE_METHYLTRANSFERASE	
D1244	DEOB_CATALYTIC_DOMAIN-LIKE	
D1245	METALLOPHOS	
D1246	D123	
D1247	SULFATE_TRANSP	
D1248	DUF663	
D1249	DSL1_C	
D1250	TFIIF_BETA	
D1251	PPP4R2	
D1252	APH	
D1253	PET127	
D1254	COAB-LIKE	
D1255	GALACTOSE_OXIDASE,_CENTRAL_DOMAIN	
D1256	AF1104-LIKE	
D1257	DUF171	
D1258	NUP160	
D1259	RNA_POL_RPC82	
D1260	DUF908	
D1261	MANNOSYL_TRANS3	
D1262	MED18	
D1263	PORIN_3	
D1264	TRM13	
D1265	PEPTIDASE_S8	
D1266	HYDANTOINASE_A	
D1267	LUNG_7-TM_R	
D1268	PEPTIDASE_C54	
D1269	MIT_RIBOS_MRP51	
D1270	ARRESTIN_C	
D1271	DYNAMIN_M	
D1272	GLU_SYN_CENTRAL	
D1273	DHO_DH	
D1274	YTP1	
D1275	SDS3	
D1276	DNA_TOPOISOMERASE_IV,_ALPHA_SUBUNIT	
D1277	DUP	
D1278	PEPTIDASE_C14	
D1279	DASH_SPC34	
D1280	COATOMER_E	
D1281	SPO22	
D1282	LAMBDA_INTEGRASE-LIKE,_CATALYTIC_CORE	
D1283	DUF2454	
D1284	BETA_ELIM_LYASE	
D1285	TFB4	
D1286	NCA2	
D1287	PER1	
D1288	RPA1889-LIKE	
D1289	CUTINASE-LIKE	
D1290	AHS2	
D1291	HYPOTHETICAL_PROTEIN_VC1974	
D1292	CADHERIN	
D1293	BUL1_C	
D1294	DRF_GBD	
D1295	MIP	
D1296	DUF3554	
D1297	DNA_PRIMASE_LRG	
D1298	NAGD-LIKE	
D1299	PROLINE_IMINOPEPTIDASE-LIKE	
D1300	FGGY_N	
D1301	GET2	
D1302	HAP2_ELONG	
D1303	POL_ALPHA_B_N	
D1304	PHO86	
D1305	STE2	
D1306	GPP34	
D1307	TYPE_II_CHITINASE	
D1308	CHORISMATE_BIND	
D1309	HALOALKANE_DEHALOGENASE	
D1310	STE3	
D1311	SET	
D1312	DUF1162	
D1313	VANILLYL-ALCOHOL_OXIDASE-LIKE	
D1314	PESCADILLO_N	
D1315	DUF3608	
D1316	PEX19	
D1317	SURF1	
D1318	HLYIII	
D1319	YEAZ-LIKE	
D1320	FRAG1	
D1321	COATAMER_BETA_C	
D1322	ATP11	
D1323	CELLULASE	
D1324	POC1	
D1325	YL1	
D1326	PREDICTED_HYDROLASES_COF	
D1327	LETM1	
D1328	MRNA_CAP_(GUANINE_N-7)_METHYLTRANSFERASE	
D1329	ALPHA-MANNOSIDASE	
D1330	HYPOTHETICAL_PROTEIN_HI1317	
D1331	TRF	
D1332	APHC	
D1333	CTP_SYNTH_N	
D1334	N-6_DNA_METHYLASE-LIKE	
D1335	AMINOMETHYLTRANSFERASE_FOLATE-BINDING_DOMAIN	
D1336	SE	
D1337	COATOMER_APPENDAGE_DOMAIN	
D1338	3BETA_HSD	
D1339	HK	
D1340	N1221	
D1341	CCP-LIKE	
D1342	CARB_KINASE	
D1343	DUF124	
D1344	FOLYLPOLYGLUTAMATE_SYNTHETASE	
D1345	EPOXIDE_HYDROLASE	
D1346	YFCE-LIKE	
D1347	GLYCO_HYDRO_38	
D1348	ATP-SYNT_S1	
D1349	SIP1	
D1350	GPI2	
D1351	MMP37	
D1352	IGPS	
D1353	DUF410	
D1354	INS_P5_2-KIN	
D1355	GAMMA-COP	
D1356	EIF3_SUBUNIT	
D1357	MONOMERIC_NICOTINATE_PHOSPHORIBOSYLTRANSFERASE_C-TERMINAL_DOMAIN	
D1358	CDC73	
D1359	RCD1	
D1360	GLYOXALASE_II_(HYDROXYACYLGLUTATHIONE_HYDROLASE)	
D1361	NAD_SYNTHASE	
D1362	DFP	
D1363	PTERIN_BIND	
D1364	DUF2305	
D1365	KETOACYL-SYNT	
D1366	P34-ARC	
D1367	DUF300	
D1368	DECARBOXYLASE	
D1369	TYRA_DIMERIZATION_DOMAIN-LIKE	
D1370	ATP-SYNT_10	
D1371	NHL_REPEAT	
D1372	SURF4	
D1373	MUTS_V	
D1374	TRNA_LIG_CPD	
D1375	BOP1NT	
D1376	PYRUVATE-FERREDOXIN_OXIDOREDUCTASE,_PFOR,_DOMAIN_III	
D1377	DUF572	
D1378	ARFAPTIN,_RAC-BINDING_FRAGMENT	
D1379	HALOPEROXIDASE	
D1380	CARBOXYLESTERASE	
D1381	CROTONASE-LIKE	
D1382	DUF185	
D1383	RIBOSOMAL_S8E	
D1384	MANNOSYL_TRANS	
D1385	EPIMERASE	
D1386	NUP96	
D1387	YEBC-LIKE	
D1388	RAD1	
D1389	SUN	
D1390	LEUKOTRIENE_A4_HYDROLASE_CATALYTIC_DOMAIN	
D1391	DUF2407	
D1392	INHIBITOR_OF_APOPTOSIS_(IAP)_REPEAT	
D1393	ATG27	
D1394	DUF3453	
D1395	IPPT	
D1396	DUF28	
D1397	MAM1	
D1398	ARV1	
D1399	LICD	
D1400	PQ-LOOP	
D1401	COPIICOATED_ERV	
D1402	DUF3722	
D1403	DNA_POLYMERASE_PROCESSIVITY_FACTOR	
D1404	RTA1	
D1405	GLYCO_TRANSF_34	
D1406	UBIA	
D1407	60KD_IMP	
D1408	LAGLIDADG_1	
D1409	THO2	
D1410	PEX2_PEX12	
D1411	XRN_N	
D1412	ALLOSTERIC_CHORISMATE_MUTASE	
D1413	ATP_BIND_1	
D1414	MALIC_M	
D1415	EBP2	
D1416	SSL1	
D1417	MKT1_C	
D1418	PRP3	
D1419	CYTO_HEME_LYASE	
D1420	YJEF_C-TERMINAL_DOMAIN-LIKE	
D1421	PET122	
D1422	LUC7	
D1423	DUF1776	
D1424	FAD-OXIDASE_C	
D1425	FORM_NIR_TRANS	
D1426	NAD_BINDING_4	
D1427	CANDIDA_ALS_N	
D1428	TRP_SYNTA	
D1429	DNA_POL_E_B	
D1430	SCRAMBLASE	
D1431	RNA_POL_3_RPC31	
D1432	TRYPTOPHAN_BIOSYNTHESIS_ENZYMES	
D1433	PUL	
D1434	ATG13	
D1435	NAGB-LIKE	
D1436	DPP6_CATALYTIC_DOMAIN-LIKE	
D1437	YHHF-LIKE	
D1438	SUCCINYL-COA_SYNTHETASE,_BETA-CHAIN,_N-TERMINAL_DOMAIN	
D1439	YIF1	
D1440	TBC	
D1441	PMT	
D1442	IMS	
D1443	UTP21	
D1444	PDXS-LIKE	
D1445	HATPASE_C	
D1446	YHFI-LIKE	
D1447	MOCO_BIOSYNTHESIS_PROTEINS	
D1448	CPSF73-100_C	
D1449	GLE1	
D1450	AQUAPORIN-LIKE	
D1451	HYPOXIA-INDUCIBLE_FACTOR_HIF_IHHIBITOR_(FIH1)	
D1452	EXOSTOSIN	
D1453	RIBA-LIKE	
D1454	HIRA	
D1455	DUF159	
D1456	DUF913	
D1457	DNA_REPLICATION_INITIATOR_(CDC21/CDC54)_N-TERMINAL_DOMAIN	
D1458	SPOIIE	
D1459	NOP52	
D1460	BAC_GDH	
D1461	PIH1	
D1462	ELO	
D1463	CLASP_N	
D1464	FLP_C	
D1465	SAW1	
D1466	PEPTIDASE_M48	
D1467	DDE	
D1468	NAPRTASE	
D1469	CITMHS	
D1470	SMC_NSE1	
D1471	UTP11	
D1472	HYPOTHETICAL_PROTEIN_YBL036C	
D1473	CAT-LIKE	
D1474	LMBE-LIKE	
D1475	TAF4	
D1476	OXYGEN-INDEPENDENT_COPROPORPHYRINOGEN_III_OXIDASE_HEMN	
D1477	DUF775	
D1478	MAGE	
D1479	CPDASE	
D1480	PEPTIDASE_C13	
D1481	RAD54_N	
D1482	PGAP1	
D1483	POP1	
D1484	DHN_ALDOLASE/EPIMERASE	
D1485	HUS1	
D1486	UPF0121	
D1487	ABA_GPCR	
D1488	THE_SPINDLE_ASSEMBLY_CHECKPOINT_PROTEIN_MAD2	
D1489	UNC-50	
D1490	MBA1	
D1491	ENDONUCLEASE_III	
D1492	6-PHOSPHOFRUCTO-2-KINASE/FRUCTOSE-2,6-BISPHOSPHATASE,_PHOSPHATASE_DOMAIN	
D1493	5'-NUCLEOTIDASE_(SYN._UDP-SUGAR_HYDROLASE),_C-TERMINAL_DOMAIN	
D1494	DUF2401	
D1495	INTEIN_ENDONUCLEASE	
D1496	CASP_C	
D1497	PHOSPHATE_BINDING_PROTEIN-LIKE	
D1498	SAC3_GANP	
D1499	NOT3	
D1500	FOLB	
D1501	CUT8	
D1502	VPS5	
D1503	CLATHRIN_LG_CH	
D1504	MGM101P	
D1505	DUF3434	
D1506	2-OXOACID_DH	
D1507	METHYLTRANSF_8	
D1508	RHODOPSIN-LIKE	
D1509	DUF2370	
D1510	OPI1	
D1511	FGGY_C	
D1512	O-ACETYLTRANSFERASE	
D1513	RNA_LIG_T4_1	
D1514	CARBOXYLESTERASE/THIOESTERASE_1	
D1515	UNDECAPRENYL_DIPHOSPHATE_SYNTHASE	
D1516	NMD3	
D1517	DBL_HOMOLOGY_DOMAIN_(DH-DOMAIN)	
D1518	GRASP55_65	
D1519	RIC1	
D1520	LRS4	
D1521	BCR-HOMOLOGY_GTPASE_ACTIVATION_DOMAIN_(BH-DOMAIN)	
D1522	ASP_GLU_RACE	
D1523	FSH1	
D1524	DUF2428	
D1525	VAC_IMPORTDEG	
D1526	CAC2371-LIKE	
D1527	UPF0016	
D1528	HORMA	
D1529	MRE11_DNA_BIND	
D1530	DYNEIN_HEAVY	
D1531	LACTAMASE_B	
D1532	GIT3	
D1533	UBIQUITIN_CARBOXYL-TERMINAL_HYDROLASE_UCH-L	
D1534	EAP30	
D1535	MTNX-LIKE	
D1536	PAC2	
D1537	CHAC	
D1538	SPB1_C	
D1539	NMT1	
D1540	DUF676	
D1541	SRP54	
D1542	GUANIDINOACETATE_METHYLTRANSFERASE	
D1543	HAD-RELATED	
D1544	ABHYDROLASE_2	
D1545	HYDROXY-O-METHY	
D1546	LEUKOTRIENE_A4_HYDROLASE_N-TERMINAL_DOMAIN	
D1547	ROT1	
D1548	SPT20	
D1549	PEX11	
D1550	COQ4	
D1551	ENOLASE-PHOSPHATASE_E1	
D1552	RNA_3'-TERMINAL_PHOSPHATE_CYCLASE,_RPTC	
D1553	LEUD-LIKE	
D1554	AD-003_PROTEIN-LIKE	
D1555	DNA2	
D1556	OMPDECASE	
D1557	SNF5	
D1558	BIR	
D1559	DUF1691	
D1560	NOP16	
D1561	DUF1620	
D1562	SSO0622-LIKE	
D1563	DHQUINASE_I	
D1564	TYW3	
D1565	BETA-PHOSPHOGLUCOMUTASE-LIKE	
D1566	PRENYLTRANSF	
D1567	PORPHOBIL_DEAM	
D1568	VIT1	
D1569	ERCC4	
D1570	ERG2_SIGMA1R	
D1571	PDT	
D1572	EIF2A	
D1573	DUF3294	
D1574	PMM	
D1575	DER1	
D1576	DUF2431	
D1577	PEPTIDASE_C48	
D1578	GCV_T	
D1579	THG1	
D1580	HVSL	
D1581	DYNAMIN_N	
D1582	SEC62	
D1583	PEROXIDASE	
D1584	RHOGAP	
D1585	MUR_LIGASE_M	
D1586	HYDANT_A_N	
D1587	AHS1	
D1588	ADENAIN-LIKE	
D1589	EOS1	
D1590	LIPASE	
D1591	ALMT	
D1592	VALRS/ILERS/LEURS_EDITING_DOMAIN	
D1593	DUF3449	
D1594	DUF699	
D1595	RNASE_III_CATALYTIC_DOMAIN-LIKE	
D1596	FA_DESATURASE	
D1597	SYBINDIN	
D1598	URB2	
D1599	SURF6	
D1600	PYRUVATE_OXIDASE_AND_DECARBOXYLASE_PP_MODULE	
D1601	PHOSPHOSERINE_PHOSPHATASE	
D1602	RIBOFLAVIN_SYNTHASE	
D1603	SHQ1	
D1604	RAS	
D1605	RIBOSOMAL_S3AE	
D1606	VACUOLAR_SORTING_PROTEIN_DOMAIN	
D1607	RNA_ME_TRANS	
D1608	RNA_POL_I_TF	
D1609	MEI5	
D1610	SLU7	
D1611	PHOSDUCIN	
D1612	DUF3321	
D1613	BETA-CARBONIC_ANHYDRASE,_CAB	
D1614	SNO	
D1615	PIR	
D1616	XLF	
D1617	GRP1_FUN34_YAAH	
D1618	SOR_SNZ	
D1619	WRBA-LIKE	
D1620	NMRA	
D1621	ERV26	
D1622	ION_TRANS_2	
D1623	ATP-GRASP_2	
D1624	DUF1709	
D1625	SHE9_MDM33	
D1626	SPO7	
D1627	METHENYLTETRAHYDROFOLATE_SYNTHETASE	
D1628	PAAI/YDII-LIKE	
D1629	ILVH-LIKE	
D1630	METHYLTRANSF_4	
D1631	PRP38	
D1632	QUINOHEMOPROTEIN_AMINE_DEHYDROGENASE_B_CHAIN	
D1633	MED14	
D1634	PUT_PHOSPHATASE	
D1635	TRAM_LAG1_CLN8	
D1636	MED20	
D1637	PEPTIDASE_S9	
D1638	DNA_REPAIR_GLYCOSYLASE,_2_C-TERMINAL_DOMAINS	
D1639	NUCLEASE	
D1640	DUF383	
D1641	TPT	
D1642	MOCO_CARRIER_PROTEIN-LIKE	
D1643	COFD-LIKE	
D1644	BETA_1,4_GALACTOSYLTRANSFERASE_(B4GALT1)	
D1645	MOZ_SAS	
D1646	TAP-LIKE	
D1647	MER2	
D1648	COBW	
D1649	BAP31	
D1650	PYC_OADA	
D1651	MYOSIN_TH1	
D1652	MEVALONATE_5-DIPHOSPHATE_DECARBOXYLASE	
D1653	PEPTIDASE_M41	
D1654	SMK-1	
D1655	GARS_A	
D1656	VATP-SYNT_E	
D1657	IPP_ISOMERASE-LIKE	
D1658	VEL1P	
D1659	DUF1742	
D1660	INTEGRIN_A_(OR_I)_DOMAIN	
D1661	FIG1	
D1662	KRI1	
D1663	CLP1	
D1664	APG5	
D1665	CALPAIN_LARGE_SUBUNIT,_CATALYTIC_DOMAIN_(DOMAIN_II)	
D1666	BB1717-LIKE	
D1667	CATION_ATPASE_C	
D1668	MAT1	
D1669	DUF619	
D1670	DUF2421	
D1671	DRF_FH3	
D1672	5-FTHF_CYC-LIG	
D1673	SSU72	
D1674	MND1	
D1675	NUC173	
D1676	SBF	
D1677	PRAI	
D1678	TROPOMYOSIN	
D1679	ZF-DNA_POL	
D1680	DUF2410	
D1681	PEPTIDASE_C12	
D1682	SIN_N	
D1683	ATP-SYNT_D	
D1684	SHR3_CHAPERONE	
D1685	ROX3	
D1686	ATG31	
D1687	LIPASE_GDSL	
D1688	DUF155	
D1689	DUF106	
D1690	WLM	
D1691	PEMT	
D1692	EMP24_GP25L	
D1693	FTSH_PROTEASE_DOMAIN-LIKE	
D1694	TAFII55_N	
D1695	DYNAMITIN	
D1696	LUM_BINDING	
D1697	CTR	
D1698	GPI1	
D1699	INOSICASE	
D1700	TIP41	
D1701	DUF2034	
D1702	STE5_C	
D1703	GLYCO_TRAN_28_C	
D1704	EEIG1	
D1705	TPT1/KPTA	
D1706	MUTT-LIKE	
D1707	RADICAL_SAM	
D1708	TPP_ENZYME_N	
D1709	RASGAP	
D1710	GTI1_PAC2	
D1711	RESIII	
D1712	MED6	
D1713	PHO88	
D1714	DUF1605	
D1715	PXA	
D1716	FUNGAL_ZINC_PEPTIDASE	
D1717	UPF2	
D1718	TRS120	
D1719	CHD5	
D1720	CALCIPRESSIN	
D1721	CALMODULIN-LIKE	
D1722	NAD_BINDING_6	
D1723	DEAD_2	
D1724	SNF7	
D1725	COAE	
D1726	ARYLAMINE_N-ACETYLTRANSFERASE	
D1727	GALACTOSIDE_ACETYLTRANSFERASE-LIKE	
D1728	SRPRB	
D1729	INTEIN_(PROTEIN_SPLICING_DOMAIN)	
D1730	FAR-17A_AIG1	
D1731	RNA_POLI_A34	
D1732	DUF3507	
D1733	PTS_2-RNA	
D1734	ARF	
D1735	COQ7	
D1736	RRS1	
D1737	DSHCT	
D1738	SCO1-SENC	
D1739	DDHD	
D1740	RHOGEF	
D1741	ARB2	
D1742	PIG-X	
D1743	CDC37_N	
D1744	LAGLIDADG_2	
D1745	TRANSLATIONAL_MACHINERY_COMPONENTS	
D1746	RRAA-LIKE	
D1747	RNA_POL_RPB1_R	
D1748	ATG11	
D1749	DUF1349	
D1750	RIBOSOMAL_S7E	
D1751	ALG14	
D1752	PGA1	
D1753	UFD1	
D1754	MED8	
D1755	N6-ADENINEMLASE	
D1756	YML079-LIKE	
D1757	PEPTIDASE_M76	
D1758	SPC22	
D1759	YIP1	
D1760	TRNA_SPLICING_PRODUCT_APPR>P_CYCLIC_NUCLEOTIDE_PHOSPHODIESTERASE	
D1761	PEPTIDASE_A2B	
D1762	MRG	
D1763	CBF	
D1764	PENTA-EF-HAND_PROTEINS	
D1765	DUF866	
D1766	ECH	
D1767	CONSERVED_CARBOXYLASE_DOMAIN	
D1768	SEC66	
D1769	OSCP	
D1770	MAL13P1.257-LIKE	
D1771	UPF0220	
D1772	EPL1	
D1773	CWF_CWC_15	
D1774	KEI1	
D1775	RPN7	
D1776	BETA-D-XYLOSIDASE_C-TERMINAL_DOMAIN-LIKE	
D1777	NADC_C-TERMINAL_DOMAIN-LIKE	
D1778	APC15P	
D1779	DUF1640	
D1780	N-SET	
D1781	NOT2_3_5	
D1782	GLYCOS_TRANSF_4	
D1783	MANNOSE_6-PHOSPHATE_RECEPTOR_DOMAIN	
D1784	TLD	
D1785	INTRON_MATURAS2	
D1786	MAT_ALPHA1	
D1787	QRPTASE_C	
D1788	DUF947	
D1789	ALB1	
D1790	UPF0113	
D1791	CHAPERONE_J-DOMAIN	
D1792	CHAPERONE_DMP	
D1793	APBA	
D1794	THF_DHG_CYH_C	
D1795	BADF/BADG/BCRA/BCRD-LIKE	
D1796	TRNA_M1G_MT	
D1797	XPO1	
D1798	MEVALONATE_KINASE	
D1799	DUF2405	
D1800	NAD_BINDING_2	
D1801	DUF1689	
D1802	IST1	
D1803	METHYLTRANSF_6	
D1804	DUF788	
D1805	MTR2	
D1806	YDEN-LIKE	
D1807	FGAM_SYNTHASE_PURL,_PURS-LIKE_DOMAIN	
D1808	ALPHA-KETOACID_DEHYDROGENASE_KINASE,_C-TERMINAL_DOMAIN	
D1809	BCS1_N	
D1810	SSP2_C-TERMINAL_DOMAIN-LIKE	
D1811	TBPIP	
D1812	CYTOCHROME_P450_REDUCTASE_N-TERMINAL_DOMAIN-LIKE	
D1813	PIG-U	
D1814	DHH	
D1815	USE1	
D1816	PAM17	
D1817	MAGNESIUM-DEPENDENT_PHOSPHATASE-1,_MDP1	
D1818	BOT1P	
D1819	NODULIN-LIKE	
D1820	PDCD2_C	
D1821	FOLLICULIN	
D1822	DUF21	
D1823	MED4	
D1824	RER1	
D1825	C-TERMINAL_DOMAIN_OF_GLUTAMYL-TRNA_SYNTHETASE_(GLURS)	
D1826	YICI_N-TERMINAL_DOMAIN-LIKE	
D1827	TRNA_LIG_KINASE	
D1828	REDOXIN	
D1829	EST3	
D1830	LNS2	
D1831	N5-CAIR_MUTASE_(PHOSPHORIBOSYLAMINOIMIDAZOLE_CARBOXYLASE,_PURE)	
D1832	NAD_GLY3P_DH_N	
D1833	PEP3_VPS18	
D1834	ILVN	
D1835	DUF1706	
D1836	PIG-F	
D1837	ALPHA-KETOACID_DEHYDROGENASE_KINASE,_N-TERMINAL_DOMAIN	
D1838	HBRB	
D1839	CHITIN_SYNTH_1	
D1840	ESCRT-II	
D1841	RIBOSOMAL_L13E	
D1842	OST3_OST6	
D1843	DUF2010	
D1844	RETICULON	
D1845	FMN_BIND_2	
D1846	TOM37_C	
D1847	DIHYDROPTEROATE_SYNTHETASE	
D1848	HISG	
D1849	TRNA_SYNT_1C_R1	
D1850	IBR	
D1851	UDPGT	
D1852	CGI-121	
D1853	MAF1	
D1854	MAK10	
D1855	DED_CYTO	
D1856	RXT2_N	
D1857	ERF4	
D1858	U6-SNRNA_BDG	
D1859	DIHYDROPYRIMIDINE_DEHYDROGENASE,_N-TERMINAL_DOMAIN	
D1860	DUF3385	
D1861	ALAX-LIKE	
D1862	DUF592	
D1863	PSF1_N-TERMINAL_DOMAIN-LIKE	
D1864	CHEY-RELATED	
D1865	DUF2962	
D1866	BCDHK_ADOM3	
D1867	GLYCEROL-3-PHOSPHATE_DEHYDROGENASE	
D1868	SKIP_SNW	
D1869	DUF1212	
D1870	FMP27_GFWDK	
D1871	PEROXIN-13_N	
D1872	SPC25	
D1873	DUF3381	
D1874	LYSINE_DECARBOX	
D1875	TIM17	
D1876	PRO_CA	
D1877	PRELI	
D1878	DASH_SPC19	
D1879	RNASE_P_POP3	
D1880	TAN	
D1881	LAS1	
D1882	NUDIX	
D1883	HALOPEROXIDASE_(BROMOPEROXIDASE)	
D1884	UNC45-CENTRAL	
D1885	RFC1	
D1886	STEROID_DH	
D1887	DUF2578	
D1888	NDC80_HEC	
D1889	SEC34	
D1890	DUF2011	
D1891	SPT16	
D1892	DUF3605	
D1893	GTP_CYCLOHYDRO2	
D1894	G10	
D1895	THOC7	
D1896	YVTN_REPEAT	
D1897	UPF0020	
D1898	GWT1	
D1899	MID2	
D1900	PTPLA	
D1901	TRMB-LIKE	
D1902	FLO11	
D1903	APOO	
D1904	CELL_CYCLE_CONTROL_PHOSPHATASE,_CATALYTIC_DOMAIN	
D1905	TIM21	
D1906	TEX_RUVX-LIKE_DOMAIN-LIKE	
D1907	DUF1690	
D1908	DUF3602	
D1909	MRNA_EXPORT_FACTOR_TAP	
D1910	ASPARTOKINASE_ALLOSTERIC_DOMAIN-LIKE	
D1911	MRNA_DECAPPING_ENZYME-LIKE	
D1912	AUTOPHAGY_N	
D1913	PRO8NT	
D1914	PF0523-LIKE	
D1915	DUF2781	
D1916	INSIG	
D1917	UTP15_C	
D1918	DUF2702	
D1919	SIROHEME_SYNTHASE_N-TERMINAL_DOMAIN-LIKE	
D1920	UPF0005	
D1921	SYF2	
D1922	AIRC	
D1923	NPCC	
D1924	NAD_GLY3P_DH_C	
D1925	UTP13	
D1926	DRMBL	
D1927	CUPIN_5	
D1928	NUF2	
D1929	N-TERMINAL_DOMAIN_OF_RNASE_HI	
D1930	UPF1_ZN_BIND	
D1931	BP28CT	
D1932	RAD9	
D1933	ER_LUMEN_RECEPT	
D1934	STEROL-SENSING	
D1935	DTD-LIKE	
D1936	CPL	
D1937	TPP_ENZYME_C	
D1938	RRNA_PROCESSING	
D1939	DHHA2	
D1940	PEPTIDASE_M16	
D1941	DUF1227	
D1942	CAULI_VI	
D1943	ILVC	
D1944	MOD_R	
D1945	CID2	
D1946	MONOMERIC_NICOTINATE_PHOSPHORIBOSYLTRANSFERASE_N-TERMINAL_DOMAIN-LIKE	
D1947	ACETOHYDROXY_ACID_ISOMEROREDUCTASE_(KETOL-ACID_REDUCTOISOMERASE,_KARI)	
D1948	TYR_DEACYLASE	
D1949	RNASE_P_P30	
D1950	PET20	
D1951	UBIQ_CYT_C_CHAP	
D1952	FLAVODOXIN_1	
D1953	REP_FAC-A_C	
D1954	ENDO-ALPHA-SIALIDASE	
D1955	MCM2_N	
D1956	PLANT_O-METHYLTRANSFERASE,_C-TERMINAL_DOMAIN	
D1957	RASGAP_C	
D1958	ZF-NPL4	
D1959	UPF0029	
D1960	RTT106	
D1961	CARBAMOYL_PHOSPHATE_SYNTHETASE,_LARGE_SUBUNIT_ALLOSTERIC,_C-TERMINAL_DOMAIN	
D1962	NOP25	
D1963	ADA3	
D1964	UAS_DOMAIN	
D1965	DUF846	
D1966	DNA_POLYMERASE_III_CLAMP_LOADER_SUBUNITS,_C-TERMINAL_DOMAIN	
D1967	PAL1	
D1968	CHROMO_BARREL_DOMAIN	
D1969	SYS1	
D1970	RNA_EDITING_TERMINAL_URIDYL_TRANSFERASE_2,_RET2,_DOMAIN_2	
D1971	MARVEL	
D1972	KDO	
D1973	NUP_RETROTRP_BD	
D1974	TPP_ENZYME_M	
D1975	RPR_DOMAIN_(SMART_00582_)	
D1976	DUF143	
D1977	PRA1	
D1978	RRP15P	
D1979	GLCG-LIKE	
D1980	FOLYLPOLYGLUTAMATE_SYNTHETASE,_C-TERMINAL_DOMAIN	
D1981	MPPN	
D1982	TOM22	
D1983	PR-1-LIKE	
D1984	ORMDL	
D1985	DUF2013	
D1986	MRC1	
D1987	DUF962	
D1988	SEC8_EXOCYST	
D1989	RAD4	
D1990	MYF_DOMAIN	
D1991	ILM1	
D1992	APBA_C	
D1993	PYRUVATE-FERREDOXIN_OXIDOREDUCTASE,_PFOR,_DOMAIN_II	
D1994	NYV1_N	
D1995	SAD1_UNC	
D1996	ZF-NF-X1	
D1997	NUP50	
D1998	CRC_SUBUNIT	
D1999	DRIM	
D2000	SYNATPOBREVIN_N-TERMINAL_DOMAIN	
D2001	AHPC-TSA	
D2002	53BP1	
D2003	METHYL_PARATHION_HYDROLASE	
D2004	RAD33	
D2005	EST1	
D2006	COPI_ASSOC	
D2007	SID	
D2008	JAB1/MPN_DOMAIN	
D2009	MRP-L28	
D2010	SRA1	
D2011	ALADH_PNT_C	
D2012	AFT	
D2013	BRR6_LIKE_C_C	
D2014	RTT102P	
D2015	TRME_N	
D2016	MIS12	
D2017	MEMBR_TRAF_MHD	
D2018	EFHAND	
D2019	KETOPANTOATE_REDUCTASE_PANE	
D2020	ACONITASE_C	
D2021	ALADH_PNT_N	
D2022	APC8	
D2023	U5_2-SNRNA_BDG	
D2024	RNA_POLI_A14	
D2025	3-CARBOXY-CIS,CIS-MUCOANTE_LACTONIZING_ENZYME	
D2026	DOM34/PELOTA_N-TERMINAL_DOMAIN-LIKE	
D2027	EXTRADIOL_DIOXYGENASES	
D2028	DUF2417	
D2029	DUF382	
D2030	PROTEASOM_RPN13	
D2031	MIS14	
D2032	DUF3336	
D2033	U2A'-LIKE	
D2034	AIRS	
D2035	CYBS	
D2036	IPP-2	
D2037	DUF3661	
D2038	AMP_N	
D2039	PLC-LIKE_(P_VARIANT)	
D2040	VMA12	
D2041	MAD3_BUB1_I	
D2042	RIBOSOMAL_S9	
D2043	DNA_POLYMERASE_BETA-LIKE	
D2044	RIBOSOMAL_S12	
D2045	RNA_POL_RBC25	
D2046	COG5	
D2047	DIM1	
D2048	SPLICEOSOMAL_PROTEIN_U5-15KD	
D2049	PI3K_C2	
D2050	CBP4	
D2051	BUD13	
D2052	YKR049C-LIKE	
D2053	THP2	
D2054	NGP1NT	
D2055	MED21	
D2056	TELOMERASE_RBD	
D2057	NAD_BINDING_3	
D2058	ML_DOMAIN	
D2059	GFO_IDH_MOCA	
D2060	TPR_MLP1_2	
D2061	UMP1	
D2062	ZF-C3HC	
D2063	DUF1279	
D2064	DUF1900	
D2065	DUF336	
D2066	MRP-S28	
D2067	RAD9_RAD53_BIND	
D2068	DUF2731	
D2069	V-TYPE_ATPASE_SUBUNIT_E	
D2070	ABC1	
D2071	PIG-P	
D2072	E-SET_DOMAINS_OF_SUGAR-UTILIZING_ENZYMES	
D2073	IMS_C	
D2074	BRF1	
D2075	MRP-L46	
D2076	PAM16	
D2077	MOBB	
D2078	MA3	
D2079	PREBEACH_PH-LIKE_DOMAIN	
D2080	DUF367	
D2081	CSE2-LIKE	
D2082	LAMBDA_INTEGRASE-LIKE,_N-TERMINAL_DOMAIN	
D2083	CORNICHON	
D2084	DUF1687	
D2085	PIG-L	
D2086	SIROHEME_SYNTHASE_MIDDLE_DOMAINS-LIKE	
D2087	UNIVERSAL_STRESS_PROTEIN-LIKE	
D2088	HOMOSERINE_KINASE	
D2089	RIBONUC_2-5A	
D2090	RIBOSOMAL_S6E	
D2091	KIN17_MID	
D2092	DUF2015	
D2093	DUF500	
D2094	PRP21_LIKE_P	
D2095	PCNA_C	
D2096	ACETYL-COA_SYNTHASE	
D2097	SBDS_C	
D2098	PIN_DOMAIN	
D2099	COMPLEX1_LYR	
D2100	DUF1115	
D2101	E1_DERP2_DERF2	
D2102	FUMARATE_REDUCTASE/SUCCINATE_DEHYDOGENASE_IRON-SULFUR_PROTEIN,_C-TERMINAL_DOMAIN	
D2103	MMR_HSR1	
D2104	CT20	
D2105	DASH_DAD2	
D2106	CASPASE_CATALYTIC_DOMAIN	
D2107	DNA_LIGASE	
D2108	DUF2343	
D2109	HYPOTHETICAL_PROTEIN_MTH1_(MT0001),_DIMERISATION_DOMAIN	
D2110	YIGZ_N-TERMINAL_DOMAIN-LIKE	
D2111	CBM_21	
D2112	YBAK/PRORS_ASSOCIATED_DOMAIN	
D2113	MED10	
D2114	DUF2392	
D2115	RIBOPHORIN_II	
D2116	DFP1_HIM1_M	
D2117	PROCT	
D2118	CWFJ_C_1	
D2119	FLAVOHEMOGLOBIN,_C-TERMINAL_DOMAIN	
D2120	HERMES_TRANSPOSASE-LIKE	
D2121	DUF1325	
D2122	PCNA_N	
D2123	RRNA_METHYLTRANSFERASE_RLMA	
D2124	L31	
D2125	DUF298	
D2126	DUF579	
D2127	P_ATPASE	
D2128	DUF544	
D2129	EIF3G	
D2130	PRP31_C	
D2131	SYNAPSIN_C-TERMINAL_DOMAIN	
D2132	GCV_H	
D2133	CO-CHAPERONE_P23-LIKE	
D2134	MOV34	
D2135	U3SNORNP10	
D2136	CLATHRIN_ADAPTOR_APPENDAGE,_ALPHA_AND_BETA_CHAIN-SPECIFIC_DOMAIN	
D2137	DUF1783	
D2138	RNA_POL_RPC4	
D2139	MMGT	
D2140	UPF0041	
D2141	FA_HYDROXYLASE	
D2142	DUF2340	
D2143	METRS-N	
D2144	DNA-BINDING_DOMAIN_OF_MLU1-BOX_BINDING_PROTEIN_MBP1	
D2145	REP_FAC-A_3	
D2146	DUF2841	
D2147	VPS55	
D2148	ATP_SULFURYLASE_C-TERMINAL_DOMAIN	
D2149	PRP1_N	
D2150	COMPASS-SHG1	
D2151	DUF1765	
D2152	DUF3767	
D2153	DUF1077	
D2154	SULFIREDOXIN-LIKE	
D2155	4HBT-LIKE	
D2156	FERRIC_REDUCT	
D2157	COG2	
D2158	TMF_TATA_BD	
D2159	UAF_RRN10	
D2160	OGG_N	
D2161	USO1_P115_C	
D2162	FIBRINOGEN-BINDING_DOMAIN	
D2163	SPT2	
D2164	JMJC	
D2165	DALR_1	
D2166	DNA_REPAIR_GLYCOSYLASE,_N-TERMINAL_DOMAIN	
D2167	GAMMA-CARBONIC_ANHYDRASE-LIKE	
D2168	LESION_BYPASS_DNA_POLYMERASE_(Y-FAMILY),_LITTLE_FINGER_DOMAIN	
D2169	SNARE_ASSOC	
D2170	EF-HAND_MODULES_IN_MULTIDOMAIN_PROTEINS	
D2171	KETOACYL-SYNT_C	
D2172	ALKYLSULFATASE_C-TERMINAL_DOMAIN-LIKE	
D2173	PSF3_C-TERMINAL_DOMAIN-LIKE	
D2174	RPM2	
D2175	POLY_A_POLYMERASE_C-TERMINAL_REGION-LIKE	
D2176	PARBC	
D2177	PEX14_N	
D2178	INOS-1-P_SYNTH	
D2179	GABARAP-LIKE	
D2180	RESPONSE_REG	
D2181	DMAP_BINDING	
D2182	PSP1	
D2183	MGS	
D2184	NEXIN_C	
D2185	CAP	
D2186	DIHYDRODIPICOLINATE_REDUCTASE-LIKE	
D2187	ENABLED/VASP_HOMOLOGY_1_DOMAIN_(EVH1_DOMAIN)	
D2188	HESB-LIKE_DOMAIN	
D2189	DUF2361	
D2190	PGA2	
D2191	ADOMET_MTASE	
D2192	MED15_FUNGI	
D2193	FUMARATE_REDUCTASE_RESPIRATORY_COMPLEX_CYTOCHROME_B_SUBUNIT,_FRDC	
D2194	EIF1-LIKE	
D2195	RIBONUCLEASE_3	
D2196	RXT3	
D2197	TELOMERE_REG-2	
D2198	NADC_N-TERMINAL_DOMAIN-LIKE	
D2199	NTP_TRANSF_2	
D2200	VPS39_1	
D2201	PFU	
D2202	ABI	
D2203	PSEUDO_ANKYRIN_REPEAT	
D2204	GOT1	
D2205	F420_OXIDORED	
D2206	RIBOSOMAL_L22E	
D2207	CG6151-P	
D2208	CDP-OH_P_TRANSF	
D2209	GON7	
D2210	DUF2420	
D2211	VPS39_2	
D2212	UTP12	
D2213	SEC23_BS	
D2214	ERG28	
D2215	DUF3635	
D2216	DUF2838	
D2217	SNASE	
D2218	DUF3441	
D2219	CRF1	
D2220	STE	
D2221	TFIIF_ALPHA	
D2222	FORMYL_TRANS_C	
D2223	MED22	
D2224	METHYLTRANSF_11	
D2225	4'-PHOSPHOPANTETHEINYL_TRANSFERASE_SFP	
D2226	RCR	
D2227	PCRF	
D2228	CTF8	
D2229	DRMIP_HESP	
D2230	HIRAN	
D2231	SYNTAXIN	
D2232	WH1	
D2233	PRKCSH	
D2234	CGR1	
D2235	NSP1_C	
D2236	RQC	
D2237	SFI1_C	
D2238	FE-S_BIOSYN	
D2239	LIPIN_N	
D2240	RPP20	
D2241	DAD	
D2242	HYPOTHETICAL_PROTEIN_YHR087W	
D2243	SRP1_TIP1	
D2244	ATP-BINDING_DOMAIN_OF_PEPTIDE_SYNTHETASES	
D2245	ATE_N	
D2246	RIBOSOMAL_S26E	
D2247	DUF2638	
D2248	FAD-DEPENDENT_THIOL_OXIDASE	
D2249	PROC_C-TERMINAL_DOMAIN-LIKE	
D2250	NNF1	
D2251	CARBPEP_Y_N	
D2252	GFO_IDH_MOCA_C	
D2253	PSF2_C-TERMINAL_DOMAIN-LIKE	
D2254	SHIKIMATE_DH	
D2255	XPG_I	
D2256	RIBOSOMAL_L50	
D2257	YAP1_REDOX_DOMAIN	
D2258	CELL_CYCLE_REGULATORY_PROTEINS	
D2259	DUF2416	
D2260	N-TERMINAL_DOMAIN_OF_THE_DELTA_SUBUNIT_OF_THE_F1F0-ATP_SYNTHASE	
D2261	KRE9	
D2262	CWFJ_C_2	
D2263	XPG_N	
D2264	POPLD	
D2265	UME	
D2266	HYPOTHETICAL_PROTEIN_MJ0882	
D2267	LEPA_C	
D2268	DNA_TOPOISOMERASE_II_BINDING_PROTEIN_1,_TOPBP1	
D2269	TFIIE_ALPHA	
D2270	RESTRICTION_ENDONUCLEASE_FOKI,_N-TERMINAL_(RECOGNITION)_DOMAIN	
D2271	PCD-LIKE	
D2272	PHF5	
D2273	APC13P	
D2274	EXOSC1	
D2275	PTERIN_4A	
D2276	ASPARTYL_DIPEPTIDASE_PEPE	
D2277	PAAD-LIKE	
D2278	RIBOSOMAL_S25	
D2279	GARS_N	
D2280	N-TERMINAL_PAS_DOMAIN_OF_PAS_KINASE	
D2281	ROTAMASE	
D2282	RNASE_P_SUBUNIT_P29-LIKE	
D2283	FMP27_SW	
D2284	V-ATPASE_G	
D2285	DUF2427	
D2286	HYPOTHETICAL_PROTEIN_YML108W	
D2287	MAP1_LC3	
D2288	RECQ_HELICASE_DNA-BINDING_DOMAIN-LIKE	
D2289	NAB2	
D2290	BRAP2	
D2291	DIL	
D2292	DUF1892	
D2293	MED11	
D2294	DYSTROGLYCAN,_N-TERMINAL_DOMAIN	
D2295	HISI-LIKE	
D2296	FIBRONECTIN_TYPE_III	
D2297	ANTICODON-BINDING_DOMAIN_OF_PHERS	
D2298	DISCOIDIN_DOMAIN_(FA58C,_COAGULATION_FACTOR_5/8_C-TERMINAL_DOMAIN)	
D2299	STEROID-BINDING_DOMAIN	
D2300	SAS10_UTP3	
D2301	WAC_ACF1_DNA_BD	
D2302	DUF1546	
D2303	FCF1	
D2304	RAP1_C	
D2305	HDAC_INTERACT	
D2306	MTH1187-LIKE	
D2307	ATP-SYNT_G	
D2308	ARC1P_N-TERMINAL_DOMAIN-LIKE	
D2309	SUPERNATANT_PROTEIN_FACTOR_(SPF),_C-TERMINAL_DOMAIN	
D2310	RSC14	
D2311	SPT5_N	
D2312	ATX10HOMO_ASSOC	
D2313	DUSP,_DOMAIN_IN_UBIQUITIN-SPECIFIC_PROTEASES	
D2314	U3_SNORNA_ASSOC	
D2315	IBB	
D2316	DUF1751	
D2317	DUF946	
D2318	BATS	
D2319	SGF11	
D2320	MED2	
D2321	ELONGIN_A	
D2322	MAK16	
D2323	GS_DOMAIN	
D2324	RAD21_REC8_N	
D2325	TYA	
D2326	RIBOSOMAL_L36E	
D2327	DUF2373	
D2328	YIPPEE	
D2329	ATG_C	
D2330	FDX-ACB	
D2331	YNR034W-A-LIKE	
D2332	CIAPIN1	
D2333	TEX_N-TERMINAL_REGION-LIKE	
D2334	C9ORF74_HOMOLOG	
D2335	IRON_PERMEASE	
D2336	MMR_HSR1_C	
D2337	CFIA_PCF11	
D2338	RPR2	
D2339	URM1	
D2340	ELECTRON_TRANSFER_FLAVOPROTEIN-UBIQUINONE_OXIDOREDUCTASE-LIKE	
D2341	MRP-L27	
D2342	DUF2183	
D2343	RIMK	
D2344	ARSR-LIKE_TRANSCRIPTIONAL_REGULATORS	
D2345	DUF3779	
D2346	HYPOTHETICAL_PROTEIN_SAV1430	
D2347	SBDS	
D2348	BRE1	
D2349	GCV_T_C	
D2350	FCF2	
D2351	RIBOSOMAL_L28E	
D2352	RFC-E_C	
D2353	DUF2456	
D2354	CSM1	
D2355	SH3BGR_(SH3-BINDING,_GLUTAMIC_ACID-RICH_PROTEIN-LIKE)	
D2356	HELICASE_DNA-BINDING_DOMAIN	
D2357	DUF1726	
D2358	TMEMB_14	
D2359	TRNA_BIND	
D2360	GROES	
D2361	FTSH_EXT	
D2362	PHENYLALANINE_METABOLISM_REGULATORY_DOMAIN	
D2363	RIBOSOMAL_L34E	
D2364	DUF814	
D2365	GARS_C	
D2366	S10_PLECTIN	
D2367	IPI1_N	
D2368	U1SNRNP70_N	
D2369	VHR1	
D2370	NOC3P	
D2371	NIP7P_HOMOLOG,_N-TERMINAL_DOMAIN	
D2372	CPN10	
D2373	TEX_HHH-CONTAINING_DOMAIN-LIKE	
D2374	DUF2404	
D2375	ICMT	
D2376	DUF2418	
D2377	APOLIPOPROTEIN_A-I	
D2378	EVR1_ALR	
D2379	AMINOMETHYLTRANSFERASE_BETA-BARREL_DOMAIN	
D2380	DLIC	
D2381	RRM_4	
D2382	NUA4	
D2383	RIBOSOMAL_60S	
D2384	NFU_N	
D2385	HYPOTHETICAL_PROTEIN_C14ORF129,_HSPC210	
D2386	YTH	
D2387	F1F0-ATPSYN_F	
D2388	QRPTASE_N	
D2389	MRP-L47	
D2390	SEC20	
D2391	UPF0086	
D2392	GED	
D2393	DUF77	
D2394	MVB12	
D2395	GCR1_C	
D2396	DUF2439	
D2397	METHYLTRANSF_1N	
D2398	REP_FAC_C	
D2399	AD	
D2400	TYROSYL-TRNA_SYNTHETASE_(TYRRS),_C-TERMINAL_DOMAIN	
D2401	AARP2CN	
D2402	PEPTIDYL-TRNA_HYDROLASE_DOMAIN	
D2403	SRI	
D2404	DUF3437	
D2405	PIGA	
D2406	MKT1_N	
D2407	DUF1998	
D2408	DNAJ	
D2409	UK	
D2410	AMPK-BETA_GLYCOGEN_BINDING_DOMAIN-LIKE	
D2411	PMC2NT	
D2412	ATP-CONE	
D2413	TB2_DP1_HVA22	
D2414	SPC25-LIKE	
D2415	MIF2	
D2416	RETROTRANS_GAG	
D2417	FES1	
D2418	MRP-S33	
D2419	UDP-G_GGTASE	
D2420	CBM_48	
D2421	SYNAPTOBREVIN	
D2422	DUF543	
D2423	CLPB_D2-SMALL	
D2424	CDC24	
D2425	RNR_INHIB	
D2426	CENP-O	
D2427	DUF836	
D2428	VANZ	
D2429	KXDL	
D2430	GRAM	
D2431	SYNTAXIN-18_N	
D2432	SPT5-NGN	
D2433	MF_ALPHA_N	
D2434	X8	
D2435	BUT2	
D2436	DASH_DAD3	
D2437	FLILHELTA	
D2438	SOF1	
D2439	DUF3448	
D2440	ENDOSULFINE	
D2441	U3_ASSOC_6	
D2442	STB3	
D2443	SWI3	
D2444	FLP_N	
D2445	HYPOTHETICAL_PROTEIN_AF0491,_N-TERMINAL_DOMAIN	
D2446	TRAUB	
D2447	GLYCOPHORIN_A	
D2448	ADSL_C	
D2449	W2	
D2450	CWC25	
D2451	DUF468	
D2452	PARA	
D2453	PUTATIVE_GLUCOSIDASE_YICI,_DOMAIN_3	
D2454	ENY2	
D2455	CAF1A	
D2456	DUF3735	
D2457	DUF2611	
D2458	YEATS	
D2459	YGFY-LIKE	
D2460	SCF_UBIQUITIN_LIGASE_COMPLEX_WHB_DOMAIN	
D2461	SUI1	
D2462	TCTEX-1	
D2463	BHD_3	
D2464	VPS51	
D2465	IBN_N	
D2466	SAFF	
D2467	CS	
D2468	HTRA-LIKE_SERINE_PROTEASES	
D2469	CHITIN_SYNTH_1N	
D2470	TOM13	
D2471	IMG2	
D2472	SYNTAXIN-6_N	
D2473	WSC	
D2474	DUF59	
D2475	ACYL-CARRIER_PROTEIN_(ACP)	
D2476	RAB5IP	
D2477	PUTATIVE_ZINC_BINDING_DOMAIN	
D2478	RIBOSOMAL_S21E	
D2479	RIBOSOMAL_L37	
D2480	RNA_POL_RPB7_N	
D2481	DUF3128	
D2482	MED31	
D2483	REP-A_N	
D2484	KILA-N	
D2485	GLYCOS_TRANS_3N	
D2486	BING4CT	
D2487	ELF1	
D2488	YOS1	
D2489	MOLYBDENUM_COFACTOR_BIOSYNTHESIS_PROTEIN_MOBA	
D2490	TUP_N	
D2491	ATG16	
D2492	GIT_SHD	
D2493	WGG	
D2494	N-TERMINAL,_HETERODIMERISATION_DOMAIN_OF_RBP7_(RPOE)	
D2495	CHITINASE_INSERTION_DOMAIN	
D2496	EIF5A_N-TERMINAL_DOMAIN-LIKE	
D2497	RANBPM_CRA	
D2498	FERRITIN	
D2499	DUF2406	
D2500	TUDOR-KNOT	
D2501	DUF1981	
D2502	LSM14_N-TERMINAL_DOMAIN-LIKE	
D2503	DASH_DUO1	
D2504	SPOC	
D2505	CKS	
D2506	DUF3215	
D2507	GN3L_GRN1	
D2508	IATP	
D2509	LEXA-RELATED	
D2510	SWI5	
D2511	PSF2_N-TERMINAL_DOMAIN-LIKE	
D2512	TRNA_SYNT_1C_R2	
D2513	RIBOSOMAL_L2	
D2514	RPAP2_RTR1	
D2515	DUF2008	
D2516	AUTOPHAGIN-LIKE	
D2517	DNA_POLYMERASE_BETA,_N-TERMINAL_DOMAIN-LIKE	
D2518	PEX-1N	
D2519	RPOE2-LIKE	
D2520	TOM37	
D2521	WH2	
D2522	CONSERVED_DOMAIN_COMMON_TO_TRANSCRIPTION_FACTORS_TFIIS,_ELONGIN_A,_CRSP70	
D2523	GHMP_KINASES_C	
D2524	MF_ALPHA	
D2525	SPT4	
D2526	GIT3_C	
D2527	RIBOSOMAL_S4E	
D2528	PKR1	
D2529	MBF1	
D2530	SAC3	
D2531	PIG-H	
D2532	DUF2462	
D2533	RIBOSOMAL_L38E	
D2534	SRP9-21	
D2535	EF_ASSOC_2	
D2536	SPC42P	
D2537	HOMODIMERIC_DOMAIN_OF_SIGNAL_TRANSDUCING_HISTIDINE_KINASE	
D2538	THOC2	
D2539	INO80_IES4	
D2540	COQ9	
D2541	DIMERIZATION_MOTIF_OF_SIR4	
D2542	PRMA	
D2543	MISAT_MYO_SEGII	
D2544	SGS	
D2545	PCC1	
D2546	SAS10_UTP3_C	
D2547	PRA-CH	
D2548	BROMO_TP	
D2549	DWNN	
D2550	UDPGT-LIKE	
D2551	CYTOKIN_CHECK_N	
D2552	ATU3015-LIKE	
D2553	DHHA1	
D2554	EST1_DNA_BIND	
D2555	PHOSPHOGLYCERATE_DEHYDROGENASE,_REGULATORY_(C-TERMINAL)_DOMAIN	
D2556	ALAX-M_N-TERMINAL_DOMAIN-LIKE	
D2557	HYPOTHETICAL_PROTEIN_AF0491,_MIDDLE_DOMAIN	
D2558	CLPS	
D2559	LSMAD	
D2560	TIG	
D2561	ZF-UBR	
D2562	MITOCHONDR_SOM1	
D2563	SPC12	
D2564	SLD5_C-TERMINAL_DOMAIN-LIKE	
D2565	THIOPURINE_S-METHYLTRANSFERASE	
D2566	RAD60-SLD	
D2567	CAF1C_H4-BD	
D2568	BCNT	
D2569	DUF1762	
D2570	DASH_DAD4	
D2571	RPAP1_C	
D2572	RIBOSOMAL_S5_C	
D2573	SRP40_C	
D2574	HSA	
D2575	TMF_DNA_BD	
D2576	RIBOSOMAL_L30_N	
D2577	SCA7	
D2578	MAD3_BUB1_II	
D2579	DNA_DOUBLE-STRAND_BREAK_REPAIR_NUCLEASE	
D2580	ALBA	
D2581	RPN3_C	
D2582	PET191_N	
D2583	MED9	
D2584	HEF_DOMAIN-LIKE	
D2585	DUF1748	
D2586	RIBOSOMAL_S17	
D2587	CM_2	
D2588	KAIC	
D2589	EF_ASSOC_1	
D2590	SF3B10	
D2591	WYOSINE_FORM	
D2592	WBS_METHYLT	
D2593	DPM2	
D2594	RAI1	
D2595	RRN9	
D2596	ATP_SUB_H	
D2597	AUTOPHAGY_ACT_C	
D2598	DUF2403	
D2599	SHD1	
D2600	CTK3_C	
D2601	GLUTAREDOXIN	
D2602	MPV17_PMP22	
D2603	EIF-5A	
D2604	CMC1	
D2605	4HBT	
D2606	UPF0203	
D2607	RIBOSOMAL_S28E	
D2608	ROMO1	
D2609	TUG	
D2610	NOP5NT	
D2611	XRCC4,_C-TERMINAL_OLIGOMERIZATION_DOMAIN	
D2612	DUF2697	
D2613	DNA_POL_ALPHA_N	
D2614	PRP19	
D2615	B-BLOCK_TFIIIC	
D2616	DUF1903	
D2617	P8-MTCP1	
D2618	ZF-DNL	
D2619	STEROL_MT_C	
D2620	NLE	
D2621	ATP_TRANSF	
D2622	DUF1771	
D2623	CENTROMERE-BINDING	
D2624	TP6A_N	
D2625	DNA-BINDING_DOMAIN_FROM_RAP30	
D2626	HYPOTHETICAL_PROTEIN_YJIA,_C-TERMINAL_DOMAIN	
D2627	COBW_C	
D2628	C-TERMINAL_FRAGMENT_OF_ELONGATION_FACTOR_SELB	
D2629	EIF-1A	
D2630	DUF2205	
D2631	MMS19_N	
D2632	CMD	
D2633	ACT	
D2634	PI31_PROT_REG	
D2635	DSS1_SEM1	
D2636	CBFD_NFYB_HMF	
D2637	DUF1899	
D2638	CNL2_NKP2	
D2639	DASH_ASK1	
D2640	TFIIE_BETA	
D2641	ALS_SS_C	
D2642	CULLIN_NEDD8	
D2643	CFEM	
D2644	QCR10	
D2645	MYOSIN_S1_FRAGMENT,_N-TERMINAL_DOMAIN	
D2646	TRANSPOSASE_TC5	
D2647	DUF618	
D2648	DNA_REPAIR_PROTEIN_RAD51,_N-TERMINAL_DOMAIN	
D2649	TMA7	
D2650	MED12	
D2651	PPI_YPI1	
D2652	VPS37_C-TERMINAL_DOMAIN-LIKE	
D2653	ATP-SYNT_E	
D2654	HTH_9	
D2655	BHD_2	
D2656	N-UTILIZATION_SUBSTANCE_G_PROTEIN_NUSG,_C-TERMINAL_DOMAIN	
D2657	DUF202	
D2658	KLRAQ	
D2659	SET_ASSOC	
D2660	VPS4_C	
D2661	APC2	
D2662	DBP10CT	
D2663	FGAM_SYNTHASE_PURL,_LINKER_DOMAIN	
D2664	ATP_SYNT_H	
D2665	SPT5_KOW_DOMAIN-LIKE	
D2666	SRP72	
D2667	HISKA	
D2668	PBD	
D2669	TRAM1	
D2670	BPL_C	
D2671	RIBOSOMAL_S13_N	
D2672	DBR1	
D2673	DUF3249	
D2674	STM1_N	
D2675	DUF307	
D2676	IOJAP/YBEB-LIKE	
D2677	FTSK_C-TERMINAL_DOMAIN-LIKE	
D2678	SRR1	
D2679	DKCLD	
D2680	HSP9_HSP12	
D2681	DDT	
D2682	BHD_1	
D2683	PUTATIVE_ISOMERASE_YBHE	
D2684	DASH_DAD1	
D2685	CBFB_NFYA	
D2686	EDF1-LIKE	
D2687	PSF3_N-TERMINAL_DOMAIN-LIKE	
D2688	IGR	
D2689	4F5	
D2690	DUF2296	
D2691	GAL4_DIMER	
D2692	G-GAMMA	
D2693	DUF1729	
D2694	DASH_DAM1	
D2695	NAC	
D2696	UCR_TM	
D2697	NBL1_BOREALIN_N	
D2698	RIBOSOMAL_S30	
D2699	ISP_TRANSMEMBRANE_ANCHOR	
D2700	ZF-C2HC5	
D2701	VMA21	
D2702	DUF384	
D2703	COX9	
D2704	ZF-DHHC	
D2705	FUN14	
D2706	PPP5	
D2707	PADR-LIKE	
D2708	NOGCT	
D2709	RRM	
D2710	SCM3	
D2711	ZF-RING-LIKE	
D2712	HIG_1_N	
D2713	RAD50_ZN_HOOK	
D2714	RIBOSOMAL_L23EN	
D2715	RIBOSOMAL_S21	
D2716	NUFIP1	
D2717	ATP-SYNT_J	
D2718	KELCH_2	
D2719	ZDS_C	
D2720	RABENOSYN-5_RAB-BINDING_DOMAIN-LIKE	
D2721	JACALIN	
D2722	NEUGRIN	
D2723	INCENP_ARK-BIND	
D2724	MED26	
D2725	NUC130_3NT	
D2726	STRIATIN	
D2727	HTH_3	
D2728	HEXAPEP	
D2729	MRP_L53	
D2730	KINASE_ASSOCIATED_DOMAIN_1,_KA1	
D2731	IF2_N	
D2732	RIBOSOMAL_PROTEIN_L33P	
D2733	COPRINUS_MATING	
D2734	ECR1_N-TERMINAL_DOMAIN-LIKE	
D2735	RIBOSOMAL_L40E	
D2736	SDH5	
D2737	AD_CYC_G-ALPHA	
D2738	PIK1	
D2739	UPF0057	
D2740	MDV1	
D2741	TFIID_30KDA	
D2742	VPS11_C	
D2743	MAC	
D2744	GRAM_DOMAIN	
D2745	PAPA-1	
D2746	TAF8_C	
D2747	RPAP1_N	
D2748	OXIDORED-LIKE	
D2749	SEC31	
D2750	SUV3_C	
D2751	TOM5	
D2752	PSP	
D2753	FUN_ATP-SYNT_8	
D2754	GALACTOKINASE	
D2755	MRP-S23	
D2756	KA1	
D2757	ZF-PRIMASE	
D2758	FOLH_CATALYTIC_DOMAIN-LIKE	
D2759	DASH_HSK3	
D2760	DUF2665	
D2761	RIBOSOMAL_PROTEIN_L7/12,_OLIGOMERISATION_(N-TERMINAL)_DOMAIN	
D2762	ZF-GRF	
D2763	UBA_2	
D2764	HABP4_PAI-RBP1	
D2765	ZF-DBF	
D2766	G-PATCH	
D2767	CCG1/TAFII250-INTERACTING_FACTOR_B_(CIB)	
D2768	DUF2423	
D2769	ZF-BED	
D2770	SHUGOSHIN_N	
D2771	F1_ATPASE_INHIBITOR,_IF1,_C-TERMINAL_DOMAIN	
D2772	RIBOSOMAL_L34	
D2773	PMP1_2	
D2774	CWF21	
D2775	FIP1	
D2776	DPY-30	
D2777	GRIP	
D2778	YBCJ-LIKE	
D2779	FFD_TFG	
D2780	HE_PIG	
D2781	RMMBL	
D2782	TOM7	
D2783	DUF1674	
D2784	CBM_19	
D2785	SEC61_BETA	
D2786	FANCL_C	
D2787	RIBOSOMAL_L29E	
D2788	DUF2415	
D2789	YAE1_N	
D2790	SKG6	
D2791	ZF-H2C2	
D2792	RS4NT	
D2793	RIIA	
D2794	1-CYSPRX_C	
D2795	RNA_POL_M_15KD	
D2796	CHZ	
D2797	CHCH	
D2798	SHNI-TPR	
D2799	CIR_N	
D2800	TEHB-LIKE	
D2801	DUF1242	
D2802	NUMOD1	
D2803	QLQ	
D2804	LISSENCEPHALY-1_PROTEIN_(LIS-1,_PAF-AH_ALPHA)_N-TERMINAL_DOMAIN	
D2805	JMJN	
D2806	PR_BETA_C	
D2807	DUF2411	
D2808	USP7	
D2809	RLI	
D2810	MANNOSE-BINDING_LECTINS	
D2811	TFIIIC_SUBUNIT	
D2812	SPO12	
D2813	DUF1713	
D2814	OPY2	
D2815	KOW	
D2816	RRN7	
D2817	DUF1752	
D2818	FATC	
D2819	TREHALASE_CA-BI	
D2820	ZF-TRM13_CCCH	
D2821	YL1_C	
D2822	STE5	
D2823	NUC153	
D2824	PPR	
D2825	DFDF	
D2826	SED5P	
D2827	EF-1_BETA_ACID	
D2828	DUF3639	
D2829	LISH	
D2830	ZF-U11-48K	
D2831	CMD-LIKE	
D2832	SHUGOSHIN_C	
D2833	WHI5	
D2834	RIBOSOMAL_L41	
D2835	AUTOPHAGY_CTERM	
D2836	LEADER_CPA1	
D2837	DUF348	
D2838	EUKARYOTIC_PROTEASES	
D2839	HIRA_B	
D2840	STAPHYLOCOCCAL_NUCLEASE	
D2841	LSM_INTERACT	
D2842	DUF2432	
D2843	IQ	
D2844	GRAB	
D2845	HAP4_HAP_BIND	
D2846	AFT1_OSA	
