# Supplementary material for: Reconstituting protein interaction networks using parameter-dependent domain-domain interactions
Source: BMC Bioinformatics. 2013 May 7;14:154. doi: 10.1186/1471-2105-14-154 (PMC3660195; doi:10.1186/1471-2105-14-154)
Supplement: Additional file 1 — Merged annotation. This file contains lists of new protein-domain annotations and lists that map new domain labels onto the domain labels used in the original annotation databases. [file 1471-2105-14-154-S1.zip › 3uq.txt]

Q0045	D31
Q0045	D33
Q0050	D142
Q0050	D1820
Q0050	D2630
Q0050	D31
Q0050	D33
Q0055	D142
Q0055	D1820
Q0055	D2630
Q0055	D31
Q0055	D33
Q0060	D1316
Q0060	D1472
Q0060	D31
Q0060	D33
Q0065	D1316
Q0065	D1472
Q0065	D1550
Q0065	D31
Q0065	D33
Q0070	D1316
Q0070	D1775
Q0070	D31
Q0070	D33
Q0075	D1316
Q0075	D1472
Q0080	D2713
Q0080	D33
Q0085	D33
Q0085	D528
Q0105	D33
Q0105	D516
Q0105	D674
Q0110	D1316
Q0110	D1775
Q0110	D33
Q0110	D516
Q0115	D1316
Q0115	D1472
Q0115	D33
Q0115	D516
Q0120	D1316
Q0120	D1472
Q0120	D1550
Q0120	D33
Q0120	D516
Q0130	D33
Q0130	D554
Q0140	D1206
Q0160	D1316
Q0160	D1775
Q0250	D32
Q0250	D33
Q0255	D1316
Q0255	D1472
Q0255	D2682
Q0255	D2760
Q0275	D33
Q0275	D34
R0010W	D1357
R0010W	D1518
R0010W	D2091
R0010W	D2417
R0020C	D1250
YAL001C	D2575
YAL002W	D177
YAL002W	D281
YAL003W	D267
YAL003W	D2782
YAL003W	D53
YAL005C	D260
YAL005C	D668
YAL007C	D1729
YAL007C	D2290
YAL007C	D33
YAL008W	D2665
YAL008W	D33
YAL009W	D1667
YAL009W	D33
YAL010C	D1467
YAL011W	D668
YAL012W	D301
YAL013W	D1349
YAL013W	D668
YAL014C	D33
YAL014C	D737
YAL015C	D201
YAL015C	D274
YAL015C	D668
YAL016W	D114
YAL017W	D1042
YAL017W	D128
YAL017W	D2270
YAL018C	D33
YAL019W	D1147
YAL019W	D197
YAL019W	D33
YAL019W	D79
YAL020C	D325
YAL021C	D1216
YAL021C	D214
YAL021C	D351
YAL022C	D293
YAL022C	D33
YAL023C	D1495
YAL023C	D33
YAL023C	D496
YAL024C	D464
YAL024C	D668
YAL025C	D2309
YAL025C	D2335
YAL026C	D213
YAL026C	D33
YAL027W	D1519
YAL028W	D33
YAL028W	D668
YAL029C	D221
YAL029C	D2279
YAL029C	D2611
YAL029C	D2802
YAL029C	D972
YAL030W	D2405
YAL030W	D33
YAL030W	D737
YAL031C	D668
YAL032C	D1901
YAL032C	D668
YAL033W	D610
YAL034C	D704
YAL034W-A	D2034
YAL034W-A	D668
YAL035W	D57
YAL035W	D668
YAL035W	D68
YAL035W	D86
YAL036C	D163
YAL036C	D2114
YAL036C	D68
YAL038W	D127
YAL038W	D139
YAL039C	D1482
YAL040C	D544
YAL041W	D125
YAL041W	D1574
YAL041W	D193
YAL041W	D764
YAL041W	D881
YAL042W	D1466
YAL042W	D33
YAL043C	D1463
YAL044C	D2135
YAL044C	D756
YAL044W-A	D780
YAL046C	D780
YAL047C	D668
YAL048C	D1037
YAL048C	D1753
YAL048C	D2514
YAL048C	D2563
YAL048C	D33
YAL048C	D68
YAL049C	D46
YAL051W	D181
YAL051W	D2688
YAL053W	D1019
YAL053W	D33
YAL054C	D2411
YAL054C	D668
YAL054C	D949
YAL054C	D954
YAL055W	D33
YAL056W	D1334
YAL058W	D33
YAL058W	D467
YAL060W	D6
YAL061W	D6
YAL061W	D668
YAL062W	D262
YAL063C	D10
YAL063C	D33
YAL063C	D968
YAL064C-A	D10
YAL064W-B	D33
YAL065C	D33
YAL067C	D1053
YAL067C	D33
YAL067C	D73
YAL068C	D2232
YAR002C-A	D1729
YAR002C-A	D33
YAR003W	D281
YAR007C	D1981
YAR007C	D2464
YAR007C	D591
YAR007C	D697
YAR008W	D735
YAR009C	D142
YAR009C	D147
YAR010C	D2311
YAR014C	D309
YAR015W	D390
YAR018C	D1042
YAR018C	D128
YAR018C	D668
YAR019C	D1095
YAR019C	D128
YAR020C	D2232
YAR020C	D33
YAR023C	D1353
YAR023C	D33
YAR027W	D1353
YAR027W	D33
YAR028W	D1353
YAR028W	D33
YAR029W	D1353
YAR031W	D1353
YAR031W	D33
YAR033W	D1353
YAR033W	D33
YAR035W	D280
YAR042W	D125
YAR042W	D319
YAR042W	D521
YAR042W	D668
YAR050W	D10
YAR050W	D33
YAR050W	D968
YAR071W	D339
YBL001C	D2293
YBL001C	D2378
YBL002W	D209
YBL003C	D209
YBL004W	D186
YBL004W	D2022
YBL004W	D306
YBL004W	D323
YBL004W	D668
YBL005W	D181
YBL005W	D2688
YBL005W	D33
YBL005W-A	D2311
YBL005W-B	D142
YBL005W-B	D147
YBL005W-B	D2311
YBL006C	D2297
YBL007C	D2557
YBL007C	D309
YBL007C	D668
YBL008W	D1511
YBL008W	D2794
YBL008W	D281
YBL009W	D128
YBL009W	D2217
YBL011W	D1575
YBL011W	D33
YBL011W	D481
YBL011W	D668
YBL013W	D2218
YBL013W	D468
YBL014C	D983
YBL015W	D448
YBL016W	D1095
YBL016W	D128
YBL017C	D1975
YBL017C	D33
YBL017C	D948
YBL017C	D952
YBL017C	D976
YBL019W	D1216
YBL019W	D214
YBL019W	D2724
YBL020W	D1038
YBL020W	D33
YBL021C	D159
YBL021C	D2601
YBL022C	D33
YBL022C	D500
YBL022C	D659
YBL023C	D1515
YBL023C	D1978
YBL023C	D33
YBL023C	D668
YBL023C	D862
YBL024W	D361
YBL025W	D2164
YBL026W	D94
YBL027W	D571
YBL027W	D668
YBL028C	D2725
YBL028C	D668
YBL030C	D33
YBL030C	D349
YBL032W	D275
YBL032W	D668
YBL033C	D1510
YBL033C	D1922
YBL034C	D1516
YBL034C	D336
YBL035C	D1375
YBL035C	D1489
YBL036C	D1528
YBL036C	D440
YBL037W	D186
YBL037W	D2149
YBL037W	D629
YBL037W	D668
YBL038W	D531
YBL039C	D1131
YBL039C	D1401
YBL039C	D424
YBL039W-B	D33
YBL040C	D1962
YBL040C	D33
YBL041W	D473
YBL042C	D1097
YBL042C	D33
YBL045C	D218
YBL046W	D1328
YBL047C	D170
YBL047C	D182
YBL047C	D668
YBL049W	D2310
YBL050W	D296
YBL051C	D668
YBL051C	D855
YBL051C	D964
YBL052C	D1683
YBL052C	D80
YBL054W	D405
YBL055C	D373
YBL056W	D249
YBL057C	D136
YBL057C	D33
YBL058W	D682
YBL058W	D751
YBL059C-A	D2572
YBL059W	D33
YBL060W	D456
YBL061C	D1032
YBL061C	D858
YBL063W	D215
YBL063W	D668
YBL063W	D972
YBL064C	D2024
YBL064C	D2754
YBL064C	D77
YBL066C	D181
YBL066C	D2688
YBL066C	D33
YBL067C	D170
YBL068W	D134
YBL069W	D6
YBL071W-A	D772
YBL072C	D1450
YBL074C	D1309
YBL075C	D260
YBL076C	D1640
YBL076C	D271
YBL078C	D2180
YBL078C	D2274
YBL079W	D1034
YBL079W	D313
YBL080C	D380
YBL080C	D627
YBL082C	D1194
YBL082C	D33
YBL084C	D296
YBL085W	D125
YBL085W	D309
YBL085W	D752
YBL086C	D1742
YBL087C	D580
YBL088C	D1910
YBL088C	D2774
YBL088C	D419
YBL089W	D33
YBL090W	D2673
YBL091C	D399
YBL091C-A	D102
YBL091C-A	D33
YBL092W	D649
YBL093C	D1723
YBL095W	D1670
YBL095W	D2573
YBL097W	D668
YBL097W	D982
YBL098W	D494
YBL099W	D33
YBL099W	D663
YBL099W	D790
YBL100W-A	D2311
YBL100W-B	D142
YBL100W-B	D147
YBL100W-B	D2311
YBL101C	D1347
YBL102W	D2204
YBL102W	D33
YBL103C	D668
YBL103C	D754
YBL104C	D281
YBL105C	D1095
YBL105C	D128
YBL105C	D2519
YBL105C	D26
YBL105C	D668
YBL105C	D757
YBL105C	D856
YBL105C	D956
YBL106C	D1151
YBL106C	D281
YBL107C	D1971
YBL108C-A	D2232
YBL111C	D197
YBL111C	D33
YBL112C	D33
YBL112C	D79
YBR001C	D2775
YBR001C	D285
YBR002C	D1567
YBR002C	D1616
YBR003W	D388
YBR004C	D1127
YBR004C	D33
YBR005W	D2222
YBR005W	D33
YBR006W	D8
YBR007C	D1032
YBR007C	D858
YBR008C	D1053
YBR008C	D293
YBR008C	D33
YBR009C	D209
YBR010W	D209
YBR011C	D491
YBR012W-A	D2311
YBR012W-B	D142
YBR012W-B	D147
YBR012W-B	D2311
YBR014C	D165
YBR014C	D2570
YBR014C	D33
YBR015C	D1339
YBR015C	D33
YBR015C	D416
YBR017C	D114
YBR017C	D323
YBR018C	D490
YBR019C	D1448
YBR019C	D347
YBR019C	D7
YBR020W	D2496
YBR020W	D2720
YBR020W	D69
YBR021W	D1097
YBR021W	D33
YBR022W	D1885
YBR022W	D569
YBR023C	D33
YBR023C	D394
YBR024W	D1769
YBR024W	D77
YBR025C	D163
YBR025C	D2114
YBR025C	D68
YBR026C	D6
YBR028C	D1095
YBR028C	D128
YBR028C	D2519
YBR029C	D1258
YBR029C	D33
YBR030W	D1236
YBR030W	D668
YBR031W	D425
YBR033W	D181
YBR033W	D2688
YBR034C	D1318
YBR034C	D2512
YBR035C	D138
YBR036C	D33
YBR037C	D1769
YBR037C	D77
YBR038W	D1867
YBR038W	D2446
YBR038W	D33
YBR038W	D526
YBR039W	D389
YBR040W	D1703
YBR040W	D33
YBR041W	D33
YBR041W	D949
YBR041W	D954
YBR042C	D1575
YBR042C	D33
YBR042C	D481
YBR043C	D1053
YBR043C	D293
YBR043C	D33
YBR043C	D668
YBR044C	D76
YBR046C	D6
YBR048W	D2551
YBR048W	D951
YBR049C	D405
YBR050C	D2773
YBR052C	D1662
YBR053C	D842
YBR054W	D33
YBR054W	D439
YBR054W	D668
YBR055C	D2160
YBR055C	D296
YBR055C	D414
YBR056W	D22
YBR057C	D668
YBR058C	D170
YBR058C	D177
YBR058C-A	D33
YBR059C	D1042
YBR059C	D128
YBR059C	D668
YBR060C	D1227
YBR061C	D493
YBR062C	D177
YBR066C	D180
YBR067C	D2232
YBR068C	D1052
YBR068C	D33
YBR069C	D1052
YBR069C	D33
YBR070C	D1782
YBR070C	D33
YBR072W	D645
YBR073W	D1147
YBR073W	D197
YBR073W	D2376
YBR073W	D33
YBR073W	D79
YBR074W	D115
YBR074W	D33
YBR078W	D141
YBR078W	D33
YBR079C	D668
YBR079C	D733
YBR080C	D33
YBR080C	D736
YBR080C	D773
YBR081C	D344
YBR081C	D668
YBR082C	D175
YBR083W	D918
YBR084C-A	D571
YBR084C-A	D668
YBR084W	D1006
YBR084W	D1131
YBR084W	D164
YBR084W	D1822
YBR084W	D262
YBR085W	D33
YBR085W	D349
YBR086C	D1083
YBR086C	D33
YBR087W	D1993
YBR087W	D2329
YBR087W	D33
YBR088C	D224
YBR089C-A	D574
YBR090C	D33
YBR091C	D793
YBR092C	D339
YBR093C	D339
YBR094W	D1239
YBR094W	D2236
YBR094W	D800
YBR095C	D1889
YBR095C	D668
YBR096W	D2162
YBR097W	D1042
YBR097W	D114
YBR097W	D128
YBR097W	D281
YBR098W	D874
YBR101C	D1050
YBR101C	D2395
YBR102C	D125
YBR102C	D2433
YBR102C	D59
YBR102C	D668
YBR103W	D281
YBR103W	D936
YBR104W	D349
YBR105C	D1580
YBR106W	D1747
YBR106W	D33
YBR109C	D1753
YBR109C	D182
YBR110W	D33
YBR110W	D74
YBR111C	D1746
YBR111C	D1914
YBR111W-A	D2426
YBR112C	D296
YBR112C	D668
YBR114W	D1147
YBR114W	D177
YBR114W	D197
YBR114W	D33
YBR114W	D79
YBR115C	D132
YBR115C	D1491
YBR115C	D280
YBR115C	D7
YBR115C	D949
YBR115C	D954
YBR117C	D166
YBR117C	D453
YBR117C	D625
YBR118W	D56
YBR118W	D57
YBR118W	D68
YBR119W	D855
YBR119W	D964
YBR121C	D329
YBR121C	D653
YBR123C	D1219
YBR125C	D249
YBR126C	D1082
YBR126C	D1094
YBR127C	D33
YBR127C	D663
YBR127C	D790
YBR128C	D668
YBR129C	D125
YBR130C	D668
YBR131W	D992
YBR132C	D1052
YBR132C	D33
YBR133C	D1071
YBR133C	D1500
YBR135W	D2248
YBR135W	D2479
YBR135W	D668
YBR136W	D2774
YBR136W	D337
YBR136W	D419
YBR136W	D901
YBR137W	D2001
YBR137W	D2079
YBR139W	D300
YBR140C	D1252
YBR140C	D882
YBR141C	D1659
YBR141C	D1976
YBR142W	D197
YBR142W	D33
YBR142W	D79
YBR143C	D581
YBR143C	D589
YBR143C	D593
YBR145W	D6
YBR146W	D1774
YBR146W	D2059
YBR147W	D1468
YBR147W	D1570
YBR147W	D33
YBR148W	D668
YBR149W	D356
YBR150C	D181
YBR150C	D2688
YBR150C	D33
YBR151W	D676
YBR152W	D668
YBR153W	D459
YBR154C	D677
YBR154C	D759
YBR155W	D296
YBR155W	D668
YBR156C	D2684
YBR156C	D668
YBR158W	D1235
YBR158W	D351
YBR159W	D33
YBR159W	D7
YBR160W	D1095
YBR160W	D128
YBR161W	D33
YBR161W	D696
YBR162C	D1548
YBR162C	D2556
YBR162W-A	D33
YBR163W	D1118
YBR164C	D188
YBR164C	D68
YBR166C	D1440
YBR166C	D3
YBR167C	D2237
YBR168W	D1179
YBR168W	D2515
YBR168W	D2769
YBR168W	D33
YBR169C	D260
YBR169C	D668
YBR170C	D1287
YBR170C	D1985
YBR170C	D239
YBR171W	D1801
YBR171W	D33
YBR172C	D668
YBR172C	D817
YBR173C	D2071
YBR175W	D281
YBR176W	D402
YBR177C	D1373
YBR177C	D393
YBR179C	D200
YBR179C	D68
YBR180W	D1053
YBR180W	D33
YBR180W	D73
YBR181C	D2108
YBR182C	D2634
YBR182C	D823
YBR183W	D1402
YBR183W	D33
YBR185C	D1547
YBR186W	D2522
YBR186W	D33
YBR187W	D1581
YBR187W	D33
YBR189W	D662
YBR191W	D681
YBR192W	D349
YBR193C	D1785
YBR195C	D1623
YBR195C	D2541
YBR195C	D281
YBR196C	D290
YBR196C-A	D33
YBR198C	D162
YBR198C	D281
YBR198C	D936
YBR199W	D322
YBR199W	D33
YBR200W	D309
YBR200W	D600
YBR200W	D764
YBR201C-A	D33
YBR201W	D1624
YBR201W	D33
YBR202W	D1515
YBR202W	D33
YBR202W	D862
YBR204C	D1366
YBR204C	D393
YBR205W	D322
YBR205W	D33
YBR207W	D1157
YBR207W	D33
YBR207W	D668
YBR208C	D23
YBR208C	D265
YBR208C	D28
YBR208C	D295
YBR208C	D756
YBR208C	D867
YBR208C	D877
YBR210W	D2097
YBR210W	D33
YBR211C	D668
YBR212W	D668
YBR212W	D855
YBR212W	D964
YBR213W	D1944
YBR213W	D2090
YBR214W	D552
YBR215W	D1039
YBR216C	D1002
YBR217W	D723
YBR218C	D1692
YBR218C	D1802
YBR218C	D23
YBR218C	D28
YBR218C	D412
YBR218C	D756
YBR219C	D33
YBR220C	D33
YBR220C	D73
YBR221C	D453
YBR221C	D625
YBR222C	D949
YBR222C	D954
YBR223C	D297
YBR225W	D2133
YBR227C	D2399
YBR227C	D33
YBR228W	D746
YBR229C	D1109
YBR229C	D1231
YBR229C	D1858
YBR229C	D2429
YBR231C	D2536
YBR233W	D275
YBR233W-A	D2413
YBR234C	D281
YBR235W	D1052
YBR235W	D33
YBR236C	D220
YBR237W	D197
YBR237W	D33
YBR237W	D668
YBR237W	D79
YBR239C	D181
YBR239C	D2688
YBR239C	D658
YBR240C	D181
YBR240C	D2688
YBR241C	D293
YBR241C	D33
YBR242W	D211
YBR243C	D1810
YBR243C	D33
YBR244W	D77
YBR245C	D1147
YBR245C	D197
YBR245C	D33
YBR245C	D405
YBR245C	D634
YBR245C	D652
YBR245C	D668
YBR245C	D79
YBR246W	D281
YBR247C	D1284
YBR248C	D378
YBR248C	D424
YBR249C	D364
YBR250W	D532
YBR251W	D1774
YBR251W	D2537
YBR251W	D786
YBR252W	D604
YBR253W	D2221
YBR254C	D616
YBR255C-A	D33
YBR255W	D33
YBR256C	D1643
YBR256C	D1733
YBR257W	D2275
YBR257W	D2283
YBR257W	D2368
YBR258C	D2155
YBR259W	D303
YBR260C	D1578
YBR260C	D668
YBR260C	D669
YBR260C	D876
YBR261C	D1597
YBR261C	D1608
YBR263W	D1155
YBR263W	D9
YBR264C	D227
YBR264C	D68
YBR265W	D33
YBR265W	D7
YBR267W	D180
YBR267W	D668
YBR268W	D2455
YBR269C	D2742
YBR270C	D1870
YBR271W	D105
YBR272C	D186
YBR273C	D668
YBR273C	D682
YBR274W	D1095
YBR274W	D128
YBR275C	D668
YBR276C	D50
YBR278W	D159
YBR278W	D668
YBR279W	D1136
YBR279W	D668
YBR280C	D1087
YBR280C	D325
YBR280C	D831
YBR281C	D115
YBR281C	D281
YBR282W	D2325
YBR283C	D129
YBR283C	D33
YBR284W	D307
YBR286W	D115
YBR286W	D687
YBR287W	D33
YBR287W	D668
YBR288C	D363
YBR289W	D1601
YBR289W	D668
YBR290W	D1562
YBR290W	D33
YBR291C	D349
YBR293W	D1053
YBR293W	D293
YBR293W	D33
YBR294W	D11
YBR294W	D1324
YBR294W	D33
YBR295W	D213
YBR295W	D33
YBR295W	D577
YBR296C	D1047
YBR296C	D33
YBR297W	D181
YBR297W	D2688
YBR297W	D33
YBR298C	D293
YBR298C	D33
YBR298C	D73
YBR299W	D185
YBR299W	D689
YBR301W	D2232
YBR302C	D1353
YBR302C	D33
YCL001W	D1861
YCL001W	D33
YCL001W-B	D581
YCL002C	D33
YCL004W	D125
YCL005W	D33
YCL005W-A	D2626
YCL005W-A	D33
YCL008C	D175
YCL008C	D621
YCL008C	D808
YCL009C	D1675
YCL009C	D2604
YCL009C	D2610
YCL010C	D2132
YCL011C	D855
YCL011C	D964
YCL012C	D2102
YCL012C	D33
YCL014W	D1574
YCL014W	D1765
YCL014W	D881
YCL016C	D1248
YCL017C	D301
YCL017C	D9
YCL018W	D311
YCL019W	D142
YCL019W	D147
YCL019W	D2311
YCL020W	D2311
YCL021W-A	D33
YCL024W	D1095
YCL024W	D128
YCL024W	D668
YCL025C	D1052
YCL025C	D33
YCL026C-A	D530
YCL026C-B	D530
YCL027W	D309
YCL027W	D33
YCL029C	D668
YCL029C	D774
YCL030C	D2284
YCL030C	D2520
YCL030C	D305
YCL030C	D741
YCL032W	D140
YCL032W	D752
YCL033C	D611
YCL034W	D565
YCL034W	D702
YCL035C	D165
YCL035C	D2570
YCL036W	D183
YCL037C	D799
YCL038C	D1069
YCL038C	D33
YCL038C	D73
YCL039W	D281
YCL040W	D413
YCL043C	D1091
YCL043C	D165
YCL043C	D668
YCL044C	D1170
YCL045C	D1609
YCL045C	D33
YCL047C	D2796
YCL047C	D408
YCL048W	D141
YCL048W	D33
YCL048W-A	D33
YCL050C	D2587
YCL050C	D490
YCL052C	D33
YCL052C	D880
YCL054W	D1592
YCL054W	D1902
YCL054W	D493
YCL055W	D103
YCL057C-A	D2401
YCL057C-A	D33
YCL057W	D1086
YCL057W	D998
YCL059C	D275
YCL059C	D668
YCL061C	D2009
YCL061C	D668
YCL063W	D668
YCL064C	D112
YCL066W	D1819
YCL067C	D82
YCL069W	D1053
YCL069W	D293
YCL069W	D33
YCL069W	D73
YCL073C	D1053
YCL073C	D293
YCL073C	D33
YCR002C	D1278
YCR002C	D68
YCR003W	D822
YCR004C	D1662
YCR004C	D546
YCR005C	D308
YCR007C	D1353
YCR007C	D33
YCR008W	D1095
YCR008W	D128
YCR009C	D437
YCR010C	D1660
YCR010C	D33
YCR011C	D33
YCR012W	D118
YCR014C	D198
YCR015C	D1590
YCR016W	D2312
YCR017C	D1391
YCR017C	D214
YCR017C	D33
YCR018C	D668
YCR018C	D845
YCR019W	D1264
YCR019W	D1279
YCR020C	D454
YCR020C-A	D94
YCR021C	D33
YCR021C	D439
YCR023C	D1053
YCR023C	D33
YCR023C	D73
YCR024C	D329
YCR024C	D697
YCR024C-A	D2732
YCR024C-A	D33
YCR024C-B	D33
YCR026C	D122
YCR026C	D33
YCR027C	D227
YCR027C	D68
YCR028C	D1053
YCR028C	D293
YCR028C	D33
YCR028C-A	D591
YCR030C	D2441
YCR030C	D668
YCR030C	D669
YCR031C	D633
YCR032W	D2096
YCR032W	D281
YCR032W	D384
YCR033W	D2791
YCR033W	D405
YCR033W	D668
YCR034W	D1517
YCR034W	D33
YCR035C	D268
YCR036W	D1264
YCR036W	D1279
YCR037C	D1251
YCR037C	D1525
YCR037C	D33
YCR038C	D464
YCR039C	D82
YCR040W	D1819
YCR042C	D1456
YCR042C	D1600
YCR042C	D668
YCR043C	D33
YCR044C	D1362
YCR044C	D33
YCR045C	D1259
YCR045C	D1341
YCR045C	D777
YCR046C	D700
YCR047C	D1584
YCR047C	D2224
YCR047C	D2558
YCR048W	D1133
YCR048W	D33
YCR051W	D521
YCR052W	D761
YCR053W	D112
YCR054C	D114
YCR054C	D2300
YCR057C	D2210
YCR057C	D226
YCR057C	D281
YCR059C	D1987
YCR059C	D2122
YCR059C	D643
YCR060W	D296
YCR061W	D1351
YCR061W	D2273
YCR061W	D33
YCR063W	D1924
YCR065W	D203
YCR066W	D177
YCR066W	D846
YCR067C	D1241
YCR067C	D281
YCR068W	D33
YCR068W	D523
YCR069W	D488
YCR071C	D2442
YCR072C	D2585
YCR072C	D281
YCR073C	D1095
YCR073C	D128
YCR073C	D668
YCR073W-A	D1494
YCR075C	D1468
YCR075C	D1570
YCR075C	D33
YCR075W-A	D2318
YCR075W-A	D2484
YCR076C	D2605
YCR077C	D973
YCR079W	D249
YCR081W	D2617
YCR083W	D165
YCR084C	D2462
YCR084C	D281
YCR084C	D668
YCR086W	D2338
YCR086W	D668
YCR087C-A	D179
YCR088W	D309
YCR088W	D383
YCR090C	D1794
YCR090C	D1799
YCR091W	D1095
YCR091W	D128
YCR092C	D263
YCR092C	D33
YCR092C	D592
YCR092C	D609
YCR092C	D668
YCR093W	D1180
YCR094W	D1297
YCR094W	D33
YCR095C	D50
YCR096C	D82
YCR097W	D82
YCR098C	D293
YCR098C	D33
YCR100C	D952
YCR100C	D976
YCR101C	D976
YCR102C	D6
YCR104W	D2232
YCR104W	D33
YCR105W	D6
YCR106W	D181
YCR106W	D2688
YCR107W	D356
YDL001W	D1724
YDL001W	D33
YDL002C	D574
YDL002C	D668
YDL003W	D2306
YDL003W	D816
YDL004W	D747
YDL005C	D2305
YDL005C	D668
YDL006W	D249
YDL007W	D33
YDL008W	D177
YDL010W	D165
YDL010W	D2570
YDL010W	D33
YDL014W	D432
YDL015C	D1916
YDL015C	D33
YDL017W	D1042
YDL017W	D128
YDL018C	D1729
YDL018C	D33
YDL018C	D668
YDL019C	D125
YDL019C	D319
YDL019C	D521
YDL019C	D668
YDL021W	D117
YDL022W	D222
YDL022W	D3
YDL024C	D339
YDL025C	D1042
YDL025C	D128
YDL027C	D33
YDL028C	D1095
YDL028C	D128
YDL028C	D668
YDL029W	D260
YDL030W	D1639
YDL030W	D180
YDL030W	D668
YDL031W	D197
YDL031W	D2622
YDL031W	D33
YDL031W	D668
YDL031W	D79
YDL033C	D1183
YDL033C	D17
YDL035C	D1565
YDL035C	D1588
YDL035C	D2497
YDL035C	D33
YDL036C	D525
YDL037C	D1934
YDL040C	D296
YDL040C	D668
YDL042C	D1895
YDL042C	D436
YDL043C	D180
YDL044C	D668
YDL045C	D498
YDL045W-A	D2755
YDL046W	D2103
YDL046W	D33
YDL046W	D940
YDL047W	D1322
YDL047W	D225
YDL048C	D180
YDL049C	D2228
YDL049C	D2251
YDL051W	D799
YDL051W	D855
YDL051W	D964
YDL052C	D1575
YDL052C	D33
YDL052C	D481
YDL054C	D1053
YDL054C	D293
YDL054C	D33
YDL055C	D2692
YDL055C	D438
YDL056W	D2150
YDL056W	D2458
YDL056W	D521
YDL056W	D668
YDL057W	D1446
YDL058W	D114
YDL058W	D1222
YDL058W	D2168
YDL058W	D668
YDL059C	D538
YDL060W	D1325
YDL060W	D908
YDL061C	D821
YDL063C	D1075
YDL064W	D175
YDL065C	D1384
YDL065C	D668
YDL066W	D311
YDL067C	D2663
YDL067C	D33
YDL070W	D344
YDL070W	D668
YDL072C	D1688
YDL072C	D33
YDL072C	D668
YDL073W	D2157
YDL074C	D177
YDL074C	D2327
YDL074C	D668
YDL075W	D728
YDL076C	D2188
YDL077C	D2198
YDL077C	D2209
YDL077C	D668
YDL078C	D561
YDL078C	D92
YDL079C	D1095
YDL079C	D128
YDL080C	D1644
YDL080C	D1744
YDL080C	D1959
YDL080C	D1997
YDL080C	D254
YDL081C	D2365
YDL082W	D1871
YDL082W	D668
YDL083C	D1774
YDL083C	D2059
YDL084W	D197
YDL084W	D33
YDL084W	D79
YDL085C-A	D2650
YDL085C-A	D668
YDL085W	D67
YDL086W	D46
YDL087C	D1486
YDL088C	D2004
YDL088C	D964
YDL089W	D2361
YDL089W	D33
YDL090C	D421
YDL091C	D33
YDL091C	D668
YDL091C	D682
YDL091C	D941
YDL092W	D153
YDL093W	D1495
YDL093W	D33
YDL093W	D496
YDL095W	D1495
YDL095W	D33
YDL095W	D496
YDL097C	D1713
YDL097C	D296
YDL097C	D733
YDL098C	D180
YDL099W	D668
YDL100C	D1131
YDL100C	D1288
YDL101C	D1095
YDL101C	D128
YDL101C	D282
YDL102W	D183
YDL103C	D302
YDL104C	D1313
YDL104C	D1387
YDL105W	D1228
YDL106C	D272
YDL106C	D82
YDL107W	D296
YDL108W	D1095
YDL108W	D128
YDL109C	D1596
YDL109C	D21
YDL110C	D668
YDL111C	D268
YDL112W	D529
YDL113C	D600
YDL113C	D668
YDL114W	D7
YDL115C	D2540
YDL116W	D1001
YDL117W	D1764
YDL117W	D2588
YDL117W	D309
YDL118W	D33
YDL119C	D349
YDL120W	D672
YDL121C	D33
YDL121C	D668
YDL122W	D170
YDL122W	D33
YDL122W	D668
YDL123W	D2701
YDL123W	D33
YDL124W	D356
YDL125C	D618
YDL126C	D33
YDL126C	D736
YDL126C	D773
YDL127W	D544
YDL128W	D33
YDL128W	D987
YDL130W	D2365
YDL130W-A	D2477
YDL130W-A	D2727
YDL130W-A	D668
YDL131W	D412
YDL132W	D2434
YDL132W	D303
YDL132W	D921
YDL133C-A	D2787
YDL133W	D33
YDL134C	D1322
YDL134C	D225
YDL135C	D480
YDL136W	D668
YDL136W	D811
YDL137W	D188
YDL137W	D68
YDL138W	D293
YDL138W	D33
YDL139C	D2664
YDL140C	D1781
YDL140C	D255
YDL141W	D1191
YDL141W	D2261
YDL141W	D24
YDL141W	D2633
YDL142C	D2205
YDL142C	D33
YDL143W	D76
YDL144C	D1818
YDL144C	D2016
YDL144C	D2037
YDL144C	D561
YDL145C	D1103
YDL145C	D1197
YDL145C	D1925
YDL145C	D281
YDL146W	D2014
YDL147W	D733
YDL148C	D668
YDL148C	D977
YDL149W	D1204
YDL149W	D33
YDL150W	D2145
YDL153C	D2286
YDL153C	D2511
YDL153C	D668
YDL154W	D263
YDL154W	D33
YDL155W	D544
YDL156W	D281
YDL159W	D1095
YDL159W	D128
YDL159W	D668
YDL160C	D197
YDL160C	D33
YDL160C	D79
YDL160C-A	D2488
YDL161W	D551
YDL161W	D668
YDL164C	D462
YDL164C	D504
YDL164C	D563
YDL165W	D1805
YDL166C	D207
YDL167C	D247
YDL167C	D964
YDL168W	D6
YDL170W	D181
YDL170W	D2688
YDL171C	D1198
YDL171C	D1234
YDL171C	D1348
YDL171C	D1888
YDL171C	D205
YDL171C	D328
YDL171C	D67
YDL171C	D78
YDL173W	D1938
YDL174C	D202
YDL175C	D178
YDL177C	D1987
YDL177C	D2122
YDL178W	D202
YDL179W	D544
YDL180W	D33
YDL181W	D2477
YDL181W	D2727
YDL181W	D668
YDL182W	D412
YDL183C	D2115
YDL184C	D2787
YDL185W	D1550
YDL185W	D1761
YDL185W	D251
YDL185W	D33
YDL185W	D663
YDL185W	D790
YDL188C	D1322
YDL188C	D225
YDL189W	D814
YDL190C	D1003
YDL190C	D758
YDL191W	D668
YDL191W	D811
YDL192W	D188
YDL192W	D68
YDL193W	D1567
YDL193W	D33
YDL194W	D293
YDL194W	D33
YDL195W	D2025
YDL195W	D2708
YDL195W	D281
YDL195W	D668
YDL197C	D668
YDL198C	D349
YDL199C	D293
YDL199C	D33
YDL200C	D2377
YDL200C	D738
YDL201W	D1672
YDL201W	D1926
YDL202W	D651
YDL203C	D1032
YDL203C	D858
YDL204W	D1873
YDL204W	D33
YDL205C	D1553
YDL205C	D1618
YDL205C	D744
YDL206W	D33
YDL206W	D987
YDL207W	D1507
YDL207W	D668
YDL208W	D686
YDL209C	D855
YDL209C	D964
YDL210W	D1052
YDL210W	D33
YDL211C	D33
YDL212W	D33
YDL212W	D878
YDL213C	D668
YDL213C	D964
YDL214C	D1042
YDL214C	D128
YDL215C	D1521
YDL215C	D262
YDL216C	D2134
YDL216C	D939
YDL217C	D1909
YDL217C	D33
YDL218W	D2000
YDL218W	D33
YDL219W	D1958
YDL219W	D1974
YDL220C	D591
YDL222C	D1013
YDL222C	D33
YDL224C	D855
YDL224C	D964
YDL225W	D1278
YDL225W	D668
YDL225W	D68
YDL226C	D632
YDL227C	D1550
YDL227C	D1761
YDL227C	D251
YDL229W	D260
YDL230W	D244
YDL231C	D1707
YDL231C	D33
YDL232W	D33
YDL232W	D847
YDL234C	D1186
YDL234C	D870
YDL235C	D83
YDL236W	D1368
YDL236W	D213
YDL237W	D33
YDL237W	D70
YDL238C	D1301
YDL238C	D85
YDL239C	D2027
YDL239C	D668
YDL240W	D1578
YDL240W	D613
YDL240W	D876
YDL243C	D356
YDL244W	D1553
YDL244W	D1594
YDL245C	D293
YDL245C	D33
YDL246C	D6
YDL247W	D293
YDL247W	D33
YDL247W	D73
YDL248W	D1353
YDL248W	D33
YDR001C	D2775
YDR001C	D285
YDR002W	D626
YDR003W	D2222
YDR003W	D33
YDR004W	D33
YDR005C	D1883
YDR006C	D1063
YDR007W	D1717
YDR007W	D238
YDR009W	D2496
YDR009W	D2720
YDR009W	D69
YDR011W	D33
YDR011W	D975
YDR012W	D425
YDR013W	D1897
YDR013W	D656
YDR014W-A	D668
YDR016C	D2647
YDR017C	D428
YDR018C	D1575
YDR018C	D33
YDR018C	D481
YDR019C	D1403
YDR019C	D1621
YDR019C	D2337
YDR019C	D2359
YDR020C	D135
YDR021W	D197
YDR021W	D33
YDR021W	D79
YDR022C	D1726
YDR023W	D329
YDR023W	D646
YDR023W	D668
YDR025W	D2551
YDR025W	D951
YDR026C	D405
YDR028C	D2773
YDR030C	D281
YDR031W	D2755
YDR032C	D1662
YDR032C	D546
YDR033W	D33
YDR033W	D439
YDR034C	D181
YDR034C	D2688
YDR034C-A	D33
YDR034C-C	D2311
YDR034C-D	D142
YDR034C-D	D147
YDR034C-D	D2311
YDR035W	D364
YDR036C	D1449
YDR036C	D1795
YDR037W	D329
YDR037W	D697
YDR038C	D213
YDR038C	D33
YDR039C	D213
YDR039C	D33
YDR040C	D213
YDR040C	D33
YDR041W	D678
YDR043C	D180
YDR044W	D30
YDR045C	D160
YDR045C	D2730
YDR045C	D932
YDR046C	D1052
YDR046C	D33
YDR047W	D331
YDR049W	D521
YDR049W	D668
YDR050C	D427
YDR050C	D668
YDR051C	D117
YDR052C	D2123
YDR052C	D928
YDR054C	D175
YDR055W	D141
YDR057W	D2226
YDR058C	D1540
YDR058C	D21
YDR059C	D175
YDR060W	D338
YDR060W	D668
YDR060W	D923
YDR061W	D33
YDR061W	D668
YDR062W	D9
YDR063W	D383
YDR064W	D2636
YDR064W	D731
YDR066C	D2487
YDR067C	D50
YDR068W	D636
YDR068W	D668
YDR069C	D170
YDR069C	D1933
YDR069C	D423
YDR071C	D80
YDR072C	D33
YDR072C	D558
YDR074W	D1082
YDR074W	D1094
YDR074W	D422
YDR075W	D1322
YDR075W	D225
YDR076W	D2553
YDR076W	D33
YDR079C-A	D161
YDR079W	D668
YDR080W	D195
YDR080W	D281
YDR081C	D1524
YDR081C	D194
YDR081C	D2607
YDR082W	D1073
YDR083W	D1563
YDR083W	D435
YDR083W	D668
YDR084C	D1991
YDR084C	D33
YDR086C	D33
YDR086C	D812
YDR087C	D1520
YDR088C	D1654
YDR088C	D178
YDR088C	D668
YDR089W	D1251
YDR089W	D33
YDR090C	D1468
YDR090C	D1570
YDR090C	D33
YDR091C	D2764
YDR091C	D33
YDR091C	D65
YDR092W	D175
YDR093W	D213
YDR093W	D33
YDR096W	D1508
YDR096W	D180
YDR096W	D668
YDR096W	D891
YDR096W	D933
YDR097C	D263
YDR097C	D33
YDR097C	D592
YDR097C	D609
YDR097C	D668
YDR098C	D165
YDR098C	D2570
YDR098C-A	D2311
YDR098C-B	D142
YDR098C-B	D147
YDR098C-B	D2311
YDR099W	D431
YDR099W	D668
YDR100W	D2030
YDR100W	D33
YDR101C	D399
YDR101C	D668
YDR103W	D1741
YDR103W	D2780
YDR104C	D125
YDR105C	D1104
YDR105C	D33
YDR106W	D260
YDR107C	D1022
YDR107C	D33
YDR109C	D1040
YDR109C	D1371
YDR109C	D1561
YDR111C	D9
YDR113C	D1233
YDR114C	D33
YDR115W	D2733
YDR116C	D463
YDR117C	D2193
YDR117C	D2438
YDR117C	D668
YDR117C	D708
YDR117C	D761
YDR119W	D1053
YDR119W	D33
YDR119W	D668
YDR119W	D73
YDR119W-A	D33
YDR120C	D375
YDR121W	D159
YDR122W	D1095
YDR122W	D128
YDR122W	D2693
YDR122W	D2715
YDR122W	D668
YDR123C	D754
YDR124W	D2142
YDR125C	D2726
YDR125C	D393
YDR126W	D2667
YDR126W	D33
YDR127W	D150
YDR127W	D1612
YDR127W	D2247
YDR127W	D262
YDR127W	D333
YDR127W	D372
YDR127W	D58
YDR127W	D729
YDR128W	D281
YDR128W	D643
YDR129C	D1753
YDR129C	D193
YDR130C	D668
YDR131C	D351
YDR132C	D398
YDR132C	D684
YDR135C	D33
YDR137W	D1079
YDR138W	D978
YDR139C	D239
YDR140W	D105
YDR141C	D1240
YDR141C	D323
YDR142C	D281
YDR143C	D177
YDR143C	D668
YDR144C	D18
YDR145W	D159
YDR145W	D272
YDR145W	D668
YDR146C	D180
YDR146C	D668
YDR147W	D397
YDR148C	D1526
YDR148C	D1557
YDR148C	D756
YDR150W	D125
YDR150W	D668
YDR151C	D246
YDR152W	D643
YDR152W	D668
YDR153C	D551
YDR153C	D668
YDR155C	D488
YDR156W	D2048
YDR158W	D6
YDR158W	D75
YDR159W	D1552
YDR159W	D2500
YDR159W	D668
YDR160W	D1052
YDR160W	D33
YDR161W	D296
YDR162C	D309
YDR163W	D1814
YDR164C	D283
YDR165W	D281
YDR166C	D2433
YDR166C	D668
YDR167W	D2703
YDR168W	D1777
YDR168W	D499
YDR168W	D668
YDR169C	D2416
YDR170C	D2475
YDR170C	D323
YDR170C	D456
YDR170W-A	D2311
YDR171W	D645
YDR172W	D56
YDR172W	D57
YDR172W	D68
YDR173C	D428
YDR174W	D574
YDR174W	D668
YDR175C	D2082
YDR176W	D1992
YDR176W	D668
YDR177W	D170
YDR177W	D175
YDR178W	D2057
YDR178W	D33
YDR179W-A	D879
YDR180W	D114
YDR182W	D1294
YDR182W	D1322
YDR182W	D33
YDR182W-A	D33
YDR183W	D165
YDR183W	D1651
YDR184C	D668
YDR185C	D1905
YDR186C	D668
YDR188W	D76
YDR189W	D283
YDR190C	D1152
YDR190C	D33
YDR191W	D436
YDR194C	D197
YDR194C	D33
YDR194C	D79
YDR195W	D668
YDR196C	D1760
YDR196C	D207
YDR197W	D2016
YDR197W	D2037
YDR198C	D1236
YDR198C	D668
YDR200C	D282
YDR200C	D668
YDR201W	D1908
YDR201W	D668
YDR202C	D1290
YDR204W	D1605
YDR205W	D33
YDR206W	D2026
YDR206W	D2524
YDR206W	D296
YDR207C	D181
YDR207C	D2688
YDR208W	D126
YDR210C-C	D2311
YDR210C-D	D142
YDR210C-D	D147
YDR210C-D	D2311
YDR210W-A	D2311
YDR210W-B	D142
YDR210W-B	D147
YDR210W-B	D2311
YDR211W	D2375
YDR211W	D2427
YDR211W	D306
YDR211W	D438
YDR211W	D668
YDR212W	D76
YDR213W	D181
YDR213W	D2688
YDR214W	D576
YDR214W	D631
YDR216W	D180
YDR217C	D2023
YDR217C	D2083
YDR217C	D848
YDR218C	D1278
YDR218C	D668
YDR218C	D68
YDR219C	D831
YDR221W	D1825
YDR221W	D2226
YDR221W	D668
YDR222W	D1142
YDR223W	D2214
YDR224C	D209
YDR225W	D209
YDR226W	D207
YDR226W	D273
YDR227W	D2510
YDR227W	D668
YDR228C	D2326
YDR228C	D668
YDR228C	D938
YDR229W	D668
YDR231C	D2159
YDR232W	D9
YDR233C	D1873
YDR233C	D33
YDR233C	D668
YDR234W	D1607
YDR234W	D2043
YDR234W	D294
YDR235W	D414
YDR236C	D33
YDR236C	D838
YDR237W	D680
YDR238C	D1390
YDR238C	D186
YDR239C	D668
YDR242W	D295
YDR243C	D197
YDR243C	D33
YDR243C	D79
YDR244W	D296
YDR245W	D1470
YDR245W	D33
YDR246W	D1642
YDR246W	D616
YDR247W	D1095
YDR247W	D128
YDR248C	D537
YDR251W	D2016
YDR251W	D668
YDR252W	D2646
YDR253C	D180
YDR254W	D1128
YDR255C	D177
YDR255C	D2430
YDR255C	D33
YDR256C	D310
YDR257C	D1236
YDR257C	D868
YDR258C	D2399
YDR258C	D33
YDR258C	D668
YDR259C	D25
YDR259C	D668
YDR260C	D2263
YDR261C	D1393
YDR261C	D22
YDR261C-C	D2311
YDR261C-D	D142
YDR261C-D	D147
YDR261C-D	D2311
YDR261W-A	D2311
YDR261W-B	D142
YDR261W-B	D147
YDR261W-B	D2311
YDR263C	D241
[truncated: 7,970 more rows]
