# Supplementary material for: Reconstituting protein interaction networks using parameter-dependent domain-domain interactions
Source: BMC Bioinformatics. 2013 May 7;14:154. doi: 10.1186/1471-2105-14-154 (PMC3660195; doi:10.1186/1471-2105-14-154)
Supplement: Additional file 1 — Merged annotation. This file contains lists of new protein-domain annotations and lists that map new domain labels onto the domain labels used in the original annotation databases. [file 1471-2105-14-154-S1.zip › 4uq.txt]

Q0045	D31
Q0045	D33
Q0050	D142
Q0050	D1855
Q0050	D2668
Q0050	D31
Q0050	D33
Q0055	D142
Q0055	D1855
Q0055	D2668
Q0055	D31
Q0055	D33
Q0060	D1337
Q0060	D1498
Q0060	D31
Q0060	D33
Q0065	D1337
Q0065	D1498
Q0065	D1577
Q0065	D31
Q0065	D33
Q0070	D1337
Q0070	D1813
Q0070	D31
Q0070	D33
Q0075	D1337
Q0075	D1498
Q0080	D2751
Q0080	D33
Q0085	D33
Q0085	D536
Q0105	D33
Q0105	D524
Q0105	D679
Q0110	D1337
Q0110	D1813
Q0110	D33
Q0110	D524
Q0115	D1337
Q0115	D1498
Q0115	D33
Q0115	D524
Q0120	D1337
Q0120	D1498
Q0120	D1577
Q0120	D33
Q0120	D524
Q0130	D33
Q0130	D562
Q0140	D1226
Q0160	D1337
Q0160	D1813
Q0250	D32
Q0250	D33
Q0255	D1337
Q0255	D1498
Q0255	D2717
Q0255	D2796
Q0275	D33
Q0275	D34
R0010W	D1384
R0010W	D1544
R0010W	D2123
R0010W	D2462
R0020C	D1273
YAL001C	D2617
YAL002W	D177
YAL002W	D290
YAL003W	D277
YAL003W	D2819
YAL003W	D53
YAL005C	D270
YAL005C	D676
YAL007C	D1761
YAL007C	D2343
YAL007C	D33
YAL008W	D2705
YAL008W	D33
YAL009W	D1696
YAL009W	D33
YAL010C	D1491
YAL011W	D676
YAL012W	D309
YAL013W	D1372
YAL013W	D676
YAL014C	D33
YAL014C	D743
YAL015C	D201
YAL015C	D284
YAL015C	D676
YAL016W	D114
YAL017W	D1059
YAL017W	D128
YAL017W	D2314
YAL018C	D33
YAL019W	D1164
YAL019W	D197
YAL019W	D33
YAL019W	D79
YAL020C	D334
YAL021C	D1238
YAL021C	D214
YAL021C	D360
YAL022C	D302
YAL022C	D33
YAL023C	D1524
YAL023C	D33
YAL023C	D504
YAL024C	D471
YAL024C	D676
YAL025C	D2353
YAL025C	D2383
YAL026C	D213
YAL026C	D33
YAL027W	D1547
YAL028W	D33
YAL028W	D676
YAL029C	D221
YAL029C	D2325
YAL029C	D2648
YAL029C	D2837
YAL029C	D989
YAL030W	D2449
YAL030W	D33
YAL030W	D743
YAL031C	D676
YAL032C	D1939
YAL032C	D676
YAL033W	D618
YAL034C	D712
YAL034W-A	D2074
YAL034W-A	D676
YAL035W	D57
YAL035W	D676
YAL035W	D68
YAL035W	D86
YAL036C	D163
YAL036C	D2149
YAL036C	D68
YAL038W	D127
YAL038W	D139
YAL039C	D1506
YAL040C	D553
YAL041W	D125
YAL041W	D1600
YAL041W	D193
YAL041W	D768
YAL041W	D884
YAL042W	D1490
YAL042W	D33
YAL043C	D1488
YAL044C	D2181
YAL044C	D762
YAL044W-A	D785
YAL046C	D785
YAL047C	D676
YAL048C	D1054
YAL048C	D1792
YAL048C	D2548
YAL048C	D2604
YAL048C	D33
YAL048C	D68
YAL049C	D46
YAL051W	D181
YAL051W	D2727
YAL053W	D1036
YAL053W	D33
YAL054C	D2459
YAL054C	D676
YAL054C	D968
YAL054C	D972
YAL055W	D33
YAL056W	D1356
YAL058W	D33
YAL058W	D476
YAL060W	D6
YAL061W	D6
YAL061W	D676
YAL062W	D272
YAL063C	D10
YAL063C	D33
YAL063C	D986
YAL064C-A	D10
YAL064W-B	D33
YAL065C	D33
YAL067C	D1070
YAL067C	D33
YAL067C	D73
YAL068C	D2286
YAR002C-A	D1761
YAR002C-A	D33
YAR003W	D290
YAR007C	D2015
YAR007C	D2508
YAR007C	D598
YAR007C	D703
YAR008W	D738
YAR009C	D142
YAR009C	D147
YAR010C	D2356
YAR014C	D318
YAR015W	D398
YAR018C	D1059
YAR018C	D128
YAR018C	D676
YAR019C	D1114
YAR019C	D128
YAR020C	D2286
YAR020C	D33
YAR023C	D1375
YAR023C	D33
YAR027W	D1375
YAR027W	D33
YAR028W	D1375
YAR028W	D33
YAR029W	D1375
YAR031W	D1375
YAR031W	D33
YAR033W	D1375
YAR033W	D33
YAR035W	D289
YAR042W	D125
YAR042W	D328
YAR042W	D529
YAR042W	D676
YAR050W	D10
YAR050W	D33
YAR050W	D986
YAR071W	D348
YBL001C	D2342
YBL001C	D2424
YBL002W	D209
YBL003C	D209
YBL004W	D186
YBL004W	D2058
YBL004W	D315
YBL004W	D332
YBL004W	D676
YBL005W	D181
YBL005W	D2727
YBL005W	D33
YBL005W-A	D2356
YBL005W-B	D142
YBL005W-B	D147
YBL005W-B	D2356
YBL006C	D2334
YBL007C	D2602
YBL007C	D318
YBL007C	D676
YBL008W	D1536
YBL008W	D2831
YBL008W	D290
YBL009W	D128
YBL009W	D2263
YBL010C	D1461
YBL011W	D1603
YBL011W	D33
YBL011W	D491
YBL011W	D676
YBL013W	D2262
YBL013W	D477
YBL014C	D1000
YBL015W	D456
YBL016W	D1114
YBL016W	D128
YBL017C	D2013
YBL017C	D33
YBL017C	D967
YBL017C	D970
YBL017C	D993
YBL018C	D2112
YBL019W	D1238
YBL019W	D214
YBL019W	D2761
YBL020W	D1055
YBL020W	D33
YBL021C	D159
YBL021C	D2635
YBL022C	D33
YBL022C	D506
YBL022C	D664
YBL023C	D1538
YBL023C	D2019
YBL023C	D33
YBL023C	D676
YBL023C	D866
YBL024W	D371
YBL025W	D2209
YBL026W	D94
YBL027W	D578
YBL027W	D676
YBL028C	D2764
YBL028C	D676
YBL030C	D33
YBL030C	D358
YBL032W	D285
YBL032W	D676
YBL033C	D1535
YBL033C	D1960
YBL034C	D1542
YBL034C	D347
YBL035C	D1397
YBL035C	D1513
YBL036C	D1556
YBL036C	D448
YBL037W	D186
YBL037W	D2187
YBL037W	D636
YBL037W	D676
YBL038W	D540
YBL039C	D1149
YBL039C	D1423
YBL039C	D432
YBL039W-B	D33
YBL040C	D1997
YBL040C	D33
YBL041W	D481
YBL042C	D1115
YBL042C	D33
YBL045C	D218
YBL046W	D1351
YBL047C	D170
YBL047C	D182
YBL047C	D676
YBL049W	D2360
YBL050W	D305
YBL051C	D253
YBL051C	D676
YBL052C	D1717
YBL052C	D80
YBL054W	D413
YBL055C	D381
YBL056W	D259
YBL057C	D136
YBL057C	D33
YBL058W	D687
YBL058W	D757
YBL059C-A	D2609
YBL059W	D33
YBL060W	D464
YBL061C	D1049
YBL061C	D862
YBL063W	D215
YBL063W	D676
YBL063W	D989
YBL064C	D2059
YBL064C	D2790
YBL064C	D77
YBL066C	D181
YBL066C	D2727
YBL066C	D33
YBL067C	D170
YBL068W	D134
YBL069W	D6
YBL071W-A	D778
YBL072C	D1475
YBL074C	D1330
YBL075C	D270
YBL076C	D1669
YBL076C	D281
YBL078C	D2224
YBL078C	D2322
YBL079W	D1051
YBL079W	D322
YBL080C	D388
YBL080C	D635
YBL081W	D1221
YBL082C	D1215
YBL082C	D33
YBL084C	D305
YBL085W	D125
YBL085W	D318
YBL085W	D759
YBL086C	D1776
YBL087C	D588
YBL088C	D1946
YBL088C	D2811
YBL088C	D427
YBL089W	D33
YBL090W	D2713
YBL091C	D410
YBL091C-A	D102
YBL091C-A	D33
YBL092W	D656
YBL093C	D1756
YBL095W	D1695
YBL095W	D2608
YBL097W	D676
YBL097W	D998
YBL098W	D503
YBL099W	D33
YBL099W	D670
YBL099W	D794
YBL100W-A	D2356
YBL100W-B	D142
YBL100W-B	D147
YBL100W-B	D2356
YBL101C	D1370
YBL102W	D2245
YBL102W	D33
YBL103C	D676
YBL103C	D758
YBL104C	D290
YBL105C	D1114
YBL105C	D128
YBL105C	D2560
YBL105C	D26
YBL105C	D676
YBL105C	D764
YBL105C	D860
YBL105C	D974
YBL106C	D1168
YBL106C	D290
YBL107C	D2009
YBL108C-A	D2286
YBL111C	D197
YBL111C	D33
YBL112C	D33
YBL112C	D79
YBR001C	D2816
YBR001C	D294
YBR002C	D1599
YBR002C	D1646
YBR003W	D397
YBR004C	D1145
YBR004C	D33
YBR005W	D2265
YBR005W	D33
YBR006W	D8
YBR007C	D1049
YBR007C	D862
YBR008C	D1070
YBR008C	D302
YBR008C	D33
YBR009C	D209
YBR010W	D209
YBR011C	D496
YBR012W-A	D2356
YBR012W-B	D142
YBR012W-B	D147
YBR012W-B	D2356
YBR014C	D165
YBR014C	D2610
YBR014C	D33
YBR015C	D1362
YBR015C	D33
YBR015C	D423
YBR017C	D114
YBR017C	D332
YBR018C	D497
YBR019C	D1473
YBR019C	D356
YBR019C	D7
YBR020W	D2540
YBR020W	D2753
YBR020W	D69
YBR021W	D1115
YBR021W	D33
YBR022W	D1922
YBR022W	D577
YBR023C	D33
YBR023C	D400
YBR024W	D1807
YBR024W	D77
YBR025C	D163
YBR025C	D2149
YBR025C	D68
YBR026C	D6
YBR028C	D1114
YBR028C	D128
YBR028C	D2560
YBR029C	D1280
YBR029C	D33
YBR030W	D1257
YBR030W	D676
YBR031W	D434
YBR033W	D181
YBR033W	D2727
YBR034C	D1342
YBR034C	D2553
YBR035C	D138
YBR036C	D33
YBR037C	D1807
YBR037C	D77
YBR038W	D2493
YBR038W	D33
YBR038W	D533
YBR039W	D396
YBR040W	D1735
YBR040W	D33
YBR041W	D33
YBR041W	D968
YBR041W	D972
YBR042C	D1603
YBR042C	D33
YBR042C	D491
YBR043C	D1070
YBR043C	D302
YBR043C	D33
YBR043C	D676
YBR044C	D76
YBR046C	D6
YBR048W	D948
YBR049C	D413
YBR050C	D2810
YBR052C	D1692
YBR053C	D848
YBR054W	D33
YBR054W	D447
YBR054W	D676
YBR055C	D2201
YBR055C	D305
YBR055C	D422
YBR056W	D22
YBR057C	D676
YBR058C	D170
YBR058C	D177
YBR058C-A	D33
YBR059C	D1059
YBR059C	D128
YBR059C	D676
YBR060C	D1249
YBR061C	D502
YBR062C	D177
YBR066C	D180
YBR067C	D2286
YBR068C	D1069
YBR068C	D33
YBR069C	D1069
YBR069C	D33
YBR070C	D1820
YBR070C	D33
YBR072W	D653
YBR073W	D1164
YBR073W	D197
YBR073W	D2420
YBR073W	D33
YBR073W	D79
YBR074W	D115
YBR074W	D33
YBR078W	D141
YBR078W	D33
YBR079C	D676
YBR079C	D740
YBR080C	D33
YBR080C	D741
YBR080C	D786
YBR081C	D354
YBR081C	D676
YBR082C	D175
YBR083W	D922
YBR084C-A	D578
YBR084C-A	D676
YBR084W	D1023
YBR084W	D1149
YBR084W	D164
YBR084W	D1859
YBR084W	D272
YBR085W	D33
YBR085W	D358
YBR086C	D1100
YBR086C	D33
YBR087W	D2028
YBR087W	D2381
YBR087W	D33
YBR088C	D224
YBR089C-A	D584
YBR090C	D33
YBR091C	D799
YBR092C	D348
YBR093C	D348
YBR094W	D1260
YBR094W	D2275
YBR094W	D807
YBR095C	D1929
YBR095C	D676
YBR096W	D2202
YBR097W	D1059
YBR097W	D114
YBR097W	D128
YBR097W	D290
YBR098W	D879
YBR101C	D1067
YBR101C	D2444
YBR102C	D125
YBR102C	D2486
YBR102C	D59
YBR102C	D676
YBR103W	D290
YBR103W	D939
YBR104W	D358
YBR105C	D1611
YBR106W	D1783
YBR106W	D33
YBR109C	D1792
YBR109C	D182
YBR110W	D33
YBR110W	D74
YBR111C	D1779
YBR111C	D1952
YBR111W-A	D2477
YBR112C	D305
YBR112C	D676
YBR114W	D1164
YBR114W	D177
YBR114W	D197
YBR114W	D33
YBR114W	D79
YBR115C	D132
YBR115C	D1515
YBR115C	D289
YBR115C	D7
YBR115C	D968
YBR115C	D972
YBR117C	D166
YBR117C	D461
YBR117C	D633
YBR118W	D56
YBR118W	D57
YBR118W	D68
YBR119W	D253
YBR121C	D338
YBR121C	D659
YBR123C	D1241
YBR125C	D259
YBR126C	D1098
YBR126C	D1111
YBR127C	D33
YBR127C	D670
YBR127C	D794
YBR128C	D676
YBR129C	D125
YBR130C	D676
YBR131W	D1008
YBR132C	D1069
YBR132C	D33
YBR133C	D1088
YBR133C	D1526
YBR135W	D2291
YBR135W	D2522
YBR135W	D676
YBR136W	D2811
YBR136W	D346
YBR136W	D427
YBR136W	D905
YBR137W	D2041
YBR137W	D2116
YBR139W	D310
YBR140C	D1274
YBR140C	D886
YBR141C	D1687
YBR141C	D2012
YBR142W	D197
YBR142W	D33
YBR142W	D79
YBR143C	D590
YBR143C	D599
YBR143C	D602
YBR145W	D6
YBR146W	D1812
YBR146W	D2099
YBR147W	D1493
YBR147W	D1595
YBR147W	D33
YBR148W	D676
YBR149W	D365
YBR150C	D181
YBR150C	D2727
YBR150C	D33
YBR151W	D682
YBR152W	D676
YBR153W	D467
YBR154C	D683
YBR154C	D763
YBR155W	D305
YBR155W	D676
YBR156C	D2720
YBR156C	D676
YBR158W	D1258
YBR158W	D360
YBR159W	D33
YBR159W	D7
YBR160W	D1114
YBR160W	D128
YBR161W	D33
YBR161W	D702
YBR162C	D1575
YBR162C	D2595
YBR162W-A	D33
YBR163W	D1136
YBR164C	D188
YBR164C	D68
YBR166C	D1462
YBR166C	D3
YBR167C	D2139
YBR167C	D2288
YBR168W	D1195
YBR168W	D2559
YBR168W	D2809
YBR168W	D33
YBR169C	D270
YBR169C	D676
YBR170C	D1307
YBR170C	D2022
YBR170C	D239
YBR171W	D1838
YBR171W	D33
YBR172C	D676
YBR172C	D823
YBR173C	D2108
YBR175W	D290
YBR176W	D412
YBR177C	D1396
YBR177C	D402
YBR179C	D200
YBR179C	D68
YBR180W	D1070
YBR180W	D33
YBR180W	D73
YBR181C	D2142
YBR182C	D2675
YBR182C	D828
YBR183W	D1421
YBR183W	D33
YBR185C	D1574
YBR186W	D2572
YBR186W	D33
YBR187W	D1609
YBR187W	D33
YBR189W	D254
YBR191W	D689
YBR192W	D358
YBR193C	D1754
YBR193C	D1822
YBR195C	D1654
YBR195C	D2579
YBR195C	D290
YBR196C	D299
YBR196C-A	D33
YBR198C	D162
YBR198C	D290
YBR198C	D939
YBR199W	D33
YBR199W	D331
YBR200W	D318
YBR200W	D605
YBR200W	D768
YBR201C-A	D33
YBR201W	D1656
YBR201W	D33
YBR202W	D1538
YBR202W	D33
YBR202W	D866
YBR204C	D1388
YBR204C	D402
YBR205W	D33
YBR205W	D331
YBR207W	D1174
YBR207W	D33
YBR207W	D676
YBR208C	D23
YBR208C	D275
YBR208C	D28
YBR208C	D304
YBR208C	D762
YBR208C	D871
YBR208C	D881
YBR210W	D2133
YBR210W	D33
YBR211C	D676
YBR212W	D253
YBR212W	D676
YBR213W	D1981
YBR213W	D2124
YBR214W	D560
YBR215W	D1056
YBR216C	D1019
YBR217W	D731
YBR218C	D1723
YBR218C	D1839
YBR218C	D23
YBR218C	D28
YBR218C	D421
YBR218C	D762
YBR219C	D33
YBR220C	D33
YBR220C	D73
YBR221C	D461
YBR221C	D633
YBR222C	D968
YBR222C	D972
YBR223C	D306
YBR225W	D2169
YBR227C	D2446
YBR227C	D33
YBR228W	D754
YBR229C	D1127
YBR229C	D1253
YBR229C	D1893
YBR229C	D2478
YBR231C	D2580
YBR233W	D285
YBR233W-A	D2457
YBR234C	D290
YBR235W	D1069
YBR235W	D33
YBR236C	D220
YBR237W	D197
YBR237W	D33
YBR237W	D676
YBR237W	D79
YBR239C	D181
YBR239C	D2727
YBR239C	D668
YBR240C	D181
YBR240C	D2727
YBR241C	D302
YBR241C	D33
YBR242W	D211
YBR243C	D1849
YBR243C	D33
YBR244W	D77
YBR245C	D1164
YBR245C	D197
YBR245C	D33
YBR245C	D413
YBR245C	D641
YBR245C	D660
YBR245C	D676
YBR245C	D79
YBR246W	D290
YBR247C	D1309
YBR248C	D386
YBR248C	D432
YBR249C	D374
YBR250W	D541
YBR251W	D1812
YBR251W	D2573
YBR251W	D791
YBR252W	D612
YBR253W	D2260
YBR254C	D624
YBR255C-A	D33
YBR255W	D33
YBR256C	D1675
YBR256C	D1771
YBR257W	D2317
YBR257W	D2332
YBR257W	D2412
YBR258C	D2136
YBR258C	D2198
YBR259W	D312
YBR260C	D1606
YBR260C	D675
YBR260C	D676
YBR260C	D880
YBR261C	D1625
YBR261C	D1636
YBR263W	D1172
YBR263W	D9
YBR264C	D227
YBR264C	D68
YBR265W	D33
YBR265W	D7
YBR267W	D180
YBR267W	D676
YBR268W	D2497
YBR269C	D2781
YBR270C	D1906
YBR271W	D105
YBR272C	D186
YBR273C	D676
YBR273C	D687
YBR274W	D1114
YBR274W	D128
YBR275C	D676
YBR276C	D50
YBR278W	D159
YBR278W	D676
YBR279W	D1156
YBR279W	D676
YBR280C	D1104
YBR280C	D334
YBR280C	D837
YBR281C	D115
YBR281C	D290
YBR282W	D2369
YBR283C	D129
YBR283C	D33
YBR284W	D316
YBR286W	D115
YBR286W	D690
YBR287W	D33
YBR287W	D676
YBR288C	D372
YBR289W	D1629
YBR289W	D676
YBR290W	D1590
YBR290W	D33
YBR291C	D358
YBR293W	D1070
YBR293W	D302
YBR293W	D33
YBR294W	D11
YBR294W	D1347
YBR294W	D33
YBR295W	D213
YBR295W	D33
YBR295W	D582
YBR296C	D1064
YBR296C	D33
YBR297W	D181
YBR297W	D2727
YBR297W	D33
YBR298C	D302
YBR298C	D33
YBR298C	D73
YBR299W	D185
YBR299W	D697
YBR301W	D2286
YBR302C	D1375
YBR302C	D33
YCL001W	D1896
YCL001W	D33
YCL001W-B	D590
YCL002C	D33
YCL004W	D125
YCL005W	D33
YCL005W-A	D2661
YCL005W-A	D33
YCL008C	D175
YCL008C	D630
YCL008C	D811
YCL009C	D1706
YCL009C	D2647
YCL009C	D950
YCL010C	D2170
YCL011C	D253
YCL012C	D2141
YCL012C	D33
YCL014W	D1600
YCL014W	D1800
YCL014W	D884
YCL016C	D1270
YCL017C	D309
YCL017C	D9
YCL018W	D320
YCL019W	D142
YCL019W	D147
YCL019W	D2356
YCL020W	D2356
YCL021W-A	D33
YCL024W	D1114
YCL024W	D128
YCL024W	D676
YCL025C	D1069
YCL025C	D33
YCL026C-A	D537
YCL026C-B	D537
YCL027W	D318
YCL027W	D33
YCL029C	D676
YCL029C	D782
YCL030C	D2327
YCL030C	D314
YCL030C	D745
YCL030C	D953
YCL032W	D140
YCL032W	D759
YCL033C	D617
YCL034W	D572
YCL034W	D709
YCL035C	D165
YCL035C	D2610
YCL036W	D183
YCL037C	D805
YCL038C	D1086
YCL038C	D33
YCL038C	D73
YCL039W	D290
YCL040W	D420
YCL043C	D1108
YCL043C	D165
YCL043C	D676
YCL044C	D1187
YCL045C	D1641
YCL045C	D33
YCL047C	D2833
YCL047C	D416
YCL048W	D141
YCL048W	D33
YCL048W-A	D33
YCL050C	D2626
YCL050C	D497
YCL052C	D33
YCL052C	D885
YCL054W	D1619
YCL054W	D1935
YCL054W	D502
YCL055W	D103
YCL057C-A	D2453
YCL057C-A	D33
YCL057W	D1015
YCL057W	D1103
YCL059C	D285
YCL059C	D676
YCL061C	D2050
YCL061C	D676
YCL063W	D676
YCL064C	D112
YCL066W	D1860
YCL067C	D82
YCL069W	D1070
YCL069W	D302
YCL069W	D33
YCL069W	D73
YCL073C	D1070
YCL073C	D302
YCL073C	D33
YCR002C	D1300
YCR002C	D68
YCR003W	D830
YCR004C	D1692
YCR004C	D552
YCR005C	D317
YCR007C	D1375
YCR007C	D33
YCR008W	D1114
YCR008W	D128
YCR009C	D445
YCR010C	D1690
YCR010C	D33
YCR011C	D33
YCR012W	D118
YCR014C	D198
YCR015C	D1618
YCR016W	D2357
YCR017C	D1411
YCR017C	D214
YCR017C	D33
YCR018C	D676
YCR018C	D851
YCR019W	D1283
YCR019W	D1301
YCR020C	D462
YCR020C-A	D94
YCR021C	D33
YCR021C	D447
YCR023C	D1070
YCR023C	D33
YCR023C	D73
YCR024C	D338
YCR024C	D703
YCR024C-A	D2769
YCR024C-A	D33
YCR024C-B	D33
YCR026C	D122
YCR026C	D33
YCR027C	D227
YCR027C	D68
YCR028C	D1070
YCR028C	D302
YCR028C	D33
YCR028C-A	D598
YCR030C	D2494
YCR030C	D675
YCR030C	D676
YCR031C	D639
YCR032W	D2122
YCR032W	D290
YCR032W	D392
YCR033W	D2828
YCR033W	D413
YCR033W	D676
YCR034W	D1546
YCR034W	D33
YCR035C	D278
YCR036W	D1283
YCR036W	D1301
YCR037C	D1272
YCR037C	D1550
YCR037C	D33
YCR038C	D471
YCR039C	D82
YCR040W	D1860
YCR042C	D1480
YCR042C	D1628
YCR042C	D676
YCR043C	D33
YCR044C	D1385
YCR044C	D33
YCR045C	D1281
YCR045C	D1364
YCR045C	D779
YCR046C	D706
YCR047C	D1614
YCR047C	D2264
YCR047C	D2603
YCR048W	D1150
YCR048W	D33
YCR051W	D529
YCR052W	D767
YCR053W	D112
YCR054C	D114
YCR054C	D2345
YCR057C	D2256
YCR057C	D226
YCR057C	D290
YCR059C	D2024
YCR059C	D2159
YCR059C	D650
YCR060W	D305
YCR061W	D1374
YCR061W	D2318
YCR061W	D33
YCR063W	D1957
YCR065W	D203
YCR066W	D177
YCR066W	D852
YCR067C	D1264
YCR067C	D290
YCR068W	D33
YCR068W	D531
YCR069W	D498
YCR071C	D2495
YCR072C	D2621
YCR072C	D290
YCR073C	D1114
YCR073C	D128
YCR073C	D676
YCR073W-A	D1519
YCR075C	D1493
YCR075C	D1595
YCR075C	D33
YCR075W-A	D2355
YCR075W-A	D2528
YCR076C	D2633
YCR077C	D990
YCR079W	D259
YCR081W	D2653
YCR083W	D165
YCR084C	D290
YCR084C	D676
YCR084C	D945
YCR086W	D2390
YCR086W	D676
YCR087C-A	D179
YCR088W	D318
YCR088W	D391
YCR090C	D1831
YCR090C	D1840
YCR091W	D1114
YCR091W	D128
YCR092C	D273
YCR092C	D33
YCR092C	D595
YCR092C	D614
YCR092C	D676
YCR093W	D1197
YCR094W	D1318
YCR094W	D33
YCR095C	D50
YCR096C	D82
YCR097W	D82
YCR098C	D302
YCR098C	D33
YCR100C	D970
YCR100C	D993
YCR101C	D993
YCR102C	D6
YCR104W	D2286
YCR104W	D33
YCR105W	D6
YCR106W	D181
YCR106W	D2727
YCR107W	D365
YDL001W	D1760
YDL001W	D33
YDL002C	D584
YDL002C	D676
YDL003W	D2350
YDL003W	D824
YDL004W	D753
YDL005C	D2351
YDL005C	D676
YDL006W	D259
YDL007W	D33
YDL008W	D177
YDL010W	D165
YDL010W	D2610
YDL010W	D33
YDL014W	D440
YDL015C	D1954
YDL015C	D33
YDL017W	D1059
YDL017W	D128
YDL018C	D1761
YDL018C	D33
YDL018C	D676
YDL019C	D125
YDL019C	D328
YDL019C	D529
YDL019C	D676
YDL021W	D117
YDL022W	D222
YDL022W	D3
YDL024C	D348
YDL025C	D1059
YDL025C	D128
YDL027C	D33
YDL028C	D1114
YDL028C	D128
YDL028C	D676
YDL029W	D270
YDL030W	D1668
YDL030W	D180
YDL030W	D676
YDL031W	D197
YDL031W	D2205
YDL031W	D2663
YDL031W	D33
YDL031W	D676
YDL031W	D79
YDL033C	D1201
YDL033C	D17
YDL035C	D1589
YDL035C	D1616
YDL035C	D2544
YDL035C	D33
YDL036C	D534
YDL037C	D1975
YDL040C	D305
YDL040C	D676
YDL042C	D1933
YDL042C	D444
YDL043C	D180
YDL044C	D676
YDL045C	D507
YDL045W-A	D2794
YDL046W	D2146
YDL046W	D33
YDL046W	D958
YDL047W	D1344
YDL047W	D225
YDL048C	D180
YDL049C	D2271
YDL049C	D2300
YDL051W	D253
YDL051W	D805
YDL052C	D1603
YDL052C	D33
YDL052C	D491
YDL054C	D1070
YDL054C	D302
YDL054C	D33
YDL055C	D2729
YDL055C	D446
YDL056W	D2190
YDL056W	D2509
YDL056W	D529
YDL056W	D676
YDL057W	D1468
YDL058W	D114
YDL058W	D1245
YDL058W	D2208
YDL058W	D676
YDL059C	D546
YDL060W	D1345
YDL060W	D912
YDL061C	D825
YDL063C	D1091
YDL064W	D175
YDL065C	D1404
YDL065C	D676
YDL066W	D320
YDL067C	D2700
YDL067C	D33
YDL070W	D354
YDL070W	D676
YDL072C	D1720
YDL072C	D33
YDL072C	D676
YDL073W	D2200
YDL074C	D177
YDL074C	D2380
YDL074C	D676
YDL075W	D737
YDL076C	D2234
YDL077C	D2246
YDL077C	D2258
YDL077C	D676
YDL078C	D569
YDL078C	D92
YDL079C	D1114
YDL079C	D128
YDL080C	D1674
YDL080C	D1781
YDL080C	D2000
YDL080C	D2033
YDL080C	D264
YDL081C	D2416
YDL082W	D1907
YDL082W	D676
YDL083C	D1812
YDL083C	D2099
YDL084W	D197
YDL084W	D33
YDL084W	D79
YDL085C-A	D2686
YDL085C-A	D676
YDL085W	D67
YDL086W	D46
YDL087C	D1511
YDL088C	D2039
YDL088C	D253
YDL089W	D2406
YDL089W	D33
YDL090C	D429
YDL091C	D33
YDL091C	D676
YDL091C	D687
YDL091C	D959
YDL092W	D153
YDL093W	D1524
YDL093W	D33
YDL093W	D504
YDL095W	D1524
YDL095W	D33
YDL095W	D504
YDL097C	D1746
YDL097C	D305
YDL097C	D740
YDL098C	D180
YDL099W	D676
YDL100C	D1149
YDL100C	D1310
YDL101C	D1114
YDL101C	D128
YDL101C	D291
YDL102W	D183
YDL103C	D311
YDL104C	D1334
YDL104C	D1409
YDL105W	D1250
YDL106C	D282
YDL106C	D82
YDL107W	D305
YDL108W	D1114
YDL108W	D128
YDL109C	D1623
YDL109C	D21
YDL110C	D676
YDL111C	D278
YDL112W	D538
YDL113C	D605
YDL113C	D676
YDL114W	D7
YDL115C	D2574
YDL116W	D1018
YDL117W	D1798
YDL117W	D255
YDL117W	D318
YDL118W	D33
YDL119C	D358
YDL120W	D678
YDL121C	D33
YDL121C	D676
YDL122W	D170
YDL122W	D33
YDL122W	D676
YDL123W	D2738
YDL123W	D33
YDL124W	D365
YDL125C	D626
YDL126C	D33
YDL126C	D741
YDL126C	D786
YDL127W	D553
YDL128W	D1004
YDL128W	D33
YDL130W	D2416
YDL130W-A	D2524
YDL130W-A	D2766
YDL130W-A	D676
YDL131W	D421
YDL132W	D2488
YDL132W	D312
YDL132W	D925
YDL133C-A	D2824
YDL133W	D33
YDL134C	D1344
YDL134C	D225
YDL135C	D488
YDL136W	D676
YDL136W	D817
YDL137W	D188
YDL137W	D68
YDL138W	D302
YDL138W	D33
YDL139C	D2704
YDL140C	D1816
YDL140C	D265
YDL141W	D1210
YDL141W	D2311
YDL141W	D24
YDL141W	D2672
YDL142C	D2252
YDL142C	D33
YDL143W	D76
YDL144C	D1863
YDL144C	D2052
YDL144C	D2071
YDL144C	D569
YDL145C	D1120
YDL145C	D1218
YDL145C	D1963
YDL145C	D290
YDL146W	D2048
YDL147W	D740
YDL148C	D676
YDL148C	D994
YDL149W	D1225
YDL149W	D33
YDL150W	D2193
YDL153C	D2331
YDL153C	D2547
YDL153C	D676
YDL154W	D273
YDL154W	D33
YDL155W	D553
YDL156W	D290
YDL159W	D1114
YDL159W	D128
YDL159W	D676
YDL160C	D197
YDL160C	D33
YDL160C	D79
YDL160C-A	D2531
YDL161W	D559
YDL161W	D676
YDL164C	D473
YDL164C	D511
YDL164C	D571
YDL165W	D1847
YDL166C	D207
YDL167C	D247
YDL167C	D253
YDL168W	D6
YDL170W	D181
YDL170W	D2727
YDL171C	D1216
YDL171C	D1371
YDL171C	D1923
YDL171C	D205
YDL171C	D337
YDL171C	D43
YDL171C	D67
YDL171C	D78
YDL173W	D1974
YDL174C	D202
YDL175C	D178
YDL177C	D2024
YDL177C	D2159
YDL178W	D202
YDL179W	D553
YDL180W	D33
YDL181W	D2524
YDL181W	D2766
YDL181W	D676
YDL182W	D421
YDL183C	D2152
YDL184C	D2824
YDL185W	D1577
YDL185W	D1796
YDL185W	D261
YDL185W	D33
YDL185W	D670
YDL185W	D794
YDL188C	D1344
YDL188C	D225
YDL189W	D818
YDL190C	D1020
YDL190C	D766
YDL191W	D676
YDL191W	D817
YDL192W	D188
YDL192W	D68
YDL193W	D1599
YDL193W	D33
YDL194W	D302
YDL194W	D33
YDL195W	D2067
YDL195W	D2746
YDL195W	D290
YDL195W	D676
YDL197C	D676
YDL198C	D358
YDL199C	D302
YDL199C	D33
YDL200C	D2419
YDL200C	D744
YDL201W	D1703
YDL201W	D1964
YDL202W	D658
YDL203C	D1049
YDL203C	D862
YDL204W	D1908
YDL204W	D33
YDL205C	D1578
YDL205C	D1645
YDL205C	D748
YDL206W	D1004
YDL206W	D33
YDL207W	D1530
YDL207W	D676
YDL208W	D691
YDL209C	D253
YDL210W	D1069
YDL210W	D33
YDL211C	D33
YDL212W	D33
YDL212W	D882
YDL213C	D253
YDL213C	D676
YDL214C	D1059
YDL214C	D128
YDL215C	D1548
YDL215C	D272
YDL216C	D2179
YDL216C	D957
YDL217C	D1941
YDL217C	D33
YDL218W	D2037
YDL218W	D33
YDL219W	D1998
YDL219W	D2005
YDL220C	D598
YDL222C	D1030
YDL222C	D33
YDL224C	D253
YDL225W	D1300
YDL225W	D676
YDL225W	D68
YDL226C	D640
YDL227C	D1577
YDL227C	D1796
YDL227C	D261
YDL229W	D270
YDL230W	D244
YDL231C	D1740
YDL231C	D33
YDL232W	D33
YDL232W	D853
YDL234C	D1205
YDL234C	D874
YDL235C	D83
YDL236W	D1393
YDL236W	D213
YDL237W	D33
YDL237W	D70
YDL238C	D1321
YDL238C	D85
YDL239C	D2062
YDL239C	D676
YDL240W	D1606
YDL240W	D620
YDL240W	D880
YDL243C	D365
YDL244W	D1578
YDL244W	D1622
YDL245C	D302
YDL245C	D33
YDL246C	D6
YDL247W	D302
YDL247W	D33
YDL247W	D73
YDL248W	D1375
YDL248W	D33
YDR001C	D2816
YDR001C	D294
YDR002W	D632
YDR003W	D2265
YDR003W	D33
YDR004W	D33
YDR005C	D1919
YDR006C	D1080
YDR007W	D1747
YDR007W	D238
YDR009W	D2540
YDR009W	D2753
YDR009W	D69
YDR011W	D33
YDR011W	D992
YDR012W	D434
YDR013W	D1931
YDR013W	D663
YDR014W-A	D676
YDR016C	D2688
YDR017C	D435
YDR018C	D1603
YDR018C	D33
YDR018C	D491
YDR019C	D1427
YDR019C	D1649
YDR019C	D2382
YDR019C	D2403
YDR020C	D135
YDR021W	D197
YDR021W	D33
YDR021W	D79
YDR022C	D1758
YDR023W	D338
YDR023W	D652
YDR023W	D676
YDR025W	D948
YDR026C	D413
YDR028C	D2810
YDR030C	D290
YDR031W	D2794
YDR032C	D1692
YDR032C	D552
YDR033W	D33
YDR033W	D447
YDR034C	D181
YDR034C	D2727
YDR034C-A	D33
YDR034C-C	D2356
YDR034C-D	D142
YDR034C-D	D147
YDR034C-D	D2356
YDR035W	D374
YDR036C	D1471
YDR036C	D1835
YDR037W	D338
YDR037W	D703
YDR038C	D213
YDR038C	D33
YDR039C	D213
YDR039C	D33
YDR040C	D213
YDR040C	D33
YDR041W	D684
YDR043C	D180
YDR044W	D30
YDR045C	D160
YDR045C	D2767
YDR046C	D1069
YDR046C	D33
YDR047W	D340
YDR049W	D529
YDR049W	D676
YDR050C	D436
YDR050C	D676
YDR051C	D117
YDR052C	D2162
YDR052C	D931
YDR054C	D175
YDR055W	D141
YDR057W	D2273
YDR058C	D1566
YDR058C	D21
YDR059C	D175
YDR060W	D345
YDR060W	D676
YDR060W	D927
YDR061W	D33
YDR061W	D676
YDR062W	D9
YDR063W	D391
YDR064W	D2669
YDR064W	D734
YDR066C	D2535
YDR067C	D50
YDR068W	D643
YDR068W	D676
YDR069C	D170
YDR069C	D1970
YDR069C	D431
YDR071C	D80
YDR072C	D33
YDR072C	D566
YDR073W	D2274
YDR074W	D1098
YDR074W	D1111
YDR074W	D430
YDR075W	D1344
YDR075W	D225
YDR076W	D2590
YDR076W	D33
YDR079C-A	D161
YDR079W	D676
YDR080W	D195
YDR080W	D290
YDR081C	D1551
YDR081C	D194
YDR081C	D2643
YDR082W	D1090
YDR083W	D1591
YDR083W	D443
YDR083W	D676
YDR084C	D2031
YDR084C	D33
YDR086C	D33
YDR086C	D820
YDR087C	D1545
YDR088C	D1683
YDR088C	D178
YDR088C	D676
YDR089W	D1272
YDR089W	D33
YDR090C	D1493
YDR090C	D1595
YDR090C	D33
YDR091C	D2802
YDR091C	D33
YDR091C	D65
YDR092W	D175
YDR093W	D213
YDR093W	D33
YDR096W	D1531
YDR096W	D180
YDR096W	D676
YDR096W	D896
YDR096W	D937
YDR097C	D273
YDR097C	D33
YDR097C	D595
YDR097C	D614
YDR097C	D676
YDR098C	D165
YDR098C	D2610
YDR098C-A	D2356
YDR098C-B	D142
YDR098C-B	D147
YDR098C-B	D2356
YDR099W	D439
YDR099W	D676
YDR100W	D2066
YDR100W	D33
YDR101C	D410
YDR101C	D676
YDR103W	D1775
YDR103W	D2815
YDR104C	D125
YDR105C	D1122
YDR105C	D33
YDR106W	D270
YDR107C	D1039
YDR107C	D33
YDR109C	D1058
YDR109C	D1395
YDR109C	D1593
YDR111C	D9
YDR113C	D1255
YDR114C	D33
YDR115W	D955
YDR116C	D470
YDR117C	D2232
YDR117C	D2484
YDR117C	D676
YDR117C	D710
YDR117C	D767
YDR119W	D1070
YDR119W	D33
YDR119W	D676
YDR119W	D73
YDR119W-A	D33
YDR120C	D384
YDR121W	D159
YDR122W	D1114
YDR122W	D128
YDR122W	D2731
YDR122W	D2758
YDR122W	D676
YDR123C	D758
YDR124W	D2184
YDR125C	D2763
YDR125C	D402
YDR126W	D2706
YDR126W	D33
YDR127W	D150
YDR127W	D1642
YDR127W	D2294
YDR127W	D272
YDR127W	D341
YDR127W	D380
YDR127W	D58
YDR127W	D736
YDR128W	D290
YDR128W	D650
YDR129C	D1792
YDR129C	D193
YDR130C	D676
YDR131C	D360
YDR132C	D406
YDR132C	D692
YDR135C	D33
YDR137W	D1096
YDR138W	D995
YDR139C	D239
YDR140W	D105
YDR141C	D1262
YDR141C	D332
YDR142C	D290
YDR143C	D177
YDR143C	D676
YDR144C	D18
YDR145W	D159
YDR145W	D282
YDR145W	D676
YDR146C	D180
YDR146C	D676
YDR147W	D405
YDR148C	D1557
YDR148C	D1588
YDR148C	D762
YDR150W	D125
YDR150W	D676
YDR151C	D246
YDR152W	D650
YDR152W	D676
YDR153C	D559
YDR153C	D676
YDR155C	D498
YDR156W	D2075
YDR158W	D6
YDR158W	D75
YDR159W	D1580
YDR159W	D2541
YDR159W	D676
YDR160W	D1069
YDR160W	D33
YDR161W	D305
YDR162C	D318
YDR163W	D1845
YDR164C	D292
YDR165W	D290
YDR166C	D2486
YDR166C	D676
YDR167W	D2739
YDR168W	D1810
YDR168W	D508
YDR168W	D676
YDR169C	D2467
YDR170C	D2518
YDR170C	D332
YDR170C	D464
YDR170W-A	D2356
YDR171W	D653
YDR172W	D56
YDR172W	D57
YDR172W	D68
YDR173C	D435
YDR174W	D584
YDR174W	D676
YDR175C	D2119
YDR176W	D2030
YDR176W	D676
YDR177W	D170
YDR177W	D175
YDR178W	D2094
YDR178W	D33
YDR179C	D2061
YDR179W-A	D1112
YDR179W-A	D883
YDR180W	D114
YDR182W	D1316
YDR182W	D1344
YDR182W	D33
YDR182W-A	D33
YDR183W	D165
YDR183W	D1681
YDR184C	D676
YDR185C	D1947
YDR186C	D676
YDR188W	D76
YDR189W	D292
YDR190C	D1169
YDR190C	D33
YDR191W	D444
YDR194C	D197
YDR194C	D33
YDR194C	D79
YDR195W	D676
YDR196C	D1795
YDR196C	D207
YDR197W	D2052
YDR197W	D2071
YDR198C	D1257
YDR198C	D676
YDR200C	D291
YDR200C	D676
YDR201W	D1948
YDR201W	D676
YDR202C	D1261
YDR202C	D1312
YDR204W	D1637
YDR205W	D33
YDR206W	D2065
YDR206W	D2567
YDR206W	D305
YDR207C	D181
YDR207C	D2727
YDR208W	D126
YDR210C-C	D2356
YDR210C-D	D142
YDR210C-D	D147
YDR210C-D	D2356
YDR210W-A	D2356
YDR210W-B	D142
YDR210W-B	D147
YDR210W-B	D2356
YDR211W	D2422
YDR211W	D2473
YDR211W	D315
YDR211W	D446
YDR211W	D676
YDR212W	D76
YDR213W	D181
YDR213W	D2727
YDR214W	D585
YDR214W	D638
YDR216W	D180
YDR217C	D2060
YDR217C	D2113
YDR217C	D854
YDR218C	D1300
YDR218C	D676
YDR218C	D68
YDR219C	D837
YDR221W	D1853
YDR221W	D2273
YDR221W	D676
YDR222W	D1160
YDR223W	D2267
YDR224C	D209
YDR225W	D209
YDR226W	D207
YDR226W	D283
YDR227W	D2557
YDR227W	D676
YDR228C	D2372
YDR228C	D676
YDR228C	D956
YDR229W	D676
YDR231C	D2197
YDR232W	D9
YDR233C	D1908
YDR233C	D33
YDR233C	D676
YDR234W	D1631
YDR234W	D2082
YDR234W	D303
YDR235W	D422
YDR236C	D33
YDR236C	D844
YDR237W	D686
YDR238C	D1412
YDR238C	D186
YDR239C	D676
YDR242W	D304
YDR243C	D197
YDR243C	D33
YDR243C	D79
YDR244W	D305
YDR245W	D1500
YDR245W	D33
YDR246W	D1671
YDR246W	D624
YDR247W	D1114
YDR247W	D128
YDR248C	D545
YDR251W	D2052
YDR251W	D676
YDR252W	D2690
YDR253C	D180
YDR254W	D1146
YDR255C	D177
YDR255C	D2470
YDR255C	D33
YDR256C	D319
YDR257C	D1257
YDR257C	D872
YDR258C	D2446
YDR258C	D33
YDR258C	D676
YDR259C	D25
YDR259C	D676
YDR260C	D2309
YDR261C	D1415
YDR261C	D22
YDR261C-C	D2356
YDR261C-D	D142
YDR261C-D	D147
YDR261C-D	D2356
YDR261W-A	D2356
YDR261W-B	D142
YDR261W-B	D147
YDR261W-B	D2356
YDR263C	D241
[truncated: 7,953 more rows]
