# Supplementary material for: Reconstituting protein interaction networks using parameter-dependent domain-domain interactions
Source: BMC Bioinformatics. 2013 May 7;14:154. doi: 10.1186/1471-2105-14-154 (PMC3660195; doi:10.1186/1471-2105-14-154)
Supplement: Additional file 1 — Merged annotation. This file contains lists of new protein-domain annotations and lists that map new domain labels onto the domain labels used in the original annotation databases. [file 1471-2105-14-154-S1.zip › 4_dom_profile.txt]

D0	3-HAO	3-HYDROXYANTHRANILIC_ACID_DIOXYGENASE-LIKE	
D1	6PGD	HYDROXYISOBUTYRATE_AND_6-PHOSPHOGLUCONATE_DEHYDROGENASE_DOMAIN	
D2	6-PHOSPHOFRUCTO-2-KINASE/FRUCTOSE-2,6-BISPHOSPHATASE,_KINASE_DOMAIN	6PF2K	
D3	6-PHOSPHOGLUCONATE_DEHYDROGENASE-LIKE,_N-TERMINAL_DOMAIN	PDH	NAD_GLY3P_DH_N	MANNITOL_DH	MANNITOL_DH_C	MANNITOL_2-DEHYDROGENASE	
D4	ACOX	ACYL-COA_OXIDASE_C-TERMINAL_DOMAINS	
D5	ACYL-COA_BINDING_PROTEIN	ACBP	
D6	ADH_N	ALCOHOL_DEHYDROGENASE-LIKE,_N-TERMINAL_DOMAIN	GLYCERALDEHYDE-3-PHOSPHATE_DEHYDROGENASE-LIKE,_N-TERMINAL_DOMAIN	ALCOHOL_DEHYDROGENASE-LIKE,_C-TERMINAL_DOMAIN	ADH_ZINC_N	ALADH_PNT_C	L-ALANINE_DEHYDROGENASE-LIKE	ALADH_PNT_N	G6PD_C	GLUCOSE_6-PHOSPHATE_DEHYDROGENASE-LIKE	G6PD_N	GFO_IDH_MOCA	GFO_IDH_MOCA_C	SACCHAROP_DH	HOMOSERINE_DEHYDROGENASE-LIKE	HOMOSERINE_DH	
D7	ADH_SHORT	TYROSINE-DEPENDENT_OXIDOREDUCTASES	
D8	ALDEDH	ALDH-LIKE	
D9	AMINOTRAN_1_2	AAT-LIKE	GABA-AMINOTRANSFERASE-LIKE	AMINOTRAN_5	AMINOTRAN_3	
D10	ANTHRAX_PROTECTIVE_ANTIGEN	PA14	
D11	ANTI-SIGMA_FACTOR_ANTAGONIST_SPOIIAA	STAS	
D12	ARD	ACIREDUCTONE_DIOXYGENASE	
D13	ARGININOSUCCINATE_SYNTHETASE,_C-TERMINAL_DOMAIN	ARGINOSUC_SYNTH	
D14	ARP2/3_COMPLEX_16_KDA_SUBUNIT_ARPC5	P16-ARC	
D15	ARP2/3_COMPLEX_21_KDA_SUBUNIT_ARPC3	P21-ARC	
D16	ARP2/3_COMPLEX_SUBUNITS	ARPC4	
D17	ASN_SYNTHASE	N-TYPE_ATP_PYROPHOSPHATASES	NAD_SYNTHASE	ATP_BIND_4	GMP_SYNT_C	GMP_SYNTHETASE_C-TERMINAL_DIMERISATION_DOMAIN	
D18	ASP	PEPSIN-LIKE	
D19	B3_4	B5	DOMAINS_B1_AND_B5_OF_PHERS-BETA,_PHET	
D20	BACTERIAL_GLUCOAMYLASE_C-TERMINAL_DOMAIN-LIKE	GDE_C	
D21	BACTERIAL_LIPASE	LACT	
D22	BETA-GLYCANASES	GLYCO_HYDRO_17	GLYCO_HYDRO_72	
D23	BIOTIN_CARB_C	BC_ATP-BINDING_DOMAIN-LIKE	BC_C-TERMINAL_DOMAIN-LIKE	BC_N-TERMINAL_DOMAIN-LIKE	ATP-GRASP	
D24	BIOTIN_HOLOENZYME_SYNTHETASE	BPL_LPLA_LIPB	LPLA-LIKE	
D25	BZIP_2	LEUCINE_ZIPPER_DOMAIN	BZIP_1	BRLZ	
D26	C1_1	PROTEIN_KINASE_CYSTEINE-RICH_DOMAIN_(CYS2,_PHORBOL-BINDING_DOMAIN)	C1	
D27	C1_4	TFIIH_P44_SUBUNIT_CYSTEINE-RICH_DOMAIN	
D28	CARBAMOYL_PHOSPHATE_SYNTHETASE,_LARGE_SUBUNIT_CONNECTION_DOMAIN	CPSASE_L_CHAIN	CPSASE_L_D2	CPSASE_L_D3	
D29	CN_HYDROLASE	CARBAMILASE	NITRILASE	
D30	COPROGEN_OXIDAS	COPROPORPHYRINOGEN_III_OXIDASE	
D31	COX1	CYTOCHROME_C_OXIDASE_SUBUNIT_I-LIKE	
D32	COX2	PERIPLASMIC_DOMAIN_OF_CYTOCHROME_C_OXIDASE_SUBUNIT_II	
D33	COX2_TM	CYTOCHROME_C_OXIDASE_SUBUNIT_II-LIKE,_TRANSMEMBRANE_REGION	SDH_CYT	SUCCINATE_DEHYDROGENASE/FUMARATE_REDUCTASE_TRANSMEMBRANE_SUBUNITS_(SDHC/FRDC_AND_SDHD/FRDD)	TRANSMEMBRANE_DOMAIN	TMEMB_14	ANSMEMBRANE_MEMBRANE_MULTIGENE_FAMILY_COS8_WALL_GLYCOPROTEIN_COS12_MATRIX_COS4_	YCOPROTEIN_PRECURSOR_SIGNAL_WALL_REPEAT_FLOCCULATION_MEMBRANE_CELL_FLO1/YAR062W_GPI-ANCHOR_	VII_CACOX7_OXIDASE_CYTOCHROME_AGL216WP_POLYPEPTIDE_TRANSMEMBRANE_CANDIDA_OXIDOREDUCTASE_	IDASE_ASSEMBLY_CYTOCHROME_GLABRATA_TRANSMEMBRANE_C_CANDIDA_MEMBRANE_AER443WP_STRAIN_	M6_MEMBRANE_DEBARYOMYCES_HANSENII_OUTER_MITOCHONDRIAL_SUBUNIT_TRANSLOCASE_ISP6_ACR080CP_	MULTIDRUG_EFFLUX_TRANSPORTER_ACRB_TRANSMEMBRANE_DOMAIN	PATCHED	GWT1	TLC	TRAM_LAG1_CLN8	TRAM1	TRKH	ION_TRANS	MEM_TRANS	AA_TRANS	C4DIC_MAL_TRAN	NUCLEOSIDE_TRAN	MANNOSYL_TRANS	FORM_NIR_TRANS	ION_TRANS_2	FUNGAL_TRANS	REVISIAE_YMR187C_Q03236_SACCHAROMYCES_PATHWAY_METAL-BINDING_TRANSMEMBRANE_MEMBRANE_AFL152WP_ZINC-FINGER_	L002C_SACCHAROMYCES_P25565_CEREVISIAE_MEMBRANE_PASTORIANUS_TRANSMEMBRANE_P79002_	F_MEMBRANE_YPR064W_YPL257W_SSM4-IRR1_TRANSMEMBRANE_YPR071WP_	MBRANE_CANDIDA_POSSIBLE_CSI2_IPF16596_RELATED_TRANSMEMBRANE_ALBICANS_GLABRATA_ACL009CP_	RAIN_NRRL_KLUYVEROMYCES_MEMBRANE_LACTIS_CHROMOSOME_GLABRATA_Y-_PEROXIN-17_PEROXISOME_	CATION_ATPASE_C	P_ATPASE	CALCIUM_ATPASE,_TRANSMEMBRANE_DOMAIN_M	CALCIUM_ATPASE,_TRANSDUCTION_DOMAIN_A	META-CATION_ATPASE,_CATALYTIC_DOMAIN_P	E1-E2_ATPASE	METAL_CATION-TRANSPORTING_ATPASE,_ATP-BINDING_DOMAIN_N	CATION_ATPASE_N	ABC_TRANSPORTER_ATPASE_DOMAIN-LIKE	ABC_TRANSPORTER_TRANSMEMBRANE_REGION	EXTENDED_AAA-ATPASE_DOMAIN	AAA_5	AAA	ABC_MEMBRANE_2	AAA_2	AFG1_ATPASE	ABC_TRAN	ABC2_MEMBRANE	ABC_MEMBRANE	TANDEM_AAA-ATPASE_DOMAIN	RECA_PROTEIN-LIKE_(ATPASE-DOMAIN)	RAD51	CATION_EFFLUX_PROTEIN_TRANSMEMBRANE_DOMAIN-LIKE	CATION_EFFLUX	CATION_EFFLUX_PROTEIN_CYTOPLASMIC_DOMAIN-LIKE	CORA	CORA_SOLUBLE_DOMAIN-LIKE	MAGNESIUM_TRANSPORT_PROTEIN_CORA,_TRANSMEMBRANE_REGION	ATP-SYNT_AB	
D34	COX3	CYTOCHROME_C_OXIDASE_SUBUNIT_III-LIKE	
D35	COX5B	CYTOCHROME_C_OXIDASE_SUBUNIT_F	
D36	CPSASE_SM_CHAIN	CARBAMOYL_PHOSPHATE_SYNTHETASE,_SMALL_SUBUNIT_N-TERMINAL_DOMAIN	
D37	C-TERMINAL_DOMAIN_OF_ADENYLYLCYCLASE_ASSOCIATED_PROTEIN	CAP_C	CARP	
D38	CU-OXIDASE	MULTIDOMAIN_CUPREDOXINS	CU-OXIDASE_2	CU-OXIDASE_3	
D39	CYTOCHROME_C_OXIDASE_SUBUNIT_E	COX5A	
D40	CYTOCHROME_C_OXIDASE_SUBUNIT_H	COX6B	IDASE_C_CYTOCHROME_SUBUNIT_ISOFORM_VIB_OXIDOREDUCTASE_MITOCHONDRION_COX_ACETYLATION_	
D41	DAGK_CAT	DIACYLGLYCEROL_KINASE-LIKE	DAGKC	
D42	DAK2	DHAL-LIKE	
D43	D-AMINOACID_OXIDASE-LIKE	DAO	N-TERMINAL_DOMAIN_OF_ADRENODOXIN_REDUCTASE-LIKE	
D44	DHFR_1	DIHYDROFOLATE_REDUCTASES	
D45	DLC	DYNEIN_LIGHT	
D46	DLH	DIENELACTONE_HYDROLASE	
D47	DNA_PRIMASE_S	PRIA-LIKE	
D48	DPPIV_N	DPP6_N-TERMINAL_DOMAIN-LIKE	
D49	DS	DEOXYHYPUSINE_SYNTHASE,_DHS	
D50	DSPC	DUAL_SPECIFICITY_PHOSPHATASE-LIKE	Y_PHOSPHATASE2	
D51	DSRM	DOUBLE-STRANDED_RNA-BINDING_DOMAIN_(DSRBD)	
D52	E1_DH	BRANCHED-CHAIN_ALPHA-KETO_ACID_DEHYDROGENASE_PP_MODULE	
D53	EF1_GNE	EEF-1BETA-LIKE	
D54	EF1G	EEF1-GAMMA_DOMAIN	
D55	EFG_C	EF-G/EEF-2_DOMAINS_III_AND_V	EFG_IV	
D56	EF-TU/EEF-1ALPHA/EIF2-GAMMA_C-TERMINAL_DOMAIN	GTP_EFTU_D3	EIF2_C	
D57	ELONGATION_FACTORS	GTP_EFTU	GTP_EFTU_D2	
D58	ENOLPYRUVATE_TRANSFERASE,_EPT	EPSP_SYNTHASE	
D59	EXO70	EXOCYST_COMPLEX_COMPONENT	
D60	FAA_HYDROLASE	FAH	
D61	FASCICLIN	FAS1_DOMAIN	
D62	FBPASE	INOSITOL_MONOPHOSPHATASE/FRUCTOSE-1,6-BISPHOSPHATASE-LIKE	INOSITOL_P	
D63	FE-ADH	IRON-CONTAINING_ALCOHOL_DEHYDROGENASE	
D64	FER2	2FE-2S_FERREDOXIN_DOMAINS_FROM_MULTIDOMAIN_PROTEINS	2FE-2S_FERREDOXIN-RELATED	
D65	FER4	SHORT-CHAIN_FERREDOXINS	
D66	FLAVOPROTEIN	HOMO-OLIGOMERIC_FLAVIN-CONTAINING_CYS_DECARBOXYLASES,_HFCD	
D67	FMO-LIKE	FAD/NAD-LINKED_REDUCTASES,_N-TERMINAL_AND_CENTRAL_DOMAINS	PYR_REDOX	PYR_REDOX_2	FAD/NAD-LINKED_REDUCTASES,_DIMERISATION_(C-TERMINAL)_DOMAIN	PYR_REDOX_DIM	
D68	G_PROTEINS	G-ALPHA	GTR1_RAGA	NOG1	SMALL_GTPASE	TRANSDUCIN_(ALPHA_SUBUNIT),_INSERTION_DOMAIN	G_ALPHA	
D69	GALKASE_GAL_BDG	GHMP_KINASE,_N-TERMINAL_DOMAIN	GHMP_KINASES_N	
D70	GDPD	GLYCEROPHOSPHORYL_DIESTER_PHOSPHODIESTERASE	
D71	GLN-SYNT_C	GLUTAMINE_SYNTHETASE_CATALYTIC_DOMAIN	
D72	GLN-SYNT_N	GLUTAMINE_SYNTHETASE,_N-TERMINAL_DOMAIN	
D73	GLYCEROL-3-PHOSPHATE_TRANSPORTER	PTR2	
D74	GLYCOSYL_TRANSFERASES_GROUP_1	GLYCOGEN_SYN	GLYCOS_TRANSF_1	
D75	GP_DH_C	GAPDH-LIKE	GP_DH_N	SEMIALDHYDE_DH	SEMIALDHYDE_DHC	
D76	GROEL_CHAPERONE,_ATPASE_DOMAIN	CPN60_TCP1	GROEL-LIKE_CHAPERONE,_APICAL_DOMAIN	GROEL-LIKE_CHAPERONE,_INTERMEDIATE_DOMAIN	GROUP_II_CHAPERONIN_(CCT,_TRIC),_APICAL_DOMAIN	GROUP_II_CHAPERONIN_(CCT,_TRIC),_ATPASE_DOMAIN	GROUP_II_CHAPERONIN_(CCT,_TRIC),_INTERMEDIATE_DOMAIN	
D77	GSHPX	GLUTATHIONE_PEROXIDASE-LIKE	
D78	GXGXG	ALPHA_SUBUNIT_OF_GLUTAMATE_SYNTHASE,_C-TERMINAL_DOMAIN	
D79	HA2	HELICASE_C	RNA_HELICASE	HELICC	
D80	HAT1_N	N-ACETYL_TRANSFERASE,_NAT	ATE_C	ACETYLTRANSF_1	
D81	HEM4	HEMD-LIKE	
D82	HOMEOBOX	HOMEODOMAIN	HOX	
D83	HPT	PHOSPHORELAY_PROTEIN-LIKE	
D84	HSF_DNA-BIND	HEAT-SHOCK_TRANSCRIPTION_FACTOR	HSF	
D85	HYDANTOINASE_(DIHYDROPYRIMIDINASE)	AMIDOHYDRO_1	HYDANTOINASE_(DIHYDROPYRIMIDINASE),_CATALYTIC_DOMAIN	
D86	IF-2	INITIATION_FACTOR_IF2/EIF5B,_DOMAIN_3	
D87	IF-2B	IF2B-LIKE	
D88	IGPD	IMIDAZOLE_GLYCEROL_PHOSPHATE_DEHYDRATASE	
D89	INDOLEAMINE_2,3-DIOXYGENASE-LIKE	IDO	
D90	KU	KU70_SUBUNIT_MIDDLE_DOMAIN	KU80_SUBUNIT_MIDDLE_DOMAIN	KU_C	KU_N	KU70_SUBUNIT_N-TERMINAL_DOMAIN	KU78	
D91	LCM	LEUCINE_CARBOXY_METHYLTRANSFERASE_PPM1	
D92	LDH_1_C	LACTATE_&_MALATE_DEHYDROGENASES,_C-TERMINAL_DOMAIN	
D93	LMWPC	LOW-MOLECULAR-WEIGHT_PHOSPHOTYROSINE_PROTEIN_PHOSPHATASES	
D94	LSM	SM_MOTIF_OF_SMALL_NUCLEAR_RIBONUCLEOPROTEINS,_SNRNP	SM	
D95	LYASE_1	L-ASPARTASE/FUMARASE	FUMARASEC_C	
D96	MATRIX_METALLOPROTEASES,_CATALYTIC_DOMAIN	METALLOPEP	
D97	MITOCHONDRIAL_CYTOCHROME_C_OXIDASE_SUBUNIT_IV	COX4	
D98	MITOCHONDRIAL_CYTOCHROME_C_OXIDASE_SUBUNIT_VIA	COX6A	
D99	MITOCHONDRIAL_CYTOCHROME_C_OXIDASE_SUBUNIT_VIIC_(AKA_VIIIA)	COX7C	
D100	MITOCHONDRIAL_IMPORT_RECEPTOR_SUBUNIT_TOM20	MAS20	
D101	MOCF_BIOSYNTH	MOEA_CENTRAL_DOMAIN-LIKE	
D102	MOTILE_SPERM	MSP-LIKE	
D103	MT-A70	HYPOTHETICAL_RNA_METHYLTRANSFERASE	
D104	MTHFR	METHYLENETETRAHYDROFOLATE_REDUCTASE	
D105	MTS	N5-GLUTAMINE_METHYLTRANSFERASE,_HEMK	METHYLTRANSF_16	RIBOSOMAL_PROTEIN_L11_METHYLTRANSFERASE_PRMA	
D106	MULTIDRUG_RESISTANCE_EFFLUX_TRANSPORTER_EMRE	EAMA	TPT	
D107	NIF	NLI_INTERACTING_FACTOR-LIKE_PHOSPHATASE	
D108	NITRITE_AND_SULPHITE_REDUCTASE_4FE-4S_DOMAIN-LIKE	NIR_SIR	NIR_SIR_FERR	DUPLICATED_SIR/NIR-LIKE_DOMAINS_1_AND_3	
D109	NOSIC	NOP	NOP_DOMAIN	
D110	ORN_DAP_ARG_DEC	EUKARYOTIC_ODC-LIKE	ORN_ARG_DEC_N	
D111	OTCACE	ASPARTATE/ORNITHINE_CARBAMOYLTRANSFERASE	OTCACE_N	
D112	PALP	TRYPTOPHAN_SYNTHASE_BETA_SUBUNIT-LIKE_PLP-DEPENDENT_ENZYMES	
D113	PBP	PHOSPHATIDYLETHANOLAMINE_BINDING_PROTEIN	
D114	PC_REP	PBS_LYASE_HEAT-LIKE_REPEAT	STAG	HEAT_PBS	EZ_HEAT	HEAT	HEAT_REPEAT	
D115	PEPTIDASE_M28	GLUTAMINYL-PEPTIDE_CYCLOTRANSFERASE-LIKE	BACTERIAL_DINUCLEAR_ZINC_EXOPEPTIDASES	M20_DIMER	PEPTIDASE_M20	BACTERIAL_EXOPEPTIDASE_DIMERISATION_DOMAIN	PEPTIDASE_M18	AMINOPEPTIDASE/GLUCANASE_LID_DOMAIN	
D116	PFK	PHOSPHOFRUCTOKINASE	
D117	PGAM	COFACTOR-DEPENDENT_PHOSPHOGLYCERATE_MUTASE	
D118	PGK	PHOSPHOGLYCERATE_KINASE	
D119	PGM_PMM_I	PHOSPHOGLUCOMUTASE,_FIRST_3_DOMAINS	PGM_PMM_II	PGM_PMM_III	
D120	PGM_PMM_IV	PHOSPHOGLUCOMUTASE,_C-TERMINAL_DOMAIN	
D121	PHOSPHATASE_DOMAIN_OF_POLYNUCLEOTIDE_KINASE	PNK3P	
D122	PHOSPHODIEST	PHOSPHONOACETATE_HYDROLASE	
D123	PHOSPHOENOLPYRUVATE_MUTASE/ISOCITRATE_LYASE-LIKE	ICL	
D124	PHOSPHOINOSITIDE-BINDING_CLATHRIN_ADAPTOR,_DOMAIN_2	ANTH	PHOSPHOINOSITIDE-BINDING_CLATHRIN_ADAPTOR,_N-TERMINAL_DOMAIN	
D125	PHOSPHOLIPASE_D	PLDC	POLYPHOSPHATE_KINASE_C-TERMINAL_DOMAIN	PH	PLECKSTRIN-HOMOLOGY_DOMAIN_(PH_DOMAIN)	
D126	PIP5K	PHOSPHATIDYLINOSITOL_PHOSPHATE_KINASE_IIBETA,_PIPK_IIBETA	PIPKC	
D127	PK_C	PYRUVATE_KINASE,_C-TERMINAL_DOMAIN	
D128	PKINASE_C	PROTEIN_KINASES,_CATALYTIC_SUBUNIT	PKINASE	
D129	PLUG_TRANSLOCON	PREPROTEIN_TRANSLOCASE_SECY_SUBUNIT	SECY	
D130	PMSR	PEPTIDE_METHIONINE_SULFOXIDE_REDUCTASE	
D131	PNP_UDP_1	PURINE_AND_URIDINE_PHOSPHORYLASES	
D132	PP-BINDING	PEPTIDYL_CARRIER_DOMAIN	
D133	PPTA	PROTEIN_PRENYLYLTRANSFERASE	
D134	PRIBOSYLTRAN	PHOSPHORIBOSYLTRANSFERASES_(PRTASES)	PHOSPHORIBOSYLPYROPHOSPHATE_SYNTHETASE-LIKE	
D135	PRK	PHOSPHORIBULOKINASE/PANTOTHENATE_KINASE	
D136	PTH2	PEPTIDYL-TRNA_HYDROLASE_II	
D137	PUMILIO_REPEAT	PUF	PUMILIO	
D138	PYRIDOX_OXIDASE	PNPOX_C	PNP-OXIDASE_LIKE	
D139	PYRUVATE_KINASE	PK	PYRUVATE_KINASE_BETA-BARREL_DOMAIN	
D140	RAS-BINDING_DOMAIN,_RBD	RA	
D141	RECEP_L_DOMAIN	L_DOMAIN	
D142	REVERSE_TRANSCRIPTASE	RVT_1	RVT_2	
D143	RF-1	RELEASE_FACTOR	
D144	RNASE_HII	RIBONUCLEASE_H	RNASEH	
D145	RPLX-LIKE	RIBOSOMAL_L18AE	
D146	RPO3F_DOMAIN-LIKE	RNA_POL_RPC34	
D147	RVE	RETROVIRAL_INTEGRASE,_CATALYTIC_DOMAIN	
D148	S-ADENOSYLHOMOCYSTEIN_HYDROLASE	ADOHCYASE	ADOHCYASE_NAD	FORMATE/GLYCERATE_DEHYDROGENASES,_SUBSTRATE-BINDING_DOMAIN	FORMATE/GLYCERATE_DEHYDROGENASES,_NAD-DOMAIN	
D149	S-ADOMET_SYNT_C	S-ADENOSYLMETHIONINE_SYNTHETASE	S-ADOMET_SYNT_M	S-ADOMET_SYNT_N	
D150	SHIKIMATE_KINASE_(AROK)	SKI	
D151	SQS_PSY	SQUALENE_SYNTHASE	
D152	SRP_SPB	SIGNAL_PEPTIDE-BINDING_DOMAIN	
D153	SRP14	SIGNAL_RECOGNITION_PARTICLE_ALU_RNA_BINDING_HETERODIMER,_SRP9/14	
D154	SRX	SRP_ALPHA_N-TERMINAL_DOMAIN-LIKE	
D155	SSRECOG	SSRP1-LIKE	
D156	SUBUNIT_X_(NON-HEME_7_KDA_PROTEIN)_OF_CYTOCHROME_BC1_COMPLEX_(UBIQUINOL-CYTOCHROME_C_REDUCTASE)	UCR_UQCRX_QCR9	
D157	SUCCINATE_DEHYDROGENASE/FUMARATE_REDUCTASE_FLAVOPROTEIN,_CATALYTIC_DOMAIN	FAD_BINDING_2	SUCCINATE_DEHYDROGENASE/FUMARATE_REDUCTASE_FLAVOPROTEIN_N-TERMINAL_DOMAIN	
D158	TBCA	TUBULIN_CHAPERONE_COFACTOR_A	COFACTOR_CHAPERONE_TUBULIN-SPECIFIC_TUBULIN-FOLDING_CYTOSKELETON_MICROTUBULE_CFA_TCP1-_CHAPERONIN_	
D159	TBP-ASSOCIATED_FACTORS,_TAFS	TAFII28	TFIID-18KDA	TFIID-31KDA	TFIID_20KDA	TAF	CTOR_INITIATION_TRANSCRIPTION_TFIID_SUBUNIT_DNA_POLYMERASE_TBP-ASSOCIATED_TAF12_TATA_	
D160	TF_ZN_RIBBON	TRANSCRIPTIONAL_FACTOR_DOMAIN	TFIIS_C	TFIIE	TFIIE_ALPHA	A_DNA-DIRECTED_POLYMERASE_POLYPEPTIDE_POLYMERASES_TRANSCRIPTION_SEQUENCE_ABC10-ALPHA_METAL-BINDING_II_	RPOL9	RNA_POL_M_15KD	
D161	TFB5-LIKE	TBF5	
D162	TFIID_90KDA	TAF5_N-TERMINAL_DOMAIN-LIKE	
D163	TGS	G_DOMAIN-LINKED_DOMAIN	YCHF-GTPASE_C	TGS_DOMAIN	
D164	THF_DHG_CYH	TETRAHYDROFOLATE_DEHYDROGENASE/CYCLOHYDROLASE	
D165	THIOREDOXIN	THIOLTRANSFERASE	
D166	TK-LIKE_PP_MODULE	TRANSKETOLASE_N	
D167	TMP-TENI	THIAMIN_PHOSPHATE_SYNTHASE	
D168	TOPRIM	TOPOISOM_BAC	TOP1AC	TOP1BC	PROKARYOTIC_TYPE_I_DNA_TOPOISOMERASE	
D169	TRANSLATION_INITIATION_FACTOR_2_BETA,_AIF2BETA,_N-TERMINAL_DOMAIN	EIF-5_EIF-2B	ZINC-BINDING_DOMAIN_OF_TRANSLATION_INITIATION_FACTOR_2_BETA	EIF2B_5	
D170	UBA_DOMAIN	UBIQ-ASSOC	UBIQUITIN_CARBOXYL-TERMINAL_HYDROLASE,_UCH	UCH	UBA	UBA_3	
D171	UCR_14KD	14_KDA_PROTEIN_OF_CYTOCHROME_BC1_COMPLEX_(UBIQUINOL-CYTOCHROME_C_REDUCTASE)	
D172	UCR_HINGE	NON-HEME_11_KDA_PROTEIN_OF_CYTOCHROME_BC1_COMPLEX_(UBIQUINOL-CYTOCHROME_C_REDUCTASE)	
D173	UCRQ	UBIQUINONE-BINDING_PROTEIN_QP-C_OF_CYTOCHROME_BC1_COMPLEX_(UBIQUINOL-CYTOCHROME_C_REDUCTASE)	
D174	UDG	URACIL-DNA_GLYCOSYLASE	
D175	UQ_CON	UBC-RELATED	UBCC	
D176	YEAST_MT	METALLOTHIONEIN	
D177	ZF-C3HC4	VARIANT_RING_DOMAIN	RINGV	ZF-UBP	RING_FINGER_DOMAIN,_C3HC4	ZNF_UBP	RING	ZF-MIZ	ZF-NSE	
D178	ZF-CCHC	RETROVIRUS_ZINC_FINGER-LIKE_DOMAINS	ZNF_C2HC	
D179	ZF-LYAR	C2HC_FINGER	
D180	ZF-U1	HKH_MOTIF-CONTAINING_C2H2_FINGER	ZF-C2H2_JAZ	ZNF_U1	CLASSIC_ZINC_FINGER,_C2H2	ZNF_C2H2	ZF-C2H2	
D181	ZN_CLUS	ZN2/CYS6_DNA-BINDING_DOMAIN	
D182	EFH	EH	EFHAND	EPS15_HOMOLOGY_DOMAIN_(EH_DOMAIN)	
D183	35EXOC	3_5_EXONUC	DNAQ-LIKE_3'-5'_EXONUCLEASE	EXOIII	EXONUC_X-T	DNA_POL_B_EXO	POLBC	DNA_POL_B	DNA_POLYMERASE_I	
D184	A_DEAMIN	ADEAMC	
D185	AAMY	ALPHA-AMYLASE	AMYLASE,_CATALYTIC_DOMAIN	
D186	ADAPTIN_N	CLATHRIN_ADAPTOR_CORE_PROTEIN	
D187	AP_ENDONUC_2	AP2EC	ENDONUCLEASE_IV	
D188	ARF	SAR	
D189	BATS	BIOTIN_SYNTHASE	
D190	BROMO_TP	BTP	
D191	CADHERIN	CADG	DYSTROGLYCAN,_N-TERMINAL_DOMAIN	
D192	CALPAIN_LARGE_SUBUNIT,_CATALYTIC_DOMAIN_(DOMAIN_II)	CYSPC	
D193	CDC24	CH	CALPONIN-HOMOLOGY_DOMAIN,_CH-DOMAIN	
D194	CENTROMERE-BINDING	CENPB	
D195	CLH	CLATHRIN	CLATHRIN_HEAVY_CHAIN_PROXIMAL_LEG_SEGMENT	CLATHRIN_HEAVY-CHAIN_LINKER_DOMAIN	CLATHRIN-LINK	
D196	CM_2	ALLOSTERIC_CHORISMATE_MUTASE	
D197	DEAD	DEXDC	DEAD_2	
D198	DNA_POLYMERASE_BETA,_N-TERMINAL_DOMAIN-LIKE	POLXC	DNA_POLYMERASE_BETA-LIKE	
D199	DRF_GBD	DIAP1_N-TERNINAL_REGION-LIKE	
D200	DYNAMIN_N	DYNC	DYNAMIN_M	
D201	ENDO3C	ENDONUCLEASE_III	
D202	FAD-OXIDASE_C	VANILLYL-ALCOHOL_OXIDASE-LIKE	FAD-LINKED_OXIDASES,_N-TERMINAL_DOMAIN	FAD_BINDING_4	
D203	FH	FORK_HEAD	FORKHEAD_DNA-BINDING_DOMAIN	
D204	FN3	FIBRONECTIN_TYPE_III	
D205	GATASE_2	CLASS_II_GLUTAMINE_AMIDOTRANSFERASES	
D206	G-GAMMA	GGL	
D207	GUANYLATE_KIN	GUKC	THYMIDYLATE_KIN	NUCLEOTIDE_AND_NUCLEOSIDE_KINASES	
D208	H15	LINKER_HISTONE	LINKER_HISTONE_H1/H5	
D209	H2B	HISTONE	NUCLEOSOME_CORE_HISTONES	H3	H4	H2A	
D210	HATPASE_C	HSP90	HSP90_C-TERMINAL_DOMAIN	HSP90_MIDDLE_DOMAIN	HEAT_SHOCK_PROTEIN_90,_HSP90,_N-TERMINAL_DOMAIN	
D211	HDC	HD	HD_DOMAIN	
D212	HISKA	HISTIDINE_KINASE	HOMODIMERIC_DOMAIN_OF_SIGNAL_TRANSDUCING_HISTIDINE_KINASE	
D213	HYDROLASE	HAD-RELATED	
D214	INOSITOL_POLYPHOSPHATE_5-PHOSPHATASE_(IPP5)	IPPC	EXO_ENDO_PHOS	SPHINGOMYELIN_PHOSPHODIESTERASE-LIKE	
D215	KINESIN	KISC	
D216	LACTAMASE_B	BETA-CASP	BETA-CASP_RNA-METABOLISING_HYDROLASES	
D217	LYSOPHOSPHOLIPASE	PLAC	PLA2_B	
D218	M16C_ASSOC	MPP-LIKE	PEPTIDASE_M16_C	PEPTIDASE_M16	
D219	METHYL_PARATHION_HYDROLASE	PDEASE_II	
D220	MRNA_CAP_(GUANINE_N-7)_METHYLTRANSFERASE	POX_MCEL	
D221	MYOSIN_HEAD	MYSC	
D222	NAD_GLY3P_DH_C	GLYCEROL-3-PHOSPHATE_DEHYDROGENASE	
D223	NAPRTASE	MONOMERIC_NICOTINATE_PHOSPHORIBOSYLTRANSFERASE_C-TERMINAL_DOMAIN	
D224	PCNA_C	DNA_POLYMERASE_PROCESSIVITY_FACTOR	PCNA_N	
D225	PP2AC	PROTEIN_SERINE/THREONINE_PHOSPHATASE	PPP5	
D226	PQQ	QUINOPROTEIN_ALCOHOL_DEHYDROGENASE-LIKE	
D227	RAS	RAB	RAN	RHO	
D228	RESPONSE_REG	REC	
D229	RIBONUCLEASE_3	RIBOC	RNASE_III_CATALYTIC_DOMAIN-LIKE	
D230	RNA_3'-TERMINAL_PHOSPHATE_CYCLASE,_RPTC	RTC	RTC_INSERT	OSPHATE_RNA_CYCLASE-LIKE_3'-TERMINAL_NUCLEAR_TERMINAL_CYCLASE_RCL1_PROBABLE_Q08096_	
D231	STAPHYLOCOCCAL_NUCLEASE	SNC	SNASE	
D232	SYNTAXIN	SYNN	
D233	TFS2M	ELONGATION_FACTOR_TFIIS_DOMAIN_2	TFIIS_M	
D234	TFS2N	CONSERVED_DOMAIN_COMMON_TO_TRANSCRIPTION_FACTORS_TFIIS,_ELONGIN_A,_CRSP70	
D235	TOP2C	DNA_TOPOISOIV	TYPE_II_DNA_TOPOISOMERASE	TOP4C	DNA_GYRASE/MUTL,_SECOND_DOMAIN	DNA_GYRASE/MUTL,_N-TERMINAL_DOMAIN	DNA_GYRASEB	DNA_MIS_REPAIR	
D236	TOPOISOM_I	TOPEUC	TOPOISOM_I_N	EUKARYOTIC_DNA_TOPOISOMERASE_I,_N-TERMINAL_DNA-BINDING_FRAGMENT	EUKARYOTIC_DNA_TOPOISOMERASE_I,_CATALYTIC_CORE	
D237	TP6A_N	DNA_TOPOISOMERASE_IV,_ALPHA_SUBUNIT	
D238	TRP_SYNTA	TRYPTOPHAN_BIOSYNTHESIS_ENZYMES	
D239	UBQ	UBIQUITIN	UBIQUITIN-RELATED	
D240	V-TYPE_ATPASE_SUBUNIT_E	VATP-SYNT_E	
D241	XPG_I	5'_TO_3'_EXONUCLEASE,_C-TERMINAL_SUBDOMAIN	5'_TO_3'_EXONUCLEASE_CATALYTIC_DOMAIN	XPG_N	XPGI	XPGN	
D242	XPO1	EXPORTIN_HEAT-LIKE_REPEAT	
D243	XRCC4,_C-TERMINAL_OLIGOMERIZATION_DOMAIN	XLF	
D244	Y_PHOSPHATASE	PTPC	HIGHER-MOLECULAR-WEIGHT_PHOSPHOTYROSINE_PROTEIN_PHOSPHATASES	
D245	ZF-NF-X1	ZNF_NFX	
D246	ZNF_C3H1	CCCH_ZINC_FINGER	ZF-CCCH	
D247	ZNF_RBZ	RAN_BINDING_PROTEIN_ZINC_FINGER-LIKE	ZF-RANBP	
D248	CAP	SCP	
D249	E-SET_DOMAINS_OF_SUGAR-UTILIZING_ENZYMES	SEC63_C-TERMINAL_DOMAIN-LIKE	SEC63_N-TERMINAL_DOMAIN	SEC63	
D250	PRO8NT	LICING_FACTOR_PRP8_MRNA_PRE-MRNA_PROCESSING_U5_PRP8_NUCLEAR_RNA-BINDING_	
D251	RADC	RRNA_ADENINE_DIMETHYLASE-LIKE	RRNAAD	
D252	RBP12_SUBUNIT_OF_RNA_POLYMERASE_II	RPOLCX	DNA_RNAPOL_7KD	
D253	RRM	CANONICAL_RBD	RRM_1	
D254	S4	RIBOSOMAL_S4E	BOSOMAL_RIBONUCLEOPROTEIN_RNA-BINDING_40S_S4_S4_S4E_30S_ISOFORM_X_	RIBOSOMAL_PROTEIN_S4	RIBOSOMAL_S4	
D255	TGC	TRANSGLUTAMINASE_CORE	
D256	UDPGT	GLYCO_TRANSF_28	GTF_GLYCOSYLTRANSFERASE	
D257	UDPGT-LIKE	GLYCO_TRAN_28_C	
D258	PURM_N-TERMINAL_DOMAIN-LIKE	PURM_C-TERMINAL_DOMAIN-LIKE	
D259	PP2C_SIG	PP2CC	PP2C-LIKE	PP2C	
D260	NUC	ENDONUCLEASE_NS	DNA/RNA_NON-SPECIFIC_ENDONUCLEASE	
D261	HOM_END	HOM_END_HINT	HINTN	HINTC	
D262	2-HACID_DH_C	2-HACID_DH	
D263	RNA_POL_RPB2_2	RNA_POL_RPB2_1	RNA-POLYMERASE_BETA	RNA_POL_RPB2_6	RNA_POL_RPB2_7	RNA_POL_RPB2_3	RNA_POL_RPB2_5	RNA_POL_RPB2_4	RNA_POL_RPA2_4	
D264	PYRUVATE_OXIDASE_AND_DECARBOXYLASE,_MIDDLE_DOMAIN	PYRUVATE_OXIDASE_AND_DECARBOXYLASE_PYR_MODULE	
D265	RNA_POL_RPB1_6	RNA_POL_RPB1_5	RNA_POL_RPB1_7	RNA-POLYMERASE_BETA-PRIME	RNA_POL_RPB1_1	RNA_POL_RPB1_2	RNA_POL_RPB1_3	RNA_POL_RPB1_4	RPOLA_N	
D266	POLY(A)_POLYMERASE,_PAP,_MIDDLE_DOMAIN	POLY(A)_POLYMERASE,_PAP,_N-TERMINAL_DOMAIN	PAP_CENTRAL	PAP_ASSOC	
D267	RNA_POL_A_BAC	RNA_POL_L	INSERT_SUBDOMAIN_OF_RNA_POLYMERASE_ALPHA_SUBUNIT	RNA_POLYMERASE_ALPHA_SUBUNIT_DIMERISATION_DOMAIN	RBP11/RPOL	RPOLD	
D268	SMC_HINGE	SMC_N	SMC_HINGE_DOMAIN	
D269	FERREDOXIN_REDUCTASE_FAD-BINDING_DOMAIN-LIKE	REDUCTASES	FAD_BINDING_6	FAD_BINDING_8	NAD_BINDING_1	NADPH-CYTOCHROME_P450_REDUCTASE-LIKE	AROMATIC_DIOXYGENASE_REDUCTASE-LIKE	
D270	HEAT_SHOCK_PROTEIN_70KD_(HSP70),_C-TERMINAL_SUBDOMAIN	HEAT_SHOCK_PROTEIN_70KD_(HSP70),_PEPTIDE-BINDING_DOMAIN	HSP70	ACTIN/HSP70	ACTIN	
D271	GSH_SYNTHASE	GSH_SYNTH_ATP	EUKARYOTIC_GLUTATHIONE_SYNTHETASE_ATP-BINDING_DOMAIN	EUKARYOTIC_GLUTATHIONE_SYNTHETASE,_SUBSTRATE-BINDING_DOMAIN	
D272	AMINOACID_DEHYDROGENASE-LIKE,_C-TERMINAL_DOMAIN	AMINOACID_DEHYDROGENASES	ELFV_DEHYDROG	ELFV_DEHYDROG_N	
D273	MUTS_IV	MUTS_III	DNA_REPAIR_PROTEIN_MUTS,_DOMAIN_III	MUTSD	MUTS_V	MUTSAC	
D274	GDI-LIKE	GDI-LIKE_N_DOMAIN	GDI	
D275	PH0987_N-TERMINAL_DOMAIN-LIKE	PH0987_C-TERMINAL_DOMAIN-LIKE	
D276	DNAJ/HSP40_CYSTEINE-RICH_DOMAIN	HSP40/DNAJ_PEPTIDE-BINDING_DOMAIN	DNAJ_C	DNAJ_CXXCXGXG	
D277	GLUTATHIONE_S-TRANSFERASE_(GST),_N-TERMINAL_DOMAIN	GLUTATHIONE_S-TRANSFERASE_(GST),_C-TERMINAL_DOMAIN	GST_C	GST_N	
D278	RIBONUCLEASE_PH_DOMAIN_2-LIKE	RIBONUCLEASE_PH_DOMAIN_1-LIKE	RNASE_PH	RNASE_PH_C	
D279	D-RIBOSE-5-PHOSPHATE_ISOMERASE_(RPIA),_LID_DOMAIN	D-RIBOSE-5-PHOSPHATE_ISOMERASE_(RPIA),_CATALYTIC_DOMAIN	RIB_5-P_ISOM_A	
D280	RIBOSOMAL_PROTEIN_L11,_C-TERMINAL_DOMAIN	RIBOSOMAL_L11/L12E_N-TERMINAL_DOMAIN	RIBOSOMAL_L11	RIBOSOMAL_L11_N	RL11	BOSOMAL_RIBONUCLEOPROTEIN_L11_RRNA-BINDING_RNA-BINDING_METHYLATION_50S_L11_BACTERIAL_CHLOROPLAST_	
D281	VALYL-TRNA_SYNTHETASE_(VALRS)_C-TERMINAL_DOMAIN	ANTICODON-BINDING_DOMAIN_OF_A_SUBCLASS_OF_CLASS_I_AMINOACYL-TRNA_SYNTHETASES	ANTICODON_1	TRNA-SYNT_1G	CLASS_I_AMINOACYL-TRNA_SYNTHETASES_(RS),_CATALYTIC_DOMAIN	TRNA-SYNT_1	TRNA-SYNT_1D	TRNA-SYNT_1C	TRNA-SYNT_1B	ARGINYL-TRNA_SYNTHETASE_(ARGRS),_N-TERMINAL_'ADDITIONAL'_DOMAIN	ARG_TRNA_SYNT_N	TRNA-SYNT_1E	METHIONYL-TRNA_SYNTHETASE_(METRS),_ZN-DOMAIN	
D282	BETA-SANDWICH_DOMAIN_OF_SEC23/24	ZN-FINGER_DOMAIN_OF_SEC23/24	ZF-SEC23_SEC24	
D283	ADK_LID	ADK	
D284	HHH	HHH-GPD	
D285	KH_1	EUKARYOTIC_TYPE_KH-DOMAIN_(KH-DOMAIN_TYPE_I)	KH	
D286	PHD	PHD_DOMAIN	
D287	PHOSPHORYLASE	OLIGOSACCHARIDE_PHOSPHORYLASE	
D288	GDC-P	GLYCINE_DEHYDROGENASE_SUBUNITS_(GDC-P)	
D289	CARN_ACYLTRANSF	CHOLINE/CARNITINE_O-ACYLTRANSFERASE	
D290	WD40	WD40-REPEAT	
D291	FHA	FHA_DOMAIN	
D292	SEC1	SEC1/MUNC18-LIKE_(SM)_PROTEINS	
D293	CARBOXYL_TRANS	BIOTIN_DEPENDENT_CARBOXYLASE_CARBOXYLTRANSFERASE_DOMAIN	
D294	TREHALASE-LIKE	TREHALASE	
D295	G_GLU_TRANSPEPT	GAMMA-GLUTAMYLTRANSPEPTIDASE-LIKE	
D296	MALATE_SYNTHASE_G	MALATE_SYNTHASE	
D297	RNA_POL	T7_RNA_POLYMERASE	
D298	PAH	PAH2_DOMAIN	
D299	PGI	PHOSPHOGLUCOSE_ISOMERASE,_PGI	
D300	MMGE_PRPD	2-METHYLCITRATE_DEHYDRATASE_PRPD	
D301	P450	CYTOCHROME_P450	
D302	LACY-LIKE_PROTON/SUGAR_SYMPORTER	SUGAR_TR	
D303	ACONITASE	ACONITASE_IRON-SULFUR_DOMAIN	
D304	AMIDASE	AMIDASE_SIGNATURE_(AS)_ENZYMES	
D305	TPR_1	TETRATRICOPEPTIDE_REPEAT_(TPR)	TPR_2	TPR	
D306	TYR-DNA_PHOSPHO	TYROSYL-DNA_PHOSPHODIESTERASE_TDP1	
D307	TRUD	TRNA_PSEUDOURIDINE_SYNTHASE_TRUD	
D308	R1_SUBUNIT_OF_RIBONUCLEOTIDE_REDUCTASE,_C-TERMINAL_DOMAIN	RIBONUC_RED_LGC	
D309	CYS_MET_META_PP	CYSTATHIONINE_SYNTHASE-LIKE	
D310	PEPTIDASE_S10	SERINE_CARBOXYPEPTIDASE-LIKE	
D311	UDPGP	UDP-GLUCOSE_PYROPHOSPHORYLASE	
D312	CULLIN_REPEAT	CULLIN	CULLIN_HOMOLOGY_DOMAIN	
D313	ARGJ	ARGJ-LIKE	ETYLTRANSFERASE_ORNITHINE_ARGININE_BIOSYNTHESIS_ARGJ_GLUTAMATE_N-ACETYLTRANSFERASE_TRANSFERASE_ACYLTRANSFERASE_BIFUNCTIONAL_	
D314	L-HISTIDINOL_DEHYDROGENASE_HISD	HISTIDINOL_DH	
D315	MIF4G_DOMAIN-LIKE	MIF4G	MIF4G_LIKE_2	MIF4G_LIKE	
D316	A_DEAMINASE	ADENOSINE/AMP_DEAMINASE	
D317	CITRATE_SYNT	CITRATE_SYNTHASE	
D318	SH3_1	SH3-DOMAIN	SH3_2	SH3	
D319	CATALASE	HEME-DEPENDENT_CATALASES	CATALASE-REL	
D320	ISO_DH	DIMERIC_ISOCITRATE_&_ISOPROPYLMALATE_DEHYDROGENASES	
D321	AMMONIUM_TRANSPORTER	AMMONIUM_TRANSP	
D322	NUCLEOPORIN_N	NUCLEOPORIN_DOMAIN	
D323	FH2	FORMIN_HOMOLOGY_2_DOMAIN_(FH2_DOMAIN)	
D324	ALKALINE_PHOSPHATASE	ALK_PHOSPHATASE	ALKPPC	
D325	LVD/EDD_N-TERMINAL_DOMAIN-LIKE	ILVD_EDD	ILVD/EDD_C-TERMINAL_DOMAIN-LIKE	
D326	PMI_TYPEI	TYPE_I_PHOSPHOMANNOSE_ISOMERASE	
D327	V-ATPASE_C	VACUOLAR_ATP_SYNTHASE_SUBUNIT_C	
D328	OXYSTEROL_BP	OXYSTEROL-BINDING_PROTEIN	
D329	HIST_DEACETYL	HISTONE_DEACETYLASE,_HDAC	
D330	S-ADENOSYLMETHIONINE_DECARBOXYLASE	SAM_DECARBOX	
D331	GLYCOLIPID_2-ALPHA-MANNOSYLTRANSFERASE	GLYCO_TRANSF_15	
D332	ARM	ARMADILLO_REPEAT	
D333	CLC_CHLORIDE_CHANNEL	VOLTAGE_CLC	
D334	RCC1	REGULATOR_OF_CHROMOSOME_CONDENSATION_RCC1	
D335	GLYCO_HYDRO_65M	GLYCOSYLTRANSFERASE_FAMILY_36_C-TERMINAL_DOMAIN	GLYCO_HYDRO_65C	
D336	CHORISMATE_SYNT	CHORISMATE_SYNTHASE,_AROC	
D337	OXIDORED_FMN	FMN-LINKED_OXIDOREDUCTASES	FMN_DH	
D338	TRNA-SYNT_2	CLASS_II_AMINOACYL-TRNA_SYNTHETASE_(AARS)-LIKE,_CATALYTIC_DOMAIN	TRNA-SYNT_2B	TRNA-SYNT_2D	TRNA-SYNT_2C	PUTATIVE_ANTICODON-BINDING_DOMAIN_OF_ALANYL-TRNA_SYNTHETASE_(ALARS)	
D339	GLUTAMATE-CYSTEINE_LIGASE_FAMILY_2_(GCS2)	GCS	
D340	URO-D	UROPORPHYRINOGEN_DECARBOXYLASE,_UROD	
D341	DHQ_SYNTHASE	DEHYDROQUINATE_SYNTHASE,_DHQS	
D342	ERO1	ERO1-LIKE	
D343	PROLINE_DEHYDROHENASE_DOMAIN_OF_BIFUNCTIONAL_PUTA_PROTEIN	PRO_DH	
D344	F_BP_ALDOLASE	CLASS_II_FBP_ALDOLASE	
D345	V-ATPASE_H_N	REGULATORY_SUBUNIT_H_OF_THE_V-TYPE_ATPASE	V-ATPASE_H_C	
D346	B56-LIKE	B56	
D347	MO25_PROTEIN	MO25	
D348	ACID_PHOSPHAT_A	HISTIDINE_ACID_PHOSPHATASE	
D349	HECT	HECT,_E3_LIGASE_CATALYTIC_DOMAIN	HECTC	
D350	RNB	RNB_DOMAIN-LIKE	
D351	VATP-SYNT_AC39	V-TYPE_ATP_SYNTHASE_SUBUNIT_C	
D352	PYRIDOXAL_DEC	PYRIDOXAL-DEPENDENT_DECARBOXYLASE	
D353	DAK1	
D354	BROMODOMAIN	BROMO	
D355	IU_NUC_HYDRO	NUCLEOSIDE_HYDROLASE	
D356	ALDOSE_EPIM	ALDOSE_1-EPIMERASE_(MUTAROTASE)	
D357	AICARFT_IMPCHAS	AICAR_TRANSFORMYLASE_DOMAIN_OF_BIFUNCTIONAL_PURINE_BIOSYNTHESIS_ENZYME_ATIC	
D358	MITOCHONDRIAL_CARRIER	MITO_CARR	
D359	METH_SYNT_2	COBALAMIN-INDEPENDENT_METHIONINE_SYNTHASE	METH_SYNT_1	
D360	LRR_1	INTERNALIN_LRR_DOMAIN	28-RESIDUE_LRR	LRR	LRR_TYP	
D361	PEP_CARBOXYKINASE_C-TERMINAL_DOMAIN	PEPCK_ATP	PEP_CARBOXYKINASE_N-TERMINAL_DOMAIN	
D362	FERROCHELATASE	
D363	ASPARAGINASE	GLUTAMINASE/ASPARAGINASE	
D364	ALAD	5-AMINOLAEVULINATE_DEHYDRATASE,_ALAD_(PORPHOBILINOGEN_SYNTHASE)	
D365	ALDO_KET_RED	ALDO-KETO_REDUCTASES_(NADP)	
D366	ACYL_COA_THIO	ACYL-COA_THIOESTERASE	
D367	PPX-GPPA	PPX/GPPA_PHOSPHATASE	
D368	ARGINASE	ARGINASE-LIKE_AMIDINO_HYDROLASES	
D369	ALLANTOICASE	ALLANTOICASE_REPEAT	
D370	UBID_MIDDLE_DOMAIN-LIKE	UBID	UBID_C-TERMINAL_DOMAIN-LIKE	
D371	NOL1/NOP2/SUN	NOL1_NOP2_FMU	
D372	SECOND_DOMAIN_OF_MU2_ADAPTIN_SUBUNIT_(AP50)_OF_AP2_ADAPTOR	ADAP_COMP_SUB	
D373	PANTOTHENATE_SYNTHETASE_(PANTOATE-BETA-ALANINE_LIGASE,_PANC)	PANTOATE_LIGASE	
D374	DAHP_SYNTH_1	CLASS_I_DAHP_SYNTHETASE	
D375	S-METHYL_TRANS	HOMOCYSTEINE_S-METHYLTRANSFERASE	
D376	FE-ONLY_HYDROGENASE	FE_HYD_LG_C	
D377	SIS	DOUBLE-SIS_DOMAIN	
D378	GLYCO_HYDRO_32N	GLYCOSYL_HYDROLASES_FAMILY_32_N-TERMINAL_DOMAIN	GLYCO_32	GLYCO_HYDRO_32C	GLYCOSYL_HYDROLASES_FAMILY_32_C-TERMINAL_DOMAIN	
D379	PTPA	PTPA-LIKE	
D380	TRANSALDOLASE	CLASS_I_ALDOLASE	
D381	TATD_MG-DEPENDENT_DNASE-LIKE	TATD_DNASE	
D382	NAD_KINASE	NAD_KINASE-LIKE	
D383	GLYOXALASE	GLYOXALASE_I_(LACTOYLGLUTATHIONE_LYASE)	
D384	TRM1-LIKE	TRM	
D385	THYMIDYLAT_SYNT	THYMIDYLATE_SYNTHASE/DCMP_HYDROXYMETHYLASE	
D386	HIS_BIOSYNTH	HISTIDINE_BIOSYNTHESIS_ENZYMES	
D387	RIBOSOMAL_L3	RIBOSOMAL_PROTEIN_L3	
D388	GATB_N	GATB/GATE_CATALYTIC_DOMAIN-LIKE	
D389	ENOLASE	ENOLASE_C	
D390	PEPTIDASE_M14	PANCREATIC_CARBOXYPEPTIDASES	ZN_PEPT	
D391	COFILIN_ADF	COFILIN-LIKE	ADF	
D392	BEACH	BEACH_DOMAIN	
D393	RIBONUC_RED_SM	RIBONUCLEOTIDE_REDUCTASE-LIKE	
D394	PHZC-PHZF	PHZC/PHZF-LIKE	
D395	FF_DOMAIN	FF	
D396	ATP_SYNTHASE_(F1-ATPASE),_GAMMA_SUBUNIT	ATP-SYNT	
D397	POLYPRENYL_SYNT	ISOPRENYL_DIPHOSPHATE_SYNTHASES	
D398	SAICAR_SYNT	SAICAR_SYNTHASE	
D399	NAP	NAP-LIKE	
D400	SPORE_COAT_POLYSACCHARIDE_BIOSYNTHESIS_PROTEIN_SPSA	CHITIN_SYNTH_2	
D401	TAUD	TAUD/TFDA-LIKE	
D402	ABHYDROLASE_1	CARBON-CARBON_BOND_HYDROLASE	GASTRIC_LIPASE	ABHYDRO_LIPASE	
D403	SEC23_TRUNK	TRUNK_DOMAIN_OF_SEC23/24	
D404	ESTERASE	HYPOTHETICAL_ESTERASE_YJL068C	
D405	CHOLINE_KINASE	CHOLINE_KIN_N	
D406	BTB/POZ_DOMAIN	BTB	SKP1_POZ	SKP1	SKP1_DIMERISATION_DOMAIN-LIKE	
D407	GLYCOS_TRANSF_3	NUCLEOSIDE_PHOSPHORYLASE/PHOSPHORIBOSYLTRANSFERASE_CATALYTIC_DOMAIN	
D408	CHALCONE_SYNTHASE-LIKE	HMG_COA_SYNT_C	HMG_COA_SYNT_N	
D409	THIOLASE_N	THIOLASE-RELATED	THIOLASE_C	
D410	CREATINASE/AMINOPEPTIDASE	PEPTIDASE_M24	METHIONINE_AMINOPEPTIDASE,_INSERT_DOMAIN	
D411	GLYCOSYLTRANSFERASE_FAMILY_36_N-TERMINAL_DOMAIN	GLYCO_HYDRO_65N	
D412	KETOPANTOATE_HYDROXYMETHYLTRANSFERASE_PANB	PANTOATE_TRANSF	
D413	MYB_DNA-BINDING	MYB/SANT_DOMAIN	DNA-BINDING_DOMAIN_OF_TELOMERIC_PROTEIN	SANT	DNA-BINDING_DOMAIN_OF_RAP1	RAP1-DNA-BIND	
D414	NIF3	NIF3_(NGG1P_INTERACTING_FACTOR_3)-LIKE	
D415	AMINOTRAN_4	D-AMINOACID_AMINOTRANSFERASE-LIKE_PLP-DEPENDENT_ENZYMES	
D416	CTP_TRANSF_2	CYTIDYLYLTRANSFERASE	ADENYLYLTRANSFERASE	
D417	THI4	THI4-LIKE	
D418	FAD_BINDING_7	CRYPTOCHROME/PHOTOLYASE_FAD-BINDING_DOMAIN	
D419	F-ACTIN_CAP_A	CAPZ_ALPHA-1_SUBUNIT	
D420	HEXOKINASE_2	HEXOKINASE	HEXOKINASE_1	
D421	HMGL-LIKE	
D422	SUF	HAT/SUF_REPEAT	HAT	
D423	GLYCO_TRANSF_8	GLYCOGENIN	
D424	F_ACTIN_CAP_B	CAPZ_BETA-1_SUBUNIT	
D425	PHOS_PYR_KIN	THIAMIN_BIOSYNTHESIS_KINASES	PFKB-LIKE_KINASE	
D426	PSEUDOU_SYNTH_1	PSEUDOURIDINE_SYNTHASE_I_TRUA	
D427	PI3_PI4_KINASE	PHOSHOINOSITIDE_3-KINASE_(PI3K),_CATALYTIC_DOMAIN	PI3KC	
D428	SPERMINE_SYNTH	SPERMIDINE_SYNTHASE	
D429	PRENYLTRANS	PROTEIN_PRENYLTRANSFERASES	
D430	TREHALOSE_PPASE	TREHALOSE-PHOSPHATASE	
D431	RHODANESE	MULTIDOMAIN_SULFURTRANSFERASE_(RHODANESE)	RHOD	
D432	GATASE	CLASS_I_GLUTAMINE_AMIDOTRANSFERASES_(GAT)	
D433	CNMP_BINDING	CAMP-BINDING_DOMAIN	CNMP	
D434	RIBOSOMAL_L4	RIBOSOMAL_PROTEIN_L4	
D435	IPK	INOSITOL_POLYPHOSPHATE_KINASE_(IPK)	
D436	TIM	TRIOSEPHOSPHATE_ISOMERASE_(TIM)	
D437	TP_METHYLASE	TETRAPYRROLE_METHYLASE	
D438	HEME_OXYGENASE	EUKARYOTIC_TYPE_HEME_OXYGENASE	
D439	14-3-3_PROTEIN	14-3-3	14_3_3	
D440	FIBRILLARIN_HOMOLOGUE	FIBRILLARIN	
D441	PRP8_DOMAINIV	PRP8_BETA-FINGER_DOMAIN-LIKE	
D442	NDT80_PHOG	DNA-BINDING_DOMAIN_FROM_NDT80	
D443	UBIE/COQ5-LIKE	UBIE_METHYLTRAN	
D444	SIR2	SIR2_FAMILY_OF_TRANSCRIPTIONAL_REGULATORS	
D445	BAR_DOMAIN	BAR	BAR_2	
D446	NTP_TRANSFERASE	CYTIDYLYTRANSFERASE	UDP_N-ACETYLGLUCOSAMINE_ACYLTRANSFERASE	
D447	BAC_RHODOPSIN	BACTERIORHODOPSIN-LIKE	
D448	ALANINE_RACEMASE-LIKE,_N-TERMINAL_DOMAIN	ALA_RACEMASE_N	
D449	TUBULIN	TUBULIN,_GTPASE_DOMAIN	
D450	CHALCONE_ISOMERASE	CHALCONE	
D451	NMT_C	N-MYRISTOYL_TRANSFERASE,_NMT	NMT	
D452	CAF1	CAF1-LIKE_RIBONUCLEASE	
D453	FAD_BINDING_1	NADPH-CYTOCHROME_P450_REDUCTASE_FAD-BINDING_DOMAIN-LIKE	
D454	ATP_SULFURYLASE_CATALYTIC_DOMAIN	ATP-SULFURYLASE	ATP_SULFURYLASE_N-TERMINAL_DOMAIN	
D455	PDEASE_I	PDEASE	
D456	ACETYLCOA_HYDRO	COA_TRANSFERASE_ALPHA_SUBUNIT-LIKE	
D457	MRNA_TRIPASE	MRNA_TRIPHOSPHATASE_CET1	
D458	AA_KINASE	N-ACETYL-L-GLUTAMATE_KINASE	
D459	RIBONUCLEASE_T2	RIBONUCLEASE_RH-LIKE	
D460	LECTIN_LEG-LIKE	LEGUME_LECTINS	
D461	TRANSKET_PYR	BRANCHED-CHAIN_ALPHA-KETO_ACID_DEHYDROGENASE_PYR_MODULE	TK-LIKE_PYR_MODULE	
D462	TENA_THI-4	TENA/THI-4	
D463	SHE2P	RNA-BINDING_PROTEIN_SHE2P	
D464	SEC7	SEC7_DOMAIN	
D465	MAM33	MITOCHONDRIAL_GLYCOPROTEIN_MAM33-LIKE	
D466	RIBUL_P_3_EPIM	D-RIBULOSE-5-PHOSPHATE_3-EPIMERASE	
D467	RIBD_C	RIBD_C-TERMINAL_DOMAIN-LIKE	
D468	MAF-LIKE	MAF	
D469	PHYH	PHYH-LIKE	
D470	RIBOSOMAL_PROTEIN_L1	RIBOSOMAL_L1	
D471	RASGEF	RAS_GEF	RASGEF_N	RASGEFN	
D472	DOT1	CATALYTIC,_N-TERMINAL_DOMAIN_OF_HISTONE_METHYLTRANSFERASE_DOT1L	
D473	DNA_LIGASE_A_M	ATP-DEPENDENT_DNA_LIGASE_CATALYTIC_DOMAIN	
D474	EMG1	EMG1/NEP1-LIKE	
D475	MRNA_CAP_ENZYME	MRNA_CAPPING_ENZYME	
D476	CALNEXIN/CALRETICULIN	CALRETICULIN	P-DOMAIN_OF_CALNEXIN/CALRETICULIN	
D477	FORMYL_TRANS_N	FORMYLTRANSFERASE	
D478	DHBP_SYNTHASE	3,4-DIHYDROXY-2-BUTANONE_4-PHOSPHATE_SYNTHASE,_DHBP_SYNTHASE,_RIBB	
D479	EIF-6	RIBOSOME_ANTI-ASSOCIATION_FACTOR_EIF6_(AIF6)	EIF6	
D480	ALDOLASE_II	ARAD-LIKE_ALDOLASE/EPIMERASE	
D481	PROTEASOME	PROTEASOME_SUBUNITS	PROTEASOME_A_N	
D482	PATATIN	
D483	CYTOCHROME_BC1_DOMAIN	CYTOCHROM_C1	CYTOCHROME_C1_SUBUNIT_OF_CYTOCHROME_BC1_COMPLEX_(UBIQUINOL-CYTOCHROME_C_REDUCTASE),_TRANSMEMBRANE_ANCHOR	
D484	I_LWEQ	I/LWEQ_DOMAIN	ILWEQ	
D485	YJEF_N	YJEF_N-TERMINAL_DOMAIN-LIKE	
D486	RIBOSOMAL_S2	RIBOSOMAL_PROTEIN_S2	
D487	MITOCHONDRIAL_RESOLVASE_YDC2_CATALYTIC_DOMAIN	YDC2-CATALYT	
D488	RHOGDI-LIKE	RHO_GDI	
D489	RIBOSOMAL_L15E	L15E	
D490	ISOCHORISMATASE	ISOCHORISMATASE-LIKE_HYDROLASES	
D491	GLYCEROL-3-PHOSPHATE_(1)-ACYLTRANSFERASE	ACYLTRANSFERASE	
D492	ATP_BIND_3	PP-LOOP_ATPASE	
D493	BRIX	BRIX_DOMAIN	
D494	TRNA_U5-METH_TR	(URACIL-5-)-METHYLTRANSFERASE	
D495	SUA5_YCIO_YRDC	YRDC-LIKE	SUA5	
D496	PYROPHOSPHATASE	INORGANIC_PYROPHOSPHATASE	
D497	GALP_UDP_TRANSF	HEXOSE-1-PHOSPHATE_URIDYLYLTRANSFERASE	GALP_UDP_TR_C	
D498	PRO_ISOMERASE	CYCLOPHILIN_(PEPTIDYLPROLYL_ISOMERASE)	
D499	WW	WW_DOMAIN	
D500	PHP_DOMAIN	PHP	
D501	HAM1P_LIKE	ITPASE_(HAM1)	
D502	FTSJ	RNA_METHYLTRANSFERASE_FTSJ	
D503	FAD-LINKED_REDUCTASES,_N-TERMINAL_DOMAIN	FAD_BINDING_3	
D504	MIR	MIR_DOMAIN	
D505	CK_II_BETA	CASEIN_KINASE_II_BETA_SUBUNIT	
D506	ATP-DEPENDENT_PROTEASE_LON_(LA),_CATALYTIC_DOMAIN	LON_C	
D507	PAPS_REDUCT	PAPS_REDUCTASE-LIKE	
D508	CDC37_M	HSP90_CO-CHAPERONE_CDC37	CDC37_C	
D509	MALIC	MALIC_ENZYME_N-DOMAIN	
D510	PEPTIDYL-TRNA_HYDROLASE-LIKE	PEPT_TRNA_HYDRO	
D511	DNA_LIGASE_A_N	ATP-DEPENDENT_DNA_LIGASE_DNA-BINDING_DOMAIN	
D512	RIO1	RIO1-LIKE_KINASES	RIO	RIO2_N	RIO2_SERINE_PROTEIN_KINASE_N-TERMINAL_DOMAIN	
D513	TRNA-SYNT_1C_C	GLN-TRNA_SYNTHETASE_(GLNRS),_C-TERMINAL_(ANTICODON-BINDING)_DOMAIN	
D514	TFIIB	TRANSCRIPTION_FACTOR_IIB_(TFIIB),_CORE_DOMAIN	
D515	MOB1_PHOCEIN	MOB1/PHOCEIN	
D516	APC10	APC10-LIKE	
D517	DNA_PHOTOLYASE	CRYPTOCHROME/PHOTOLYASE,_N-TERMINAL_DOMAIN	
D518	GLYCO_HYDRO_16	GLYCOSYL_HYDROLASES_FAMILY_16	
D519	MET-10+_PROTEIN-LIKE	MET_10	
D520	POLO_BOX	POLO-BOX_DUPLICATED_REGION	
D521	TBP	TATA-BOX_BINDING_PROTEIN_(TBP),_C-TERMINAL_DOMAIN	
D522	UREIDOGLYCOLATE_HYDROLASE_ALLA	UREIDOGLY_HYDRO	
D523	ADENYLYL_AND_GUANYLYL_CYCLASE_CATALYTIC_DOMAIN	GUANYLATE_CYC	CYCC	
D524	CYTOCHROM_B_N	CYTOCHROME_B_OF_CYTOCHROME_BC1_COMPLEX_(UBIQUINOL-CYTOCHROME_C_REDUCTASE)	
D525	DJ-1_PFPI	DJ-1/PFPI	
D526	POLY(A)_POLYMERASE,_PAP,_C-TERMINAL_DOMAIN	PAP_RNA-BIND	
D527	RNA_POL_RPB4	RNA_POLYMERASE_II_SUBUNIT_RBP4_(RPOF)	RPOL4C	
D528	UBACT	UBIQUITIN_ACTIVATING_ENZYMES_(UBA)	UBA_E1_C	UBA_E1_THIOLCYS	
D529	ANK	ANKYRIN_REPEAT	
D530	RIBOSOMAL_L6	RIBOSOMAL_PROTEIN_L6	
D531	LIPASE_3	FUNGAL_LIPASES	
D532	N-TERMINAL_DOMAIN_OF_ADENYLYLCYCLASE_ASSOCIATED_PROTEIN,_CAP	CAP_N	
D533	GLYCOS_TRANSF_2	POLYPEPTIDE_N-ACETYLGALACTOSAMINYLTRANSFERASE_1,_N-TERMINAL_DOMAIN	ANSFERASE_CHITIN_SYNTHASE_CELL_WALL_GLYCOSYLTRANSFERASE_TRANSMEMBRANE_ACETYL-GLUCOSAMINYL_CHITIN-UDP_MULTIGENE_	CHITIN_SYNTH_1	
D534	PSEUDOU_SYNTH_2	PSEUDOURIDINE_SYNTHASE_RSUA/RLUD	
D535	TCTP	TRANSLATIONALLY_CONTROLLED_TUMOR_PROTEIN_TCTP_(HISTAMINE-RELEASING_FACTOR)	
D536	F1F0_ATP_SYNTHASE_SUBUNIT_A	ATP-SYNT_A	
D537	NITROREDUCTASE	NADH_OXIDASE/FLAVIN_REDUCTASE	
D538	SPOU_METHYLASE	SPOU-LIKE_RNA_2'-O_RIBOSE_METHYLTRANSFERASE	
D539	RRF	RIBOSOME_RECYCLING_FACTOR,_RRF	
D540	RIBOSOMAL_L16	RIBOSOMAL_PROTEIN_L10E	RIBOSOMAL_PROTEIN_L16P	
D541	ARRESTIN_N	ARRESTIN/VPS26-LIKE	VPS26	
D542	ETF	ETFP_SUBUNITS	
D543	IF4E	TRANSLATION_INITIATION_FACTOR_EIF4E	
D544	AMMECR1	AMMECR1-LIKE	
D545	APS_KINASE	ADENOSINE-5'PHOSPHOSULFATE_KINASE_(APS_KINASE)	GLUCONATE_KINASE	
D546	RAD52_RAD22	THE_HOMOLOGOUS-PAIRING_DOMAIN_OF_RAD52_RECOMBINASE	
D547	PHOSHOINOSITIDE_3-KINASE_(PI3K)_HELICAL_DOMAIN	PI3KA	
D548	LEUKOTRIENE_A4_HYDROLASE_C-TERMINAL_DOMAIN	LEUK-A4-HYDRO_C	
D549	CLATHRIN_COAT_ASSEMBLY_DOMAIN	CLAT_ADAPTOR_S	
D550	ASF1_HIST_CHAP	ASF1-LIKE	
D551	RIBOSOMAL_S7	RIBOSOMAL_PROTEIN_S7	
D552	FMN_RED	NADPH-DEPENDENT_FMN_REDUCTASE	
D553	CYCLIN_N	CYCLIN	CYCLIN_C	
D554	MUTL_C	DNA_MISMATCH_REPAIR_PROTEIN_MUTL	
D555	TRAPP	TRAPP_COMPONENTS	
D556	TIM44	TIM44-LIKE	
D557	PRECORRIN-6Y_METHYLTRANSFERASE_(CBIT)	METHYLTRANSF_15	
D558	ANTH_SYNT_I_N	ADC_SYNTHASE	
D559	ENTH	ENTH_DOMAIN	
D560	CBS	CBS-DOMAIN_PAIR	
D561	RIBOSOMAL_S8	RIBOSOMAL_PROTEIN_S8	BOSOMAL_MRP8_YKL142W_CEREVISIAE_MITOCHONDRIAL_SACCHAROMYCES_P35719_HANSENII_DEBARYOMYCES_STRAIN_	
D562	ATP-SYNT_C	F1F0_ATP_SYNTHASE_SUBUNIT_C	
D563	MGSA_C	MGSA/YRVN_C-TERMINAL_DOMAIN-LIKE	
D564	DMRL_SYNTHASE	LUMAZINE_SYNTHASE	
D565	SOD_CU	CU,ZN_SUPEROXIDE_DISMUTASE-LIKE	
D566	PAP2	TYPE_2_PHOSPHATIDIC_ACID_PHOSPHATASE,_PAP2	ACIDPPC	
D567	NUCLEOPORIN2	C-TERMINAL_AUTOPROTEOLYTIC_DOMAIN_OF_NUCLEOPORIN_NUP98	
D568	CRAL_TRIO	CRAL/TRIO_DOMAIN	
D569	LDH_N-TERMINAL_DOMAIN-LIKE	LDH_1_N	
D570	RHOMBOID	RHOMBOID-LIKE	
D571	MRNA_CAP_C	DNA_LIGASE/MRNA_CAPPING_ENZYME_POSTCATALYTIC_DOMAIN	DNA_LIGASE_A_C	
D572	VHS_DOMAIN	VHS	
D573	ATP12	ATP12-LIKE	
D574	CHROMO	CHROMO_DOMAIN	CHROMO_BARREL_DOMAIN	
D575	MOG1	RAN-BINDING_PROTEIN_MOG1P	
D576	POLYA_POL	POLY_A_POLYMERASE_HEAD_DOMAIN-LIKE	
D577	MACRO	MACRO_DOMAIN	
D578	RIBOSOMAL_PROTEIN_L19_(L19E)	RIBOSOMAL_L19E	
D579	CREATINASE/PROLIDASE_N-TERMINAL_DOMAIN	CREATINASE_N	
D580	RNA_POL_RPB8	RNA_POLYMERASE_SUBUNIT_RBP8	RPOL8C	
D581	RPS19E-LIKE	RIBOSOMAL_S19E	BOSOMAL_40S_RIBONUCLEOPROTEIN_S19_S19E_30S_MULTIGENE_FAMILY_S19_SSU_	
D582	HMA	HMA,_HEAVY_METAL-ASSOCIATED_DOMAIN	
D583	PI-PLC-X	MAMMALIAN_PLC	PI-PLC-Y	PLCXC	PLCYC	
D584	HMG_BOX	HMG-BOX	HMG	
D585	AHA1_N	ACTIVATOR_OF_HSP90_ATPASE,_AHA1	
D586	SUBSTRATE-BINDING_DOMAIN_OF_HMG-COA_REDUCTASE	HMG-COA_RED	NAD-BINDING_DOMAIN_OF_HMG-COA_REDUCTASE	
D587	BAH	BAH_DOMAIN	
D588	RIBOSOMAL_PROTEIN_L14	RIBOSOMAL_L14	
D589	MATH	MATH_DOMAIN	
D590	ERF1_3	ERF1/DOM34_C-TERMINAL_DOMAIN-LIKE	
D591	SUCC_DH_FLAV_C	SUCCINATE_DEHYDROGENASE/FUMARATE_REDUCTASE_FLAVOPROTEIN_C-TERMINAL_DOMAIN	
D592	RIBOSOMAL_L22	RIBOSOMAL_PROTEIN_L22	
D593	BAND_7/SPFH_DOMAIN	BAND_7	
D594	TFR_DIMER	TRANSFERRIN_RECEPTOR-LIKE_DIMERISATION_DOMAIN	
D595	MUTS_II	DNA_REPAIR_PROTEIN_MUTS,_DOMAIN_II	
D596	NDK	NUCLEOSIDE_DIPHOSPHATE_KINASE,_NDK	
D597	POLYKETIDE_CYC	OLIGOKETIDE_CYCLASE/DEHYDRASE-LIKE	
D598	TELO_BIND	SINGLE_STRAND_DNA-BINDING_DOMAIN,_SSB	SSB	
D599	ERF1_2	ERF1/DOM34_MIDDLE_DOMAIN-LIKE	
D600	HPPK	6-HYDROXYMETHYL-7,8-DIHYDROPTERIN_PYROPHOSPHOKINASE,_HPPK	
D601	PRP18	FUNCTIONAL_DOMAIN_OF_THE_SPLICING_FACTOR_PRP18	
D602	ERF1_1	N-TERMINAL_DOMAIN_OF_EUKARYOTIC_PEPTIDE_CHAIN_RELEASE_FACTOR_SUBUNIT_1,_ERF1	
D603	ENOLASE_N	ENOLASE_N-TERMINAL_DOMAIN-LIKE	
D604	PREFOLDIN	PREFOLDIN_2	
D605	PX	PX_DOMAIN	
D606	RIBOSOMAL_L2_C	C-TERMINAL_DOMAIN_OF_RIBOSOMAL_PROTEIN_L2	
D607	NTF2	NTF2-LIKE	
D608	CLP_N	DOUBLE_CLP-N_MOTIF	
D609	TRUB_N	PSEUDOURIDINE_SYNTHASE_II_TRUB	
D610	TUBULIN_C	TUBULIN,_C-TERMINAL_DOMAIN	
D611	RIBOSOMAL_PROTEIN_S13	RIBOSOMAL_S13	
D612	DUTPASE	DUTPASE-LIKE	
D613	RIBOSOMAL_L18E	RIBOSOMAL_PROTEINS_L15P_AND_L18E	
D614	MUTS_I	DNA_REPAIR_PROTEIN_MUTS,_DOMAIN_I	
D615	OTU	UBIQUITIN_THIOLESTERASE_PROTEIN_OTUB2_(OTUBAIN-2)	
D616	LIGASE_COA	SUCCINYL-COA_SYNTHETASE_DOMAINS	
D617	SELR	SELR_DOMAIN	
D618	RNASE_P_RPP14	RPP14/POP5-LIKE	
D619	MAOC_DEHYDRATAS	MAOC-LIKE	
D620	LIM_DOMAIN	LIM	
D621	CTAG/COX11	CTAG_COX11	
D622	NIFU_N	NIFU/ISCU_DOMAIN	
D623	SURP	SURP_MODULE_(SWAP_DOMAIN)	SWAP	
D624	SEDLIN_(SEDL)	SEDLIN_N	
D625	RIBOSOMAL_L13	RIBOSOMAL_PROTEIN_L13	
D626	HIT	HIT_(HINT,_HISTIDINE_TRIAD)_FAMILY_OF_PROTEIN_KINASE-INTERACTING_PROTEINS	
D627	SPRY	SPRY_DOMAIN	
D628	YQEY	GATB/YQEY_DOMAIN	
D629	ATP_SYNTHASE_D_CHAIN-LIKE	MT_ATP-SYNT_D	
D630	UEV	UEV_DOMAIN	
D631	DCPS	MRNA_DECAPPING_ENZYME_DCPS_N-TERMINAL_DOMAIN	
D632	RAN_BP1	RAN-BINDING_DOMAIN	RANBD	
D633	TRANSKETOLASE_C	BRANCHED-CHAIN_ALPHA-KETO_ACID_DEHYDROGENASE_BETA-SUBUNIT,_C-TERMINAL-DOMAIN	TRANSKETOLASE_C-TERMINAL_DOMAIN-LIKE	
D634	DCPS_C	MRNA_DECAPPING_ENZYME_DCPS_C-TERMINAL_DOMAIN	
D635	GATB/GATE_C-TERMINAL_DOMAIN-LIKE	GATB_YQEY	
D636	ALPHA_ADAPTINC2	ALPHA-ADAPTIN_EAR_SUBDOMAIN-LIKE	GAMMA-ADAPTIN_C-TERMINAL_APPENDAGE_DOMAIN-LIKE	
D637	PROFILIN	PROFILIN_(ACTIN-BINDING_PROTEIN)	PROF	
D638	AHSA1	AHSA1_DOMAIN	
D639	RIBOSOMAL_S11	RIBOSOMAL_PROTEIN_L18_AND_S11	RIBOSOMAL_L18P	
D640	ARFGAP	PYK2-ASSOCIATED_PROTEIN_BETA_ARF-GAP_DOMAIN	
D641	SLIDE	SLIDE_DOMAIN	
D642	AMPKBI-LIKE	AMPKBI	
D643	BSD_DOMAIN	BSD	
D644	2-ISOPROPYLMALATE_SYNTHASE_LEUA,_ALLOSTERIC_(DIMERISATION)_DOMAIN	LEUA_DIMER	DMPG/LEUA_COMMUNICATION_DOMAIN-LIKE	
D645	DCMP_CYT_DEAM_1	DEOXYCYTIDYLATE_DEAMINASE-LIKE	CYTIDINE_DEAMINASE	
D646	RIBONUC_L-PSP	YJGF/L-PSP	
D647	RGS	REGULATOR_OF_G-PROTEIN_SIGNALING,_RGS	
D648	RETROVIRAL_PROTEASE_(RETROPEPSIN)	ASP_PROTEASE	
D649	MYOTUB-RELATED	MYOTUBULARIN-LIKE_PHOSPHATASES	
D650	RWD	RWD_DOMAIN	
D651	EIF_2_ALPHA	EIF-2-ALPHA,_C-TERMINAL_DOMAIN	EIF2ALPHA_MIDDLE_DOMAIN-LIKE	
D652	SERYL_TRNA_N	SERYL-TRNA_SYNTHETASE_(SERRS)	
D653	HSP20	
D654	POLYSACC_DEAC_1	NODB-LIKE_POLYSACCHARIDE_DEACETYLASE	
D655	ABHYDROLASE_3	PUTATIVE_SERINE_HYDROLASE_YDR428C	
D656	RIBOSOMAL_L32E	RIBOSOMAL_PROTEIN_L32E	BOSOMAL_L32_RIBONUCLEOPROTEIN_60S_L32E_50S_L32_STRAIN_CHROMOSOME_DIRECT_	
D657	RIBOSOMAL_L17	PROKARYOTIC_RIBOSOMAL_PROTEIN_L17	
D658	RIBOSOMAL_L10	RIBOSOMAL_PROTEIN_L10-LIKE	
D659	HGTP_ANTICODON	ANTICODON-BINDING_DOMAIN_OF_CLASS_II_AARS	
D660	HAND	HAND_DOMAIN_OF_THE_NUCLEOSOME_REMODELING_ATPASE_ISWI	
D661	ATP-SYNT_F	ATPF-LIKE	
D662	DOUBLE-STRANDED_DNA-BINDING_DOMAIN	DSDNA_BIND	
D663	SLD5	SLD5_N-TERMINAL_DOMAIN-LIKE	
D664	LON_DOMAIN-LIKE	LON	
D665	SEC23_HELICAL	HELICAL_DOMAIN_OF_SEC23/24	
D666	METHYLTRANSF_12	ARYLAMINE_N-METHYLTRANSFERASE	
D667	PLUS-3	PLUS3	
D668	FLAVIN-BINDING_PAS_DOMAIN	PAS	
D669	SOD_FE_C	FE,MN_SUPEROXIDE_DISMUTASE_(SOD),_C-TERMINAL_DOMAIN	
D670	ATP-SYNT_AB_C	C-TERMINAL_DOMAIN_OF_ALPHA_AND_BETA_SUBUNITS_OF_F1_ATP_SYNTHASE	
D671	VPS28_N-TERMINAL_DOMAIN	VPS28	VPS28_C-TERMINAL_DOMAIN-LIKE	
D672	ATP_SYNTHASE_B_CHAIN-LIKE	MT_ATP-SYNT_B	
D673	FUMBLE-LIKE	FUMBLE	
D674	SMG-4/UPF3	SMG4_UPF3	
D675	FCH	FCH_DOMAIN	
D676	COILED-COIL_DOMAIN_OF_NUCLEOTIDE_EXCHANGE_FACTOR_GRPE	GRPE	HEAD_DOMAIN_OF_NUCLEOTIDE_EXCHANGE_FACTOR_GRPE	SEC2P	SEC2_N-TERMINAL_REGION	COILED_COIL_REGION	TEX_N-TERMINAL_REGION-LIKE	TEX_HHH-CONTAINING_DOMAIN-LIKE	TOPHAGY-RELATED_AUTOPHAGY_COIL_COILED_MEMBRANE_TARGETING_CYTOPLASM_VACUOLE_	TOPHAGY-RELATED_MEMBRANE_AUTOPHAGY_COIL_COILED_TARGETING_CYTOPLASM_VACUOLE_	NA_GLABRATA_H_CANDIDA_STRAIN_CHROMOSOME_COIL_FOR_COILED_CBS138_	N1_AGR051WP_Q03898_CEREVISIAE_PHOSPHORYLATION_COIL_NUCLEI_NUCLEAR_CYTOSKELETON_COILED_	TEX_RUVX-LIKE_DOMAIN-LIKE	
D677	ETF-QO_DOMAIN-LIKE	ETF_QO	
D678	FRATAXIN_CYAY	FRATAXIN-LIKE	
D679	CYTOCHROM_B_C	A_DOMAIN/SUBUNIT_OF_CYTOCHROME_BC1_COMPLEX_(UBIQUINOL-CYTOCHROME_C_REDUCTASE)	
D680	LCCL	LCCL_DOMAIN	
D681	VPS9	VPS9_DOMAIN	
D682	THIOREDOXIN-LIKE_2FE-2S_FERREDOXIN	SUC_FER-LIKE	
D683	RNA_POL_RPB5_N	EUKARYOTIC_RPB5_N-TERMINAL_DOMAIN	
D684	RIBOSOMAL_PROTEIN_S10	RIBOSOMAL_S10	
D685	CYTOCHROM_C	MONODOMAIN_CYTOCHROME_C	
D686	RIBOSOMAL_L5_C	RIBOSOMAL_PROTEIN_L5	RIBOSOMAL_L5	
D687	UBX	UBX_DOMAIN	
D688	SRP19	
D689	RIBOSOMAL_L21E	RIBOSOMAL_PROTEINS_L24P_AND_L21E	
D690	PA_DOMAIN	PA	
D691	RIBOSOMAL_L7AE	L30E/L7AE_RIBOSOMAL_PROTEINS	
D692	K_TETRA	TETRAMERIZATION_DOMAIN_OF_POTASSIUM_CHANNELS	
D693	RIBOSOMAL_S6	RIBOSOMAL_PROTEIN_S6	
D694	GLOBIN	GLOBINS	
D695	FKBP_C	FKBP_IMMUNOPHILIN/PROLINE_ISOMERASE	
D696	RIBOSOMAL_L35AE	RIBOSOMAL_PROTEIN_L35AE	BOSOMAL_L35A_60S_RIBONUCLEOPROTEIN_L35A_L35AE_50S_RNA-BINDING_TRNA-BINDING_SEQUENCE_	
D697	ALPHA-AMYLASE_C	ALPHA-AMYLASES,_C-TERMINAL_BETA-SHEET_DOMAIN	
D698	COA_BINDING	COA-BINDING_DOMAIN	
D699	ALLOSTERIC_THREONINE_DEAMINASE_C-TERMINAL_DOMAIN	THR_DEHYDRAT_C	
D700	OBG_GTP-BINDING_PROTEIN_N-TERMINAL_DOMAIN	GTP1_OBG	
D701	FKBP12-RAPAMYCIN-BINDING_DOMAIN_OF_FKBP-RAPAMYCIN-ASSOCIATED_PROTEIN_(FRAP)	RAPAMYCIN_BIND	
D702	GLY_TRANSF_SUG	GLYCOSYLATING_TOXIN_CATALYTIC_DOMAIN-LIKE	
D703	TRNA_ANTI	ANTICODON-BINDING_DOMAIN	
D704	ARID	ARID_DOMAIN	
D705	MED7_HINGE_REGION	MED7	
D706	RIBOSOMAL_L19	RIBOSOMAL_PROTEIN_L19	
D707	RIBOSOMAL_L21P	RIBOSOMAL_PROTEIN_L21P	
D708	MINIMAL_THUMP	THUMP	
D709	GAT	GAT_DOMAIN	
D710	PUA	PUA_DOMAIN	
D711	GELSOLIN	C-TERMINAL,_GELSOLIN-LIKE_DOMAIN_OF_SEC23/24	
D712	SWIRM	SWIRM_DOMAIN	
D713	VPS36_ESCRT-II	VPS36_N-TERMINAL_DOMAIN-LIKE	
D714	TPK_CATALYTIC	THIAMIN_PYROPHOSPHOKINASE,_CATALYTIC_DOMAIN	
D715	SOD_FE_N	FE,MN_SUPEROXIDE_DISMUTASE_(SOD),_N-TERMINAL_DOMAIN	
D716	BAG	BAG_DOMAIN	
D717	MOEZ_MOEB	MOLYBDENUM_COFACTOR_BIOSYNTHESIS_PROTEIN_MOEB	
D718	RIESKE	RIESKE_IRON-SULFUR_PROTEIN_(ISP)	
D719	RIBOSOMAL_PROTEIN_L14E	RIBOSOMAL_L6E	RIBOSOMAL_L27E	RIBOSOMAL_L14E	
D720	INOSINE_MONOPHOSPHATE_DEHYDROGENASE_(IMPDH)	IMPDH	
D721	SMR_DOMAIN	SMR	
D722	CUE	CUE_DOMAIN	
D723	PRORS-C_1	C-TERMINAL_DOMAIN_OF_PRORS	
D724	ETF_ALPHA	C-TERMINAL_DOMAIN_OF_THE_ELECTRON_TRANSFER_FLAVOPROTEIN_ALPHA_SUBUNIT	
D725	P_PROPROTEIN	PROPROTEIN_CONVERTASE_P-DOMAIN	
D726	GTP_CYCLOHYDROI	GTP_CYCLOHYDROLASE_I	
D727	FYVE	FYVE,_A_PHOSPHATIDYLINOSITOL-3-PHOSPHATE_BINDING_DOMAIN	
D728	PDZ	PDZ_DOMAIN	
D729	DCP2	DCP2_BOX_A_DOMAIN	
D730	RIBOSOMAL_S24E	RIBOSOMAL_PROTEIN_S24E	BOSOMAL_S24_40S_RIBONUCLEOPROTEIN_S24E_30S_S24_CDNA_RIKEN_ACETYLATION_	
D731	APG12	APG12-LIKE	
D732	ACPS	HOLO-(ACYL_CARRIER_PROTEIN)_SYNTHASE_ACPS	
D733	RIBOSOMAL_S3_C	RIBOSOMAL_PROTEIN_S3_C-TERMINAL_DOMAIN	
D734	RIBOSOMAL_S15	RIBOSOMAL_PROTEIN_S15	BOSOMAL_S15_RIBONUCLEOPROTEIN_RRNA-BINDING_RNA-BINDING_30S_CHLOROPLAST_S15_MITOCHONDRIAL_TYPE_	
D735	SRP54_N	DOMAIN_OF_THE_SRP/SRP_RECEPTOR_G-PROTEINS	
D736	SHIKIMATE_DH_N	SHIKIMATE_DEHYDROGENASE-LIKE	
D737	RIBOSOMAL_PROTEIN_L31E	RIBOSOMAL_L31E	
D738	TRNA_INT_ENDO	TRNA-INTRON_ENDONUCLEASE_CATALYTIC_DOMAIN-LIKE	
D739	L23P	RIBOSOMAL_L23	
D740	PCI_DOMAIN_(PINT_MOTIF)	PCI	PINT	
D741	CDC48_N	CDC48_N-TERMINAL_DOMAIN-LIKE	
D742	SH2	SH2_DOMAIN	
D743	V-SNARE	T-SNARE_PROTEINS	SNARE	SNARE_FUSION_COMPLEX	V-SNARE_C	T_SNARE	
D744	DNA_BINDING_1	METHYLATED_DNA-PROTEIN_CYSTEINE_METHYLTRANSFERASE,_C-TERMINAL_DOMAIN	
D745	PRA-PH	HISE-LIKE_(PRA-PH)	
D746	SMI1/KNR4-LIKE	SMI1_KNR4	
D747	RIBOSOMAL_PROTEIN_S19	RIBOSOMAL_S19	
D748	PORPHOBIL_DEAMC	PORPHOBILINOGEN_DEAMINASE_(HYDROXYMETHYLBILANE_SYNTHASE),_C-TERMINAL_DOMAIN	
D749	ZF-CHY	CHY_ZINC_FINGER	
D750	GAF	GAF_DOMAIN	
D751	HRDC_DOMAIN_FROM_HELICASES	HELICASE_SGS1	HRDC	EXOSC10_HRDC_DOMAIN-LIKE	
D752	CYT-B5	CYTOCHROME_B5	
D753	ATP-SYNT_DE_N	EPSILON_SUBUNIT_OF_F1F0-ATP_SYNTHASE_N-TERMINAL_DOMAIN	P_SYNTHASE_ION_EPSILON_SUBUNIT_HYDROLASE_CF1_SYNTHESIS_CHAIN_HYDROGEN_	
D754	GIY-YIG	GIY-YIG_ENDONUCLEASE	GIYC	
D755	RIBOSOMAL_L27_PROTEIN	RIBOSOMAL_L27	BOSOMAL_L27_50S_RIBONUCLEOPROTEIN_CHLOROPLAST_MITOCHONDRIAL_PEPTIDE_60S_TRANSIT_PRECURSOR_	
D756	RIBOSOMAL_L44	RIBOSOMAL_PROTEIN_L44E	BOSOMAL_RIBONUCLEOPROTEIN_60S_L44_L44E_L41_RESISTANCE_50S_ANTIBIOTIC_CYCLOHEXIMIDE_	
D757	SEP	NSFL1_(P97_ATPASE)_COFACTOR_P47,_SEP_DOMAIN	
D758	HLH	HLH,_HELIX-LOOP-HELIX_DNA-BINDING_DOMAIN	
D759	STE50P-SAM	SAM_(STERILE_ALPHA_MOTIF)_DOMAIN	SAM_2	SAM	
D760	PWWP	PWWP_DOMAIN	
D761	ALPHA-MANN_MID	ALPHA-MANNOSIDASE,_DOMAIN_2	
D762	BIOTIN_LIPOYL	BIOTINYL/LIPOYL-CARRIER_PROTEINS_AND_DOMAINS	
D763	RNA_POL_RPB5_C	RPB5	
D764	HR1_REPEAT	HR1	
D765	EIF_4G1	EUKARYOTIC_INITIATION_FACTOR_4F_SUBUNIT_EIF4G,_EIF4E-BINDING_DOMAIN	
D766	U-BOX	UBOX	
D767	SWIB	SWIB/MDM2_DOMAIN	
D768	PB1	PB1_DOMAIN	
D769	SPOU_SUB_BIND	RNA_2'-O_RIBOSE_METHYLTRANSFERASE_SUBSTRATE_BINDING_DOMAIN	
D770	RAD10	XPF/RAD1/MUS81_NUCLEASE	PAIR_DNA_EXCISION_ERCC1_NUCLEOTIDE_DNA-BINDING_HYDROLASE_PROTEIN_ENDONUCLEASE_DAMAGE_	
D771	GAR1-LIKE_SNORNP	GAR1	BONUCLEOPROTEIN_H/ACA_NUCLEAR_BIOGENESIS_GAR1_SNORNP_SUBUNIT_RNA-BINDING_RIBOSOME_COMPLEX_	
D772	PABP	PABC_(PABP)_DOMAIN	
D773	RFX_DNA_BINDING	P4_ORIGIN-BINDING_DOMAIN-LIKE	
D774	HSCB_C	HSC20_(HSCB),_C-TERMINAL_OLIGOMERISATION_DOMAIN	
D775	RIBOSOMAL_PROTEIN_L37AE	RIBOSOMAL_L37AE	
D776	ATP_PHOSPHORIBOSYLTRANSFERASE_(ATP-PRTASE,_HISG),_REGULATORY_C-TERMINAL_DOMAIN	HISG_C	
D777	RIBOSOMAL_S16	RIBOSOMAL_PROTEIN_S16	
D778	ZF-CSL	CSL_ZINC_FINGER	
D779	SUBTILASE_PROPEPTIDES/INHIBITORS	INHIBITOR_I9	
D780	NOB1_ZINC_FINGER-LIKE	NOB1_ZN_BIND	
D781	NIFU	NIFU_C-TERMINAL_DOMAIN-LIKE	FU_NIFU_NITROGEN-FIXING_C-TERMINAL_FIXATION_NITROGEN_NIFU-LIKE_DOMAIN_CLUSTER_HESB/YADR/YFHF:NITROGEN-FIXING_	
D782	CAP_GLY	CAP-GLY_DOMAIN	
D783	RIBONUC_RED_LGN	R1_SUBUNIT_OF_RIBONUCLEOTIDE_REDUCTASE,_N-TERMINAL_DOMAIN	
D784	TFIIH_BTF_P62_N	TFIIH_DOMAIN	
D785	BOLA	BOLA-LIKE	
D786	CDC48_2	CDC48_DOMAIN_2-LIKE	
D787	ISY1_N-TERMINAL_DOMAIN-LIKE	ISY1	
D788	DEP	DEP_DOMAIN	
D789	CRAL_TRIO_N	CRAL/TRIO_N-TERMINAL_DOMAIN	
D790	TPK_B1_BINDING	THIAMIN_PYROPHOSPHOKINASE,_SUBSTRATE-BINDING_DOMAIN	
D791	RIBOSOMAL_S5	RIBOSOMAL_S5_PROTEIN,_N-TERMINAL_DOMAIN	
D792	C-TERMINAL_DOMAIN_OF_RPA32	RPA_C	
D793	MIT	MIT_DOMAIN	
D794	ATP-SYNT_AB_N	N-TERMINAL_DOMAIN_OF_ALPHA_AND_BETA_SUBUNITS_OF_F1_ATP_SYNTHASE	
D795	RIBOSOMAL_L12	RIBOSOMAL_PROTEIN_L7/12,_C-TERMINAL_DOMAIN	
D796	PEPTIDASE_S24	TYPE_1_SIGNAL_PEPTIDASE	
D797	RABGEF_MSS4	MSS4	
D798	TRANSCRIPTIONAL_COACTIVATOR_PC4_C-TERMINAL_DOMAIN	PC4	
D799	TIM10/DDP	ZF-TIM10_DDP	
D800	TRAM	TRAM_DOMAIN	
D801	TFIIA_GAMMA_C	TRANSCRIPTION_FACTOR_IIA_(TFIIA),_BETA-BARREL_DOMAIN	TFIIA	TFIIA_GAMMA_N	TRANSCRIPTION_FACTOR_IIA_(TFIIA),_ALPHA-HELICAL_DOMAIN	
D802	EB1	EB1_DIMERISATION_DOMAIN-LIKE	
D803	RPS17E-LIKE	RIBOSOMAL_S17E	
D804	RNA_POL_N	RNA_POLYMERASE_SUBUNIT_RPB10	
D805	LA	LA_DOMAIN	
D806	RIBOSOMAL_L28	RIBOSOMAL_PROTEIN_L28	
D807	SURE-LIKE	SURE	
D808	TRNA_SAD	THREONYL-TRNA_SYNTHETASE_(THRRS),_SECOND_'ADDITIONAL'_DOMAIN	
D809	GIDA-LIKE	GIDA	
D810	ACYL-COA_DH_M	ACYL-COA_OXIDASE_N-TERMINAL_DOMAINS	
D811	VPS23_C-TERMINAL_DOMAIN	VPS23_CORE	
D812	KH_2	PROKARYOTIC_TYPE_KH_DOMAIN_(KH-DOMAIN_TYPE_II)	
D813	RIBOSOMAL_L35P	RIBOSOMAL_PROTEIN_L35P	
D814	DCP1	
D815	SPC24-LIKE	SPC24	
D816	RNA_POL_RPB6	RPB6	
D817	RIBOSOMAL_L29	RIBOSOMAL_PROTEIN_L29_(L29P)	
D818	R3H	R3H_DOMAIN	
D819	RIBOSOMAL_S27E	RIBOSOMAL_PROTEIN_S27E	BOSOMAL_ZINC_METAL-BINDING_ZINC-FINGER_RIBONUCLEOPROTEIN_40S_S27_S27_S27E_SEQUENCE_	
D820	SECE	PREPROTEIN_TRANSLOCASE_SECE_SUBUNIT	
D821	RIBOSOMAL_L30	RIBOSOMAL_PROTEIN_L30P/L7E	
D822	RIBOSOMAL_L37E	RIBOSOMAL_PROTEIN_L37E	BOSOMAL_RRNA-BINDING_METAL-BINDING_RNA-BINDING_ZINC_RIBONUCLEOPROTEIN_ZINC-FINGER_L37_60S_L37E_	
D823	GYF	GYF_DOMAIN	
D824	RAD21_REC8	RAD21/REC8-LIKE	
D825	RIBOSOMAL_S14	RIBOSOMAL_PROTEIN_S14	
D826	XPA_C	DNA_REPAIR_FACTOR_XPA_DNA-_AND_RPA-BINDING_DOMAIN,_C-TERMINAL_SUBDOMAIN	
D827	RIBOSOMAL_PROTEIN_L24E	RIBOSOMAL_L24E	
D828	SRF-TF	SRF-LIKE	
D829	L51_S25_CI-B8	MITOCHONDRIAL_RIBOSOMAL_PROTEIN_L51/S25/CI-B8_DOMAIN	
D830	RIBOSOMAL_L32P	RIBOSOMAL_PROTEIN_L32P	
D831	NOP10P	NUCLEOLAR_RNA-BINDING_PROTEIN_NOP10-LIKE	
D832	KELCH_1	KELCH_MOTIF	
D833	COX17	COX17-LIKE	PPER_CHAPERONE_C_OXIDASE_CYTOCHROME_COX17_CHAPERONE_METAL-BINDING_MITOCHONDRION_ASSEMBLY_	
D834	XPC-BINDING	XPC-BINDING_DOMAIN	
D835	EPSILON_SUBUNIT_OF_MITOCHONDRIAL_F1F0-ATP_SYNTHASE	ATP-SYNT_EPS	
D836	TAP_C	TAP-C_DOMAIN-LIKE	
D837	F-BOX	F-BOX_DOMAIN	FBOX	
D838	RIBOSOMAL_S27	RIBOSOMAL_PROTEIN_S27A	
D839	DEK_C-TERMINAL_DOMAIN	DEK_C	
D840	ZZ	ZZ_DOMAIN	ZNF_ZZ	
D841	RIBOSOMAL_S18	RIBOSOMAL_PROTEIN_S18	
D842	RIBOSOMAL_L39	RIBOSOMAL_PROTEIN_L39E	BOSOMAL_L39_60S_RIBONUCLEOPROTEIN_L39_ISOFORM_L39E_CBG20586_A_CHROMOSOME_	
D843	ZF-AN1	AN1-LIKE_ZINC_FINGER	ZNF_AN1	
D844	ATP-DEPENDENT_RIBOFLAVIN_KINASE-LIKE	FLAVOKINASE	
D845	ZF-MYND	MYND_ZINC_FINGER	
D846	COPPER-FIST	ZINC_DOMAIN_CONSERVED_IN_YEAST_COPPER-REGULATED_TRANSCRIPTION_FACTORS	CU_FIST	
D847	CLATHRIN_PROPEL	CLATHRIN_HEAVY-CHAIN_TERMINAL_DOMAIN	
D848	SGL-LIKE	SGL	
D849	RIBOSOMAL_PROTEIN_L36	RIBOSOMAL_L36	
D850	E3_BINDING	PERIPHERAL_SUBUNIT-BINDING_DOMAIN_OF_2-OXO_ACID_DEHYDROGENASE_COMPLEX	
D851	GATA	ERYTHROID_TRANSCRIPTION_FACTOR_GATA-1	ZNF_GATA	
D852	SAP	SAP_DOMAIN	
D853	OST4	OLIGOSACCHARYLTRANSFERASE_SUBUNIT_OST4P	
D854	BRCT_DOMAIN	BRCT	
D855	ZF-NADH-PPASE	NADH_PYROPHOSPHATASE	
D856	TRM112P-LIKE	TRM112P	
D857	ZF-HIT	HIT_ZINC_FINGER	
D858	L-AMINOACID/POLYAMINE_OXIDASE	AMINO_OXIDASE	
D859	PROTEINASE_A_INHIBITOR_IA3	INHIBITOR_I34	
D860	C2	
D861	S1	
D862	SEL1	
D863	ADENYLSUCC_SYNT	
D864	AIP3	
D865	ZF-ZPR1	ZPR1	
D866	MCM	
D867	GLYCO_HYDRO_18	GLYCO_18	
D868	COG4	
D869	CNH	
D870	SPC7	
D871	AHS2	
D872	SET	
D873	MALIC_M	
D874	TBC	
D875	FOLB	
D876	POLAC	DNA_POL_A	
D877	SRP54	
D878	OMPDECASE	
D879	ERCC4	
D880	RHOGAP	
D881	AHS1	
D882	SHR3_CHAPERONE	
D883	PXA	
D884	RHOGEF	
D885	PIG-X	
D886	RASGAP	
D887	TLD	TLDC	
D888	LNS2	
D889	PRO_CA	
D890	IBR	
D891	MAD3_BUB1_I	
D892	TELOMERASE_RBD	
D893	MA3	
D894	SPT2	
D895	DALR_1	
D896	JMJC	
D897	PARBC	PARB	
D898	MGS	
D899	PCRF	
D900	STE	CLEAR_TRANSCRIPTION_METAL-BINDING_ZINC-FINGER_ZINC_FACTOR_DNA-BINDING_STE12_REPRESSOR_CANDIDA_	
D901	PI3K_C2	
D902	HIRAN	
D903	RQC	
D904	WH1	
D905	UME	
D906	HDAC_INTERACT	
D907	FDX-ACB	
D908	BIR	
D909	CPN10	
D910	NFU_N	
D911	GED	
D912	AARP2CN	
D913	GRAM	
D914	X8	
D915	SPT5-NGN	NGN	
D916	DNAJ	
D917	IBN_N	
D918	WSC	
D919	GIT_SHD	GIT	
D920	RANBPM_CRA	CRA	
D921	ZF-UBR	ZNF_UBR1	
D922	TEA	
D923	HSA	
D924	EIF-1A	EIF1A	ITIATION_FACTOR_TRANSLATION_1A_BIOSYNTHESIS_EUKARYOTIC_EIF-1A_AIF-1A_EIF-4C_1A_	
D925	CULLIN_NEDD8	
D926	DDT	
D927	CBFB_NFYA	CBF	
D928	HTH_3	HTH_XRE	
D929	AD_CYC_G-ALPHA	
D930	PSP	
D931	ZF-DBF	ZNF_DBF	
D932	G-PATCH	G_PATCH	
D933	ZF-BED	ZNF_BED	
D934	GRIP	
D935	RIIA	
D936	QLQ	
D937	JMJN	
D938	PBD	
D939	LISH	
D940	WH2	
D941	BUL1_C	RAIN_BUL2_CHROMOSOME_NRRL_PATHWAY_GLABRATA_KLUYVEROMYCES_CANDIDA_BUL1_LACTIS_	
D942	RAIN_PHO86_NRRL_PHOSPHATE_KLUYVEROMYCES_LACTIS_CHROMOSOME_YJL117W_GLABRATA_Y-_	PHO86	
D943	MBRANE_RECEPTOR_MITOCHONDRIAL_SUBUNIT_OUTER_TOM22_IMPORT_TRANSLOCASE_DEBARYOMYCES_STRAIN_	TOM22	
D944	MF_ALPHA_N	TING_PHEROMONE_ALPHA_FACTOR_ALPHA-PHEROMONE_PRECURSOR_CONTAINS:_ALPHA-1_BASIC_REPEAT_	MF_ALPHA	
D945	TUP_N	PEAT_WD_REPRESSOR_TRANSCRIPTION_TRANSCRIPTIONAL_TUP1_REGULATION_TRANSDUCER_REPRESSOR_STRAIN_	
D946	RIBOSOMAL_L38E	BOSOMAL_RIBONUCLEOPROTEIN_L38_60S_L38_L38E_FAMILY_STRAIN_MULTIGENE_NRRL_	
D947	MITOCHONDR_SOM1	MBRANE_SOM1_SOM1_PEPTIDE_INNER_TRANSIT_PRECURSOR_MITOCHONDRION_MITOCHONDRIAL_Q96VL8_	
D948	RIBOSOMAL_S17	BOSOMAL_S17_30S_RIBONUCLEOPROTEIN_RRNA-BINDING_RNA-BINDING_40S_S11_S17P_S11_	COLD_SHOCK_DNA-BINDING_DOMAIN-LIKE	
D949	BOSOMAL_S25_40S_RIBONUCLEOPROTEIN_S25_MULTIGENE_FAMILY_TRANSCRIPTION_STRAIN_DIRECT_	RIBOSOMAL_S25	
D950	ACT	ALL_SUBUNIT_ACETOLACTATE_SYNTHASE_SYNTHASE_TRANSFERASE_ACID_BIOSYNTHESIS_III_LYASE_	
D951	BOSOMAL_40S_S21_RIBONUCLEOPROTEIN_S21_ACETYLATION_DIRECT_SEQUENCING_SUBUNIT_PROTEIN_	RIBOSOMAL_S21E	
D952	DASH_DAM1	M1_CELL_KINETOCHORE_DIVISION_CYCLE_CHROMOSOME_DASH_OUTER_CENTROMERE_PARTITION_	
D953	OSPHORIBOSYL-AMP_BIOSYNTHESIS_CYCLOHYDROLASE_HYDROLASE_HISTIDINE_AMINO-ACID_PRA-CH_PHOSPHORIBOSYL-ATP_BIFUNCTIONAL_INCLUDES:_	PRA-CH	
D954	RIBOSOMAL_L29E	BOSOMAL_L29_60S_L29_RIBONUCLEOPROTEIN_METHYLATION_REPEAT_DIRECT_L29E_SEQUENCING_	
D955	BOSOMAL_L34_RIBONUCLEOPROTEIN_50S_CHLOROPLAST_PLASTID_L34_MITOCHONDRIAL_PEPTIDE_SEQUENCING_	RIBOSOMAL_L34	
D956	RPR	RPR_DOMAIN_(SMART_00582_)	
D957	JAB_MPN	JAB1/MPN_DOMAIN	
D958	ML	ML_DOMAIN	
D959	UAS_DOMAIN	UAS	
D960	PINC	PIN_DOMAIN	
D961	DUSP	DUSP,_DOMAIN_IN_UBIQUITIN-SPECIFIC_PROTEASES	
D962	SPT5_KOW_DOMAIN-LIKE	KOW	
D963	RRIER_ACYL_PHOSPHOPANTETHEINE_ACP_ACID_FATTY_BIOSYNTHESIS_LIPID_SYNTHESIS_CHLOROPLAST_	ACYL-CARRIER_PROTEIN_(ACP)	
D964	FABD-LIKE	
D965	DUF3414	
D966	MMS1	
D967	VPS10	
D968	AMP-BINDING	
D969	VOLTAGE-GATED_POTASSIUM_CHANNELS	
D970	BNR	
D971	MED5	
D972	ACETYL-COA_SYNTHETASE-LIKE	
D973	NRAP	
D974	SYNAPTOTAGMIN-LIKE_(S_VARIANT)	
D975	DUF3020	
D976	IKI3	
D977	NUP188	
D978	FMP27	
D979	GUN4-ASSOCIATED_DOMAIN	
D980	V_ATPASE_I	
D981	GLUCAN_SYNTHASE	
D982	CRT10	
D983	VPS35	
D984	DNA_POL_PHI	
D985	GLYCO_HYDRO_63	
D986	FLOCCULIN	
D987	MED16	
D988	SPB_INTERACTING	
D989	MOTOR_PROTEINS	
D990	PAT1	
D991	VID27	
D992	PDR_CDR	
D993	OLIGOXYLOGLUCAN_REDUCING_END-SPECIFIC_CELLOBIOHYDROLASE	
D994	NOP14	
D995	HRP1	
D996	SEC10	
D997	RHD3	
D998	BARREN	
D999	UTP14	
D1000	RRN6	
D1001	UTP8	
D1002	ACC_CENTRAL	
D1003	SPC97_SPC98	
D1004	NA_CA_EX	
D1005	MAP65_ASE1	
D1006	TCO89	
D1007	RED1	
D1008	DUF1712	
D1009	GLYCO_HYDRO_81	
D1010	OPT	
D1011	PEPTIDASE_S64	
D1012	PROKARYOTIC_PROTEASES	
D1013	SEC39	
D1014	SEC3	
D1015	NEUROLYSIN-LIKE	
D1016	GLYCO_HYDRO_47	
D1017	LCD1	
D1018	NUP84_NUP100	
D1019	KINETOCHOR_YBP2	
D1020	UFD2P_CORE	
D1021	COG6	
D1022	SLX4	
D1023	FTHFS	
D1024	UPF0061	
D1025	STT3	
D1026	TERPENE_SYNTHASES	
D1027	RAV1P_C	
D1028	NDC1_NUP	
D1029	CDC45	
D1030	SUR7	
D1031	SEC6	
D1032	NIC96	
D1033	COHESIN_LOAD	
D1034	NUCLEOPOR_NUP85	
D1035	IML2	
D1036	TRP	
D1037	ORC1-BINDING_DOMAIN	
D1038	KAR9	
D1039	EMP70	
D1040	LEUCINE-RICH_REPEAT_VARIANT	
D1041	SIR1	
D1042	RRN3	
D1043	MPP10	
D1044	MED17	
D1045	SART-1	
D1046	NPR3	
D1047	SFI1	
D1048	GPI16	
D1049	HCP-LIKE	
D1050	FBPA	
D1051	NUCLEOPORIN_C	
D1052	VPS52	
D1053	PEPTIDASE_M49	
D1054	MIRO	
D1055	RFT-1	
D1056	HPC2	
D1057	RNASE_Z-LIKE	
D1058	GLYCEROL_KINASE	
D1059	STYKC	
D1060	DHC_N1	
D1061	EIF-3C_N	
D1062	HYDANTOINASE_B	
D1063	THIF	
D1064	PHO4	
D1065	SAPS	
D1066	SIALIDASES_(NEURAMINIDASES)	
D1067	HSPBP1_DOMAIN	
D1068	AIRS_C	
D1069	AA_PERMEASE	
D1070	MFS_1	
D1071	ALG6_ALG8	
D1072	NPR2	
D1073	UVRD-HELICASE	
D1074	SKN1	
D1075	CLASS_I_ALPHA-1;2-MANNOSIDASE,_CATALYTIC_DOMAIN	
D1076	MITOFILIN	
D1077	MDM31_MDM32	
D1078	AATASE	
D1079	DUF3210	
D1080	TCP11	
D1081	THT1	
D1082	BAF1_ABF1	
D1083	ALKYLSULFATASE-LIKE	
D1084	FMP27_WPPW	
D1085	RAD17	
D1086	ATG22	
D1087	PIG-S	
D1088	PRMT5	
D1089	SLD3	
D1090	STN1	
D1091	PLAKOPHILIN_1_HELICAL_REGION	
D1092	DSL1	
D1093	GAA1	
D1094	DUF2347	
D1095	SOG2	
D1096	RGP1	
D1097	INIT_TRNA_PT	
D1098	GLYCO_TRANSF_20	
D1099	NHA1_C	
D1100	ANOCTAMIN	
D1101	DUF889	
D1102	ICE2	
D1103	PEPTIDASE_M3	
D1104	BETA-LACTAMASE_INHIBITOR_PROTEIN-II,_BLIP-II	
D1105	MON1	
D1106	CHAPS	
D1107	GLUCOAMYLASE	
D1108	PDI-LIKE	
D1109	GLYCO_TRANSF_22	
D1110	DUF2413	
D1111	TREHALOSE-6-PHOSPHATE_SYNTHASE,_OTSA	
D1112	RL_KLUYVEROMYCES_STRAIN_LACTIS_Y-_CEREVISIAE_YDR179WA_CHROMOSOME_Q03983_YDR179W-A_	
D1113	MUS7	
D1114	S_TKC	
D1115	TRANSP_CYT_PUR	
D1116	RINT1_TIP1	
D1117	GDA1_CD39	
D1118	NA_SULPH_SYMP	
D1119	DUF3535	
D1120	COATOMER_WDAD	
D1121	PAPAIN-LIKE	
D1122	SERINC	
D1123	RNA12	
D1124	NAD_BINDING_5	
D1125	DRC1-SLD2	
D1126	TIM54	
D1127	GLYCO_HYDRO_31	
D1128	PEPTIDASE_C1_2	
D1129	DUF3591	
D1130	APT1	
D1131	ISN1	
D1132	BUD22	
D1133	ZIP	
D1134	ERG4_ERG24	
D1135	STI1	
D1136	MORPH_PROTEIN1	
D1137	RIBOPHORIN_I	
D1138	LTV	
D1139	HCO3_COTRANSP	
D1140	NRPS_CONDENSATION_DOMAIN_(AMIDE_SYNTHASE)	
D1141	BUL1_N	
D1142	GLYCO_HYDRO_15	
D1143	CAS_CSE1	
D1144	PIGN	
D1145	MANNOSYL_TRANS2	
D1146	CHL4	
D1147	DUF2422	
D1148	DUF1253	
D1149	NITROGENASE_IRON_PROTEIN-LIKE	
D1150	MBOAT	
D1151	PEROXIN-3	
D1152	DDOST_48KD	
D1153	PROLYL_OLIGOPEPTIDASE,_N-TERMINAL_DOMAIN	
D1154	DUF89	
D1155	RSM22	
D1156	PAF1	
D1157	PEPTIDASE_M1	
D1158	SSF	
D1159	NA_H_EXCHANGER	
D1160	SVF1	
D1161	DHC_N2	
D1162	NOP53	
D1163	KAT11	
D1164	SNF2_N	
D1165	DUF1708	
D1166	PROCN	
D1167	PEPTIDASE_C50	
D1168	LGL_C	
D1169	TIP49	
D1170	HIM1	
D1171	UPF0052	
D1172	SHMT	
D1173	APG17	
D1174	FTR1	
D1175	MED3	
D1176	DUF1720	
D1177	NRAMP	
D1178	ORC6	
D1179	TFB2	
D1180	DIE2_ALG10	
D1181	AVL9	
D1182	DUF2722	
D1183	DUF3533	
D1184	DUF1744	
D1185	PAXNEB	
D1186	CLN3	
D1187	MGR1	
D1188	LESION_BYPASS_DNA_POLYMERASE_(Y-FAMILY),_CATALYTIC_DOMAIN	
D1189	GSF2	
D1190	DUF2235	
D1191	DUF3337	
D1192	BRO1	
D1193	FAT	
D1194	RNA_POL_I_A49	
D1195	PEX24P	
D1196	GLYCO_HYDRO_38C	
D1197	NOT1	
D1198	MATE	
D1199	RAIN_CHROMOSOME_NRRL_A_KLUYVEROMYCES_LACTIS_HANSENII_LIPOLYTICA_YARROWIA_DEBARYOMYCES_	
D1200	APG6	
D1201	TRNA_ME_TRANS	
D1202	NSE5	
D1203	REVISIAE_YKL077W_P36081_SACCHAROMYCES_IPF15116_CANDIDA_SMY1-MUD2_ADR134CP_FUNCTION_SINGLETON_	
D1204	ALPHA-MANNOSIDASE,_C-TERMINAL_DOMAIN	
D1205	YPT/RAB-GAP_DOMAIN_OF_GYP1P	
D1206	PALH	
D1207	MAD	
D1208	VPS16_N	
D1209	ACYL_TRANSF_1	
D1210	BPL_N	
D1211	ISH1	
D1212	REVISIAE_YGR122W_P53272_SACCHAROMYCES_MEP1-PPT1_AAR081CP_SINGLETON_	
D1213	DUF2424	
D1214	DUF2075	
D1215	ALG3	
D1216	GLU_SYNTHASE	
D1217	CSE1	
D1218	COPI_C	
D1219	NPD	
D1220	PFOR_PP_MODULE	
D1221	REVISIAE_YBL081W_P38180_RHK1-PET112_SACCHAROMYCES_	
D1222	LEO1	
D1223	GLYCO_HYDRO_76	
D1224	PAP1	
D1225	APG9	
D1226	VAR1	
D1227	DUF3468	
D1228	DUF3402	
D1229	VPS53_N	
D1230	PEPTIDASE_A22B	
D1231	MANGANESE-DEPENDENT_INORGANIC_PYROPHOSPHATASE_(FAMILY_II)	
D1232	NAB6_MRNP_BDG	
D1233	MSC	
D1234	ORNITHINE_CYCLODEAMINASE-LIKE	
D1235	DSL1_N	
D1236	MED13_C	
D1237	GCD14	
D1238	DNASE_I-LIKE	
D1239	ROMOSOME_CELL_FIDELITY_CENTRAL_GLABRATA_MEIOSIS_TRANSMISSION_MITOSIS_CANDIDA_STRAIN_	
D1240	DIHYDROOROTASE	
D1241	TAU95	
D1242	COX15-CTAA	
D1243	TAP42	
D1244	EXS	
D1245	USO1_P115_HEAD	
D1246	DOR1	
D1247	TRNA(1-METHYLADENOSINE)_METHYLTRANSFERASE-LIKE	
D1248	DUF1682	
D1249	ORC2	
D1250	NSE4	
D1251	MIS12_COMPONENT	
D1252	PSN	
D1253	YICI_CATALYTIC_DOMAIN-LIKE	
D1254	MED1	
D1255	SECURIN	
D1256	SYJA_N	
D1257	RUBISCO_LSMT_CATALYTIC_DOMAIN	
D1258	CYCLIN_A/CDK2-ASSOCIATED_P19,_SKP2	
D1259	SEC15	
D1260	TTL	
D1261	V2_CEREVISIAE_MEMBRANE_YDR202C_IPF19660_SACCHAROMYCES_Q03956_CANDIDA_VACUOLAR_V-ATPASE_	
D1262	DOPEY_N	
D1263	DUF726	
D1264	CELL_CYCLE_ARREST_PROTEIN_BUB3	
D1265	CELLULASES_CATALYTIC_DOMAIN	
D1266	RNASE_H2-YDR279	
D1267	DUF654	
D1268	SCS3P	
D1269	CRCB	
D1270	DUF2036	
D1271	DUF2351	
D1272	SPX	
D1273	REP_4	
D1274	P120GAP_DOMAIN-LIKE	
D1275	NPA1	
D1276	VTC	
D1277	TRICORN_PROTEASE_DOMAIN_2	
D1278	LGE1	
D1279	DIPHTHAMIDE_SYN	
D1280	CTP_TRANSF_1	
D1281	SUBTILASES	
D1282	HISTONE_LYSINE_METHYLTRANSFERASES	
D1283	RIBOKINASE-LIKE	
D1284	DUF221	
D1285	DAGAT	
D1286	CHOLINE_TRANSPO	
D1287	ALO	
D1288	MEMO	
D1289	CPSF_A	
D1290	NATB_MDM20	
D1291	ZN-DEPENDENT_ARGININE_CARBOXYPEPTIDASE-LIKE	
D1292	5'-NUCLEOTIDASE_(SYN._UDP-SUGAR_HYDROLASE),_N-TERMINAL_DOMAIN	
D1293	DUF605	
D1294	GCD10P	
D1295	UAA	
D1296	CRM1_C	
D1297	MEIOTIC_REC114	
D1298	UPF0160	
D1299	TIMELESS	
D1300	SEPTIN	
D1301	PFKB	
D1302	RAP30/74_INTERACTION_DOMAINS	
D1303	DUS	
D1304	DAP3	
D1305	VPS16_C	
D1306	DUF747	
D1307	NPL4	
D1308	NBP1	
D1309	BYSTIN	
D1310	ARSA_ATPASE	
D1311	HDA2-3	
D1312	ROGDI_LZ	
D1313	GALACTURONASE	
D1314	GLYCO_HYDRO_28	
D1315	NOC2	
D1316	GPDQ-LIKE	
D1317	TRANSFERASE	
D1318	CDC50	
D1319	RAN-BINDING	
D1320	MTC	
D1321	SAH/MTA_DEAMINASE-LIKE	
D1322	ANP1	
D1323	RNA1P_(RANGAP1),_N-TERMINAL_DOMAIN	
D1324	DNA-REPAIR_PROTEIN_XRCC1	
D1325	PYRH-LIKE	
D1326	DIT1_PVCA	
D1327	PS_DCARBXYLASE	
D1328	DUF833	
D1329	OFD1_CTDD	
D1330	AAR2	
D1331	KTI12	
D1332	DUF2408	
D1333	DUF3543	
D1334	PEPTIDASE_M22	
D1335	N2227	
D1336	SDA1	
D1337	GROUP_I_MOBILE_INTRON_ENDONUCLEASE	
D1338	BAC_SURFACE_AG	
D1339	CHS3P	
D1340	DUF3115	
D1341	DEOB_CATALYTIC_DOMAIN-LIKE	
D1342	ARGININE_METHYLTRANSFERASE	
D1343	D123	
D1344	METALLOPHOS	
D1345	DUF663	
D1346	RAIN_NRRL_KLUYVEROMYCES_LACTIS_CHROMOSOME_GLABRATA_WALL_Y-_AER320CP_MATRIX_	
D1347	SULFATE_TRANSP	
D1348	TFIIF_BETA	
D1349	DSL1_C	
D1350	APH	
D1351	PPP4R2	
D1352	REVISIAE_YOR279C_SACCHAROMYCES_MSES_AER355CP_Q12192_NUCLEAR_REPRESSION_S0005805_FACTOR_	
D1353	COAB-LIKE	
D1354	DUF171	
D1355	AF1104-LIKE	
D1356	GALACTOSE_OXIDASE,_CENTRAL_DOMAIN	
D1357	PET127	
D1358	RNA_POL_RPC82	
D1359	NUP160	
D1360	DUF908	
D1361	MED18	
D1362	MANNOSYL_TRANS3	
D1363	PORIN_3	
D1364	PEPTIDASE_S8	
D1365	TRM13	
D1366	LUNG_7-TM_R	
D1367	MIT_RIBOS_MRP51	
D1368	HYDANTOINASE_A	
D1369	PEPTIDASE_C54	
D1370	ARRESTIN_C	
D1371	GLU_SYN_CENTRAL	
D1372	SDS3	
D1373	DHO_DH	
D1374	YTP1	
D1375	DUP	
D1376	PEPTIDASE_C14	
D1377	DASH_SPC34	
D1378	COATOMER_E	
D1379	SPO22	
D1380	DUF2454	
D1381	NCA2	
D1382	TFB4	
D1383	BETA_ELIM_LYASE	
D1384	LAMBDA_INTEGRASE-LIKE,_CATALYTIC_CORE	
D1385	PER1	
D1386	CUTINASE-LIKE	
D1387	RPA1889-LIKE	
D1388	HYPOTHETICAL_PROTEIN_VC1974	
D1389	MIP	
D1390	DNA_PRIMASE_LRG	
D1391	HAP2_ELONG	
D1392	GET2	
D1393	NAGD-LIKE	
D1394	DUF3554	
D1395	FGGY_N	
D1396	PROLINE_IMINOPEPTIDASE-LIKE	
D1397	POL_ALPHA_B_N	
D1398	STE2	
D1399	TYPE_II_CHITINASE	
D1400	HALOALKANE_DEHALOGENASE	
D1401	CHORISMATE_BIND	
D1402	GPP34	
D1403	STE3	
D1404	PEX19	
D1405	PESCADILLO_N	
D1406	DUF1162	
D1407	DUF3608	
D1408	HLYIII	
D1409	YEAZ-LIKE	
D1410	SURF1	
D1411	FRAG1	
D1412	COATAMER_BETA_C	
D1413	YL1	
D1414	POC1	
D1415	CELLULASE	
D1416	ATP11	
D1417	HYPOTHETICAL_PROTEIN_HI1317	
D1418	ALPHA-MANNOSIDASE	
D1419	PREDICTED_HYDROLASES_COF	
D1420	LETM1	
D1421	APHC	
D1422	TRF	
D1423	CTP_SYNTH_N	
D1424	SE	
D1425	N-6_DNA_METHYLASE-LIKE	
D1426	COATOMER_APPENDAGE_DOMAIN	
D1427	AMINOMETHYLTRANSFERASE_FOLATE-BINDING_DOMAIN	
D1428	N1221	
D1429	HK	
D1430	3BETA_HSD	
D1431	CCP-LIKE	
D1432	FOLYLPOLYGLUTAMATE_SYNTHETASE	
D1433	DUF124	
D1434	CARB_KINASE	
D1435	EPOXIDE_HYDROLASE	
D1436	GLYCO_HYDRO_38	
D1437	L005C_CEREVISIAE_P53195_GOLGI_SACCHAROMYCES_DOR1_WITH_MEMBRANE_COMPLEX_STACK_	
D1438	YFCE-LIKE	
D1439	ATP-SYNT_S1	
D1440	MMP37	
D1441	SIP1	
D1442	GPI2	
D1443	IGPS	
D1444	INS_P5_2-KIN	
D1445	DUF410	
D1446	EIF3_SUBUNIT	
D1447	GAMMA-COP	
D1448	CDC73	
D1449	GLYOXALASE_II_(HYDROXYACYLGLUTATHIONE_HYDROLASE)	
D1450	P34-ARC	
D1451	DUF2305	
D1452	PTERIN_BIND	
D1453	ELP3	
D1454	RCD1	
D1455	KETOACYL-SYNT	
D1456	DFP	
D1457	TRNA_LIG_CPD	
D1458	SURF4	
D1459	BOP1NT	
D1460	DUF300	
D1461	2788_CEREVISIAE_DNA-BINDING_NUCLEAR_SCT1-HIR1_YBL010C_SACCHAROMYCES_	
D1462	TYRA_DIMERIZATION_DOMAIN-LIKE	
D1463	DECARBOXYLASE	
D1464	PYRUVATE-FERREDOXIN_OXIDOREDUCTASE,_PFOR,_DOMAIN_III	
D1465	NHL_REPEAT	
D1466	ATP-SYNT_10	
D1467	ARFAPTIN,_RAC-BINDING_FRAGMENT	
D1468	HALOPEROXIDASE	
D1469	DUF572	
D1470	RL_KLUYVEROMYCES_PAS5_STRAIN_LACTIS_PEROXISOMAL_INITIATION_METAL-BINDING_Y-_CEREVISIAE_	
D1471	CROTONASE-LIKE	
D1472	DUF185	
D1473	EPIMERASE	
D1474	CARBOXYLESTERASE	
D1475	RIBOSOMAL_S8E	
D1476	YEBC-LIKE	
D1477	RAD1	
D1478	NUP96	
D1479	R046C_CEREVISIAE_SACCHAROMYCES_AEL108WP_S0001754_ACETYLATION_COLONIES_PET10_MEMBRANE_DIRECT_	
D1480	LEUKOTRIENE_A4_HYDROLASE_CATALYTIC_DOMAIN	
D1481	DUF2407	
D1482	SUN	
D1483	ATG27	
D1484	ARV1	
D1485	IPPT	
D1486	MAM1	
D1487	DUF28	
D1488	DUF3453	
D1489	INHIBITOR_OF_APOPTOSIS_(IAP)_REPEAT	
D1490	COPIICOATED_ERV	
D1491	DUF3722	
D1492	LICD	
D1493	PQ-LOOP	
D1494	P6-MHP1_YJL043W_YPT52-DBP7_	
D1495	60KD_IMP	
D1496	THO2	
D1497	RTA1	
D1498	LAGLIDADG_1	
D1499	UBIA	
D1500	GLYCO_TRANSF_34	
D1501	XRN_N	
D1502	PEX2_PEX12	
D1503	ATP_BIND_1	
D1504	EBP2	
D1505	MKT1_C	
D1506	CYTO_HEME_LYASE	
D1507	PRP3	
D1508	SSL1	
D1509	YJEF_C-TERMINAL_DOMAIN-LIKE	
D1510	PET122	
D1511	LUC7	
D1512	DUF1776	
D1513	DNA_POL_E_B	
D1514	SCRAMBLASE	
D1515	NAD_BINDING_4	
D1516	CANDIDA_ALS_N	
D1517	RNA_POL_3_RPC31	
D1518	ATG13	
D1519	NAGB-LIKE	
D1520	PUL	
D1521	IMS	
D1522	UTP21	
D1523	SUCCINYL-COA_SYNTHETASE,_BETA-CHAIN,_N-TERMINAL_DOMAIN	
D1524	PMT	
D1525	DPP6_CATALYTIC_DOMAIN-LIKE	
D1526	YHHF-LIKE	
D1527	YIF1	
D1528	PDXS-LIKE	
D1529	YHFI-LIKE	
D1530	GLE1	
D1531	HYPOXIA-INDUCIBLE_FACTOR_HIF_IHHIBITOR_(FIH1)	
D1532	MOCO_BIOSYNTHESIS_PROTEINS	
D1533	CPSF73-100_C	
D1534	AQUAPORIN-LIKE	
D1535	RIBA-LIKE	
D1536	HIRA	
D1537	EXOSTOSIN	
D1538	DNA_REPLICATION_INITIATOR_(CDC21/CDC54)_N-TERMINAL_DOMAIN	
D1539	SPOIIE	
D1540	DUF913	
D1541	DUF159	
D1542	CLASP_N	
D1543	PIH1	
D1544	FLP_C	
D1545	NOP52	
D1546	ELO	
D1547	SAW1	
D1548	BAC_GDH	
D1549	PEPTIDASE_M48	
D1550	CITMHS	
D1551	DDE	
D1552	SMC_NSE1	
D1553	UTP11	
D1554	TAF4	
D1555	LMBE-LIKE	
D1556	HYPOTHETICAL_PROTEIN_YBL036C	
D1557	CAT-LIKE	
D1558	RAIN_NRRL_KLUYVEROMYCES_LACTIS_CHROMOSOME_GOLGI_GLABRATA_AAR104WP_Y-_CANDIDA_	
D1559	MAGE	
D1560	DUF775	
D1561	OXYGEN-INDEPENDENT_COPROPORPHYRINOGEN_III_OXIDASE_HEMN	
D1562	CPDASE	
D1563	PEPTIDASE_C13	
D1564	RAD54_N	
D1565	DHN_ALDOLASE/EPIMERASE	
D1566	PGAP1	
D1567	POP1	
D1568	UPF0121	
D1569	HUS1	
D1570	THE_SPINDLE_ASSEMBLY_CHECKPOINT_PROTEIN_MAD2	
D1571	6-PHOSPHOFRUCTO-2-KINASE/FRUCTOSE-2,6-BISPHOSPHATASE,_PHOSPHATASE_DOMAIN	
D1572	UNC-50	
D1573	ABA_GPCR	
D1574	MBA1	
D1575	DUF2401	
D1576	5'-NUCLEOTIDASE_(SYN._UDP-SUGAR_HYDROLASE),_C-TERMINAL_DOMAIN	
D1577	INTEIN_ENDONUCLEASE	
D1578	PHOSPHATE_BINDING_PROTEIN-LIKE	
D1579	CASP_C	
D1580	SAC3_GANP	
D1581	REVISIAE_P50945_YNL100W_SACCHAROMYCES_TRANSMEMBRANE_MEMBRANE_YNL100WP_POL1-RAS2_SINGLETON_AER379CP_	
D1582	NOT3	
D1583	DUF3434	
D1584	MGM101P	
D1585	CUT8	
D1586	CLATHRIN_LG_CH	
D1587	VPS5	
D1588	2-OXOACID_DH	
D1589	RHODOPSIN-LIKE	
D1590	DUF2370	
D1591	METHYLTRANSF_8	
D1592	OPI1	
D1593	FGGY_C	
D1594	O-ACETYLTRANSFERASE	
D1595	CTNS	
D1596	NMD3	
D1597	RNA_LIG_T4_1	
D1598	CARBOXYLESTERASE/THIOESTERASE_1	
D1599	UNDECAPRENYL_DIPHOSPHATE_SYNTHASE	
D1600	DBL_HOMOLOGY_DOMAIN_(DH-DOMAIN)	
D1601	RIC1	
D1602	GRASP55_65	
D1603	PLSC	
D1604	ASP_GLU_RACE	
D1605	FSH1	
D1606	BCR-HOMOLOGY_GTPASE_ACTIVATION_DOMAIN_(BH-DOMAIN)	
D1607	LRS4	
D1608	HORMA	
D1609	UPF0016	
D1610	DUF2428	
D1611	VAC_IMPORTDEG	
D1612	MRE11_DNA_BIND	
D1613	DYNEIN_HEAVY	
D1614	CAC2371-LIKE	
D1615	EAP30	
D1616	GIT3	
D1617	UBIQUITIN_CARBOXYL-TERMINAL_HYDROLASE_UCH-L	
D1618	MTNX-LIKE	
D1619	SPB1_C	
D1620	CHAC	
D1621	PAC2	
D1622	NMT1	
D1623	DUF676	
D1624	ABHYDROLASE_2	
D1625	HYDROXY-O-METHY	
D1626	ROT1	
D1627	GUANIDINOACETATE_METHYLTRANSFERASE	
D1628	LEUKOTRIENE_A4_HYDROLASE_N-TERMINAL_DOMAIN	
D1629	SNF5	
D1630	ENOLASE-PHOSPHATASE_E1	
D1631	LEUD-LIKE	
D1632	RL_KLUYVEROMYCES_STRAIN_LACTIS_MCM22_CELL_CENTRAL_MEIOSIS_Y-_MITOSIS_	
D1633	PEX11	
D1634	SPT20	
D1635	DNA2	
D1636	AD-003_PROTEIN-LIKE	
D1637	COQ4	
D1638	DUF1691	
D1639	TYW3	
D1640	NOP16	
D1641	DUF1620	
D1642	DHQUINASE_I	
D1643	SSO0622-LIKE	
D1644	BETA-PHOSPHOGLUCOMUTASE-LIKE	
D1645	PORPHOBIL_DEAM	
D1646	PRENYLTRANSF	
D1647	ERG2_SIGMA1R	
D1648	VIT1	
D1649	GCV_T	
D1650	PDT	
D1651	DUF2431	
D1652	DUF3294	
D1653	PEPTIDASE_C48	
D1654	EIF2A	
D1655	PMM	
D1656	DER1	
D1657	PEROXIDASE	
D1658	THG1	
D1659	HVSL	
D1660	SEC62	
D1661	NSENSE-MEDIATED_DECAY_MRNA_	
D1662	MUR_LIGASE_M	
D1663	HYDANT_A_N	
D1664	EOS1	
D1665	LIPASE	
D1666	ADENAIN-LIKE	
D1667	ALMT	
D1668	DUF3449	
D1669	VALRS/ILERS/LEURS_EDITING_DOMAIN	
D1670	DUF699	
D1671	SYBINDIN	
D1672	FA_DESATURASE	
D1673	URB2	
D1674	PYRUVATE_OXIDASE_AND_DECARBOXYLASE_PP_MODULE	
D1675	RIBOFLAVIN_SYNTHASE	
D1676	PHOSPHOSERINE_PHOSPHATASE	
D1677	SURF6	
D1678	SHQ1	
D1679	VACUOLAR_SORTING_PROTEIN_DOMAIN	
D1680	RIBOSOMAL_S3AE	
D1681	PHOSDUCIN	
D1682	RNA_ME_TRANS	
D1683	SLU7	
D1684	MEI5	
D1685	RNA_POL_I_TF	
D1686	BETA-CARBONIC_ANHYDRASE,_CAB	
D1687	DUF3321	
D1688	PIR	
D1689	SNO	
D1690	GRP1_FUN34_YAAH	
D1691	SOR_SNZ	
D1692	WRBA-LIKE	
D1693	NMRA	
D1694	ERV26	
D1695	PAAI/YDII-LIKE	
D1696	SPO7	
D1697	SHE9_MDM33	
D1698	DUF1709	
D1699	ATP-GRASP_2	
D1700	P4HC	
D1701	METHENYLTETRAHYDROFOLATE_SYNTHETASE	
D1702	O1_SACCHAROMYCES_KLUYVERI_CEREVISIAE_P53604_YNR049C_Q9UVP9_	
D1703	METHYLTRANSF_4	
D1704	MED14	
D1705	PRP38	
D1706	ILVH-LIKE	
D1707	QUINOHEMOPROTEIN_AMINE_DEHYDROGENASE_B_CHAIN	
D1708	DNA_REPAIR_GLYCOSYLASE,_2_C-TERMINAL_DOMAINS	
D1709	NUCLEASE	
D1710	MED20	
D1711	PUT_PHOSPHATASE	
D1712	PEPTIDASE_S9	
D1713	DUF383	
D1714	MOCO_CARRIER_PROTEIN-LIKE	
D1715	COFD-LIKE	
D1716	BETA_1,4_GALACTOSYLTRANSFERASE_(B4GALT1)	
D1717	MOZ_SAS	
D1718	TAP-LIKE	
D1719	MEVALONATE_5-DIPHOSPHATE_DECARBOXYLASE	
D1720	BAP31	
D1721	MER2	
D1722	COBW	
D1723	PYC_OADA	
D1724	PEPTIDASE_M41	
D1725	MYOSIN_TH1	
D1726	IPP_ISOMERASE-LIKE	
D1727	INTEGRIN_A_(OR_I)_DOMAIN	
D1728	SMK-1	
D1729	DUF1742	
D1730	VEL1P	
D1731	GARS_A	
D1732	CLP1	
D1733	KRI1	
D1734	APG5	
D1735	FIG1	
D1736	BB1717-LIKE	
D1737	DUF619	
D1738	SSU72	
D1739	DRF_FH3	
D1740	DUF2421	
D1741	5-FTHF_CYC-LIG	
D1742	MAT1	
D1743	NUC173	
D1744	MND1	
D1745	SBF	
D1746	PAM	
D1747	PRAI	
D1748	SIN_N	
D1749	ZF-DNA_POL	
D1750	ATP-SYNT_D	
D1751	PEPTIDASE_C12	
D1752	DUF2410	
D1753	TROPOMYOSIN	
D1754	DIATOR_RNA_STRAIN_REGULATION_TRANSCRIPTION_POLYMERASE_II_TRANSCRIPTIONAL_CHROMOSOME_NRRL_	
D1755	TOSKELETON_ACTIN-BINDING_INTERACTING_STRUCTURAL_SEQUENCE_PHOSPHORYLATION_TALIN_HUNTINGTIN_RIKEN_FULL_	
D1756	ROX3	
D1757	LIPASE_GDSL	
D1758	ATG31	
D1759	R251W_CEREVISIAE_P53317_SACCHAROMYCES_AER300CP_SINGLETON_MGA1-GCN4_	
D1760	DUF155	
D1761	EMP24_GP25L	
D1762	R008W_P43592_CEREVISIAE_SACCHAROMYCES_CYCLE_AEL293CP_CELL_ARREST_SINGLETON_FACTOR_	
D1763	PEMT	
D1764	DUF106	
D1765	WLM	
D1766	FTSH_PROTEASE_DOMAIN-LIKE	
D1767	TAFII55_N	
D1768	RAIN_NRRL_KLUYVEROMYCES_LACTIS_CHROMOSOME_DAL81-YVH1_GLABRATA_Y-_ACL094WP_CANDIDA_	
D1769	DYNAMITIN	
D1770	CTR	
D1771	LUM_BINDING	
D1772	TIP41	
D1773	GPI1	
D1774	INOSICASE	
D1775	STE5_C	
D1776	EEIG1	
D1777	DUF2034	
D1778	TPT1/KPTA	
D1779	MUTT-LIKE	
D1780	RADICAL_SAM	
D1781	TPP_ENZYME_N	
D1782	RESIII	
D1783	PHO88	
D1784	GTI1_PAC2	
D1785	DUF1605	
D1786	MED6	
D1787	CHD5	
D1788	CALCIPRESSIN	
D1789	TRS120	
D1790	UPF2	
D1791	FUNGAL_ZINC_PEPTIDASE	
D1792	CALMODULIN-LIKE	
D1793	NAD_BINDING_6	
D1794	SNF7	
D1795	COAE	
D1796	INTEIN_(PROTEIN_SPLICING_DOMAIN)	
D1797	GALACTOSIDE_ACETYLTRANSFERASE-LIKE	
D1798	ARYLAMINE_N-ACETYLTRANSFERASE	
D1799	SRPRB	
D1800	DUF3507	
D1801	RNA_POLI_A34	
D1802	PTS_2-RNA	
D1803	FAR-17A_AIG1	
D1804	COQ7	
D1805	RRS1	
D1806	DSHCT	
D1807	SCO1-SENC	
D1808	RRAA-LIKE	
D1809	DDHD	
D1810	CDC37_N	
D1811	ANSCRIPTION_MEIOSIS_ACTIVATOR_REGULATION_REC104_RECOMBINATION_MEIOTIC_	
D1812	TRANSLATIONAL_MACHINERY_COMPONENTS	
D1813	LAGLIDADG_2	
D1814	ARB2	
D1815	DUF1349	
D1816	RNA_POL_RPB1_R	
D1817	ATG11	
D1818	RIBOSOMAL_S7E	
D1819	PGA1	
D1820	ALG14	
D1821	UFD1	
D1822	MED8	
D1823	R034W_CEREVISIAE_SACCHAROMYCES_P40022_PIP1-GLN3_SINGLETON_AGR234WP_YEM4_	
D1824	N6-ADENINEMLASE	
D1825	YML079-LIKE	
D1826	TRNA_SPLICING_PRODUCT_APPR>P_CYCLIC_NUCLEOTIDE_PHOSPHODIESTERASE	
D1827	REVISIAE_YLR356W_SACCHAROMYCES_SCM4P_Q06485_P32564_YLR356WP_YGR049W_SCM4_AEL283CP_	
D1828	PEPTIDASE_M76	
D1829	YIP1	
D1830	SPC22	
D1831	DUF866	
D1832	PEPTIDASE_A2B	
D1833	CPDC	
D1834	MRG	
D1835	ECH	
D1836	PENTA-EF-HAND_PROTEINS	
D1837	OSCP	
D1838	SEC66	
D1839	CONSERVED_CARBOXYLASE_DOMAIN	
D1840	MAL13P1.257-LIKE	
D1841	KEI1	
D1842	DUF1640	
D1843	APC15P	
D1844	UPF0220	
D1845	CWF_CWC_15	
D1846	N-SET	
D1847	NOT2_3_5	
D1848	EPL1	
D1849	GLYCOS_TRANSF_4	
D1850	RPN7	
D1851	NADC_C-TERMINAL_DOMAIN-LIKE	
D1852	BETA-D-XYLOSIDASE_C-TERMINAL_DOMAIN-LIKE	
D1853	MANNOSE_6-PHOSPHATE_RECEPTOR_DOMAIN	
D1854	CHAPERONE_J-DOMAIN	
D1855	INTRON_MATURAS2	
D1856	UPF0113	
D1857	QRPTASE_C	
D1858	DUF947	
D1859	THF_DHG_CYH_C	
D1860	MAT_ALPHA1	
D1861	CHAPERONE_DMP	
D1862	ALB1	
D1863	APBA	
D1864	BADF/BADG/BCRA/BCRD-LIKE	
D1865	VWA	
D1866	TRNA_M1G_MT	
D1867	METHYLTRANSF_6	
D1868	DUF2405	
D1869	MEVALONATE_KINASE	
D1870	NAD_BINDING_2	
D1871	IST1	
D1872	DUF1689	
D1873	DUF788	
D1874	MTR2	
D1875	SEC14	
D1876	FGAM_SYNTHASE_PURL,_PURS-LIKE_DOMAIN	
D1877	YDEN-LIKE	
D1878	ALPHA-KETOACID_DEHYDROGENASE_KINASE,_C-TERMINAL_DOMAIN	
D1879	SSP2_C-TERMINAL_DOMAIN-LIKE	
D1880	TBPIP	
D1881	BCS1_N	
D1882	DHH	
D1883	CYTOCHROME_P450_REDUCTASE_N-TERMINAL_DOMAIN-LIKE	
D1884	PIG-U	
D1885	USE1	
D1886	MAGNESIUM-DEPENDENT_PHOSPHATASE-1,_MDP1	
D1887	PDCD2_C	
D1888	FOLLICULIN	
D1889	NODULIN-LIKE	
D1890	DUF21	
D1891	PAM17	
D1892	BOT1P	
D1893	YICI_N-TERMINAL_DOMAIN-LIKE	
D1894	C-TERMINAL_DOMAIN_OF_GLUTAMYL-TRNA_SYNTHETASE_(GLURS)	
D1895	REDOXIN	
D1896	RER1	
D1897	TRNA_LIG_KINASE	
D1898	MED4	
D1899	N5-CAIR_MUTASE_(PHOSPHORIBOSYLAMINOIMIDAZOLE_CARBOXYLASE,_PURE)	
D1900	EST3	
D1901	ALPHA-KETOACID_DEHYDROGENASE_KINASE,_N-TERMINAL_DOMAIN	
D1902	ILVN	
D1903	DUF1706	
D1904	PIG-F	
D1905	PEP3_VPS18	
D1906	HBRB	
D1907	RIBOSOMAL_L13E	
D1908	RETICULON	
D1909	DUF2010	
D1910	ESCRT-II	
D1911	OST3_OST6	
D1912	HISG	
D1913	DIHYDROPTEROATE_SYNTHETASE	
D1914	FMN_BIND_2	
D1915	TOM37_C	
D1916	PHB	
D1917	TRNA_SYNT_1C_R1	
D1918	MAK10	
D1919	MAF1	
D1920	CGI-121	
D1921	DED_CYTO	
D1922	A1PP	
D1923	DIHYDROPYRIMIDINE_DEHYDROGENASE,_N-TERMINAL_DOMAIN	
D1924	ALAX-LIKE	
D1925	F20056_CANDIDA_YIL057C_P40188_CEREVISIAE_SACCHAROMYCES_ADL065WP_SNP1-GPP1_GLABRATA_STRAIN_	
D1926	U6-SNRNA_BDG	
D1927	ERF4	
D1928	DUF3385	
D1929	RXT2_N	
D1930	CHEY-RELATED	
D1931	PSF1_N-TERMINAL_DOMAIN-LIKE	
D1932	DUF2962	
D1933	DUF592	
D1934	BCDHK_ADOM3	
D1935	DUF3381	
D1936	SPC25	
D1937	PEROXIN-13_N	
D1938	DUF1212	
D1939	SKIP_SNW	
D1940	FMP27_GFWDK	
D1941	TIM17	
D1942	LAS1	
D1943	RNASE_P_POP3	
D1944	A22_STRAIN_NRRL_DEBARYOMYCES_LACTIS_CHROMOSOME_HANSENII_KLUYVEROMYCES_E_AAL048WP_	
D1945	LYSINE_DECARBOX	
D1946	TAN	
D1947	PRELI	
D1948	DASH_SPC19	
D1949	UNC45-CENTRAL	
D1950	RFC1	
D1951	SEC34	
D1952	NUDIX	
D1953	DUF2578	
D1954	STEROID_DH	
D1955	NDC80_HEC	
D1956	HALOPEROXIDASE_(BROMOPEROXIDASE)	
D1957	G10	
D1958	SPT16	
D1959	DUF2011	
D1960	GTP_CYCLOHYDRO2	
D1961	DUF3605	
D1962	P6_NRRL_P/MRP_STRAIN_LACTIS_PROCESSING_KLUYVEROMYCES_SUBUNIT_ACL177WP_YGR030C_	
D1963	YVTN_REPEAT	
D1964	TRMB-LIKE	
D1965	UPF0020	
D1966	PTPLA	
D1967	THOC7	
D1968	MID2	
D1969	ASPARTOKINASE_ALLOSTERIC_DOMAIN-LIKE	
D1970	CELL_CYCLE_CONTROL_PHOSPHATASE,_CATALYTIC_DOMAIN	
D1971	MRNA_EXPORT_FACTOR_TAP	
D1972	APOO	
D1973	TIM21	
D1974	DUF3602	
D1975	FLO11	
D1976	DUF1690	
D1977	MRNA_DECAPPING_ENZYME-LIKE	
D1978	PF0523-LIKE	
D1979	AUTOPHAGY_N	
D1980	DUF2781	
D1981	SIROHEME_SYNTHASE_N-TERMINAL_DOMAIN-LIKE	
D1982	SYF2	
D1983	UPF0005	
D1984	UTP15_C	
D1985	DUF2702	
D1986	INSIG	
D1987	N-TERMINAL_DOMAIN_OF_RNASE_HI	
D1988	NPCC	
D1989	NUF2	
D1990	UTP13	
D1991	AIRC	
D1992	CUPIN_5	
D1993	DRMBL	
D1994	RAD9	
D1995	STEROL-SENSING	
D1996	BP28CT	
D1997	ER_LUMEN_RECEPT	
D1998	DTD-LIKE	
D1999	CPL	
D2000	TPP_ENZYME_C	
D2001	UPF1_ZN_BIND	
D2002	RRNA_PROCESSING	
D2003	DHHA2	
D2004	ILVC	
D2005	TYR_DEACYLASE	
D2006	DUF1227	
D2007	CAULI_VI	
D2008	MOD_R	
D2009	CID2	
D2010	MONOMERIC_NICOTINATE_PHOSPHORIBOSYLTRANSFERASE_N-TERMINAL_DOMAIN-LIKE	
D2011	ACETOHYDROXY_ACID_ISOMEROREDUCTASE_(KETOL-ACID_REDUCTOISOMERASE,_KARI)	
D2012	PLANT_O-METHYLTRANSFERASE,_C-TERMINAL_DOMAIN	
D2013	ENDO-ALPHA-SIALIDASE	
D2014	RNASE_P_P30	
D2015	REP_FAC-A_C	
D2016	PET20	
D2017	UBIQ_CYT_C_CHAP	
D2018	FLAVODOXIN_1	
D2019	MCM2_N	
D2020	RASGAP_C	
D2021	NOP25	
D2022	ZF-NPL4	
D2023	RTT106	
D2024	UPF0029	
D2025	CARBAMOYL_PHOSPHATE_SYNTHETASE,_LARGE_SUBUNIT_ALLOSTERIC,_C-TERMINAL_DOMAIN	
D2026	RNA_EDITING_TERMINAL_URIDYL_TRANSFERASE_2,_RET2,_DOMAIN_2	
D2027	SYS1	
D2028	DNA_POLYMERASE_III_CLAMP_LOADER_SUBUNITS,_C-TERMINAL_DOMAIN	
D2029	PAL1	
D2030	ADA3	
D2031	DUF846	
D2032	DUF143	
D2033	TPP_ENZYME_M	
D2034	PRA1	
D2035	NUP_RETROTRP_BD	
D2036	KDO	
D2037	MARVEL	
D2038	FOLYLPOLYGLUTAMATE_SYNTHETASE,_C-TERMINAL_DOMAIN	
D2039	MPPN	
D2040	RRP15P	
D2041	GLCG-LIKE	
D2042	PR-1-LIKE	
D2043	MYF_DOMAIN	
D2044	SEC8_EXOCYST	
D2045	RAD4	
D2046	ILM1	
D2047	ORMDL	
D2048	DUF2013	
D2049	DUF962	
D2050	MRC1	
D2051	SAD1_UNC	
D2052	APBA_C	
D2053	NYV1_N	
D2054	PYRUVATE-FERREDOXIN_OXIDOREDUCTASE,_PFOR,_DOMAIN_II	
D2055	SYNATPOBREVIN_N-TERMINAL_DOMAIN	
D2056	NUP50	
D2057	CRC_SUBUNIT	
D2058	DRIM	
D2059	AHPC-TSA	
D2060	53BP1	
D2061	GNALOSOME_NUCLEAR_COP9_SUBUNIT_COMPLEX_	
D2062	SID	
D2063	MRP-L28	
D2064	RAD33	
D2065	EST1	
D2066	COPI_ASSOC	
D2067	SRA1	
D2068	BRR6_LIKE_C_C	
D2069	RTT102P	
D2070	MEMBR_TRAF_MHD	
D2071	KETOPANTOATE_REDUCTASE_PANE	
D2072	TRME_N	
D2073	AFT	
D2074	MIS12	
D2075	RNA_POLI_A14	
D2076	U5_2-SNRNA_BDG	
D2077	PROTEASOM_RPN13	
D2078	3-CARBOXY-CIS,CIS-MUCOANTE_LACTONIZING_ENZYME	
D2079	DUF382	
D2080	EXTRADIOL_DIOXYGENASES	
D2081	DOM34/PELOTA_N-TERMINAL_DOMAIN-LIKE	
D2082	ACONITASE_C	
D2083	APC8	
D2084	DUF2417	
D2085	MIS14	
D2086	U2A'-LIKE	
D2087	PLC-LIKE_(P_VARIANT)	
D2088	VMA12	
D2089	DUF3336	
D2090	DUF3661	
D2091	AIRS	
D2092	IPP-2	
D2093	AMP_N	
D2094	CYBS	
D2095	DIM1	
D2096	COG5	
D2097	RIBOSOMAL_S12	
D2098	RNA_POL_RBC25	
D2099	RIBOSOMAL_S9	
D2100	BUD13	
D2101	CBP4	
D2102	SPLICEOSOMAL_PROTEIN_U5-15KD	
D2103	NAD_BINDING_3	
D2104	THP2	
D2105	YKR049C-LIKE	
D2106	NGP1NT	
D2107	MED21	
D2108	UMP1	
D2109	ZF-C3HC	
D2110	DUF1279	
D2111	TPR_MLP1_2	
D2112	RAIN_NRRL_P/MRP_LACTIS_PROCESSING_CHROMOSOME_KLUYVEROMYCES_SUBUNIT_POP8_CANDIDA_	
D2113	RAD9_RAD53_BIND	
D2114	PIG-P	
D2115	IMS_C	
D2116	DUF336	
D2117	DUF2731	
D2118	DUF1900	
D2119	MRP-S28	
D2120	ABC1	
D2121	BRF1	
D2122	PREBEACH_PH-LIKE_DOMAIN	
D2123	LAMBDA_INTEGRASE-LIKE,_N-TERMINAL_DOMAIN	
D2124	SIROHEME_SYNTHASE_MIDDLE_DOMAINS-LIKE	
D2125	CSE2-LIKE	
D2126	HOMOSERINE_KINASE	
D2127	UNIVERSAL_STRESS_PROTEIN-LIKE	
D2128	MRP-L46	
D2129	MOBB	
D2130	DUF367	
D2131	PIG-L	
D2132	RIBONUC_2-5A	
D2133	CORNICHON	
D2134	DUF1687	
D2135	PAM16	
D2136	G1_YBR258C_COMPONENT_P38337_CEREVISIAE_SACCHAROMYCES_WITH_AFR611CP_TELOMERE_PROTEINS_	
D2137	ACETYL-COA_SYNTHASE	
D2138	ANSCRIPTION_ZINC_DNA-BINDING_METAL-BINDING_REGULATION_NUCLEAR_ACTIVATOR_CEREVISIAE_SACCHAROMYCES_CHA4_	
D2139	P7_SUBUNIT_NRRL_YBR167C_P/MRP_STRAIN_CAPOP7_POTENTIAL_COMPONENT_LACTIS_	
D2140	DUF500	
D2141	DUF2015	
D2142	RIBOSOMAL_S6E	
D2143	SBDS_C	
D2144	KIN17_MID	
D2145	PRP21_LIKE_P	
D2146	E1_DERP2_DERF2	
D2147	DUF1115	
D2148	COMPLEX1_LYR	
D2149	MMR_HSR1	
D2150	CT20	
D2151	DASH_DAD2	
D2152	DUF2343	
D2153	FUMARATE_REDUCTASE/SUCCINATE_DEHYDOGENASE_IRON-SULFUR_PROTEIN,_C-TERMINAL_DOMAIN	
D2154	HYPOTHETICAL_PROTEIN_MTH1_(MT0001),_DIMERISATION_DOMAIN	
D2155	CASPASE_CATALYTIC_DOMAIN	
D2156	DNA_LIGASE	
D2157	CBM_21	
D2158	PROCT	
D2159	YIGZ_N-TERMINAL_DOMAIN-LIKE	
D2160	RIBOPHORIN_II	
D2161	DUF2392	
D2162	DFP1_HIM1_M	
D2163	MED10	
D2164	CWFJ_C_1	
D2165	YBAK/PRORS_ASSOCIATED_DOMAIN	
D2166	R071C_CEREVISIAE_P40045_SACCHAROMYCES_SINGLETON_ACL046CP_RNR1-ALD5_	
D2167	HERMES_TRANSPOSASE-LIKE	
D2168	DUF298	
D2169	RRNA_METHYLTRANSFERASE_RLMA	
D2170	DUF1325	
D2171	FLAVOHEMOGLOBIN,_C-TERMINAL_DOMAIN	
D2172	DUF579	
D2173	L31	
D2174	BOSOMAL_P19955_YMR31_YFR049W_CEREVISIAE_SACCHAROMYCES_PEPTIDE_YMR-31_SEQUENCING_DIRECT_	
D2175	SYNAPSIN_C-TERMINAL_DOMAIN	
D2176	U3SNORNP10	
D2177	DUF544	
D2178	CO-CHAPERONE_P23-LIKE	
D2179	MOV34	
D2180	PRP31_C	
D2181	GCV_H	
D2182	PEAT_WD_VACUOLE_CHROMOSOME_WD-REPEAT_READING_FRAME_OPEN_MEMBRANE_AUTOPHAGY_	
D2183	EIF3G	
D2184	DUF2841	
D2185	METRS-N	
D2186	DUF1783	
D2187	CLATHRIN_ADAPTOR_APPENDAGE,_ALPHA_AND_BETA_CHAIN-SPECIFIC_DOMAIN	
D2188	MMGT	
D2189	DUF2340	
D2190	DNA-BINDING_DOMAIN_OF_MLU1-BOX_BINDING_PROTEIN_MBP1	
D2191	FA_HYDROXYLASE	
D2192	UPF0041	
D2193	RNA_POL_RPC4	
D2194	REP_FAC-A_3	
D2195	DUF1077	
D2196	FERRIC_REDUCT	
D2197	DUF3767	
D2198	COMPASS-SHG1	
D2199	VPS55	
D2200	DUF1765	
D2201	PRP1_N	
D2202	4HBT-LIKE	
D2203	ATP_SULFURYLASE_C-TERMINAL_DOMAIN	
D2204	SULFIREDOXIN-LIKE	
D2205	LICASE_ATP-BINDING_NUCLEOTIDE-BINDING_HYDROLASE_RNA_ATP-DEPENDENT_BOX_DEAD_HELICASE_3.6.1.-_	
D2206	OGG_N	
D2207	TMF_TATA_BD	
D2208	USO1_P115_C	
D2209	UAF_RRN10	
D2210	FIBRINOGEN-BINDING_DOMAIN	
D2211	COG2	
D2212	GAMMA-CARBONIC_ANHYDRASE-LIKE	
D2213	DNA_REPAIR_GLYCOSYLASE,_N-TERMINAL_DOMAIN	
D2214	SNARE_ASSOC	
D2215	KETOACYL-SYNT_C	
D2216	LESION_BYPASS_DNA_POLYMERASE_(Y-FAMILY),_LITTLE_FINGER_DOMAIN	
D2217	EF-HAND_MODULES_IN_MULTIDOMAIN_PROTEINS	
D2218	ALKYLSULFATASE_C-TERMINAL_DOMAIN-LIKE	
D2219	POLY_A_POLYMERASE_C-TERMINAL_REGION-LIKE	
D2220	PSF3_C-TERMINAL_DOMAIN-LIKE	
D2221	RPM2	
D2222	INOS-1-P_SYNTH	
D2223	PEX14_N	
D2224	GABARAP-LIKE	
D2225	NEXIN_C	
D2226	DMAP_BINDING	
D2227	ENABLED/VASP_HOMOLOGY_1_DOMAIN_(EVH1_DOMAIN)	
D2228	PSP1	
D2229	DIHYDRODIPICOLINATE_REDUCTASE-LIKE	
D2230	ADOMET_MTASE	
D2231	HESB-LIKE_DOMAIN	
D2232	EIF1-LIKE	
D2233	FUMARATE_REDUCTASE_RESPIRATORY_COMPLEX_CYTOCHROME_B_SUBUNIT,_FRDC	
D2234	RXT3	
D2235	PGA2	
D2236	DUF2361	
D2237	XIN_YGL262W_KILLER_3'REGION_MEMBRANE_HEAT-SENSITIVE_ISC10_P53054_SINGLETON_SEQUENCING_	
D2238	MED15_FUNGI	
D2239	L303CP_HDF2-ILV2_SINGLETON_YMR107W_CEREVISIAE_SACCHAROMYCES_Q04438_	
D2240	PSEUDO_ANKYRIN_REPEAT	
D2241	NADC_N-TERMINAL_DOMAIN-LIKE	
D2242	ABI	
D2243	TELOMERE_REG-2	
D2244	PFU	
D2245	GOT1	
D2246	VPS39_1	
D2247	NTP_TRANSF_2	
D2248	F420_OXIDORED	
D2249	CG6151-P	
D2250	RIBOSOMAL_L22E	
D2251	GON7	
D2252	CDP-OH_P_TRANSF	
D2253	SEC23_BS	
D2254	ERG28	
D2255	DUF2420	
D2256	UTP12	
D2257	0060_EIGHTY_ABR213WP_YER092W_CEREVISIAE_NUCLEAR_SACCHAROMYCES_SUBUNIT_INO_	
D2258	VPS39_2	
D2259	DUF2838	
D2260	MED22	
D2261	4'-PHOSPHOPANTETHEINYL_TRANSFERASE_SFP	
D2262	FORMYL_TRANS_C	
D2263	DUF3635	
D2264	METHYLTRANSF_11	
D2265	RCR	
D2266	DUF3441	
D2267	CRF1	
D2268	TFIIF_ALPHA	
D2269	CGR1	
D2270	NSP1_C	
D2271	DRMIP_HESP	
D2272	CTF8	
D2273	PRKCSH	
D2274	ANSCRIPTION_NRRL_STRAIN_LACTIS_SNF11_KLUYVEROMYCES_E_AGR131WP_ACTIVATOR_COMPONENT_	
D2275	ATP-BINDING_DOMAIN_OF_PEPTIDE_SYNTHETASES	
D2276	NNF1	
D2277	FAD-DEPENDENT_THIOL_OXIDASE	
D2278	LIPIN_N	
D2279	SFI1_C	
D2280	ATE_N	
D2281	DUF2638	
D2282	FE-S_BIOSYN	
D2283	DAD	
D2284	RIBOSOMAL_S26E	
D2285	PROC_C-TERMINAL_DOMAIN-LIKE	
D2286	SRP1_TIP1	
D2287	HYPOTHETICAL_PROTEIN_YHR087W	
D2288	RPP20	
D2289	YQGFC	
D2290	YAP1_REDOX_DOMAIN	
D2291	CELL_CYCLE_REGULATORY_PROTEINS	
D2292	PSF2_C-TERMINAL_DOMAIN-LIKE	
D2293	CARBPEP_Y_N	
D2294	SHIKIMATE_DH	
D2295	RIBOSOMAL_L50	
D2296	DNA_TOPOISOMERASE_II_BINDING_PROTEIN_1,_TOPBP1	
D2297	HYPOTHETICAL_PROTEIN_MJ0882	
D2298	DUF2416	
D2299	N-TERMINAL_DOMAIN_OF_THE_DELTA_SUBUNIT_OF_THE_F1F0-ATP_SYNTHASE	
D2300	KRE9	
D2301	POPLD	
D2302	LEPA_C	
D2303	CWFJ_C_2	
D2304	RESTRICTION_ENDONUCLEASE_FOKI,_N-TERMINAL_(RECOGNITION)_DOMAIN	
D2305	PCD-LIKE	
D2306	PAAD-LIKE	
D2307	PTERIN_4A	
D2308	PHF5	
D2309	APC13P	
D2310	EXOSC1	
D2311	ASPARTYL_DIPEPTIDASE_PEPE	
D2312	GARS_N	
D2313	ROTAMASE	
D2314	N-TERMINAL_PAS_DOMAIN_OF_PAS_KINASE	
D2315	HYPOTHETICAL_PROTEIN_YML108W	
D2316	RECQ_HELICASE_DNA-BINDING_DOMAIN-LIKE	
D2317	RNASE_P_SUBUNIT_P29-LIKE	
D2318	DUF2427	
D2319	V-ATPASE_G	
D2320	FMP27_SW	
D2321	NAB2	
D2322	MAP1_LC3	
D2323	DUF1892	
D2324	MED11	
D2325	DIL	
D2326	BRAP2	
D2327	HISI-LIKE	
D2328	STEROID-BINDING_DOMAIN	
D2329	ANTICODON-BINDING_DOMAIN_OF_PHERS	
D2330	DISCOIDIN_DOMAIN_(FA58C,_COAGULATION_FACTOR_5/8_C-TERMINAL_DOMAIN)	
D2331	SAS10_UTP3	
D2332	POP4	
D2333	S6_RPL18B-TRF5_P48560_CEREVISIAE_YNL300W_SACCHAROMYCES_	
D2334	RSC14	
D2335	ATP-SYNT_G	
D2336	WAC_ACF1_DNA_BD	
D2337	FCF1	
D2338	DUF1546	
D2339	RAP1_C	
D2340	SPT5_N	
D2341	ARC1P_N-TERMINAL_DOMAIN-LIKE	
D2342	MTH1187-LIKE	
D2343	SUPERNATANT_PROTEIN_FACTOR_(SPF),_C-TERMINAL_DOMAIN	
D2344	IBB	
D2345	ATX10HOMO_ASSOC	
D2346	U3_SNORNA_ASSOC	
D2347	ELONGIN_A	
D2348	DUF946	
D2349	SGF11	
D2350	RAD21_REC8_N	
D2351	MED2	
D2352	GS_DOMAIN	
D2353	MAK16	
D2354	DUF1751	
D2355	YNR034W-A-LIKE	
D2356	TYA	
D2357	DUF2373	
D2358	ANSCRIPTION_ACTIVATOR_CHROMATIN_REGULATOR_REGULATION_NUCLEAR_SWR1-COMPLEX_	
D2359	C9ORF74_HOMOLOG	
D2360	YIPPEE	
D2361	ATG_C	
D2362	IRON_PERMEASE	
D2363	RIBOSOMAL_L36E	
D2364	CIAPIN1	
D2365	DUF2183	
D2366	RPR2	
D2367	ELECTRON_TRANSFER_FLAVOPROTEIN-UBIQUINONE_OXIDOREDUCTASE-LIKE	
D2368	IPT	
D2369	MRP-L27	
D2370	URM1	
D2371	MMR_HSR1_C	
D2372	CFIA_PCF11	
D2373	HYPOTHETICAL_PROTEIN_SAV1430	
D2374	ARSR-LIKE_TRANSCRIPTIONAL_REGULATORS	
D2375	FCF2	
D2376	DUF2456	
D2377	RIMK	
D2378	DUF3779	
D2379	SBDS	
D2380	BRE1	
D2381	RFC-E_C	
D2382	GCV_T_C	
D2383	RIBOSOMAL_L28E	
D2384	HELICASE_DNA-BINDING_DOMAIN	
D2385	SH3BGR_(SH3-BINDING,_GLUTAMIC_ACID-RICH_PROTEIN-LIKE)	
D2386	FTSH_EXT	
D2387	DUF1726	
D2388	TRNA_BIND	
D2389	GROES	
D2390	CSM1	
D2391	BRIGHT	
D2392	GARS_C	
D2393	S10_PLECTIN	
D2394	U1SNRNP70_N	
D2395	DUF814	
D2396	VHR1	
D2397	RIBOSOMAL_L34E	
D2398	NOC3P	
D2399	IPI1_N	
D2400	PHENYLALANINE_METABOLISM_REGULATORY_DOMAIN	
D2401	NIP7P_HOMOLOG,_N-TERMINAL_DOMAIN	
D2402	APOLIPOPROTEIN_A-I	
D2403	AMINOMETHYLTRANSFERASE_BETA-BARREL_DOMAIN	
D2404	DUF2404	
D2405	EVR1_ALR	
D2406	DUF2418	
D2407	RRM_4	
D2408	DLIC	
D2409	ICMT	
D2410	YTH	
D2411	QRPTASE_N	
D2412	UPF0086	
D2413	MRP-L47	
D2414	NUA4	
D2415	SEC20	
D2416	RIBOSOMAL_60S	
D2417	F1F0-ATPSYN_F	
D2418	HYPOTHETICAL_PROTEIN_C14ORF129,_HSPC210	
D2419	METHYLTRANSF_1N	
D2420	DUF2439	
D2421	MVB12	
D2422	EIF5C	
D2423	GCR1_C	
D2424	DUF77	
D2425	R062WP_MSN4-FBA1_YKL061W_P35727_CEREVISIAE_SACCHAROMYCES_	
D2426	AD	
D2427	REP_FAC_C	
D2428	PEPTIDYL-TRNA_HYDROLASE_DOMAIN	
D2429	DUF1998	
D2430	DUF3437	
D2431	SRI	
D2432	PIGA	
D2433	TYROSYL-TRNA_SYNTHETASE_(TYRRS),_C-TERMINAL_DOMAIN	
D2434	MKT1_N	
D2435	TB2_DP1_HVA22	
D2436	AMPK-BETA_GLYCOGEN_BINDING_DOMAIN-LIKE	
D2437	SPC25-LIKE	
D2438	ATP-CONE	
D2439	UK	
D2440	REVISIAE_P48232_YNL086W_SACCHAROMYCES_AER412WP_SINGLETON_TOP2-MKT1_YNL086WP_	
D2441	PMC2NT	
D2442	RETROTRANS_GAG	
D2443	MIF2	
D2444	FES1	
D2445	SYNTAXIN-18_N	
D2446	CLPB_D2-SMALL	
D2447	VANZ	
D2448	MRP-S33	
D2449	SYNAPTOBREVIN	
D2450	UDP-G_GGTASE	
D2451	RNR_INHIB	
D2452	KXDL	
D2453	DUF543	
D2454	DUF836	
D2455	CENP-O	
D2456	CBM_48	
D2457	DASH_DAD3	
D2458	BUT2	
D2459	DUF3448	
D2460	SOF1	
D2461	FLILHELTA	
D2462	FLP_N	
D2463	ENDOSULFINE	
D2464	GLYCOPHORIN_A	
D2465	SWI3	
D2466	U3_ASSOC_6	
D2467	STB3	
D2468	TRAUB	
D2469	HYPOTHETICAL_PROTEIN_AF0491,_N-TERMINAL_DOMAIN	
D2470	CTLH	
D2471	PARA	
D2472	ADSL_C	
D2473	W2	
D2474	DUF468	
D2475	CWC25	
D2476	ON_YOR382W_CEREVISIAE_S0005909_SACCHAROMYCES_LIPOPROTEIN_GPI-ANCHOR_MEMBRANE_FACILITATOR_WALL_	
D2477	ENY2	
D2478	PUTATIVE_GLUCOSIDASE_YICI,_DOMAIN_3	
D2479	TCTEX-1	
D2480	DUF3735	
D2481	CAF1A	
D2482	YEATS	
D2483	DUF2611	
D2484	SUI1	
D2485	BHD_3	
D2486	VPS51	
D2487	YGFY-LIKE	
D2488	SCF_UBIQUITIN_LIGASE_COMPLEX_WHB_DOMAIN	
D2489	HTRA-LIKE_SERINE_PROTEASES	
D2490	SYNTAXIN-6_N	
D2491	CS	
D2492	TOM13	
D2493	CHITIN_SYNTH_1N	
D2494	SAFF	
D2495	IMG2	
D2496	PUTATIVE_ZINC_BINDING_DOMAIN	
D2497	RIBOSOMAL_L37	
D2498	DUF59	
D2499	RNA_POL_RPB7_N	
D2500	RAB5IP	
D2501	DUF3128	
D2502	MOLYBDENUM_COFACTOR_BIOSYNTHESIS_PROTEIN_MOBA	
D2503	YOS1	
D2504	CHITINASE_INSERTION_DOMAIN	
D2505	N-TERMINAL,_HETERODIMERISATION_DOMAIN_OF_RBP7_(RPOE)	
D2506	ELF1	
D2507	MED31	
D2508	REP-A_N	
D2509	KILA-N	
D2510	GLYCOS_TRANS_3N	
D2511	ATG16	
D2512	WGG	
D2513	BING4CT	
D2514	EIF5A_N-TERMINAL_DOMAIN-LIKE	
D2515	LSM14_N-TERMINAL_DOMAIN-LIKE	
D2516	FERRITIN	
D2517	DUF2406	
D2518	DUF1981	
D2519	DASH_DUO1	
D2520	TUDOR-KNOT	
D2521	GN3L_GRN1	
D2522	CKS	
D2523	TRNA_SYNT_1C_R2	
D2524	IATP	
D2525	SPOC	
D2526	LEXA-RELATED	
D2527	PSF2_N-TERMINAL_DOMAIN-LIKE	
D2528	DUF3215	
D2529	SWI5	
D2530	RPOE2-LIKE	
D2531	DUF2008	
D2532	AUTOPHAGIN-LIKE	
D2533	3869_YNL211C_CEREVISIAE_SACCHAROMYCES_PEX17-MER1_ABL169WP_SINGLETON_	
D2534	TOM37	
D2535	RPAP2_RTR1	
D2536	PEX-1N	
D2537	RIBOSOMAL_L2	
D2538	PIG-H	
D2539	PKR1	
D2540	GHMP_KINASES_C	
D2541	SAC3	
D2542	DUF2462	
D2543	SPT4	
D2544	GIT3_C	
D2545	SRP9-21	
D2546	MBF1	
D2547	SAS10_UTP3_C	
D2548	EF_ASSOC_2	
D2549	INO80_IES4	
D2550	SPC42P	
D2551	THOC2	
D2552	SGS	
D2553	PRMA	
D2554	COQ9	
D2555	PCC1	
D2556	MISAT_MYO_SEGII	
D2557	DIMERIZATION_MOTIF_OF_SIR4	
D2558	DWNN	
D2559	DYSFN	
D2560	S_TK_X	
D2561	PWI	
D2562	CYTOKIN_CHECK_N	
D2563	HYPOTHETICAL_PROTEIN_AF0491,_MIDDLE_DOMAIN	
D2564	ALAX-M_N-TERMINAL_DOMAIN-LIKE	
D2565	PHOSPHOGLYCERATE_DEHYDROGENASE,_REGULATORY_(C-TERMINAL)_DOMAIN	
D2566	SPC12	
D2567	EST1_DNA_BIND	
D2568	DHHA1	
D2569	LSMAD	
D2570	TIG	
D2571	CLPS	
D2572	ATU3015-LIKE	
D2573	RIBOSOMAL_S5_C	
D2574	DUF1762	
D2575	RPAP1_C	
D2576	RAD60-SLD	
D2577	SRP40_C	
D2578	DASH_DAD4	
D2579	CAF1C_H4-BD	
D2580	BCNT	
D2581	SLD5_C-TERMINAL_DOMAIN-LIKE	
D2582	THIOPURINE_S-METHYLTRANSFERASE	
D2583	RIBOSOMAL_L30_N	
D2584	SCA7	
D2585	MAD3_BUB1_II	
D2586	TMF_DNA_BD	
D2587	DNA_DOUBLE-STRAND_BREAK_REPAIR_NUCLEASE	
D2588	RPN3_C	
D2589	MED9	
D2590	KAIC	
D2591	DUF1748	
D2592	ALBA	
D2593	PET191_N	
D2594	HEF_DOMAIN-LIKE	
D2595	DUF2403	
D2596	CTK3_C	
D2597	RAI1	
D2598	WYOSINE_FORM	
D2599	AUTOPHAGY_ACT_C	
D2600	SF3B10	
D2601	RRN9	
D2602	SHD1	
D2603	WBS_METHYLT	
D2604	EF_ASSOC_1	
D2605	ATP_SUB_H	
D2606	DPM2	
D2607	EIF-5A	
D2608	4HBT	
D2609	CMC1	
D2610	GLUTAREDOXIN	
D2611	MPV17_PMP22	
D2612	UPF0203	
D2613	RIBOSOMAL_S28E	
D2614	NOP5NT	
D2615	DUF2697	
D2616	TUG	
D2617	B-BLOCK_TFIIIC	
D2618	PRP19	
D2619	ROMO1	
D2620	DNA_POL_ALPHA_N	
D2621	NLE	
D2622	ZF-DNL	
D2623	P8-MTCP1	
D2624	DNA-BINDING_DOMAIN_FROM_RAP30	
D2625	HYPOTHETICAL_PROTEIN_YJIA,_C-TERMINAL_DOMAIN	
D2626	ATP_TRANSF	
D2627	STEROL_MT_C	
D2628	DUF1771	
D2629	DUF1903	
D2630	POLYA	
D2631	C-TERMINAL_FRAGMENT_OF_ELONGATION_FACTOR_SELB	
D2632	COBW_C	
D2633	PI31_PROT_REG	
D2634	TFIIE_BETA	
D2635	CBFD_NFYB_HMF	
D2636	DUF2205	
D2637	MMS19_N	
D2638	DSS1_SEM1	
D2639	CNL2_NKP2	
D2640	CMD	
D2641	DUF1899	
D2642	DASH_ASK1	
D2643	TRANSPOSASE_TC5	
D2644	QCR10	
D2645	CFEM	
D2646	DUF618	
D2647	ALS_SS_C	
D2648	MYOSIN_S1_FRAGMENT,_N-TERMINAL_DOMAIN	
D2649	N-UTILIZATION_SUBSTANCE_G_PROTEIN_NUSG,_C-TERMINAL_DOMAIN	
D2650	HTH_9	
D2651	DNA_REPAIR_PROTEIN_RAD51,_N-TERMINAL_DOMAIN	
D2652	AGGLUTININ_PRECURSOR_SIGNAL_ADHESION_SUBUNIT_CEREVISIAE_GLYCOPROTEIN_P32781_YGL032C_CELL_	
D2653	MED12	
D2654	TMA7	
D2655	PPI_YPI1	
D2656	VPS37_C-TERMINAL_DOMAIN-LIKE	
D2657	ATP-SYNT_E	
D2658	BHD_2	
D2659	FGAM_SYNTHASE_PURL,_LINKER_DOMAIN	
D2660	VPS4_C	
D2661	ATP_SYNT_H	
D2662	SET_ASSOC	
D2663	DBP10CT	
D2664	DUF202	
D2665	KLRAQ	
D2666	APC2	
D2667	SRP72	
D2668	HNHC	
D2669	RIBOSOMAL_S13_N	
D2670	DBR1	
D2671	DUF3249	
D2672	BPL_C	
D2673	STM1_N	
D2674	DUF307	
D2675	MADS	
D2676	IOJAP/YBEB-LIKE	
D2677	DKCLD	
D2678	HSP9_HSP12	
D2679	SRR1	
D2680	FTSK_C-TERMINAL_DOMAIN-LIKE	
D2681	BHD_1	
D2682	PUTATIVE_ISOMERASE_YBHE	
D2683	DUF2296	
D2684	GAL4_DIMER	
D2685	PSF3_N-TERMINAL_DOMAIN-LIKE	
D2686	4F5	
D2687	DUF1729	
D2688	DASH_DAD1	
D2689	UCR_TM	
D2690	NAC	
D2691	EDF1-LIKE	
D2692	IGR	
D2693	AWS	
D2694	ZF-C2HC5	
D2695	VMA21	
D2696	RIBOSOMAL_S30	
D2697	NBL1_BOREALIN_N	
D2698	DUF384	
D2699	ISP_TRANSMEMBRANE_ANCHOR	
D2700	COX9	
D2701	NOGCT	
D2702	INT_ALPHA	
D2703	PUG	
D2704	SCM3	
D2705	FUN14	
D2706	ZF-DHHC	
D2707	PADR-LIKE	
D2708	RAD50_ZN_HOOK	
D2709	NUFIP1	
D2710	HIG_1_N	
D2711	ZF-RING-LIKE	
D2712	RIBOSOMAL_L23EN	
D2713	RIBOSOMAL_S21	
D2714	ATP-SYNT_J	
D2715	RABENOSYN-5_RAB-BINDING_DOMAIN-LIKE	
D2716	ZDS_C	
D2717	IENR1	
D2718	KELCH_2	
D2719	JACALIN	
D2720	INCENP_ARK-BIND	
D2721	STRIATIN	
D2722	MED26	
D2723	NEUGRIN	
D2724	NUC130_3NT	
D2725	MRP_L53	
D2726	COPRINUS_MATING	
D2727	GAL4	
D2728	SDH5	
D2729	HEXAPEP	
D2730	RIBOSOMAL_L40E	
D2731	KINASE_ASSOCIATED_DOMAIN_1,_KA1	
D2732	IF2_N	
D2733	RIBOSOMAL_PROTEIN_L33P	
D2734	ECR1_N-TERMINAL_DOMAIN-LIKE	
D2735	PIK1	
D2736	MDV1	
D2737	VPS11_C	
D2738	UPF0057	
D2739	TFIID_30KDA	
D2740	SFM	
D2741	N-CLASSICAL_DEBARYOMYCES_HANSENII_EXPORT_E_STRAIN_CHROMOSOME_CBS767_CEREVISIAE_Q02820_	
D2742	GRAM_DOMAIN	
D2743	TAF8_C	
D2744	PAPA-1	
D2745	MAC	
D2746	SEC31	
D2747	OXIDORED-LIKE	
D2748	SUV3_C	
D2749	TOM5	
D2750	RPAP1_N	
D2751	FUN_ATP-SYNT_8	
D2752	FOLH_CATALYTIC_DOMAIN-LIKE	
D2753	GALACTOKINASE	
D2754	RIBOSOMAL_PROTEIN_L7/12,_OLIGOMERISATION_(N-TERMINAL)_DOMAIN	
D2755	DASH_HSK3	
D2756	MRP-S23	
D2757	DUF2665	
D2758	KA1	
D2759	ZF-PRIMASE	
D2760	HABP4_PAI-RBP1	
D2761	ZF-GRF	
D2762	UBA_2	
D2763	CCG1/TAFII250-INTERACTING_FACTOR_B_(CIB)	
D2764	DUF2423	
D2765	SHUGOSHIN_N	
D2766	F1_ATPASE_INHIBITOR,_IF1,_C-TERMINAL_DOMAIN	
D2767	ZNF_C2C2	
D2768	CWF21	
D2769	PMP1_2	
D2770	FIP1	
D2771	DPY-30	
D2772	YBCJ-LIKE	
D2773	GASE_LIPOATE-PROTEIN_B_TRANSFERASE_ACYLTRANSFERASE_LIPOYLTRANSFERASE_LIPOYL-ACYL-CARRIER_2.3.1.-_PROTEIN-PROTEIN-_N-LIPOYLTRANSFERASE_	
D2774	TOM7	
D2775	RMMBL	
D2776	HE_PIG	
D2777	FFD_TFG	
D2778	REGION_3'REGION_MEMBRANE_TRANSMEMBRANE_FRE2_SNI2_YIL175W/YJL222W-B_CBP2_HYR1_ERR1_	
D2779	FANCL_C	
D2780	CBM_19	
D2781	DUF1674	
D2782	SEC61_BETA	
D2783	DUF2415	
D2784	TRASH	
D2785	SKG6	
D2786	YAE1_N	
D2787	ZF-H2C2	
D2788	RS4NT	
D2789	CHZ	
D2790	1-CYSPRX_C	
D2791	CIR_N	
D2792	TEHB-LIKE	
D2793	SHNI-TPR	
D2794	CHCH	
D2795	LISSENCEPHALY-1_PROTEIN_(LIS-1,_PAF-AH_ALPHA)_N-TERMINAL_DOMAIN	
D2796	NUMOD1	
D2797	DUF1242	
D2798	PR_BETA_C	
D2799	DUF2411	
D2800	MANNOSE-BINDING_LECTINS	
D2801	USP7	
D2802	RLI	
D2803	TFIIIC_SUBUNIT	
D2804	SPO12	
D2805	DUF1713	
D2806	OPY2	
D2807	RRN7	
D2808	HHH2	
D2809	DYSFC	
D2810	DUF1752	
D2811	FATC	
D2812	YL1_C	
D2813	DFDF	
D2814	ZF-TRM13_CCCH	
D2815	STE5	
D2816	TREHALASE_CA-BI	
D2817	NUC153	
D2818	PPR	
D2819	EF-1_BETA_ACID	
D2820	SED5P	
D2821	CMD-LIKE	
D2822	DUF3639	
D2823	ZF-U11-48K	
D2824	RIBOSOMAL_L41	
D2825	SHUGOSHIN_C	
D2826	WHI5	
D2827	AUTOPHAGY_CTERM	
D2828	DUF348	
D2829	LEADER_CPA1	
D2830	ZNF_RAD18	
D2831	HIRA_B	
D2832	EUKARYOTIC_PROTEASES	
D2833	DUF2432	
D2834	LSM_INTERACT	
D2835	FES	
D2836	UIM	
D2837	IQ	
D2838	LRRCAP	
D2839	GRAB	
D2840	AFT1_OSA	
D2841	POSTSET	
D2842	HAP4_HAP_BIND	
