# Supplementary material for: Reconstituting protein interaction networks using parameter-dependent domain-domain interactions
Source: BMC Bioinformatics. 2013 May 7;14:154. doi: 10.1186/1471-2105-14-154 (PMC3660195; doi:10.1186/1471-2105-14-154)
Supplement: Additional file 1 — Merged annotation. This file contains lists of new protein-domain annotations and lists that map new domain labels onto the domain labels used in the original annotation databases. [file 1471-2105-14-154-S1.zip › 5uq.txt]

Q0045	D237
Q0045	D245
Q0045	D31
Q0045	D33
Q0050	D128
Q0050	D2198
Q0050	D245
Q0050	D31
Q0050	D3120
Q0050	D33
Q0055	D128
Q0055	D2198
Q0055	D237
Q0055	D245
Q0055	D2754
Q0055	D31
Q0055	D3120
Q0055	D33
Q0060	D1771
Q0060	D237
Q0060	D245
Q0060	D31
Q0060	D33
Q0060	D583
Q0065	D1771
Q0065	D1858
Q0065	D237
Q0065	D245
Q0065	D31
Q0065	D33
Q0065	D583
Q0070	D2142
Q0070	D237
Q0070	D245
Q0070	D2754
Q0070	D31
Q0070	D33
Q0070	D583
Q0075	D1771
Q0075	D583
Q0080	D3256
Q0080	D33
Q0080	D3433
Q0085	D33
Q0085	D3735
Q0085	D491
Q0105	D283
Q0105	D33
Q0105	D750
Q0110	D2142
Q0110	D33
Q0110	D583
Q0110	D750
Q0115	D1771
Q0115	D33
Q0115	D583
Q0115	D750
Q0120	D1771
Q0120	D1858
Q0120	D33
Q0120	D583
Q0120	D750
Q0130	D33
Q0130	D508
Q0140	D1441
Q0140	D2769
Q0140	D379
Q0160	D2142
Q0160	D583
Q0250	D247
Q0250	D32
Q0250	D33
Q0255	D1771
Q0255	D3204
Q0255	D3382
Q0255	D583
Q0275	D33
Q0275	D34
Q0275	D4175
Q0275	D508
R0010W	D1640
R0010W	D1822
R0010W	D2489
R0010W	D2870
R0020C	D1513
YAL001C	D3049
YAL002W	D158
YAL002W	D303
YAL002W	D3168
YAL002W	D4102
YAL003W	D3554
YAL003W	D53
YAL003W	D98
YAL005C	D1172
YAL005C	D1272
YAL005C	D1880
YAL005C	D1974
YAL005C	D2372
YAL005C	D272
YAL005C	D3165
YAL005C	D4111
YAL005C	D595
YAL007C	D2080
YAL007C	D2732
YAL007C	D33
YAL008W	D3180
YAL008W	D33
YAL009W	D2003
YAL009W	D33
YAL010C	D1765
YAL011W	D595
YAL012W	D1433
YAL012W	D1880
YAL012W	D2256
YAL012W	D269
YAL012W	D438
YAL013W	D1629
YAL013W	D234
YAL013W	D595
YAL014C	D33
YAL014C	D898
YAL015C	D180
YAL015C	D2209
YAL015C	D3495
YAL015C	D3983
YAL015C	D449
YAL015C	D516
YAL015C	D595
YAL016W	D105
YAL016W	D3681
YAL016W	D4112
YAL017W	D116
YAL017W	D1207
YAL017W	D1548
YAL017W	D2696
YAL018C	D33
YAL019W	D1359
YAL019W	D33
YAL019W	D3764
YAL019W	D3901
YAL020C	D625
YAL021C	D191
YAL021C	D643
YAL022C	D33
YAL023C	D1798
YAL023C	D33
YAL023C	D736
YAL024C	D33
YAL024C	D595
YAL024C	D715
YAL025C	D2739
YAL025C	D2778
YAL026C	D1941
YAL026C	D3285
YAL026C	D33
YAL026C	D3533
YAL027W	D1821
YAL027W	D3789
YAL028W	D278
YAL028W	D33
YAL028W	D595
YAL029C	D1113
YAL029C	D1467
YAL029C	D198
YAL029C	D2710
YAL029C	D3094
YAL029C	D313
YAL029C	D33
YAL029C	D347
YAL029C	D3480
YAL029C	D3813
YAL029C	D3866
YAL029C	D3923
YAL029C	D3950
YAL029C	D4097
YAL029C	D4099
YAL029C	D98
YAL030W	D2854
YAL030W	D33
YAL030W	D898
YAL031C	D595
YAL032C	D2288
YAL032C	D595
YAL033W	D807
YAL034C	D877
YAL034W-A	D2429
YAL034W-A	D595
YAL035W	D1268
YAL035W	D1653
YAL035W	D2042
YAL035W	D33
YAL035W	D511
YAL035W	D595
YAL035W	D79
YAL036C	D1398
YAL036C	D145
YAL036C	D2042
YAL036C	D2520
YAL036C	D33
YAL037W	D389
YAL038W	D115
YAL038W	D2949
YAL038W	D3810
YAL039C	D1782
YAL040C	D282
YAL040C	D2898
YAL041W	D1005
YAL041W	D113
YAL041W	D173
YAL041W	D1892
YAL041W	D916
YAL042W	D1762
YAL042W	D33
YAL043C	D1755
YAL044C	D23
YAL044C	D417
YAL044W-A	D925
YAL046C	D925
YAL047C	D3065
YAL047C	D595
YAL048C	D1203
YAL048C	D2116
YAL048C	D33
YAL048C	D511
YAL049C	D46
YAL051W	D162
YAL051W	D3216
YAL051W	D3602
YAL053W	D33
YAL054C	D1075
YAL054C	D1160
YAL054C	D1265
YAL054C	D1417
YAL054C	D284
YAL054C	D2864
YAL054C	D595
YAL055W	D33
YAL056W	D1607
YAL058W	D33
YAL058W	D718
YAL060W	D1468
YAL060W	D1544
YAL060W	D1563
YAL060W	D1968
YAL060W	D2458
YAL060W	D3963
YAL060W	D6
YAL061W	D1468
YAL061W	D1544
YAL061W	D1563
YAL061W	D1968
YAL061W	D2458
YAL061W	D501
YAL061W	D595
YAL061W	D6
YAL062W	D411
YAL063C	D10
YAL063C	D1109
YAL063C	D33
YAL063C	D3885
YAL064C-A	D10
YAL064W-B	D33
YAL065C	D33
YAL067C	D1222
YAL067C	D1559
YAL067C	D2798
YAL067C	D33
YAL067C	D67
YAL068C	D2657
YAR002C-A	D2080
YAR002C-A	D33
YAR003W	D303
YAR007C	D1175
YAR007C	D2367
YAR007C	D2926
YAR007C	D527
YAR007C	D869
YAR008W	D2034
YAR008W	D894
YAR009C	D128
YAR009C	D133
YAR010C	D2746
YAR014C	D613
YAR015W	D2104
YAR015W	D381
YAR015W	D662
YAR018C	D116
YAR018C	D1207
YAR018C	D33
YAR018C	D595
YAR019C	D116
YAR019C	D1277
YAR020C	D2657
YAR020C	D33
YAR020C	D3842
YAR020C	D3889
YAR023C	D1633
YAR023C	D33
YAR027W	D1633
YAR027W	D33
YAR028W	D1633
YAR028W	D33
YAR029W	D1633
YAR031W	D1633
YAR031W	D33
YAR033W	D1633
YAR033W	D33
YAR035W	D599
YAR042W	D113
YAR042W	D239
YAR042W	D3635
YAR042W	D369
YAR042W	D436
YAR042W	D595
YAR042W	D621
YAR042W	D754
YAR050W	D10
YAR050W	D1109
YAR050W	D33
YAR050W	D3885
YAR050W	D3919
YAR071W	D1668
YAR071W	D4120
YAR071W	D636
YBL001C	D2729
YBL001C	D2760
YBL001C	D2823
YBL002W	D187
YBL003C	D187
YBL004W	D166
YBL004W	D2410
YBL004W	D3961
YBL004W	D595
YBL004W	D612
YBL004W	D624
YBL005W	D162
YBL005W	D3216
YBL005W	D33
YBL005W	D3357
YBL005W-A	D2746
YBL005W-B	D128
YBL005W-B	D133
YBL005W-B	D2746
YBL006C	D2726
YBL007C	D2372
YBL007C	D3029
YBL007C	D33
YBL007C	D3806
YBL007C	D595
YBL007C	D613
YBL008W	D1815
YBL008W	D2255
YBL008W	D303
YBL008W	D3763
YBL009W	D116
YBL009W	D2642
YBL009W	D301
YBL010C	D1736
YBL011W	D1893
YBL011W	D2035
YBL011W	D33
YBL011W	D595
YBL011W	D725
YBL013W	D1977
YBL013W	D289
YBL014C	D1130
YBL014C	D3965
YBL015W	D1246
YBL015W	D706
YBL016W	D116
YBL016W	D1277
YBL016W	D1875
YBL017C	D1077
YBL017C	D1081
YBL017C	D1119
YBL017C	D1548
YBL017C	D2368
YBL017C	D33
YBL017C	D3964
YBL018C	D2482
YBL019W	D191
YBL019W	D3280
YBL020W	D1204
YBL020W	D33
YBL021C	D141
YBL021C	D3080
YBL022C	D1294
YBL022C	D1478
YBL022C	D1486
YBL022C	D1489
YBL022C	D2
YBL022C	D287
YBL022C	D3209
YBL022C	D33
YBL022C	D3414
YBL023C	D1818
YBL023C	D2365
YBL023C	D33
YBL023C	D595
YBL023C	D989
YBL024W	D1943
YBL024W	D484
YBL025W	D2583
YBL026W	D87
YBL027W	D595
YBL027W	D786
YBL028C	D3281
YBL028C	D3442
YBL028C	D3463
YBL028C	D395
YBL028C	D595
YBL030C	D33
YBL030C	D642
YBL032W	D309
YBL032W	D595
YBL032W	D597
YBL033C	D2311
YBL033C	D570
YBL034C	D1820
YBL034C	D3023
YBL034C	D634
YBL035C	D1654
YBL035C	D1791
YBL035C	D33
YBL036C	D1802
YBL036C	D1831
YBL036C	D698
YBL037W	D166
YBL037W	D2558
YBL037W	D3753
YBL037W	D595
YBL037W	D822
YBL038W	D322
YBL039C	D1202
YBL039C	D1335
YBL039C	D1686
YBL039C	D264
YBL039C	D345
YBL039C	D36
YBL039C	D4041
YBL039C	D685
YBL039W-B	D33
YBL040C	D2353
YBL040C	D33
YBL041W	D275
YBL041W	D445
YBL042C	D1287
YBL042C	D33
YBL042C	D4019
YBL042C	D547
YBL045C	D195
YBL046W	D1606
YBL047C	D151
YBL047C	D163
YBL047C	D33
YBL047C	D3733
YBL047C	D595
YBL049W	D2748
YBL050W	D1211
YBL050W	D339
YBL051C	D226
YBL051C	D595
YBL052C	D2024
YBL052C	D73
YBL054W	D673
YBL055C	D1459
YBL055C	D655
YBL056W	D378
YBL057C	D123
YBL057C	D33
YBL058W	D860
YBL058W	D911
YBL059C-A	D149
YBL059C-A	D3042
YBL059W	D33
YBL060W	D711
YBL061C	D1196
YBL061C	D986
YBL063W	D1113
YBL063W	D1467
YBL063W	D192
YBL063W	D1982
YBL063W	D262
YBL063W	D3273
YBL063W	D3438
YBL063W	D595
YBL063W	D9
YBL064C	D334
YBL064C	D3369
YBL064C	D510
YBL064C	D71
YBL066C	D162
YBL066C	D3216
YBL066C	D33
YBL067C	D151
YBL068W	D122
YBL068W	D1245
YBL068W	D2627
YBL069W	D1563
YBL069W	D2458
YBL069W	D6
YBL071W-A	D2705
YBL071W-A	D920
YBL072C	D498
YBL074C	D1575
YBL075C	D1172
YBL075C	D1272
YBL075C	D1880
YBL075C	D1974
YBL075C	D272
YBL075C	D3165
YBL075C	D4111
YBL076C	D1159
YBL076C	D1164
YBL076C	D1372
YBL076C	D98
YBL078C	D2601
YBL078C	D2698
YBL078C	D3477
YBL079W	D1198
YBL079W	D616
YBL080C	D255
YBL081W	D1214
YBL081W	D1434
YBL081W	D379
YBL082C	D1426
YBL082C	D33
YBL084C	D1211
YBL084C	D1327
YBL084C	D1340
YBL084C	D339
YBL084C	D379
YBL085W	D113
YBL085W	D3688
YBL085W	D3806
YBL085W	D613
YBL085W	D910
YBL086C	D2095
YBL087C	D267
YBL088C	D2294
YBL088C	D301
YBL088C	D33
YBL088C	D3452
YBL088C	D3928
YBL088C	D682
YBL089W	D33
YBL090W	D551
YBL091C	D281
YBL091C-A	D33
YBL091C-A	D95
YBL092W	D23
YBL092W	D838
YBL093C	D2069
YBL095W	D2007
YBL095W	D3039
YBL097W	D1127
YBL097W	D3785
YBL097W	D595
YBL098W	D1484
YBL098W	D3305
YBL098W	D3481
YBL098W	D3543
YBL098W	D359
YBL098W	D362
YBL098W	D43
YBL098W	D444
YBL098W	D500
YBL099W	D203
YBL099W	D33
YBL099W	D346
YBL100W-A	D2746
YBL100W-B	D128
YBL100W-B	D133
YBL100W-B	D2746
YBL100W-B	D33
YBL100W-B	D3320
YBL100W-B	D3994
YBL101C	D1626
YBL101C	D3728
YBL102W	D2617
YBL102W	D33
YBL103C	D595
YBL103C	D908
YBL104C	D303
YBL105C	D1085
YBL105C	D116
YBL105C	D1277
YBL105C	D26
YBL105C	D2982
YBL105C	D558
YBL105C	D595
YBL105C	D914
YBL106C	D1364
YBL106C	D303
YBL107C	D2359
YBL108C-A	D2657
YBL111C	D33
YBL111C	D434
YBL112C	D33
YBR001C	D3500
YBR001C	D602
YBR002C	D1944
YBR002C	D344
YBR003W	D1410
YBR003W	D487
YBR004C	D1330
YBR004C	D33
YBR005W	D1408
YBR005W	D247
YBR005W	D2639
YBR005W	D33
YBR005W	D3528
YBR005W	D450
YBR006W	D1254
YBR006W	D1284
YBR006W	D1322
YBR006W	D1338
YBR006W	D248
YBR006W	D354
YBR006W	D8
YBR007C	D1196
YBR007C	D986
YBR008C	D1222
YBR008C	D2473
YBR008C	D33
YBR008C	D400
YBR009C	D187
YBR010W	D187
YBR011C	D733
YBR012W-A	D2746
YBR012W-B	D128
YBR012W-B	D133
YBR012W-B	D2746
YBR012W-B	D8
YBR014C	D147
YBR014C	D256
YBR014C	D33
YBR015C	D1616
YBR015C	D33
YBR015C	D681
YBR017C	D105
YBR017C	D176
YBR017C	D624
YBR018C	D290
YBR019C	D1496
YBR019C	D1533
YBR019C	D1564
YBR019C	D1666
YBR019C	D294
YBR019C	D640
YBR019C	D7
YBR020W	D63
YBR021W	D1287
YBR021W	D33
YBR021W	D547
YBR022W	D2265
YBR022W	D784
YBR023C	D237
YBR023C	D33
YBR023C	D3786
YBR023C	D666
YBR024W	D2133
YBR024W	D510
YBR024W	D71
YBR025C	D1398
YBR025C	D145
YBR025C	D2520
YBR025C	D3233
YBR025C	D33
YBR025C	D452
YBR026C	D6
YBR028C	D116
YBR028C	D1277
YBR028C	D2982
YBR029C	D1519
YBR029C	D33
YBR030W	D1488
YBR030W	D2093
YBR030W	D595
YBR031W	D1772
YBR031W	D686
YBR033W	D162
YBR033W	D3216
YBR034C	D1593
YBR034C	D1715
YBR034C	D2733
YBR034C	D3017
YBR034C	D3377
YBR034C	D3468
YBR034C	D380
YBR034C	D98
YBR035C	D125
YBR036C	D33
YBR036C	D3851
YBR037C	D2133
YBR037C	D510
YBR037C	D71
YBR038W	D2906
YBR038W	D33
YBR038W	D3868
YBR038W	D757
YBR039W	D435
YBR040W	D2045
YBR040W	D33
YBR041W	D1160
YBR041W	D1265
YBR041W	D1417
YBR041W	D284
YBR041W	D33
YBR042C	D1893
YBR042C	D2035
YBR042C	D33
YBR042C	D725
YBR043C	D1222
YBR043C	D33
YBR043C	D3518
YBR043C	D400
YBR043C	D595
YBR044C	D70
YBR046C	D1468
YBR046C	D1544
YBR046C	D1563
YBR046C	D1696
YBR046C	D2458
YBR046C	D6
YBR048W	D427
YBR049C	D3516
YBR049C	D3690
YBR049C	D673
YBR050C	D3437
YBR050C	D4001
YBR052C	D3473
YBR052C	D422
YBR053C	D975
YBR054W	D2165
YBR054W	D33
YBR054W	D595
YBR054W	D697
YBR055C	D2569
YBR055C	D3130
YBR055C	D339
YBR055C	D679
YBR056W	D22
YBR057C	D1710
YBR057C	D595
YBR058C	D151
YBR058C	D158
YBR058C-A	D33
YBR058C-A	D451
YBR059C	D116
YBR059C	D1207
YBR059C	D2217
YBR059C	D595
YBR060C	D1475
YBR061C	D1711
YBR061C	D484
YBR061C	D734
YBR062C	D158
YBR063C	D4056
YBR066C	D161
YBR067C	D2657
YBR068C	D232
YBR068C	D33
YBR068C	D392
YBR069C	D232
YBR069C	D33
YBR069C	D392
YBR070C	D2154
YBR070C	D33
YBR072W	D525
YBR072W	D835
YBR073W	D1359
YBR073W	D238
YBR073W	D2824
YBR073W	D33
YBR074W	D106
YBR074W	D33
YBR076W	D1793
YBR078W	D127
YBR078W	D33
YBR079C	D595
YBR079C	D895
YBR080C	D1294
YBR080C	D1467
YBR080C	D1478
YBR080C	D1486
YBR080C	D1489
YBR080C	D2
YBR080C	D33
YBR080C	D3414
YBR081C	D560
YBR081C	D595
YBR082C	D156
YBR083W	D1039
YBR083W	D2861
YBR084C-A	D595
YBR084C-A	D786
YBR084W	D1156
YBR084W	D1335
YBR084W	D146
YBR084W	D2202
YBR084W	D3624
YBR084W	D3911
YBR084W	D3944
YBR084W	D411
YBR084W	D438
YBR085W	D33
YBR085W	D642
YBR086C	D1258
YBR086C	D33
YBR087W	D1489
YBR087W	D2779
YBR087W	D287
YBR087W	D33
YBR087W	D544
YBR088C	D200
YBR089C-A	D790
YBR090C	D33
YBR091C	D936
YBR092C	D636
YBR093C	D1668
YBR093C	D636
YBR094W	D1494
YBR094W	D2667
YBR094W	D488
YBR095C	D2273
YBR095C	D3999
YBR095C	D595
YBR096W	D2578
YBR097W	D105
YBR097W	D116
YBR097W	D1207
YBR097W	D1875
YBR097W	D303
YBR097W	D3197
YBR098W	D999
YBR101C	D1220
YBR101C	D2844
YBR102C	D113
YBR102C	D2894
YBR102C	D524
YBR102C	D56
YBR102C	D595
YBR103W	D1055
YBR103W	D303
YBR103W	D4003
YBR104W	D642
YBR105C	D1902
YBR106W	D2106
YBR106W	D33
YBR109C	D163
YBR109C	D2116
YBR109C	D307
YBR110W	D33
YBR110W	D68
YBR111C	D3469
YBR111C	D561
YBR111C	D591
YBR111W-A	D2881
YBR112C	D1162
YBR112C	D1211
YBR112C	D1327
YBR112C	D339
YBR112C	D595
YBR114W	D1101
YBR114W	D1359
YBR114W	D158
YBR114W	D33
YBR115C	D1075
YBR115C	D1160
YBR115C	D120
YBR115C	D1265
YBR115C	D1417
YBR115C	D1787
YBR115C	D284
YBR115C	D294
YBR115C	D3734
YBR115C	D3870
YBR115C	D464
YBR115C	D599
YBR115C	D7
YBR117C	D3272
YBR117C	D52
YBR118W	D1173
YBR118W	D1436
YBR118W	D1653
YBR118W	D33
YBR118W	D521
YBR118W	D79
YBR119W	D226
YBR121C	D1164
YBR121C	D239
YBR121C	D296
YBR122C	D2534
YBR123C	D1457
YBR125C	D378
YBR126C	D33
YBR126C	D471
YBR127C	D33
YBR127C	D346
YBR127C	D4164
YBR128C	D595
YBR129C	D113
YBR130C	D262
YBR130C	D33
YBR130C	D595
YBR131W	D1139
YBR132C	D232
YBR132C	D33
YBR132C	D392
YBR132C	D4103
YBR133C	D1239
YBR133C	D1803
YBR135W	D193
YBR135W	D2673
YBR135W	D2941
YBR135W	D595
YBR136W	D1023
YBR136W	D3348
YBR136W	D3452
YBR136W	D633
YBR136W	D682
YBR137W	D2397
YBR137W	D2483
YBR138C	D3130
YBR139W	D609
YBR140C	D1007
YBR140C	D1514
YBR140C	D2299
YBR141C	D1996
YBR141C	D2369
YBR142W	D1379
YBR142W	D266
YBR142W	D33
YBR142W	D552
YBR143C	D360
YBR145W	D1468
YBR145W	D1544
YBR145W	D1563
YBR145W	D1676
YBR145W	D1696
YBR145W	D1968
YBR145W	D2458
YBR145W	D2901
YBR145W	D6
YBR146W	D2137
YBR146W	D2417
YBR146W	D2456
YBR147W	D1761
YBR147W	D1804
YBR147W	D1889
YBR147W	D2242
YBR147W	D33
YBR147W	D3784
YBR148W	D595
YBR149W	D646
YBR150C	D162
YBR150C	D3216
YBR150C	D33
YBR151W	D856
YBR152W	D595
YBR153W	D3710
YBR153W	D393
YBR154C	D857
YBR154C	D913
YBR155W	D1162
YBR155W	D1211
YBR155W	D339
YBR155W	D3588
YBR155W	D595
YBR156C	D3212
YBR156C	D595
YBR158W	D1490
YBR158W	D643
YBR159W	D1235
YBR159W	D1243
YBR159W	D33
YBR159W	D7
YBR160W	D116
YBR160W	D1277
YBR160W	D1875
YBR161W	D33
YBR161W	D868
YBR162C	D1860
YBR162C	D3033
YBR162W-A	D33
YBR163W	D1319
YBR163W	D3733
YBR163W	D3891
YBR164C	D168
YBR164C	D2
YBR164C	D33
YBR166C	D1730
YBR166C	D3
YBR166C	D363
YBR166C	D500
YBR167C	D2502
YBR167C	D2661
YBR168W	D1403
YBR168W	D2981
YBR168W	D33
YBR168W	D3427
YBR169C	D1172
YBR169C	D272
YBR169C	D3817
YBR169C	D595
YBR170C	D1551
YBR170C	D2
YBR170C	D212
YBR170C	D2374
YBR171W	D2181
YBR171W	D33
YBR172C	D33
YBR172C	D595
YBR172C	D952
YBR173C	D2471
YBR175W	D2255
YBR175W	D303
YBR175W	D364
YBR176W	D568
YBR177C	D1650
YBR177C	D1934
YBR177C	D664
YBR179C	D179
YBR179C	D2042
YBR179C	D3274
YBR179C	D33
YBR179C	D4154
YBR179C	D511
YBR180W	D1222
YBR180W	D1295
YBR180W	D33
YBR180W	D400
YBR180W	D67
YBR181C	D2510
YBR182C	D3128
YBR182C	D958
YBR183W	D1684
YBR183W	D33
YBR185C	D1855
YBR186W	D1148
YBR186W	D1294
YBR186W	D1467
YBR186W	D1478
YBR186W	D1486
YBR186W	D2
YBR186W	D271
YBR186W	D2990
YBR186W	D33
YBR186W	D3414
YBR186W	D3482
YBR186W	D3750
YBR186W	D3832
YBR187W	D1904
YBR187W	D33
YBR189W	D227
YBR191W	D325
YBR192W	D642
YBR193C	D2065
YBR193C	D2163
YBR195C	D1951
YBR195C	D3003
YBR195C	D303
YBR196C	D605
YBR196C-A	D33
YBR198C	D1055
YBR198C	D144
YBR198C	D303
YBR198C	D3878
YBR199W	D33
YBR199W	D623
YBR200W	D613
YBR200W	D802
YBR200W	D916
YBR201C-A	D33
YBR201W	D1952
YBR201W	D33
YBR202W	D142
YBR202W	D1818
YBR202W	D3259
YBR202W	D33
YBR202W	D989
YBR204C	D1645
YBR204C	D664
YBR205W	D33
YBR205W	D623
YBR207W	D1369
YBR207W	D1375
YBR207W	D33
YBR207W	D595
YBR208C	D1002
YBR208C	D1191
YBR208C	D1304
YBR208C	D193
YBR208C	D2035
YBR208C	D2221
YBR208C	D23
YBR208C	D274
YBR208C	D28
YBR208C	D306
YBR208C	D3441
YBR208C	D3480
YBR208C	D3526
YBR208C	D3559
YBR208C	D4138
YBR208C	D415
YBR208C	D453
YBR208C	D552
YBR208C	D976
YBR208C	D994
YBR210W	D2492
YBR210W	D33
YBR211C	D239
YBR211C	D3455
YBR211C	D595
YBR212W	D1110
YBR212W	D1273
YBR212W	D226
YBR212W	D371
YBR212W	D536
YBR212W	D595
YBR213W	D2158
YBR213W	D2334
YBR213W	D2486
YBR214W	D33
YBR214W	D772
YBR215W	D1205
YBR215W	D3862
YBR216C	D1152
YBR217W	D892
YBR218C	D1304
YBR218C	D2221
YBR218C	D23
YBR218C	D231
YBR218C	D258
YBR218C	D2693
YBR218C	D28
YBR218C	D3480
YBR218C	D3567
YBR218C	D490
YBR218C	D552
YBR218C	D678
YBR219C	D33
YBR220C	D2256
YBR220C	D33
YBR220C	D67
YBR221C	D3968
YBR221C	D52
YBR222C	D1160
YBR222C	D1265
YBR222C	D1417
YBR222C	D284
YBR223C	D607
YBR225W	D2542
YBR227C	D1102
YBR227C	D1294
YBR227C	D1352
YBR227C	D1467
YBR227C	D1486
YBR227C	D1589
YBR227C	D2
YBR227C	D2498
YBR227C	D33
YBR227C	D3482
YBR227C	D3865
YBR228W	D906
YBR229C	D1305
YBR229C	D1481
YBR229C	D2237
YBR229C	D2886
YBR231C	D3011
YBR233W	D1115
YBR233W	D309
YBR233W	D431
YBR233W	D597
YBR233W-A	D2866
YBR233W-A	D33
YBR234C	D303
YBR235W	D1083
YBR235W	D3268
YBR235W	D33
YBR235W	D392
YBR235W	D3924
YBR235W	D536
YBR236C	D197
YBR237W	D1379
YBR237W	D1740
YBR237W	D266
YBR237W	D33
YBR237W	D4167
YBR237W	D595
YBR239C	D1548
YBR239C	D162
YBR239C	D3216
YBR239C	D845
YBR240C	D162
YBR240C	D3216
YBR241C	D1214
YBR241C	D1295
YBR241C	D265
YBR241C	D33
YBR242W	D189
YBR243C	D2188
YBR243C	D33
YBR244W	D71
YBR245C	D1359
YBR245C	D176
YBR245C	D33
YBR245C	D3987
YBR245C	D4101
YBR245C	D412
YBR245C	D595
YBR245C	D673
YBR245C	D826
YBR245C	D840
YBR246W	D303
YBR247C	D1552
YBR248C	D1673
YBR248C	D1778
YBR248C	D2117
YBR248C	D2121
YBR248C	D264
YBR248C	D345
YBR248C	D36
YBR248C	D443
YBR248C	D447
YBR248C	D480
YBR248C	D685
YBR249C	D1474
YBR249C	D557
YBR249C	D70
YBR250W	D761
YBR251W	D2137
YBR251W	D3008
YBR251W	D408
YBR251W	D931
YBR252W	D514
YBR253W	D2640
YBR254C	D813
YBR255C-A	D33
YBR255W	D33
YBR256C	D1961
YBR256C	D1979
YBR256C	D2085
YBR257W	D2702
YBR257W	D2720
YBR257W	D2811
YBR258C	D2496
YBR258C	D2570
YBR259W	D2419
YBR259W	D4168
YBR259W	D611
YBR260C	D1001
YBR260C	D1896
YBR260C	D3573
YBR260C	D595
YBR260C	D851
YBR261C	D1924
YBR261C	D1932
YBR261C	D98
YBR263W	D1371
YBR263W	D9
YBR264C	D203
YBR264C	D33
YBR265W	D33
YBR265W	D7
YBR267W	D161
YBR267W	D595
YBR268W	D2912
YBR268W	D3847
YBR269C	D3337
YBR270C	D2245
YBR271W	D2733
YBR271W	D294
YBR271W	D98
YBR272C	D166
YBR273C	D2217
YBR273C	D595
YBR273C	D860
YBR274W	D116
YBR274W	D1277
YBR275C	D3130
YBR275C	D42
YBR275C	D52
YBR275C	D595
YBR276C	D50
YBR278W	D141
YBR278W	D2372
YBR278W	D595
YBR279W	D1346
YBR279W	D3129
YBR279W	D595
YBR280C	D1262
YBR280C	D625
YBR280C	D965
YBR281C	D106
YBR281C	D303
YBR281C	D3937
YBR281C	D436
YBR282W	D2771
YBR283C	D117
YBR283C	D1316
YBR283C	D33
YBR284W	D420
YBR286W	D106
YBR286W	D861
YBR287W	D33
YBR287W	D508
YBR287W	D595
YBR288C	D650
YBR289W	D1926
YBR289W	D595
YBR290W	D1876
YBR290W	D33
YBR291C	D642
YBR293W	D1214
YBR293W	D1222
YBR293W	D1295
YBR293W	D33
YBR293W	D400
YBR294W	D11
YBR294W	D1128
YBR294W	D1598
YBR294W	D1796
YBR294W	D33
YBR294W	D3681
YBR295W	D1151
YBR295W	D33
YBR295W	D789
YBR296C	D1213
YBR296C	D33
YBR297W	D162
YBR297W	D3216
YBR297W	D33
YBR298C	D1214
YBR298C	D1295
YBR298C	D33
YBR298C	D67
YBR299W	D20
YBR299W	D270
YBR299W	D2761
YBR299W	D866
YBR301W	D2657
YBR302C	D1633
YBR302C	D33
YCL001W	D2238
YCL001W	D2798
YCL001W	D33
YCL001W-A	D360
YCL001W-B	D360
YCL002C	D33
YCL004W	D113
YCL005W	D33
YCL005W	D3779
YCL005W-A	D3114
YCL005W-A	D33
YCL008C	D156
YCL008C	D816
YCL008C	D946
YCL009C	D2008
YCL009C	D273
YCL009C	D3085
YCL009C	D353
YCL009C	D3769
YCL010C	D2537
YCL011C	D1110
YCL011C	D226
YCL011C	D2418
YCL011C	D371
YCL011C	D536
YCL012C	D2513
YCL012C	D33
YCL014W	D1005
YCL014W	D1892
YCL014W	D2132
YCL014W	D3447
YCL014W	D3522
YCL014W	D4106
YCL016C	D1509
YCL016C	D405
YCL017C	D1370
YCL017C	D1485
YCL017C	D269
YCL017C	D3267
YCL017C	D341
YCL017C	D3576
YCL017C	D9
YCL018W	D1465
YCL018W	D260
YCL018W	D301
YCL018W	D615
YCL019W	D128
YCL019W	D133
YCL019W	D2746
YCL019W	D33
YCL019W	D3320
YCL019W	D3775
YCL020W	D2746
YCL021W-A	D33
YCL024W	D116
YCL024W	D1277
YCL024W	D239
YCL024W	D4015
YCL024W	D426
YCL024W	D595
YCL025C	D232
YCL025C	D33
YCL025C	D3668
YCL025C	D392
YCL025C	D547
YCL026C-A	D759
YCL026C-B	D759
YCL027W	D33
YCL027W	D613
YCL028W	D339
YCL029C	D33
YCL029C	D595
YCL029C	D921
YCL030C	D1065
YCL030C	D239
YCL030C	D2718
YCL030C	D295
YCL030C	D3630
YCL030C	D563
YCL032W	D126
YCL032W	D910
YCL033C	D2538
YCL033C	D808
YCL034W	D781
YCL034W	D872
YCL035C	D147
YCL035C	D256
YCL035C	D2742
YCL036W	D164
YCL037C	D941
YCL038C	D1237
YCL038C	D2969
YCL038C	D33
YCL038C	D3300
YCL038C	D508
YCL038C	D67
YCL039W	D2999
YCL039W	D303
YCL039W	D3318
YCL040W	D677
YCL043C	D147
YCL043C	D256
YCL043C	D358
YCL043C	D3827
YCL043C	D386
YCL043C	D595
YCL044C	D1392
YCL045C	D1939
YCL045C	D33
YCL047C	D1957
YCL047C	D2432
YCL047C	D3797
YCL047C	D428
YCL048W	D127
YCL048W	D3197
YCL048W	D33
YCL048W-A	D33
YCL048W-A	D3302
YCL050C	D290
YCL050C	D3056
YCL052C	D1006
YCL052C	D33
YCL054W	D1711
YCL054W	D1915
YCL054W	D2285
YCL054W	D484
YCL054W	D734
YCL055W	D96
YCL057C-A	D2857
YCL057C-A	D33
YCL057W	D1144
YCL057W	D456
YCL059C	D1115
YCL059C	D595
YCL059C	D597
YCL061C	D2402
YCL061C	D595
YCL063W	D33
YCL063W	D3932
YCL063W	D595
YCL064C	D103
YCL064C	D1569
YCL064C	D338
YCL064C	D373
YCL064C	D4061
YCL066W	D2199
YCL067C	D75
YCL068C	D2216
YCL069W	D1222
YCL069W	D33
YCL069W	D400
YCL069W	D67
YCL073C	D1222
YCL073C	D1383
YCL073C	D33
YCR002C	D1095
YCR002C	D1540
YCR002C	D1891
YCR002C	D2
YCR002C	D2042
YCR002C	D271
YCR002C	D33
YCR002C	D3741
YCR002C	D3750
YCR003W	D318
YCR003W	D326
YCR004C	D422
YCR004C	D461
YCR004C	D768
YCR005C	D367
YCR007C	D1633
YCR007C	D33
YCR008W	D116
YCR008W	D1277
YCR009C	D696
YCR010C	D1995
YCR010C	D33
YCR011C	D1079
YCR011C	D1092
YCR011C	D1095
YCR011C	D1096
YCR011C	D1097
YCR011C	D1099
YCR011C	D1102
YCR011C	D1107
YCR011C	D1120
YCR011C	D1124
YCR011C	D2
YCR011C	D2111
YCR011C	D246
YCR011C	D2498
YCR011C	D271
YCR011C	D33
YCR011C	D347
YCR011C	D3750
YCR011C	D79
YCR012W	D108
YCR012W	D43
YCR014C	D177
YCR015C	D33
YCR015C	D571
YCR016W	D2749
YCR017C	D1672
YCR017C	D191
YCR017C	D33
YCR018C	D595
YCR018C	D976
YCR019W	D231
YCR020C	D710
YCR020C-A	D87
YCR020W-B	D3065
YCR020W-B	D546
YCR021C	D33
YCR021C	D697
YCR023C	D1214
YCR023C	D1222
YCR023C	D1295
YCR023C	D33
YCR023C	D67
YCR024C	D1881
YCR024C	D19
YCR024C	D239
YCR024C	D869
YCR024C-A	D237
YCR024C-A	D3292
YCR024C-A	D33
YCR024C-B	D2759
YCR024C-B	D33
YCR026C	D110
YCR026C	D33
YCR027C	D203
YCR027C	D33
YCR027C	D511
YCR028C	D1222
YCR028C	D1559
YCR028C	D33
YCR028C-A	D527
YCR030C	D2902
YCR030C	D595
YCR030C	D851
YCR031C	D407
YCR032W	D100
YCR032W	D2490
YCR032W	D303
YCR032W	D351
YCR032W	D659
YCR033W	D3577
YCR033W	D3662
YCR033W	D595
YCR033W	D673
YCR034W	D1824
YCR034W	D33
YCR035C	D418
YCR036W	D231
YCR036W	D2861
YCR036W	D3574
YCR037C	D1408
YCR037C	D1511
YCR037C	D1828
YCR037C	D3167
YCR037C	D33
YCR037C	D456
YCR038C	D715
YCR039C	D75
YCR040W	D2199
YCR042C	D503
YCR042C	D595
YCR043C	D33
YCR044C	D1641
YCR044C	D33
YCR045C	D1520
YCR045C	D1620
YCR045C	D922
YCR046C	D323
YCR047C	D1906
YCR047C	D2733
YCR047C	D299
YCR047C	D3017
YCR047C	D3035
YCR047C	D3765
YCR047C	D590
YCR047C	D98
YCR048W	D1337
YCR048W	D33
YCR051W	D754
YCR052W	D917
YCR053W	D103
YCR053W	D338
YCR054C	D105
YCR054C	D2736
YCR057C	D202
YCR057C	D2628
YCR057C	D303
YCR057C	D3460
YCR059C	D2378
YCR059C	D3649
YCR059C	D587
YCR059C	D833
YCR060W	D1162
YCR060W	D1211
YCR060W	D339
YCR060W	D554
YCR061W	D1628
YCR061W	D2699
YCR061W	D33
YCR063W	D2309
YCR065W	D182
YCR066W	D158
YCR066W	D596
YCR066W	D977
YCR067C	D1500
YCR067C	D303
YCR067C	D4110
YCR068W	D33
YCR068W	D755
YCR069W	D732
YCR071C	D2905
YCR072C	D303
YCR072C	D3055
YCR072C	D3423
YCR073C	D116
YCR073C	D1277
YCR073C	D3824
YCR073C	D3854
YCR073C	D595
YCR073W-A	D1642
YCR073W-A	D3451
YCR073W-A	D593
YCR075C	D1761
YCR075C	D1804
YCR075C	D1889
YCR075C	D33
YCR075W-A	D2755
YCR075W-A	D2939
YCR076C	D3074
YCR077C	D1114
YCR079W	D378
YCR081W	D2299
YCR081W	D233
YCR081W	D3098
YCR083W	D147
YCR083W	D358
YCR083W	D3827
YCR084C	D1060
YCR084C	D303
YCR084C	D595
YCR086W	D239
YCR086W	D2472
YCR086W	D2785
YCR086W	D33
YCR086W	D3314
YCR086W	D3402
YCR086W	D3455
YCR086W	D595
YCR087C-A	D160
YCR087C-A	D33
YCR087C-A	D3306
YCR087C-A	D4142
YCR088W	D2901
YCR088W	D3749
YCR088W	D613
YCR088W	D658
YCR089W	D4085
YCR090C	D2175
YCR090C	D2180
YCR091W	D116
YCR091W	D1277
YCR092C	D262
YCR092C	D33
YCR092C	D595
YCR093W	D1407
YCR093W	D1841
YCR093W	D2538
YCR093W	D3912
YCR094W	D1568
YCR094W	D33
YCR095C	D50
YCR096C	D75
YCR097W	D75
YCR098C	D1214
YCR098C	D1295
YCR098C	D2908
YCR098C	D33
YCR100C	D1081
YCR100C	D1119
YCR101C	D1119
YCR101C	D355
YCR101C	D432
YCR102C	D1544
YCR102C	D6
YCR104W	D2657
YCR104W	D33
YCR105W	D1468
YCR105W	D1544
YCR105W	D1563
YCR105W	D1968
YCR105W	D6
YCR105W	D69
YCR106W	D162
YCR106W	D3216
YCR107W	D1776
YCR107W	D33
YCR107W	D646
YDL001W	D2067
YDL001W	D33
YDL002C	D595
YDL002C	D790
YDL003W	D2741
YDL003W	D953
YDL004W	D534
YDL005C	D2740
YDL005C	D595
YDL006W	D378
YDL007W	D1294
YDL007W	D1467
YDL007W	D1486
YDL007W	D1489
YDL007W	D2
YDL007W	D287
YDL007W	D33
YDL008W	D158
YDL010W	D147
YDL010W	D256
YDL010W	D33
YDL013W	D142
YDL014W	D692
YDL015C	D2301
YDL015C	D33
YDL017W	D116
YDL017W	D1207
YDL017W	D1875
YDL017W	D4024
YDL018C	D2080
YDL018C	D33
YDL018C	D595
YDL019C	D113
YDL019C	D3966
YDL019C	D595
YDL019C	D621
YDL019C	D754
YDL021W	D107
YDL021W	D1668
YDL021W	D2340
YDL021W	D2528
YDL022W	D3
YDL022W	D584
YDL024C	D636
YDL025C	D116
YDL025C	D1207
YDL027C	D3288
YDL027C	D33
YDL028C	D116
YDL028C	D1277
YDL028C	D1710
YDL028C	D1875
YDL028C	D595
YDL029W	D272
YDL030W	D161
YDL030W	D1973
YDL030W	D33
YDL030W	D595
YDL031W	D2576
YDL031W	D3115
YDL031W	D33
YDL031W	D595
YDL033C	D1549
YDL033C	D17
YDL033C	D2540
YDL033C	D340
YDL035C	D1877
YDL035C	D1911
YDL035C	D2961
YDL035C	D3275
YDL035C	D33
YDL035C	D379
YDL036C	D311
YDL037C	D2324
YDL040C	D3192
YDL040C	D339
YDL040C	D595
YDL042C	D2279
YDL042C	D695
YDL043C	D161
YDL043C	D4021
YDL044C	D595
YDL045C	D386
YDL045W-A	D3365
YDL046W	D1069
YDL046W	D2512
YDL046W	D33
YDL047W	D1595
YDL047W	D201
YDL048C	D161
YDL049C	D2653
YDL049C	D2676
YDL051W	D226
YDL051W	D941
YDL052C	D1893
YDL052C	D2035
YDL052C	D33
YDL052C	D3627
YDL052C	D725
YDL053C	D33
YDL054C	D1222
YDL054C	D2759
YDL054C	D33
YDL055C	D254
YDL055C	D2868
YDL055C	D3166
YDL055C	D3220
YDL055C	D3234
YDL055C	D3818
YDL055C	D388
YDL055C	D413
YDL056W	D2472
YDL056W	D2553
YDL056W	D2923
YDL056W	D595
YDL056W	D754
YDL057W	D1742
YDL057W	D448
YDL058W	D105
YDL058W	D1472
YDL058W	D2580
YDL058W	D33
YDL058W	D595
YDL059C	D506
YDL060W	D1030
YDL060W	D1599
YDL061C	D954
YDL063C	D1248
YDL064W	D156
YDL065C	D1664
YDL065C	D595
YDL066W	D301
YDL066W	D615
YDL067C	D3173
YDL067C	D33
YDL070W	D33
YDL070W	D3578
YDL070W	D560
YDL070W	D595
YDL072C	D2031
YDL072C	D33
YDL072C	D3472
YDL072C	D3836
YDL072C	D3997
YDL072C	D595
YDL073W	D1212
YDL073W	D2567
YDL074C	D158
YDL074C	D1677
YDL074C	D2774
YDL074C	D3698
YDL074C	D595
YDL075W	D893
YDL076C	D2612
YDL077C	D1148
YDL077C	D2622
YDL077C	D2632
YDL077C	D554
YDL077C	D595
YDL078C	D369
YDL078C	D85
YDL079C	D116
YDL079C	D1277
YDL080C	D1240
YDL080C	D2103
YDL080C	D2348
YDL080C	D2388
YDL080C	D302
YDL080C	D352
YDL081C	D234
YDL081C	D2706
YDL081C	D2816
YDL082W	D2251
YDL082W	D595
YDL083C	D2137
YDL083C	D2417
YDL083C	D2456
YDL084W	D33
YDL084W	D43
YDL085C-A	D3147
YDL085C-A	D595
YDL085W	D1274
YDL085W	D1738
YDL085W	D43
YDL086W	D1542
YDL086W	D46
YDL087C	D1784
YDL088C	D226
YDL088C	D2399
YDL089W	D2804
YDL089W	D33
YDL090C	D2393
YDL090C	D683
YDL091C	D1070
YDL091C	D2364
YDL091C	D33
YDL091C	D595
YDL091C	D860
YDL092W	D137
YDL093W	D1798
YDL093W	D33
YDL093W	D736
YDL095W	D1798
YDL095W	D232
YDL095W	D276
YDL095W	D33
YDL095W	D3449
YDL095W	D400
YDL095W	D736
YDL097C	D2055
YDL097C	D339
YDL097C	D554
YDL097C	D895
YDL098C	D161
YDL099W	D497
YDL099W	D536
YDL099W	D595
YDL100C	D1335
YDL100C	D3835
YDL100C	D441
YDL100C	D475
YDL101C	D116
YDL101C	D1277
YDL101C	D389
YDL101C	D459
YDL102W	D164
YDL103C	D3166
YDL103C	D3234
YDL103C	D610
YDL104C	D1580
YDL104C	D368
YDL105W	D1476
YDL106C	D433
YDL106C	D75
YDL107W	D1162
YDL107W	D2472
YDL107W	D339
YDL107W	D554
YDL108W	D116
YDL108W	D1277
YDL109C	D1925
YDL109C	D21
YDL110C	D595
YDL111C	D2230
YDL111C	D309
YDL111C	D418
YDL112W	D250
YDL112W	D300
YDL112W	D3840
YDL112W	D3897
YDL112W	D502
YDL113C	D2372
[truncated: 13,283 more rows]
