# Supplementary material for: Reconstituting protein interaction networks using parameter-dependent domain-domain interactions
Source: BMC Bioinformatics. 2013 May 7;14:154. doi: 10.1186/1471-2105-14-154 (PMC3660195; doi:10.1186/1471-2105-14-154)
Supplement: Additional file 1 — Merged annotation. This file contains lists of new protein-domain annotations and lists that map new domain labels onto the domain labels used in the original annotation databases. [file 1471-2105-14-154-S1.zip › 5_dom_profile.txt]

D0	3-HAO	3-HYDROXYANTHRANILIC_ACID_DIOXYGENASE-LIKE	ANTHRAN_NBAC	
D1	6PGD	HYDROXYISOBUTYRATE_AND_6-PHOSPHOGLUCONATE_DEHYDROGENASE_DOMAIN	
D2	6-PHOSPHOFRUCTO-2-KINASE/FRUCTOSE-2,6-BISPHOSPHATASE,_KINASE_DOMAIN	6PF2K	KAIC_ARCH_3	THERMO_KAIC_1	CIRC_KAIC	KAIC_ARCH_4	KAIC	THERM_GNT_KIN	CYT_KIN_ARCH	CYDD	CYDC	CP_LYASEPHNL	GUANYL_KIN	CP_LYASEPHNK	PHOSPHORIBULOKINASE/PANTOTHENATE_KINASE	PRK	PANK_BACT	GUKC	GUANYLATE_KIN	NUCLEOTIDE_AND_NUCLEOSIDE_KINASES	DTMP_KINASE	SHIKIMATE_KINASE_(AROK)	SKI	APS_KINASE	APSK	ADENOSINE-5'PHOSPHOSULFATE_KINASE_(APS_KINASE)	GLUCONATE_KINASE	ADK	ADEN_KIN_ISO1	ADK_LID	THYMIDYLATE_KIN	UMP_CMP_KIN_FAM	CBBX_CFXQ	CLPA	CLPX	CLPB_D2-SMALL	CHAPERONE_CLPB	VI_CLPV1	CDC48	CM_A	DOUBLE_CLP-N_MOTIF	CLP_N	CDC48_N	CDC48_2	CDC48_DOMAIN_2-LIKE	CDC48_N-TERMINAL_DOMAIN-LIKE	VI_ICMF	CCMA	
D3	6-PHOSPHOGLUCONATE_DEHYDROGENASE-LIKE,_N-TERMINAL_DOMAIN	PDH	NAD_GLY3P_DH_N	GLYCEROL3P_DH	MANNITOL_DH	MANNITOL_DH_C	MANNITOL_2-DEHYDROGENASE	NAD_GLY3P_DH_C	GLYCEROL-3-PHOSPHATE_DEHYDROGENASE	
D4	ACOX	ACYL-COA_OXIDASE_C-TERMINAL_DOMAINS	
D5	ACYL-COA_BINDING_PROTEIN	ACBP	
D6	ADH_N	ALCOHOL_DEHYDROGENASE-LIKE,_N-TERMINAL_DOMAIN	GLYCERALDEHYDE-3-PHOSPHATE_DEHYDROGENASE-LIKE,_N-TERMINAL_DOMAIN	G6PD_C	GLUCOSE_6-PHOSPHATE_DEHYDROGENASE-LIKE	G6PD_N	GFO_IDH_MOCA	GFO_IDH_MOCA_C	SACCHAROP_DH	HOMOSERINE_DEHYDROGENASE-LIKE	HOMOSERINE_DH	FDHA_NON_GSH	ADH_III_F_HYDE	FORMATE/GLYCERATE_DEHYDROGENASES,_NAD-DOMAIN	MYCOS_DEP_FDH	ADH_FAM_2	FORMATE/GLYCERATE_DEHYDROGENASES,_SUBSTRATE-BINDING_DOMAIN	ADH_FAM_1	ADOHCYASE	ADOHCYASE_NAD	S-ADENOSYLHOMOCYSTEIN_HYDROLASE	AHCY	ALCOHOL_DEHYDROGENASE-LIKE,_C-TERMINAL_DOMAIN	ADH_ZINC_N	AHPF	ALADH	AHPF_HOMOLOG	PNTA	L-ALANINE_DEHYDROGENASE-LIKE	ALADH_PNT_C	ALADH_PNT_N	
D7	ADH_SHORT	TYROSINE-DEPENDENT_OXIDOREDUCTASES	THIOESTER-REDCT	TARTRO_SEM_RED	23BDH	BENZO_BADH	BPHB_TODD	RHAD_ALDOL-ADH	PHB_DH	3OXO_ACP_REDUC	PTER_REDUC_LEIS	ACACCOA_REDUCT	SEPIAPTER_RED	
D8	ALDEDH	ALDH-LIKE	ABALDH	BADH	
D9	AMINOTRAN_1_2	AAT-LIKE	TYR_AMTASE_E	TYR_NICO_ATASE	GABA-AMINOTRANSFERASE-LIKE	AM_TR_V_EF2568	AMINOTRAN_5	AM_TR_V_VC1184	5AMINOLEV_SYNTH	PUTRES_AM_TRAN	ORN_AMINOTRANS	AMINOTRAN_3	GABATRNS_EUK	GABATRNSAM	
D10	ANTHRAX_PROTECTIVE_ANTIGEN	PA14	
D11	ANTI-SIGMA_FACTOR_ANTAGONIST_SPOIIAA	STAS	ANT_ANT_SIG	
D12	ARD	ACIREDUCTONE_DIOXYGENASE	
D13	ARGININOSUCCINATE_SYNTHETASE,_C-TERMINAL_DOMAIN	ARGINOSUC_SYNTH	ARGG	
D14	ARP2/3_COMPLEX_16_KDA_SUBUNIT_ARPC5	P16-ARC	
D15	ARP2/3_COMPLEX_21_KDA_SUBUNIT_ARPC3	P21-ARC	
D16	ARP2/3_COMPLEX_SUBUNITS	ARPC4	
D17	ASN_SYNTHASE	N-TYPE_ATP_PYROPHOSPHATASES	NAD_SYNTHASE	ASN_SYNTH_AEB	NADE	ATP_BIND_4	GMP_SYNT_C	GMP_SYNTHETASE_C-TERMINAL_DIMERISATION_DOMAIN	
D18	ASP	PEPSIN-LIKE	
D19	B3_4	B5	DOMAINS_B1_AND_B5_OF_PHERS-BETA,_PHET	PHET_ARCH	PHET_BACT	ASNS	ASPS_BACT	ASPS_ARCH	LYSS_BACT	PHES	PHES_MITO	CM_M_HIGC-ARCH	THERMOSOME_ARCH	
D20	BACTERIAL_GLUCOAMYLASE_C-TERMINAL_DOMAIN-LIKE	GDE_C	AAMY	ALPHA-AMYLASE	AMYLASE,_CATALYTIC_DOMAIN	GLYC_DEBRANCH	GDE_ARCH	
D21	BACTERIAL_LIPASE	LACT	LIPASE_PLA1_CEF	
D22	BETA-GLYCANASES	GLYCO_HYDRO_17	GLYCO_HYDRO_72	
D23	BIOTIN_CARB_C	BC_ATP-BINDING_DOMAIN-LIKE	BC_C-TERMINAL_DOMAIN-LIKE	BC_N-TERMINAL_DOMAIN-LIKE	BCCP	BIOTIN_LIPOYL	BIOTINYL/LIPOYL-CARRIER_PROTEINS_AND_DOMAINS	ATP-GRASP	UREA_CARBOX	PYRUV_CARBOX	UREA_AMLYSE_REL	PURT	PURK	PURD	CONSERVED_CARBOXYLASE_DOMAIN	PYC_OADA	OADA	ONE_C_DEHYD_A	ASP_CARB_TR	ORNI_CARB_TR	ASPARTATE/ORNITHINE_CARBAMOYLTRANSFERASE	OTCACE	OTCACE_N	
D24	BIOTIN_HOLOENZYME_SYNTHETASE	BPL_LPLA_LIPB	GASE_LIPOATE-PROTEIN_B_TRANSFERASE_ACYLTRANSFERASE_LIPOYLTRANSFERASE_LIPOYL-ACYL-CARRIER_2.3.1.-_PROTEIN-PROTEIN-_N-LIPOYLTRANSFERASE_	LIPB	LPLA-LIKE	
D25	BZIP_2	LEUCINE_ZIPPER_DOMAIN	BZIP_1	BRLZ	
D26	C1_1	PROTEIN_KINASE_CYSTEINE-RICH_DOMAIN_(CYS2,_PHORBOL-BINDING_DOMAIN)	C1	
D27	C1_4	TFIIH_P44_SUBUNIT_CYSTEINE-RICH_DOMAIN	
D28	CARBAMOYL_PHOSPHATE_SYNTHETASE,_LARGE_SUBUNIT_CONNECTION_DOMAIN	CPSASE_L_CHAIN	CPSASE_L_D2	CPSASE_L_D3	CPSASEII_LRG	CARBAMOYL_PHOSPHATE_SYNTHETASE,_LARGE_SUBUNIT_ALLOSTERIC,_C-TERMINAL_DOMAIN	
D29	CN_HYDROLASE	CARBAMILASE	NITRILASE	
D30	COPROGEN_OXIDAS	COPROPORPHYRINOGEN_III_OXIDASE	
D31	COX1	CYTOCHROME_C_OXIDASE_SUBUNIT_I-LIKE	
D32	COX2	PERIPLASMIC_DOMAIN_OF_CYTOCHROME_C_OXIDASE_SUBUNIT_II	
D33	COX2_TM	CYTOCHROME_C_OXIDASE_SUBUNIT_II-LIKE,_TRANSMEMBRANE_REGION	WCAJ_SUGTRANS	C4DIC_MAL_TRAN	TRANSMEMBRANE_DOMAIN	CATION_EFFLUX	CATION_EFFLUX_PROTEIN_TRANSMEMBRANE_DOMAIN-LIKE	CATION_EFFLUX_PROTEIN_CYTOPLASMIC_DOMAIN-LIKE	CDF	CORA	CORA_SOLUBLE_DOMAIN-LIKE	MAGNESIUM_TRANSPORT_PROTEIN_CORA,_TRANSMEMBRANE_REGION	FUNGAL_TRANS	ABC_TRANSPORTER_TRANSMEMBRANE_REGION	ABC_MEMBRANE	ABC_MEMBRANE_2	MBRANE_CANDIDA_POSSIBLE_CSI2_IPF16596_RELATED_TRANSMEMBRANE_ALBICANS_GLABRATA_ACL009CP_	RAIN_NRRL_KLUYVEROMYCES_MEMBRANE_LACTIS_CHROMOSOME_GLABRATA_Y-_PEROXIN-17_PEROXISOME_	F_MEMBRANE_YPR064W_YPL257W_SSM4-IRR1_TRANSMEMBRANE_YPR071WP_	LACY-LIKE_PROTON/SUGAR_SYMPORTER	TMEMB_14	ANSMEMBRANE_MEMBRANE_MULTIGENE_FAMILY_COS8_WALL_GLYCOPROTEIN_COS12_MATRIX_COS4_	YCOPROTEIN_PRECURSOR_SIGNAL_WALL_REPEAT_FLOCCULATION_MEMBRANE_CELL_FLO1/YAR062W_GPI-ANCHOR_	VII_CACOX7_OXIDASE_CYTOCHROME_AGL216WP_POLYPEPTIDE_TRANSMEMBRANE_CANDIDA_OXIDOREDUCTASE_	IDASE_ASSEMBLY_CYTOCHROME_GLABRATA_TRANSMEMBRANE_C_CANDIDA_MEMBRANE_AER443WP_STRAIN_	M6_MEMBRANE_DEBARYOMYCES_HANSENII_OUTER_MITOCHONDRIAL_SUBUNIT_TRANSLOCASE_ISP6_ACR080CP_	MULTIDRUG_EFFLUX_TRANSPORTER_ACRB_TRANSMEMBRANE_DOMAIN	PATCHED	GWT1	TLC	TRAM_LAG1_CLN8	TRAM1	TRKH	TINY_TM_BACILL	TRAA_TI	SUGAR_TR	TRP	NMN_TRANS_PNUC	INTG_MEM_TP0381	PQQ_MEMBR_DH	ION_TRANS	MEM_TRANS	NUCLEOSIDE_TRAN	MANNOSYL_TRANS	ION_TRANS_2	REVISIAE_YMR187C_Q03236_SACCHAROMYCES_PATHWAY_METAL-BINDING_TRANSMEMBRANE_MEMBRANE_AFL152WP_ZINC-FINGER_	L002C_SACCHAROMYCES_P25565_CEREVISIAE_MEMBRANE_PASTORIANUS_TRANSMEMBRANE_P79002_	FNT	FORM_NIR_TRANS	UDK	UREA_TRANS_URTD	UREG	UREA_TRANS_URTE	UVRA	NADR_NMN_ATRANS	AA_TRANS	ABC_TRANSPORTER_ATPASE_DOMAIN-LIKE	ABC_TRAN	ABC_PHNC	BACTERIOCIN_ABC	NHPM_MICRO_ABC2	NHPM_MICRO_ABC1	ABC_METN	ABC_ABC_CHVD	ANCH_RPT_ABC	MET_COM_RED_A2	L_OCIN_972_ABC	MODC_ABC	GALLIDERM_ABC	LOLD_LIPO_EX	PQQ_ABC_ATP	HELI_SEC_ATPASE	F420-0_ABC_ATP	PHNT2	TYPE_I_SEC_PRTD	TYPE_I_SEC_LSSB	TYPE_I_SEC_HLYB	SBCC	PHNT	ATPASE-PLIPID	ATPASE_P-TYPE	ATPASE-IIC_X-K	ATPASE-IB2_CD	ATPASE-IIA2_CA	ATPASE-IB_HVY	ATPASE-IID_K-NA	ATPASE-IIB_CA	ATPASE-IIA1_CA	P-ATPASE-V	ATPASE-IB1_CU	ATPASE-IIIB_MG	HAD-SF-IIB	ATPASE-IIIA_H	META-CATION_ATPASE,_CATALYTIC_DOMAIN_P	METAL_CATION-TRANSPORTING_ATPASE,_ATP-BINDING_DOMAIN_N	CALCIUM_ATPASE,_TRANSMEMBRANE_DOMAIN_M	CALCIUM_ATPASE,_TRANSDUCTION_DOMAIN_A	E1-E2_ATPASE	HYDROLASE	ABC2_MEMBRANE	LAO	PEPCTERM_ATPASE	ABC_CHOXWV_ATP	BAC_FLAV_CT_G	CHVA	HAD-SF-IB	HAD-SF-IB-PSPLK	HSK-PSP	GLDA_ABC_ATP	SMC_N	CATION_ATPASE_C	P_ATPASE	CATION_ATPASE_N	DKMTPPASE-SF	CAA3_SUB_IV	HAD-SF-IIA	HAD-SF-IIA-HYP2	HAD-SF-IIA-HYP4	HAD-SF-IIA-HYP3	HAD-SF-IA-V1	HAD-SF-IIIA	YQEG_HYP_PPASE	HISTIDINOL-PPAS	HAD-RELATED	HAD-SF-IA-V3	HAD-1A3-HYP	HAD-SF-IB-HYP1	HAD-SF-IIIC	HAD_IIID1	PGMB-YQAB-SF	HAD-SF-IA-HYP1	EXTENDED_AAA-ATPASE_DOMAIN	AAA_2	AFG1_ATPASE	AAA	PQQ_ABC_REPEATS	ATP_BIND_1	III_SECR_ATP	GTPASE_ENGA	GTPASE_YSXC	GTP_HFLX	PHOSPHON_PHNN	AMT	AMMONIUM_TRANSPORTER	MARINE_TRANS_1	AMMONIUM_TRANSP	GTP_EFTU	ELONGATION_FACTORS	GTP_EFTU_D2	SMALL_GTP	OBG_CGTA	OBG_GTP-BINDING_PROTEIN_N-TERMINAL_DOMAIN	GTP1_OBG	GTPASE_YLQF	EF-TU	EF-1_ALPHA	AEF-2	EIF2G_ARCH	EF-G	EF-TU/EEF-1ALPHA/EIF2-GAMMA_C-TERMINAL_DOMAIN	GTP_EFTU_D3	GTPASE_YQEH	SMALL_GTPASE	G_PROTEINS	GTR1_RAGA	DNA-3'-PASE	ALT_F1F0_F1_AL	ALT_F1F0_F1_BET	V-ATPASE_V1_A	ATP_SYN_A_ARCH	V-ATPASE_V1_B	ATP_SYN_B_ARCH	ATPD	ATPA	ATP-SYNT_AB	ATP-SYNT_AB_C	ATP-SYNT_AB_N	RECA_PROTEIN-LIKE_(ATPASE-DOMAIN)	C-TERMINAL_DOMAIN_OF_ALPHA_AND_BETA_SUBUNITS_OF_F1_ATP_SYNTHASE	N-TERMINAL_DOMAIN_OF_ALPHA_AND_BETA_SUBUNITS_OF_F1_ATP_SYNTHASE	PHA_GRANULE_1	PNK-3'PASE	SELEN_PSTK_EUK	SELEN_PSTK	TRNA_SEL_U_SYNT	RNA_HELICASE	HELICASE_C	HA2	HELICC	TANDEM_AAA-ATPASE_DOMAIN	PUP_AAA	AAA_5	LON	SPORE_LON_C	LON_REL	SPORE_LONB	LON_REL_CHP	ATP-DEPENDENT_PROTEASE_LON_(LA),_CATALYTIC_DOMAIN	LON_DOMAIN-LIKE	LON_C	SPORE_V_K	SUCC_DEHYD_CYTB	SDH_CYT	SUCCINATE_DEHYDROGENASE/FUMARATE_REDUCTASE_TRANSMEMBRANE_SUBUNITS_(SDHC/FRDC_AND_SDHD/FRDD)	EFG_C	EF-G/EEF-2_DOMAINS_III_AND_V	EFG_IV	EIF2_C	FER4	SHORT-CHAIN_FERREDOXINS	SMC_HINGE	G-ALPHA	NOG1	TRANSDUCIN_(ALPHA_SUBUNIT),_INSERTION_DOMAIN	G_ALPHA	EF_ASSOC_2	EF_ASSOC_1	MRP_ASSOC_PRO	DECH_HELIC	DEXDC	DEAD	PFK	PHOSPHOFRUCTOKINASE	6PF1K_EUK	PFKA_ATP	PFK_MIXED	PFKA_PPI	PHOSPHATASE_DOMAIN_OF_POLYNUCLEOTIDE_KINASE	PNK3P	RAD51	TIGRFAM_RECA	RECOMB_RAD51	RECOMB_DMC1	RECOMB_RADA	RECOMB_RADB	DNA_REPAIR_PROTEIN_RAD51,_N-TERMINAL_DOMAIN	DEAD_2	DEAH_BOX_HRPA	DEAH_BOX_HRPB	HAD-SF-IE	2_A_01_02	2A0104	2A0109	2A0112	2A0114	2A0114EUK	2A0119	2A0108	2A0115	2A0105	2A0106	2A57	2A0111	2A0121	2A0113	26SP45	2A0125	3A0106S01	3A0107S01C2	3A01203	3A01204	3A01208	3A0501S02	2A0127	2A51	2A78	3A01205	3A0901S04IAP86	3A0901S02IAP34	SMC_PROK_B	SPORE_III_AA	SMC_PROK_A	SMC_HINGE_DOMAIN	AIF-2	FLHF	FFH	FTSH_FAM	FTSY	FTSH_PROTEASE_DOMAIN-LIKE	RAD24	RECD	RECD_REL	RAD17	SUFC	SULFITE_RED_C	TREHALOSE_PPASE	T6PP	TREHALOSE-PHOSPHATASE	TREHALOSE-6-PHOSPHATE_SYNTHASE,_OTSA	TREHALOSE_OTSA	PROV	MSBA_LIPIDA	MSBA_REL	NITRITE_AND_SULPHITE_REDUCTASE_4FE-4S_DOMAIN-LIKE	NIR_SIR	NIR_SIR_FERR	SIR	DUPLICATED_SIR/NIR-LIKE_DOMAINS_1_AND_3	
D34	COX3	CYTOCHROME_C_OXIDASE_SUBUNIT_III-LIKE	
D35	COX5B	CYTOCHROME_C_OXIDASE_SUBUNIT_F	
D36	CPSASE_SM_CHAIN	CARBAMOYL_PHOSPHATE_SYNTHETASE,_SMALL_SUBUNIT_N-TERMINAL_DOMAIN	CPSASEIISMALL	
D37	C-TERMINAL_DOMAIN_OF_ADENYLYLCYCLASE_ASSOCIATED_PROTEIN	CAP_C	CARP	
D38	CU-OXIDASE	MULTIDOMAIN_CUPREDOXINS	CU-OXIDASE_2	CU-OXIDASE_3	COPPER_RES_A	CU_NITRITE_RED	
D39	CYTOCHROME_C_OXIDASE_SUBUNIT_E	COX5A	
D40	CYTOCHROME_C_OXIDASE_SUBUNIT_H	COX6B	IDASE_C_CYTOCHROME_SUBUNIT_ISOFORM_VIB_OXIDOREDUCTASE_MITOCHONDRION_COX_ACETYLATION_	
D41	DAGK_CAT	DIACYLGLYCEROL_KINASE-LIKE	DAGKC	
D42	DAK2	DHAL-LIKE	DAK_ATP	DHAK1	DHAK1B	DHA_L_YCGS	DAK1	
D43	D-AMINOACID_OXIDASE-LIKE	DAO	N-TERMINAL_DOMAIN_OF_ADRENODOXIN_REDUCTASE-LIKE	NADB	GLTA	GLUTA_REDUC_1	GLUTA_REDUC_2	GLYCEROL3P_GLPB	GLTD_GAMMA_FAM	TRYPANO_REDUC	MYCOTHIONE_RED	THIAMIN_THIO	NITRI_RED_NIRB	PYR_REDOX_DIM	COA_COA_REDUC	TRX_REDUCT	GG-RED-SF	FUM_RED_FP	FAD/NAD-LINKED_REDUCTASES,_N-TERMINAL_AND_CENTRAL_DOMAINS	FAD/NAD-LINKED_REDUCTASES,_DIMERISATION_(C-TERMINAL)_DOMAIN	PYR_REDOX_2	PYR_REDOX	CAROTENE-CYCL	LYCOPENE_CYCL	GOGAT_SM_GAM	CRTI_FAM	DESAT_CRTD	PHYTOENE_DESAT	ZETA_CARO_DESAT	FAD-LINKED_REDUCTASES,_N-TERMINAL_DOMAIN	LIPOAMIDE_DH	SUCCINATE_DEHYDROGENASE/FUMARATE_REDUCTASE_FLAVOPROTEIN_N-TERMINAL_DOMAIN	SUCCINATE_DEHYDROGENASE/FUMARATE_REDUCTASE_FLAVOPROTEIN,_CATALYTIC_DOMAIN	SUCCINATE_DEHYDROGENASE/FUMARATE_REDUCTASE_FLAVOPROTEIN_C-TERMINAL_DOMAIN	SDHA_FORWARD	SDHA_FRDA_GNEG	SDHA_BSU	FAD_BINDING_2	FLAVO_CYTO_C	SUCC_DH_FLAV_C	GLYCEROL3P_GLPA	FAD_BINDING_3	CAROT_ISOM	FMO-LIKE	COQ6	
D44	DHFR_1	DIHYDROFOLATE_REDUCTASES	
D45	DLC	DYNEIN_LIGHT	
D46	DLH	DIENELACTONE_HYDROLASE	
D47	DNA_PRIMASE_S	PRIA-LIKE	PRIMASE_SML	
D48	DPPIV_N	DPP6_N-TERMINAL_DOMAIN-LIKE	
D49	DS	DEOXYHYPUSINE_SYNTHASE,_DHS	DHYS	
D50	DSPC	DUAL_SPECIFICITY_PHOSPHATASE-LIKE	Y_PHOSPHATASE2	
D51	DSRM	DOUBLE-STRANDED_RNA-BINDING_DOMAIN_(DSRBD)	RNASEIII	RNASE_III_CATALYTIC_DOMAIN-LIKE	RIBOC	RIBONUCLEASE_3	
D52	E1_DH	BRANCHED-CHAIN_ALPHA-KETO_ACID_DEHYDROGENASE_PP_MODULE	TK-LIKE_PP_MODULE	TRANSKETOLASE_N	TKTLASE_BACT	TK-LIKE_PYR_MODULE	TRANSKET_PYR	TRANSKETOLASE_C	TRANSKETOLASE_C-TERMINAL_DOMAIN-LIKE	BRANCHED-CHAIN_ALPHA-KETO_ACID_DEHYDROGENASE_PYR_MODULE	BRANCHED-CHAIN_ALPHA-KETO_ACID_DEHYDROGENASE_BETA-SUBUNIT,_C-TERMINAL-DOMAIN	2OXO_DH_E1	PDH_E1_ALPH_X	PDH_E1_ALPH_Y	DXS	
D53	EF1_GNE	EEF-1BETA-LIKE	
D54	EF1G	EEF1-GAMMA_DOMAIN	
D55	ENOLPYRUVATE_TRANSFERASE,_EPT	EPSP_SYNTHASE	
D56	EXO70	EXOCYST_COMPLEX_COMPONENT	
D57	FAA_HYDROLASE	FAH	
D58	FASCICLIN	FAS1_DOMAIN	
D59	FBPASE	INOSITOL_MONOPHOSPHATASE/FRUCTOSE-1,6-BISPHOSPHATASE-LIKE	INOSITOL_P	BISPHOS_HAL2	BISPHOS_CYSQ	
D60	FE-ADH	IRON-CONTAINING_ALCOHOL_DEHYDROGENASE	PHN_FE-ADH	
D61	FER2	2FE-2S_FERREDOXIN_DOMAINS_FROM_MULTIDOMAIN_PROTEINS	2FE-2S_FERREDOXIN-RELATED	FDX_ISC	FDX_PLANT	
D62	FLAVOPROTEIN	HOMO-OLIGOMERIC_FLAVIN-CONTAINING_CYS_DECARBOXYLASES,_HFCD	FLAVO_MJ0208	
D63	GALKASE_GAL_BDG	GHMP_KINASE,_N-TERMINAL_DOMAIN	GHMP_KINASES_N	GAL_KIN	MEVALON_KIN	SHIK_KIN_ARCHAE	GALACTOKINASE	GHMP_KINASES_C	MEVALONATE_KINASE	PMEV_KIN_ERG8	PMEV_KIN_GR_POS	MEVDPDECARB	MEVALONATE_5-DIPHOSPHATE_DECARBOXYLASE	
D64	GDPD	GLYCEROPHOSPHORYL_DIESTER_PHOSPHODIESTERASE	
D65	GLN-SYNT_C	GLUTAMINE_SYNTHETASE_CATALYTIC_DOMAIN	GLN_SYNTH_III	
D66	GLN-SYNT_N	GLUTAMINE_SYNTHETASE,_N-TERMINAL_DOMAIN	
D67	GLYCEROL-3-PHOSPHATE_TRANSPORTER	PTR2	GLUP	
D68	GLYCOSYL_TRANSFERASES_GROUP_1	GLYCOGEN_SYN	GLGA	GLYCOS_TRANSF_1	GLGA_CORYNE	
D69	GP_DH_C	GAPDH-LIKE	GP_DH_N	SEMIALDHYDE_DH	SEMIALDHYDE_DHC	E4PD_G-PROTEO	GAPDH-I	PGDH	DAP-DH	DAPB	
D70	GROEL_CHAPERONE,_ATPASE_DOMAIN	CPN60_TCP1	GROEL-LIKE_CHAPERONE,_APICAL_DOMAIN	GROEL-LIKE_CHAPERONE,_INTERMEDIATE_DOMAIN	GROUP_II_CHAPERONIN_(CCT,_TRIC),_APICAL_DOMAIN	GROUP_II_CHAPERONIN_(CCT,_TRIC),_ATPASE_DOMAIN	GROUP_II_CHAPERONIN_(CCT,_TRIC),_INTERMEDIATE_DOMAIN	GROEL	CHAP_CCT_THETA	CHAP_CCT_ETA	CHAP_CCT_EPSI	CHAP_CCT_DELTA	CHAP_CCT_BETA	CHAP_CCT_ALPHA	CHAP_CCT_ZETA	CHAP_CCT_GAMMA	
D71	GSHPX	GLUTATHIONE_PEROXIDASE-LIKE	GPX7	
D72	GXGXG	ALPHA_SUBUNIT_OF_GLUTAMATE_SYNTHASE,_C-TERMINAL_DOMAIN	
D73	HAT1_N	N-ACETYL_TRANSFERASE,_NAT	ATE_C	TRIO_ACET_GNAT	ACETYLTRANSF_1	
D74	HEM4	HEMD-LIKE	
D75	HOMEOBOX	HOMEODOMAIN	HOX	
D76	HPT	PHOSPHORELAY_PROTEIN-LIKE	
D77	HSF_DNA-BIND	HEAT-SHOCK_TRANSCRIPTION_FACTOR	HSF	
D78	HYDANTOINASE_(DIHYDROPYRIMIDINASE)	AMIDOHYDRO_1	HYDANTOINASE_(DIHYDROPYRIMIDINASE),_CATALYTIC_DOMAIN	D-HYDANTOINASE	
D79	IF-2	INITIATION_FACTOR_IF2/EIF5B,_DOMAIN_3	IF2_N	
D80	IF-2B	IF2B-LIKE	EIF-2B_REL	
D81	IGPD	IMIDAZOLE_GLYCEROL_PHOSPHATE_DEHYDRATASE	
D82	INDOLEAMINE_2,3-DIOXYGENASE-LIKE	IDO	
D83	KU	KU70_SUBUNIT_MIDDLE_DOMAIN	KU80_SUBUNIT_MIDDLE_DOMAIN	KU_C	KU_N	KU70_SUBUNIT_N-TERMINAL_DOMAIN	KU78	KU70	
D84	LCM	LEUCINE_CARBOXY_METHYLTRANSFERASE_PPM1	
D85	LDH_1_C	LACTATE_&_MALATE_DEHYDROGENASES,_C-TERMINAL_DOMAIN	L-LDH-NAD	LDH_PROTIST	LDH_1_N	LDH_N-TERMINAL_DOMAIN-LIKE	MDH_EUK_GPROTEO	MALATEDH_BACT	MDH_EUK_CYT	MALATE-DH_PLANT	MALATEDH-SF1	
D86	LMWPC	LOW-MOLECULAR-WEIGHT_PHOSPHOTYROSINE_PROTEIN_PHOSPHATASES	
D87	LSM	SM_MOTIF_OF_SMALL_NUCLEAR_RIBONUCLEOPROTEINS,_SNRNP	SM	
D88	LYASE_1	L-ASPARTASE/FUMARASE	ASPA	FUMC_II	FUMARASEC_C	
D89	MATRIX_METALLOPROTEASES,_CATALYTIC_DOMAIN	METALLOPEP	
D90	MITOCHONDRIAL_CYTOCHROME_C_OXIDASE_SUBUNIT_IV	COX4	
D91	MITOCHONDRIAL_CYTOCHROME_C_OXIDASE_SUBUNIT_VIA	COX6A	
D92	MITOCHONDRIAL_CYTOCHROME_C_OXIDASE_SUBUNIT_VIIC_(AKA_VIIIA)	COX7C	
D93	MITOCHONDRIAL_IMPORT_RECEPTOR_SUBUNIT_TOM20	MAS20	
D94	MOCF_BIOSYNTH	MOEA_CENTRAL_DOMAIN-LIKE	MOLYB_SYN	
D95	MOTILE_SPERM	MSP-LIKE	
D96	MT-A70	HYPOTHETICAL_RNA_METHYLTRANSFERASE	
D97	MTHFR	METHYLENETETRAHYDROFOLATE_REDUCTASE	
D98	MTS	N5-GLUTAMINE_METHYLTRANSFERASE,_HEMK	METHYLTRANSF_16	RIBOSOMAL_PROTEIN_L11_METHYLTRANSFERASE_PRMA	HEMK_FAM	HEMK_REL_ARCH	RF_MOD_PRMC	PRMC_REL_METH	L3_GLN_METHYL	PRMA	VALRS/ILERS/LEURS_EDITING_DOMAIN	ILES	LEUS_ARCH	LEUS_BACT	LYSS_ARCH	VALS	VALYL-TRNA_SYNTHETASE_(VALRS)_C-TERMINAL_DOMAIN	ANTICODON-BINDING_DOMAIN_OF_A_SUBCLASS_OF_CLASS_I_AMINOACYL-TRNA_SYNTHETASES	CLASS_I_AMINOACYL-TRNA_SYNTHETASES_(RS),_CATALYTIC_DOMAIN	TRNA-SYNT_1	TRNA-SYNT_1G	TRNA-SYNT_1D	TRNA-SYNT_1C	ANTICODON_1	ARGINYL-TRNA_SYNTHETASE_(ARGRS),_N-TERMINAL_'ADDITIONAL'_DOMAIN	TRNA-SYNT_1E	ARGS	ARG_TRNA_SYNT_N	METG	METHIONYL-TRNA_SYNTHETASE_(METRS),_ZN-DOMAIN	TRPS	TRNA-SYNT_1B	FKBM_FAM	GLTX_BACT	GLNS	GLUTATHIONE_S-TRANSFERASE_(GST),_C-TERMINAL_DOMAIN	GLN-TRNA_SYNTHETASE_(GLNRS),_C-TERMINAL_(ANTICODON-BINDING)_DOMAIN	GLTX_ARCH	GLUTATHIONE_S-TRANSFERASE_(GST),_N-TERMINAL_DOMAIN	TRNA-SYNT_1C_C	GST_C	GST_N	C-TERMINAL_DOMAIN_OF_GLUTAMYL-TRNA_SYNTHETASE_(GLURS)	TYRS	TYROSYL-TRNA_SYNTHETASE_(TYRRS),_C-TERMINAL_DOMAIN	TLY	
D99	MULTIDRUG_RESISTANCE_EFFLUX_TRANSPORTER_EMRE	EAMA	TPT	
D100	NIF	NLI_INTERACTING_FACTOR-LIKE_PHOSPHATASE	HIF-SF_EUK	FCP1_EUK	
D101	NOSIC	NOP	NOP_DOMAIN	
D102	ORN_DAP_ARG_DEC	EUKARYOTIC_ODC-LIKE	ORN_ARG_DEC_N	
D103	PALP	TRYPTOPHAN_SYNTHASE_BETA_SUBUNIT-LIKE_PLP-DEPENDENT_ENZYMES	TRPB_REL	CYSTA_BETA	CYSM	CYSKM	CYSK	TRPB	TBCA	TUBULIN_CHAPERONE_COFACTOR_A	COFACTOR_CHAPERONE_TUBULIN-SPECIFIC_TUBULIN-FOLDING_CYTOSKELETON_MICROTUBULE_CFA_TCP1-_CHAPERONIN_	
D104	PBP	PHOSPHATIDYLETHANOLAMINE_BINDING_PROTEIN	
D105	PC_REP	PBS_LYASE_HEAT-LIKE_REPEAT	STAG	HEAT_PBS	EZ_HEAT	HEAT	HEAT_REPEAT	
D106	PEPTIDASE_M28	GLUTAMINYL-PEPTIDE_CYCLOTRANSFERASE-LIKE	BACTERIAL_DINUCLEAR_ZINC_EXOPEPTIDASES	DAPE-LYS-DEAC	DIPEPTIDASE	DIPEPTIDASELIKE	DAPE-ARGE	ACORN-DEACETYL	PEPTIDASE_M20	M20_DIMER	BACTERIAL_EXOPEPTIDASE_DIMERISATION_DOMAIN	AC-PEPTDASE-EUK	PEPTIDASE_M18	AMINOPEPTIDASE/GLUCANASE_LID_DOMAIN	
D107	PGAM	COFACTOR-DEPENDENT_PHOSPHOGLYCERATE_MUTASE	PGM_1	
D108	PGK	PHOSPHOGLYCERATE_KINASE	
D109	PGM_PMM_I	PHOSPHOGLUCOMUTASE,_FIRST_3_DOMAINS	PGM_PMM_II	PGM_PMM_III	PGM	PHOSPHOGLUCOMUTASE,_C-TERMINAL_DOMAIN	PGM_PMM_IV	
D110	PHOSPHODIEST	PHOSPHONOACETATE_HYDROLASE	HYDR_PHNA	
D111	PHOSPHOENOLPYRUVATE_MUTASE/ISOCITRATE_LYASE-LIKE	ICL	ISOCIT_LYASE	
D112	PHOSPHOINOSITIDE-BINDING_CLATHRIN_ADAPTOR,_DOMAIN_2	ANTH	PHOSPHOINOSITIDE-BINDING_CLATHRIN_ADAPTOR,_N-TERMINAL_DOMAIN	
D113	PHOSPHOLIPASE_D	PLDC	POLYPHOSPHATE_KINASE_C-TERMINAL_DOMAIN	PH	PLECKSTRIN-HOMOLOGY_DOMAIN_(PH_DOMAIN)	
D114	PIP5K	PHOSPHATIDYLINOSITOL_PHOSPHATE_KINASE_IIBETA,_PIPK_IIBETA	PIPKC	
D115	PK_C	PYRUVATE_KINASE,_C-TERMINAL_DOMAIN	PYRUV_KIN	PYRUVATE_KINASE_BETA-BARREL_DOMAIN	PYRUVATE_KINASE	PK	
D116	PKINASE_C	PROTEIN_KINASES,_CATALYTIC_SUBUNIT	PKINASE	
D117	PLUG_TRANSLOCON	PREPROTEIN_TRANSLOCASE_SECY_SUBUNIT	SECY	
D118	PMSR	PEPTIDE_METHIONINE_SULFOXIDE_REDUCTASE	
D119	PNP_UDP_1	PURINE_AND_URIDINE_PHOSPHORYLASES	PUNP	PNPH	PNPH-PUNA-XAPA	XAPA	
D120	PP-BINDING	PEPTIDYL_CARRIER_DOMAIN	
D121	PPTA	PROTEIN_PRENYLYLTRANSFERASE	
D122	PRIBOSYLTRAN	PHOSPHORIBOSYLTRANSFERASES_(PRTASES)	PHOSPHORIBOSYLPYROPHOSPHATE_SYNTHETASE-LIKE	
D123	PTH2	PEPTIDYL-TRNA_HYDROLASE_II	ARCH_PTH2	
D124	PUMILIO_REPEAT	PUF	PUMILIO	
D125	PYRIDOX_OXIDASE	PNPOX_C	PNP-OXIDASE_LIKE	PDXH	
D126	RAS-BINDING_DOMAIN,_RBD	RA	
D127	RECEP_L_DOMAIN	L_DOMAIN	
D128	REVERSE_TRANSCRIPTASE	RVT_1	RVT_2	
D129	RF-1	RELEASE_FACTOR	PRFB	PRFA	PCRF	RELEASE_PRFH	
D130	RNASE_HII	RIBONUCLEASE_H	RNASEH	
D131	RPLX-LIKE	RIBOSOMAL_L18AE	
D132	RPO3F_DOMAIN-LIKE	RNA_POL_RPC34	
D133	RVE	RETROVIRAL_INTEGRASE,_CATALYTIC_DOMAIN	
D134	S-ADOMET_SYNT_C	S-ADENOSYLMETHIONINE_SYNTHETASE	S-ADOMET_SYNT_M	S-ADOMET_SYNT_N	
D135	SQS_PSY	SQUALENE_SYNTHASE	SQUAL_SYNTH	
D136	SRP_SPB	SIGNAL_PEPTIDE-BINDING_DOMAIN	SRP54_EUK	DOMAIN_OF_THE_SRP/SRP_RECEPTOR_G-PROTEINS	SRP54	SRP54_N	
D137	SRP14	SIGNAL_RECOGNITION_PARTICLE_ALU_RNA_BINDING_HETERODIMER,_SRP9/14	
D138	SRX	SRP_ALPHA_N-TERMINAL_DOMAIN-LIKE	
D139	SSRECOG	SSRP1-LIKE	
D140	SUBUNIT_X_(NON-HEME_7_KDA_PROTEIN)_OF_CYTOCHROME_BC1_COMPLEX_(UBIQUINOL-CYTOCHROME_C_REDUCTASE)	UCR_UQCRX_QCR9	
D141	TBP-ASSOCIATED_FACTORS,_TAFS	TAFII28	TFIID-18KDA	TFIID-31KDA	TFIID_20KDA	TAF	CTOR_INITIATION_TRANSCRIPTION_TFIID_SUBUNIT_DNA_POLYMERASE_TBP-ASSOCIATED_TAF12_TATA_	
D142	TF_ZN_RIBBON	TRANSCRIPTIONAL_FACTOR_DOMAIN	TFIIS_C	TFIIE	TFIIE_ALPHA	TFSII	TFS_ARCH	A_DNA-DIRECTED_POLYMERASE_POLYPEPTIDE_POLYMERASES_TRANSCRIPTION_SEQUENCE_ABC10-ALPHA_METAL-BINDING_II_	TFS2N	CONSERVED_DOMAIN_COMMON_TO_TRANSCRIPTION_FACTORS_TFIIS,_ELONGIN_A,_CRSP70	TFS2M	TFIIS_M	ELONGATION_FACTOR_TFIIS_DOMAIN_2	RNA_POL_M_15KD	RPOL9	
D143	TFB5-LIKE	TBF5	
D144	TFIID_90KDA	TAF5_N-TERMINAL_DOMAIN-LIKE	
D145	TGS	G_DOMAIN-LINKED_DOMAIN	YCHF-GTPASE_C	TGS_DOMAIN	
D146	THF_DHG_CYH	TETRAHYDROFOLATE_DEHYDROGENASE/CYCLOHYDROLASE	
D147	THIOREDOXIN	THIOLTRANSFERASE	
D148	TMP-TENI	THIAMIN_PHOSPHATE_SYNTHASE	THIE	
D149	TOPRIM	TOPOISOM_BAC	TOP1AC	TOP1BC	PROKARYOTIC_TYPE_I_DNA_TOPOISOMERASE	TOPA_BACT	TOPB	TOPA_ARCH	
D150	TRANSLATION_INITIATION_FACTOR_2_BETA,_AIF2BETA,_N-TERMINAL_DOMAIN	EIF-5_EIF-2B	ZINC-BINDING_DOMAIN_OF_TRANSLATION_INITIATION_FACTOR_2_BETA	AIF-2BETA	EIF2B_5	
D151	UBA_DOMAIN	UBIQ-ASSOC	UBIQUITIN_CARBOXYL-TERMINAL_HYDROLASE,_UCH	USP7	UCH	UBA	UBA_3	
D152	UCR_14KD	14_KDA_PROTEIN_OF_CYTOCHROME_BC1_COMPLEX_(UBIQUINOL-CYTOCHROME_C_REDUCTASE)	
D153	UCR_HINGE	NON-HEME_11_KDA_PROTEIN_OF_CYTOCHROME_BC1_COMPLEX_(UBIQUINOL-CYTOCHROME_C_REDUCTASE)	
D154	UCRQ	UBIQUINONE-BINDING_PROTEIN_QP-C_OF_CYTOCHROME_BC1_COMPLEX_(UBIQUINOL-CYTOCHROME_C_REDUCTASE)	
D155	UDG	URACIL-DNA_GLYCOSYLASE	UNG	
D156	UQ_CON	UBC-RELATED	UBCC	
D157	YEAST_MT	METALLOTHIONEIN	
D158	ZF-C3HC4	VARIANT_RING_DOMAIN	RINGV	ZF-UBP	RING_FINGER_DOMAIN,_C3HC4	ZNF_UBP	RING	ZF-MIZ	ZF-NSE	
D159	ZF-CCHC	RETROVIRUS_ZINC_FINGER-LIKE_DOMAINS	ZNF_C2HC	
D160	ZF-LYAR	C2HC_FINGER	
D161	ZF-U1	HKH_MOTIF-CONTAINING_C2H2_FINGER	ZF-C2H2_JAZ	ZNF_U1	CLASSIC_ZINC_FINGER,_C2H2	ZF-C2H2	ZNF_C2H2	
D162	ZN_CLUS	ZN2/CYS6_DNA-BINDING_DOMAIN	
D163	EFH	EH	EFHAND	EPS15_HOMOLOGY_DOMAIN_(EH_DOMAIN)	
D164	35EXOC	3_5_EXONUC	DNAQ-LIKE_3'-5'_EXONUCLEASE	EXOIII	EXONUC_X-T	EXOSORTASE_3	DNAQ_PROTEO	DNA_POL_B	POL2	DNA_POL_B_EXO	DNA_POL_ALPHA_N	DNA_POLYMERASE_I	POLBC	
D165	A_DEAMIN	ADEAMC	
D166	ADAPTIN_N	CLATHRIN_ADAPTOR_CORE_PROTEIN	
D167	AP_ENDONUC_2	AP2EC	ENDONUCLEASE_IV	
D168	ARF	SAR	
D169	BATS	BIOTIN_SYNTHASE	BIOB	
D170	BROMO_TP	BTP	
D171	CADHERIN	CADG	DYSTROGLYCAN,_N-TERMINAL_DOMAIN	
D172	CALPAIN_LARGE_SUBUNIT,_CATALYTIC_DOMAIN_(DOMAIN_II)	CYSPC	
D173	CDC24	CH	CALPONIN-HOMOLOGY_DOMAIN,_CH-DOMAIN	
D174	CENTROMERE-BINDING	CENPB	
D175	CLH	CLATHRIN	CLATHRIN_HEAVY_CHAIN_PROXIMAL_LEG_SEGMENT	CLATHRIN_HEAVY-CHAIN_LINKER_DOMAIN	CLATHRIN-LINK	
D176	CM_2	ALLOSTERIC_CHORISMATE_MUTASE	CM_PL-YST	
D177	DNA_POLYMERASE_BETA,_N-TERMINAL_DOMAIN-LIKE	POLXC	DNA_POLYMERASE_BETA-LIKE	
D178	DRF_GBD	DIAP1_N-TERNINAL_REGION-LIKE	
D179	DYNAMIN_N	DYNC	DYNAMIN_M	
D180	ENDO3C	ENDONUCLEASE_III	
D181	FAD-OXIDASE_C	VANILLYL-ALCOHOL_OXIDASE-LIKE	PLN_FAD_OXIDO	FAD_LACTONE_OX	BACT_FAD_OX	FAD_BINDING_4	FAD-LINKED_OXIDASES,_N-TERMINAL_DOMAIN	
D182	FH	FORK_HEAD	FORKHEAD_DNA-BINDING_DOMAIN	
D183	FN3	FIBRONECTIN_TYPE_III	
D184	GATASE_2	CLASS_II_GLUTAMINE_AMIDOTRANSFERASES	GLMS	TRIO_AMIDOTRANS	EPS_AMINOTRAN_1	
D185	G-GAMMA	GGL	
D186	H15	LINKER_HISTONE	LINKER_HISTONE_H1/H5	
D187	H2B	HISTONE	NUCLEOSOME_CORE_HISTONES	H3	H4	H2A	
D188	HATPASE_C	HSP90	HSP90_C-TERMINAL_DOMAIN	HSP90_MIDDLE_DOMAIN	HEAT_SHOCK_PROTEIN_90,_HSP90,_N-TERMINAL_DOMAIN	
D189	HDC	HD	HD_DOMAIN	
D190	HISKA	HISTIDINE_KINASE	PEP_HIS_KIN	ALPHA-KETOACID_DEHYDROGENASE_KINASE,_C-TERMINAL_DOMAIN	HOMODIMERIC_DOMAIN_OF_SIGNAL_TRANSDUCING_HISTIDINE_KINASE	
D191	INOSITOL_POLYPHOSPHATE_5-PHOSPHATASE_(IPP5)	IPPC	EXO_ENDO_PHOS	XTH	EXODNASE_III	DNASE_I-LIKE	SPHINGOMYELIN_PHOSPHODIESTERASE-LIKE	
D192	KINESIN	KISC	
D193	LACTAMASE_B	BETA-CASP	BETA-CASP_RNA-METABOLISING_HYDROLASES	TRUE_RNASE_BN	RNASE_Z	RNASE_Z_T_TOGA	RNASE_Z-LIKE	
D194	LYSOPHOSPHOLIPASE	PLAC	PLA2_B	
D195	M16C_ASSOC	MPP-LIKE	PEPTIDASE_M16_C	PEPTIDASE_M16	
D196	METHYL_PARATHION_HYDROLASE	PDEASE_II	
D197	MRNA_CAP_(GUANINE_N-7)_METHYLTRANSFERASE	POX_MCEL	
D198	MYOSIN_HEAD	MYSC	
D199	NAPRTASE	MONOMERIC_NICOTINATE_PHOSPHORIBOSYLTRANSFERASE_C-TERMINAL_DOMAIN	NAPRTASE_PUT	MONOMERIC_NICOTINATE_PHOSPHORIBOSYLTRANSFERASE_N-TERMINAL_DOMAIN-LIKE	
D200	PCNA_C	DNA_POLYMERASE_PROCESSIVITY_FACTOR	PCNA_N	PCNA	
D201	PP2AC	PROTEIN_SERINE/THREONINE_PHOSPHATASE	PPP5	
D202	PQQ	QUINOPROTEIN_ALCOHOL_DEHYDROGENASE-LIKE	
D203	RAS	RAB	RAN	RHO	
D204	RESPONSE_REG	REC	
D205	RNA_3'-TERMINAL_PHOSPHATE_CYCLASE,_RPTC	RTC	RTC_INSERT	18S_RNA_RCL1P	RNA_3PRIM_CYCL	OSPHATE_RNA_CYCLASE-LIKE_3'-TERMINAL_NUCLEAR_TERMINAL_CYCLASE_RCL1_PROBABLE_Q08096_	
D206	STAPHYLOCOCCAL_NUCLEASE	SNC	SNASE	
D207	SYNTAXIN	SYNN	
D208	TOP2C	DNA_TOPOISOIV	TYPE_II_DNA_TOPOISOMERASE	TOP4C	DNA_GYRASE/MUTL,_SECOND_DOMAIN	DNA_GYRASE/MUTL,_N-TERMINAL_DOMAIN	MUTL	DNA_GYRASEB	DNA_MIS_REPAIR	
D209	TOPOISOM_I	TOPEUC	TOPOISOM_I_N	EUKARYOTIC_DNA_TOPOISOMERASE_I,_N-TERMINAL_DNA-BINDING_FRAGMENT	EUKARYOTIC_DNA_TOPOISOMERASE_I,_CATALYTIC_CORE	
D210	TP6A_N	DNA_TOPOISOMERASE_IV,_ALPHA_SUBUNIT	
D211	TRP_SYNTA	TRYPTOPHAN_BIOSYNTHESIS_ENZYMES	TRPA	
D212	UBQ	UBIQUITIN	UBIQUITIN-RELATED	
D213	V-TYPE_ATPASE_SUBUNIT_E	VATP-SYNT_E	
D214	XPG_I	5'_TO_3'_EXONUCLEASE,_C-TERMINAL_SUBDOMAIN	5'_TO_3'_EXONUCLEASE_CATALYTIC_DOMAIN	XPG_N	XPGI	XPGN	
D215	XPO1	EXPORTIN_HEAT-LIKE_REPEAT	
D216	XRCC4,_C-TERMINAL_OLIGOMERIZATION_DOMAIN	XLF	
D217	Y_PHOSPHATASE	PTPC	HIGHER-MOLECULAR-WEIGHT_PHOSPHOTYROSINE_PROTEIN_PHOSPHATASES	
D218	ZF-NF-X1	ZNF_NFX	
D219	ZNF_C3H1	CCCH_ZINC_FINGER	ZF-CCCH	
D220	ZNF_RBZ	RAN_BINDING_PROTEIN_ZINC_FINGER-LIKE	ZF-RANBP	
D221	CAP	SCP	
D222	E-SET_DOMAINS_OF_SUGAR-UTILIZING_ENZYMES	SEC63_C-TERMINAL_DOMAIN-LIKE	SEC63_N-TERMINAL_DOMAIN	BRANCHING_ENZYM	SEC63	
D223	PRO8NT	LICING_FACTOR_PRP8_MRNA_PRE-MRNA_PROCESSING_U5_PRP8_NUCLEAR_RNA-BINDING_	
D224	RADC	RRNA_ADENINE_DIMETHYLASE-LIKE	RRNAAD	
D225	RBP12_SUBUNIT_OF_RNA_POLYMERASE_II	RPOLCX	DNA_RNAPOL_7KD	
D226	RRM	CANONICAL_RBD	RRM_1	
D227	S4	RIBOSOMAL_S4E	PS_II_S4	BOSOMAL_RIBONUCLEOPROTEIN_RNA-BINDING_40S_S4_S4_S4E_30S_ISOFORM_X_	RIBOSOMAL_PROTEIN_S4	RPSD_BACT	RPSD_ARCH	RIBOSOMAL_S4	
D228	TGC	TRANSGLUTAMINASE_CORE	
D229	UDPGT	GLYCO_TRANSF_28	GTF_GLYCOSYLTRANSFERASE	
D230	UDPGT-LIKE	GLYCO_TRAN_28_C	
D231	1-PFK	PYRIDOX_KIN	PFKB	HMP-P_KINASE	D_RIBOKIN_BACT	PHOS_PYR_KIN	RIBOKINASE-LIKE	PFKB-LIKE_KINASE	THIAMIN_BIOSYNTHESIS_KINASES	
D232	2A0302	2A0303	2A0304	2A0305	2A0306	2A0310	2A0308	
D233	2A060602	2A060601	2A067	
D234	2A38EUK	2A1904	2A38	
D235	3A0801S02TIM23	3A0801SO1TIM17	TIM17	
D236	4HPPD	23DBPH12DIOX	
D237	A_THAL_CYS_RICH	CYOB	QOXB	
D238	ACNB	ACON_PUTATIVE	ACONITASE_1	ACONITASE_MITO	H_ACONITASE	HACA_FAM	ACONITASE	ACONITASE_C	ACONITASE_IRON-SULFUR_DOMAIN	
D239	ALAS	A-TRNA_SYN_ARCH	ALAX-LIKE	ALAX-M_N-TERMINAL_DOMAIN-LIKE	CLASS_II_AMINOACYL-TRNA_SYNTHETASE_(AARS)-LIKE,_CATALYTIC_DOMAIN	PUTATIVE_ANTICODON-BINDING_DOMAIN_OF_ALANYL-TRNA_SYNTHETASE_(ALARS)	CASC_CSE4	TRNA-SYNT_2C	TRNA-SYNT_2	TRNA-SYNT_2B	TRNA-SYNT_2D	PRORS-C_1	PROS_FAM_I	PROS_FAM_II	ANTICODON-BINDING_DOMAIN_OF_CLASS_II_AARS	HGTP_ANTICODON	C-TERMINAL_DOMAIN_OF_PRORS	THRS	THREONYL-TRNA_SYNTHETASE_(THRRS),_SECOND_'ADDITIONAL'_DOMAIN	TRNA_SAD	SERS	SERS_MJ	SERYL-TRNA_SYNTHETASE_(SERRS)	SERYL_TRNA_N	
D240	ARSENITE_OX_S	SOXL2	
D241	ASCORBOXFUNGAL	ASCORBASE	
D242	BIPHENYL_BPHD	BIOH	
D243	CACA2	CAX	NA_CA_EX	
D244	CBIE	COBM_CBIF	COBA_CYSG_CTERM	
D245	CCMC	CTAD_COXA	
D246	CFTR_PROTEIN	FTSE	CYC_PEP_TRNSPTR	
D247	CYOA	COXB	QOXA	BLH_MONOOX	
D248	D1PYR5CARBOX2	D1PYR5CARBOX1	D1PYR5CARBOX3	
D249	DIPHTH2_R	DPH2	DIPHTHAMIDE_SYN	
D250	EFP	EIF_5A	EIF-5A	EIF5A_N-TERMINAL_DOMAIN-LIKE	
D251	FABF	FADA	FADI	
D252	FADB	FA_OX_ALPHA_MIT	
D253	FRHG	FE_ONLY_HYDROG	FDH-BETA	FE_HYD_LG_C	FE-ONLY_HYDROGENASE	
D254	GALF	GLGC	GLMU	GLGD	G1P_CYT_TRANS	NTP_TRANSFERASE	CYTIDYLYTRANSFERASE	UDP_N-ACETYLGLUCOSAMINE_ACYLTRANSFERASE	
D255	GATE_ARCH	GATB	GATB_N	GATB_YQEY	GATB/GATE_CATALYTIC_DOMAIN-LIKE	GATB/GATE_C-TERMINAL_DOMAIN-LIKE	
D256	GLRX_ACTINO	GRX_BACT	GRX_EUK	GRXA	GLRX_YRUB	GLRX-DOM	GLRX-LIKE_PLANT	GLUTAREDOXIN	REDOX_DISULF_1	
D257	L6_BACT	ARCH_L6P	RIBOSOMAL_L6	RIBOSOMAL_PROTEIN_L6	
D258	LEU1_ARCH	LEUA_YEAST	LEUA_BACT	LEUA_REL	LYSS_FUNG_ARCH	LEUA_DIMER	2-ISOPROPYLMALATE_SYNTHASE_LEUA,_ALLOSTERIC_(DIMERISATION)_DOMAIN	DMPG/LEUA_COMMUNICATION_DOMAIN-LIKE	
D259	LEU2	LEUC	
D260	LEU3_ARCH	LEUB	
D261	METH_TRNS_RUMB	RUMA	TRNA_U5-METH_TR	(URACIL-5-)-METHYLTRANSFERASE	
D262	MUTS2	MUTS1	MUTS_V	MUTS_II	MUTS_I	DNA_REPAIR_PROTEIN_MUTS,_DOMAIN_III	DNA_REPAIR_PROTEIN_MUTS,_DOMAIN_II	DNA_REPAIR_PROTEIN_MUTS,_DOMAIN_I	MUTS_IV	MUTS_III	MUTSD	MUTSAC	
D263	NRDJ_Z	NRDE_NRDA	NRDE-PRIME	
D264	PABB-CLADE2	TRPE-CLADE3	TRPG_PAPA	TRPE_MOST	TRPE-ARCH	TRPE_PROTEO	PABB-FUNGAL	PABB	
D265	PGSA	PSSA	
D266	RECG	RECQ	RECQ_FAM	RQC	
D267	RPL14P_ARCH	RPLN_BACT	RIBOSOMAL_L14	RIBOSOMAL_PROTEIN_L14	
D268	SOXB	SOXA	SOXA_MON	
D269	SUFS	O_SUC_HS_SULF	OAH_OAS_SULFHY	CYSTA_BETA_LY_B	CYS_MET_META_PP	MET_GAM_LYASE	SEPCYSS	CYSTATHIONINE_SYNTHASE-LIKE	NIFS_EPSILON	FES_NIFS	FES_SYN_CSDA	O_SUCC_THIO_LY	CYSTA_BETA_LY_E	
D270	TREHALOSE_TREZ	TRES_NTERM	TREHALOSE_TREC	TAPE_MEAS_NTERM	
D271	VIRB11	VIRB4_CAGE	
D272	ACCOA-C-ACTRANS	ACTIN/HSP70	HSCA	HEAT_SHOCK_PROTEIN_70KD_(HSP70),_C-TERMINAL_SUBDOMAIN	HEAT_SHOCK_PROTEIN_70KD_(HSP70),_PEPTIDE-BINDING_DOMAIN	HSP70	ACTIN	
D273	ALL_SUBUNIT_ACETOLACTATE_SYNTHASE_SYNTHASE_TRANSFERASE_ACID_BIOSYNTHESIS_III_LYASE_	ACOLAC_SM	ACT	
D274	AMIDO_ATZE	AMIDASE	AMIDASE_SIGNATURE_(AS)_ENZYMES	
D275	ARC_PROTSOME_A	PROTEASOME	PROTEASOME_A_N	PROTEASOME_SUBUNITS	ARC_PROTSOME_B	
D276	ASPARAGINASE	ASNASE_I	ASNASE_II	GATD_ARCH	GLUTAMINASE/ASPARAGINASE	
D277	BPGM	BETA-PHOSPHOGLUCOMUTASE-LIKE	
D278	CHAPERONE_J-DOMAIN	DNAJ	DNAJ/HSP40_CYSTEINE-RICH_DOMAIN	DNAJ_BACT	DNAJ_C	DNAJ_CXXCXGXG	TERMIN_ORG_DNAJ	PEP_SYNTH	HSP40/DNAJ_PEPTIDE-BINDING_DOMAIN	HSCB	HSCB_C	HSC20_(HSCB),_C-TERMINAL_OLIGOMERISATION_DOMAIN	
D279	CHLG	CHLOR_SYN_BCHG	
D280	COABC_DFP	COAC_STREP	COAB_STREP	DFP	COAB-LIKE	
D281	CRVDNA_42K	CREATINASE/AMINOPEPTIDASE	PEPTIDASE_M24	MET_PDASE_I	MET_PDASE_II	METHIONINE_AMINOPEPTIDASE,_INSERT_DOMAIN	
D282	CYCLIN	CCL1	CYCLIN_N	CYCLIN_C	
D283	CYTB6/F_IV	A_DOMAIN/SUBUNIT_OF_CYTOCHROME_BC1_COMPLEX_(UBIQUINOL-CYTOCHROME_C_REDUCTASE)	CYTOCHROM_B_C	
D284	D-ALA-DACP-LIG	AA-ADENYL-DOM	PA_COA_LIGASE	AMP-BINDING	AC_COA_LIG_ACSA	LIGASE_PEP_1	AC_AC_COA_SYN	CYC_HXNE_COA_LG	BENZ_COA_LIG	4_COUM_COA_LIG	DHB_AMP_LIG	ACETYL-COA_SYNTHETASE-LIKE	
D285	DIHYDROPTEROATE_SYNTHETASE	DHPS	
D286	DNA_LIGASE	DNL1	DNA_LIGASE/MRNA_CAPPING_ENZYME_POSTCATALYTIC_DOMAIN	DNA_LIGASE_A_C	DNA_LIGASE_A_M	DNA_LIGASE_A_N	DNLJ	ATP-DEPENDENT_DNA_LIGASE_DNA-BINDING_DOMAIN	MRNA_CAP_C	NHEJ_LIGASE_LIG	NHEJ_LIGASE_PRK	ATP-DEPENDENT_DNA_LIGASE_CATALYTIC_DOMAIN	
D287	DNAA_HOMOL_HDA	DNAX_NTERM	DNA_POLYMERASE_III_CLAMP_LOADER_SUBUNITS,_C-TERMINAL_DOMAIN	
D288	FOLYLPOLYGLUTAMATE_SYNTHETASE	FOLC	FOLYLPOLYGLUTAMATE_SYNTHETASE,_C-TERMINAL_DOMAIN	
D289	FORMYL_TRANS_C	FMT	FORMYL_TRANS_N	FORMYLTRANSFERASE	
D290	GALP_UDP_TR_C	GALT_1	GALP_UDP_TRANSF	HEXOSE-1-PHOSPHATE_URIDYLYLTRANSFERASE	
D291	GDC-P	GCVP	GLYCINE_DEHYDROGENASE_SUBUNITS_(GDC-P)	
D292	GLDHASE	GLCD	
D293	GNTK_FGGY	GLYCEROL_KIN	GLYCEROL_KINASE	FUCULO_KIN_COLI	RHAMNULO_KIN	FGGY_N	FGGY_C	5C_CHO_KINASE	L-RIBULOKINASE	
D294	HEPTOSE_EPIM	HPNA	EPIMERASE	
D295	HISTIDINE_HISI	HISE-LIKE_(PRA-PH)	PRA-PH	
D296	HISZ_BIOSYN_REG	HISS	
D297	ILVN	ILVC	
D298	L_LACTATE_OX	FMN-LINKED_OXIDOREDUCTASES	OXIDORED_FMN	FMN_DH	
D299	METW	METHYLTRANSF_11	
D300	MTHFS_BACT	METHENYLTETRAHYDROFOLATE_SYNTHETASE	
D301	NADP_IDH_EUK	ICDH_ALPHA	PROK_NADP_IDH	MITO_NAD_IDH	
D302	OXALATE_OXC	PPYR-DECO2ASE	PYRUVATE_OXIDASE_AND_DECARBOXYLASE,_MIDDLE_DOMAIN	PYRUVATE_OXIDASE_AND_DECARBOXYLASE_PP_MODULE	PYRUVATE_OXIDASE_AND_DECARBOXYLASE_PYR_MODULE	GLYOX_CARBO_LIG	PYRUV_OXI_SPXB	INDOLPYR_DECARB	INDOL_PHENYL_DC	
D303	PEAT_WD_VACUOLE_CHROMOSOME_WD-REPEAT_READING_FRAME_OPEN_MEMBRANE_AUTOPHAGY_	WD40	WD40-REPEAT	
D304	PEPCK_ATP	PCKA	PEP_CARBOXYKINASE_C-TERMINAL_DOMAIN	PEP_CARBOXYKINASE_N-TERMINAL_DOMAIN	
D305	PEPT_TRNA_HYDRO	PTH	PEPTIDYL-TRNA_HYDROLASE-LIKE	
D306	PERIPHERAL_SUBUNIT-BINDING_DOMAIN_OF_2-OXO_ACID_DEHYDROGENASE_COMPLEX	PDHAC_TRF_LONG	PDHAC_TRF_MITO	SUCB	SUCB_ACTINO	E3_BINDING	2-OXOACID_DH	
D307	PHNX-LIKE	PHOSPHONATASE	
D308	PHOTO_ALPH_CHP2	TYPE_2_PHOSPHATIDIC_ACID_PHOSPHATASE,_PAP2	PAP2	ACIDPPC	
D309	PPPGPP_PNP	POLYNUC_PHOS	
D310	PROB	PYRH_BACT	PYRH_ARCH	PYRH-LIKE	
D311	PSEUDOURIDINE_SYNTHASE_RSUA/RLUD	RLUA_SUBFAM	RLUA-LIKE	PSEUDOU_SYNTH_2	
D312	PULA_TYPEI	PULLULAN_GPOS	
D313	RECB	REP	
D314	RECF	RECN	
D315	RIBOSOMAL_L2	RPLB_BACT	RIBOSOMAL_L2_C	C-TERMINAL_DOMAIN_OF_RIBOSOMAL_PROTEIN_L2	
D316	RIBOSOMAL_L30	L7	RIBOSOMAL_L30_N	RIBOSOMAL_PROTEIN_L30P/L7E	RPMD_BACT	L30P_ARCH	
D317	RNA_POL_RBC25	N-TERMINAL,_HETERODIMERISATION_DOMAIN_OF_RBP7_(RPOE)	RPOE	RNA_POL_RPB7_N	RPSA	
D318	RNA_POL_RPOA1	RPOC_TIGR	RNA_POL_RPOA2	RPOC2_CYAN	RNA_POL_RPB1_1	RNA_POL_RPB1_2	RNA_POL_RPB1_3	RNA_POL_RPB1_4	RNA_POL_RPB1_5	RNA_POL_RPB1_6	RNA_POL_RPB1_7	RNA-POLYMERASE_BETA-PRIME	RPOLA_N	RPOC1_CYAN	VARIOUS_SEL_PB	TIGR00242	GLY_RED_SEL_B	CONJ_TIGR03750	
D319	RNB	3_PRIME_RNASE	RNASE_B	RNASE_R	RNB_DOMAIN-LIKE	
D320	RPE	D-RIBULOSE-5-PHOSPHATE_3-EPIMERASE	RIBUL_P_3_EPIM	
D321	RPLA_BACT	RIBOSOMAL_L1	RIBOSOMAL_PROTEIN_L1	RPLA_MITO	
D322	RPLP_BACT	RIBOSOMAL_L16	RIBOSOMAL_PROTEIN_L16P	L10E	RIBOSOMAL_PROTEIN_L10E	
D323	RPLS_BACT	RIBOSOMAL_L19	RIBOSOMAL_PROTEIN_L19	
D324	RPLV_BACT	RIBOSOMAL_L22	RIBOSOMAL_PROTEIN_L22	L22_ARCH	
D325	RPLX_A_E	RIBOSOMAL_PROTEINS_L24P_AND_L21E	RPLX_BACT	RIBOSOMAL_L21E	
D326	RPMF_BACT	RIBOSOMAL_L32P	RIBOSOMAL_PROTEIN_L32P	
D327	RPMG_BACT	BOSOMAL_RIBONUCLEOPROTEIN_60S_L44_L44E_L41_RESISTANCE_50S_ANTIBIOTIC_CYCLOHEXIMIDE_	RIBOSOMAL_L44	RIBOSOMAL_PROTEIN_L33P	RIBOSOMAL_PROTEIN_L44E	
D328	RPMH_BACT	BOSOMAL_L34_RIBONUCLEOPROTEIN_50S_CHLOROPLAST_PLASTID_L34_MITOCHONDRIAL_PEPTIDE_SEQUENCING_	RIBOSOMAL_L34	
D329	RPMI_BACT	RIBOSOMAL_PROTEIN_L35P	RIBOSOMAL_L35P	
D330	RPMJ_BACT	RIBOSOMAL_L36	RIBOSOMAL_PROTEIN_L36	
D331	RPOB	RNA_POL_RPA2_4	RNA_POL_RPB2_1	RNA_POL_RPB2_2	RNA_POL_RPB2_3	RNA_POL_RPB2_4	RNA_POL_RPB2_5	RNA_POL_RPB2_6	RNA_POL_RPB2_7	RNA-POLYMERASE_BETA	RPOB_ARCH	
D332	RPSB_BACT	RIBOSOMAL_PROTEIN_S2	RIBOSOMAL_S2	SA_S2_E_A	
D333	RPSG_BACT	RIBOSOMAL_PROTEIN_S7	RIBOSOMAL_S7	S7_S5_E_A	
D334	RPSJ_BACT	RIBOSOMAL_PROTEIN_S10	RIBOSOMAL_S10	S10_ARC_S20_EUK	
D335	SPEE	SPERMIDINE_SYNTHASE	SPERMINE_SYNTH	
D336	SPORE_II_E	SPOIIE	
D337	SSF	SSS	
D338	THR_DEHYDRAT_C	THD1	THRC	ALLOSTERIC_THREONINE_DEAMINASE_C-TERMINAL_DOMAIN	
D339	TOL_PAL_YBGF	PEP_TPR_LIPO	TETRATRICOPEPTIDE_REPEAT_(TPR)	TPR	TPR_1	TPR_2	
D340	TRNA_ME_TRANS	TRMU	
D341	TYR_DE_CO2_ARCH	PYRIDOXAL_DEC	PYRIDOXAL-DEPENDENT_DECARBOXYLASE	GLU-DECARB-GAD	
D342	TYR_DEACYLASE	DTD-LIKE	
D343	UBA_E1_C	UBE1	UBA_E1_THIOLCYS	UBACT	UBIQUITIN_ACTIVATING_ENZYMES_(UBA)	E1_LIKE_APG7	
D344	UNDECAPRENYL_DIPHOSPHATE_SYNTHASE	UPPS	
D345	FGAM-SYNTHASE	FGAM_SYNT	FGAM_SYNTH_II	TEGU_FGAM_SYNT	FGAM_SYNTH_I	FGAM_SYNTHASE_PURL,_PURS-LIKE_DOMAIN	FGAM_SYNTHASE_PURL,_LINKER_DOMAIN	IMP_SYNTH_HISH	PLP_SYNTH_PDX2	
D346	FLII_YSCN	FLII_CLADE2	FLII_CLADE1	FLII_CLADE3	
D347	NICKEL_NIKE	NICKEL_NIKD	
D348	OPT_SFAM	ISP4_OPT	OPT	
D349	PURM_N-TERMINAL_DOMAIN-LIKE	PURM_C-TERMINAL_DOMAIN-LIKE	PURM	
D350	OSQ_CYCL	SQUALENE_CYCLAS	HOPENE_CYCLASE	
D351	ADDA_GPOS	ADDA_ALPHAS	
D352	ACOLAC_CATAB	ACOLAC_LG	
D353	ASP_KIN_MONOFN	ASP_KINASES	ASPKIN_PAIR	AA_KINASE	ASPARTOKINASE_ALLOSTERIC_DOMAIN-LIKE	N-AC-GLU-SYNTH	N-ACETYL-L-GLUTAMATE_KINASE	
D354	PHNACALD_DH	OH_MUCO_SEMI_DH	PAAN-DH	PAAN_2	
D355	CRYPTO_DASH	CRYPT_CHROM_PLN	DASH_DAM1	CRYPTOCHROME/PHOTOLYASE_FAD-BINDING_DOMAIN	CRYPTOCHROME/PHOTOLYASE,_N-TERMINAL_DOMAIN	M1_CELL_KINETOCHORE_DIVISION_CYCLE_CHROMOSOME_DASH_OUTER_CENTROMERE_PARTITION_	FAD_BINDING_7	PHOTOLYASE_8HDF	DNA_PHOTOLYASE	
D356	PARE_GPOS	PARE_GNEG	
D357	IMP_DEHYDROG	IMP_DH_REL_1	IMP_DH_REL_2	IMPDH	INOSINE_MONOPHOSPHATE_DEHYDROGENASE_(IMPDH)	
D358	PDI_DOM	ER_PDI_FAM	PDI-LIKE	
D359	UBIH	UBI-OHASES	
D360	ARF1/ERF1	ERF	ERF1_3	ERF1_1	ERF1_2	ERF1/DOM34_C-TERMINAL_DOMAIN-LIKE	N-TERMINAL_DOMAIN_OF_EUKARYOTIC_PEPTIDE_CHAIN_RELEASE_FACTOR_SUBUNIT_1,_ERF1	ERF1/DOM34_MIDDLE_DOMAIN-LIKE	PELOTA	DOM34/PELOTA_N-TERMINAL_DOMAIN-LIKE	
D361	ARGD	ARG_CATAB_ASTC	
D362	GID_TRMFO	GIDA	GIDA-LIKE	
D363	GND_REL	GND	
D364	ZPR1_REL	ZPR1_ZNF	ZF-ZPR1	ZPR1	
D365	HMG-COA-S_PROK	HMG-COA-S_EUK	HMG_COA_SYN_ARC	HMG_COA_SYNT_C	HMG_COA_SYNT_N	CHALCONE_SYNTHASE-LIKE	
D366	MORE_P_YLASES	P_YLASE	PHOSPHORYLASE	OLIGOSACCHARIDE_PHOSPHORYLASE	
D367	CIT_SYNTH_I	CIT_SYNTH_EUK	CIT_SYNTH_II	CITRATE_SYNT	CITRATE_SYNTHASE	
D368	GCP_KAE1	BACT_GCP	ARCH_KAE1	BACT_YEAZ	YEAZ-LIKE	
D369	ASD_B	ASD_EA	
D370	A_CPA1	B_CPA1	
D371	ELAV_HUD_SF	SF-CC1	
D372	PHENYL_P_BETA	PHENYL_P_ALPHA	
D373	ILVA_1CTERM	ILVA_2CTERM	
D374	PS_DECARB_REL	PS_DECARB	PS_DCARBXYLASE	
D375	SERC_3	SERC_1	
D376	FRUC_BIS_ALD_	FRUBISALDO_II_A	FRUBISALDO_II_B	F_BP_ALDOLASE	CLASS_II_FBP_ALDOLASE	
D377	FADH2	FADH2_EUK	
D378	PP2C_SIG	PP2CC	PP2C-LIKE	PP2C	
D379	BENZ_COA_RED_A	BENZ_COA_RED_B	YAP1_REDOX_DOMAIN	
D380	MENG_MENH_UBIE	MENG_HEPTAPREN	UBIE_METHYLTRAN	UBIE/COQ5-LIKE	
D381	PURC_VIBRIO	PURC	
D382	NUC	ENDONUCLEASE_NS	DNA/RNA_NON-SPECIFIC_ENDONUCLEASE	
D383	ARGC_OTHER	ARGC	
D384	HOM_END	HOM_END_HINT	NIFV_HOMOCITR	HINTN	HINTC	
D385	2-HACID_DH_C	2-HACID_DH	
D386	APS_REDUCTASE	PAPS_REDUCTASE	APS_REDUC	PAPS_REDUCT	PAPS_REDUCTASE-LIKE	
D387	PYRC_MULTI	PYRC_DIMER	
D388	RMLA	RMLA_LONG	
D389	GLYOX_MARINE	GLYOX_I	GLYOXALASE	GLYOXALASE_I_(LACTOYLGLUTATHIONE_LYASE)	
D390	SALICYL_SYN	ISOCHOR_SYN	ADC_SYNTHASE	ANTH_SYNT_I_N	
D391	GMP_REDUCT_2	GMP_REDUCT_1	
D392	UREACARB_PERM	GABAPERM	PUT_GLU_GABA_T	AA_PERMEASE	
D393	EUBACT_RIBD	RIBD_CTERM	RIB_REDUCT_ARCH	RIBD_C	RIBD_C-TERMINAL_DOMAIN-LIKE	
D394	HPAG-N-TERM	HPAG-C-TERM	
D395	PARC_GPOS	PARC_GNEG	
D396	POLY(A)_POLYMERASE,_PAP,_MIDDLE_DOMAIN	POLY(A)_POLYMERASE,_PAP,_N-TERMINAL_DOMAIN	PAP_CENTRAL	PAP_ASSOC	
D397	PYRE_THERM	PYRE	
D398	RNA_POL_A_BAC	RNA_POL_L	INSERT_SUBDOMAIN_OF_RNA_POLYMERASE_ALPHA_SUBUNIT	RNA_POLYMERASE_ALPHA_SUBUNIT_DIMERISATION_DOMAIN	RBP11/RPOL	RPOLD	
D399	L3_BACT	L3_ARCH	RIBOSOMAL_L3	RIBOSOMAL_PROTEIN_L3	
D400	EFFLUX_BCR_CFLA	EFFLUX_EMRB	
D401	CYT_DEAM_DIMER	CYT_DEAM_TETRA	DCMP_CYT_DEAM_1	CYTIDINE_DEAMINASE	DEOXYCYTIDYLATE_DEAMINASE-LIKE	
D402	CARNITINE_TMLD	CARNITINE_BODG	
D403	NIFU_PROPER	NIFU_CLOST	NIFU_N	NIFU	NIFU/ISCU_DOMAIN	ISCU	NIFU_C-TERMINAL_DOMAIN-LIKE	FU_NIFU_NITROGEN-FIXING_C-TERMINAL_FIXATION_NITROGEN_NIFU-LIKE_DOMAIN_CLUSTER_HESB/YADR/YFHF:NITROGEN-FIXING_	
D404	BACT_S13	ARCH_S13P	RIBOSOMAL_S13	RIBOSOMAL_PROTEIN_S13	
D405	THY_SYN_METHANO	THYM_SYM	THYMIDYLAT_SYNT	THYMIDYLATE_SYNTHASE/DCMP_HYDROXYMETHYLASE	
D406	FERREDOXIN_REDUCTASE_FAD-BINDING_DOMAIN-LIKE	REDUCTASES	SULFITE_RED_B	FAD_BINDING_6	FAD_BINDING_8	NAD_BINDING_1	NADPH-CYTOCHROME_P450_REDUCTASE-LIKE	AROMATIC_DIOXYGENASE_REDUCTASE-LIKE	
D407	BACT_S11	ARCH_S11P	RIBOSOMAL_S11	RIBOSOMAL_PROTEIN_L18_AND_S11	RIBOSOMAL_L18P	
D408	RPSE_BACT	RPSE_ARCH	
D409	LEUD_ARCH	LEUD	LEUD-LIKE	
D410	GSH_SYNTHASE	GSH_SYNTH_ATP	GLUT_SYN_EUK	EUKARYOTIC_GLUTATHIONE_SYNTHETASE_ATP-BINDING_DOMAIN	EUKARYOTIC_GLUTATHIONE_SYNTHETASE,_SUBSTRATE-BINDING_DOMAIN	
D411	AMINOACID_DEHYDROGENASE-LIKE,_C-TERMINAL_DOMAIN	AMINOACID_DEHYDROGENASES	ELFV_DEHYDROG	ELFV_DEHYDROG_N	SHIK-DH-AROM	SHIKIMATE_DEHYDROGENASE-LIKE	SHIKIMATE_DH	SHIKIMATE_DH_N	
D412	SPORE_YBAN_PDAB	SPORE_PDAA	SPORE_YLXY	
D413	LIPID_A_LPXA	LIPID_A_LPXD	
D414	GDI-LIKE	GDI-LIKE_N_DOMAIN	GDI	
D415	PH0987_N-TERMINAL_DOMAIN-LIKE	PH0987_C-TERMINAL_DOMAIN-LIKE	
D416	THIF_FAM2	ADENYL_THIF	PRTRC_THIF	THIF	
D417	NOT_GCVH	GCVH	GCV_H	
D418	RIBONUCLEASE_PH_DOMAIN_2-LIKE	RIBONUCLEASE_PH_DOMAIN_1-LIKE	RNASE_PH	RNASEPH	RNASE_PH_C	
D419	D-RIBOSE-5-PHOSPHATE_ISOMERASE_(RPIA),_LID_DOMAIN	D-RIBOSE-5-PHOSPHATE_ISOMERASE_(RPIA),_CATALYTIC_DOMAIN	RPIA	RIB_5-P_ISOM_A	
D420	ADEN_DEAM	AMP_DEAMINASE	A_DEAMINASE	ADENOSINE/AMP_DEAMINASE	
D421	TAL_MYCOBACT	TALAB	FSA_TALC_MIPB	
D422	FLAV_SHORT	FLAV_WRBA	WRBA-LIKE	
D423	HMG_COA_R_NAD	HMG_COA_R_NADP	HMG-COA_RED	SUBSTRATE-BINDING_DOMAIN_OF_HMG-COA_REDUCTASE	NAD-BINDING_DOMAIN_OF_HMG-COA_REDUCTASE	
D424	UBIA_OTHER	UBIA_PROTEO	UBIA	
D425	RPSS_BACT	RPSS_ARCH	
D426	RIBOSOMAL_PROTEIN_L11,_C-TERMINAL_DOMAIN	RIBOSOMAL_L11/L12E_N-TERMINAL_DOMAIN	RIBOSOMAL_L11	L11_BACT	RIBOSOMAL_L11_N	RL11	BOSOMAL_RIBONUCLEOPROTEIN_L11_RRNA-BINDING_RNA-BINDING_METHYLATION_50S_L11_BACTERIAL_CHLOROPLAST_	
D427	S17_BACT	ARCH_S17P	RIBOSOMAL_S17	BOSOMAL_S17_30S_RIBONUCLEOPROTEIN_RRNA-BINDING_RNA-BINDING_40S_S11_S17P_S11_	COLD_SHOCK_DNA-BINDING_DOMAIN-LIKE	
D428	CYT_TRAN_REL	G3P_CYTIDYLTRNS	CTP_TRANSF_2	CYTIDYLYLTRANSFERASE	ADENYLYLTRANSFERASE	
D429	ILVE_I	ILVE_II	
D430	SUI1_REL	SUI1_MOF2	SUI1	
D431	RPSC_BACT	RPSC_E_A	
D432	HNRNP-L_PTB	HNRNP-R-Q	
D433	BETA-SANDWICH_DOMAIN_OF_SEC23/24	ZN-FINGER_DOMAIN_OF_SEC23/24	ZF-SEC23_SEC24	
D434	CAS_CSF4	CAS3_CYANO	CAS3_CORE	
D435	ALT_F1F0_F1_GAM	ATPSYN_F1GAMMA	ATP-SYNT	ATP_SYNTHASE_(F1-ATPASE),_GAMMA_SUBUNIT	
D436	SELENIUM_YGEY	YGEY	
D437	SPP-LIKE	SPP-SUBFAMILY	COF-SUBFAMILY	PREDICTED_HYDROLASES_COF	
D438	DAPC_ACTINO	DAPC_DIRECT	DAPC	DAPC_GPP	
D439	MUTA_ROT_YJHT	MUTAROT_PERMUT	
D440	SIGPEP_I_BACT	SIGPEP_I_ARCH	
D441	MIND_BACT	MIND_ARCH	
D442	PGP_EUK	PGP_BACT	
D443	NIFR3_REL_ARCH	NIFR3_YHDG	
D444	BCHP-CHLP	CHLP	
D445	20S_BACT_BETA	20S_BACT_ALPHA	
D446	FOLB	FOLB_DOM	
D447	PYRD_SUB2	PYRD_SUB1_FAM	
D448	HYDR1_PEP	HYDR2_PEP	
D449	HHH	HHH-GPD	
D450	CYTOCHRO_CCMI	CYTOCHRO_CCMD	
D451	BAC_SMALL_YRZI	KU_BACT	
D452	SECA2	SECA	
D453	ACCOA-SYN-ALPHA	SUCCOAALPHA	LIGASE_COA	SUCCOABETA	COA_BINDING	SUCCINYL-COA_SYNTHETASE,_BETA-CHAIN,_N-TERMINAL_DOMAIN	SUCCINYL-COA_SYNTHETASE_DOMAINS	COA-BINDING_DOMAIN	
D454	ESTERASE_PHB	FGHA_ESTER_D	ESTERASE	HYPOTHETICAL_ESTERASE_YJL068C	
D455	ARSC_PI258_FAM	ARS_REDUC_GLUTA	
D456	M3_NOT_PEPF	PEPF	M3_FAM_3	PEPTIDASE_M3	
D457	DIVI1A_RPTT_FAM	DIVI1A_DOMAIN	
D458	DECAHEM_SO	DECAHEM_SO1788	
D459	VI_FHA	FHA	FHA_DOMAIN	
D460	G_GLU_TRANSPEPT	G_GLUT_TRANS	GAMMA-GLUTAMYLTRANSPEPTIDASE-LIKE	
D461	ILVD_EDD	ILVD	EDD	LVD/EDD_N-TERMINAL_DOMAIN-LIKE	ILVD/EDD_C-TERMINAL_DOMAIN-LIKE	
D462	UVRD-HELICASE	UVRD	
D463	MALATE_SYN_A	MALATE_SYNTHASE	MALATE_SYNTHASE_G	
D464	MMGE_PRPD	PRPD	2-METHYLCITRATE_DEHYDRATASE_PRPD	
D465	TRM1	TRM	TRM1-LIKE	
D466	TRUD	TRNA_TRUD_BROAD	TRNA_PSEUDOURIDINE_SYNTHASE_TRUD	
D467	ARGJ	ARGJ-LIKE	ETYLTRANSFERASE_ORNITHINE_ARGININE_BIOSYNTHESIS_ARGJ_GLUTAMATE_N-ACETYLTRANSFERASE_TRANSFERASE_ACYLTRANSFERASE_BIFUNCTIONAL_	
D468	NRAMP	
D469	TFB2	
D470	ZIP	
D471	GLUC_GLYC_PSYN	GLYCO_TRANSF_20	
D472	MATE	
D473	SAM_DCASE	SAM_DECARBOX	S-ADENOSYLMETHIONINE_DECARBOXYLASE	
D474	METH_SYNT_1	MET_SYN_B12IND	METH_SYNT_2	COBALAMIN-INDEPENDENT_METHIONINE_SYNTHASE	
D475	ARSA	ARSA_ATPASE	
D476	ARGINASE	ROCF_ARGINASE	ARGINASE-LIKE_AMIDINO_HYDROLASES	
D477	ALLANTOICASE	ALLANTOICASE_REPEAT	
D478	MTC	
D479	S-METHYL_TRANS	METH	HOMOCYSTEINE_S-METHYLTRANSFERASE	
D480	HIS_BIOSYNTH	HISF	HISA_EUK	HISA-TRPF	HISTIDINE_BIOSYNTHESIS_ENZYMES	
D481	ENOLASE_C	ENO	ENOLASE_N	ENOLASE	ENOLASE_N-TERMINAL_DOMAIN-LIKE	
D482	TFB4	
D483	PHZC-PHZF	PHZF_FAMILY	PHZC/PHZF-LIKE	
D484	NOP2P	NOL1_NOP2_FMU	NOL1/NOP2/SUN	
D485	CRCB	
D486	MIP	
D487	POLYPRENYL_SYNT	PRENYL_CYANO	ISOPRENYL_DIPHOSPHATE_SYNTHASES	
D488	SURE	SURE-LIKE	
D489	TIM	TRIOSEPHOSPHATE_ISOMERASE_(TIM)	
D490	MRE11_DNA_BIND	MRE11	DNA_DOUBLE-STRAND_BREAK_REPAIR_NUCLEASE	
D491	ATP-SYNT_A	ATP_SYNT_6_OR_A	F1F0_ATP_SYNTHASE_SUBUNIT_A	
D492	GCV_T	GCVT	GCV_T_C	
D493	PEROXIDASE	CAT_PER_HPI	
D494	SEC62	
D495	MAF	MAF-LIKE	
D496	EIF-6	RIBOSOME_ANTI-ASSOCIATION_FACTOR_EIF6_(AIF6)	EIF6	
D497	ATP-SYNT_D	V_ATPASE_SUBD	
D498	RIBOSOMAL_S8E	S8E	
D499	YJEF_N	YJEF_NTERM	YJEF_N-TERMINAL_DOMAIN-LIKE	
D500	APBA	APBA_PANE	APBA_C	KETOPANTOATE_REDUCTASE_PANE	
D501	HISG	HISG_C-TERM	HISG_C	ATP_PHOSPHORIBOSYLTRANSFERASE_(ATP-PRTASE,_HISG),_REGULATORY_C-TERMINAL_DOMAIN	
D502	SPOU_METHYLASE	RRNA_METHYL_3	SPOU_SUB_BIND	SPOU-LIKE_RNA_2'-O_RIBOSE_METHYLTRANSFERASE	RNA_2'-O_RIBOSE_METHYLTRANSFERASE_SUBSTRATE_BINDING_DOMAIN	
D503	LEUK-A4-HYDRO_C	LEUKO_A4_HYDRO	LEUKOTRIENE_A4_HYDROLASE_CATALYTIC_DOMAIN	LEUKOTRIENE_A4_HYDROLASE_N-TERMINAL_DOMAIN	LEUKOTRIENE_A4_HYDROLASE_C-TERMINAL_DOMAIN	
D504	TIM44	3A0801S03TIM44	TIM44-LIKE	
D505	DMRL_SYNTHASE	LUMAZINE-SYNTH	LUMAZINE_SYNTHASE	
D506	RAD52_RAD22	RAD52	THE_HOMOLOGOUS-PAIRING_DOMAIN_OF_RAD52_RECOMBINASE	
D507	TOM22	3A0801S05TOM22	MBRANE_RECEPTOR_MITOCHONDRIAL_SUBUNIT_OUTER_TOM22_IMPORT_TRANSLOCASE_DEBARYOMYCES_STRAIN_	
D508	ATP-SYNT_C	V_ATP_SYNT_C	ATP_SYNT_C	F1F0_ATP_SYNTHASE_SUBUNIT_C	ALT_F1F0_F0_C	A_THA_TIGR01569	
D509	RAD4	
D510	AHPC-TSA	AHPC	
D511	TRME_N	MNME_TRME_THDF	
D512	RIBOSOMAL_S12	S23_S12_E_A	
D513	TRUB_N	TRUB	PSEUDOURIDINE_SYNTHASE_II_TRUB	
D514	DUTPASE	DUT	DUTPASE-LIKE	
D515	SBDS_C	RNA_SBDS	SBDS	
D516	OGG_N	OGG	
D517	RIBOSOMAL_L13	L13_A_E	RIBOSOMAL_PROTEIN_L13	
D518	PFPI	DJ-1_PFPI	DJ-1/PFPI	
D519	RIBOSOMAL_L17	L17	PROKARYOTIC_RIBOSOMAL_PROTEIN_L17	
D520	ATP-SYNT_F	V_ATP_SYNT_F	ATPF-LIKE	
D521	LEPA_C	LEPA	
D522	V-ATPASE_G	V_ATP_SYNT_G	
D523	COBW	
D524	5S_RNA_MAT_M5	TRNA_LIG_KINASE	
D525	MITO_FRATAXIN	FRATAXIN_CYAY	FES_CYAY	FRATAXIN-LIKE	
D526	RIBOSOMAL_S6	S6	RIBOSOMAL_PROTEIN_S6	
D527	SSB	SINGLE_STRAND_DNA-BINDING_DOMAIN,_SSB	TELO_BIND	
D528	RIBOSOMAL_L37AE	L37A	RIBOSOMAL_PROTEIN_L37AE	
D529	RIESKE	RIESKE_PROTEO	RIESKE_IRON-SULFUR_PROTEIN_(ISP)	
D530	MOEZ_MOEB	MOEB	MOLYBDENUM_COFACTOR_BIOSYNTHESIS_PROTEIN_MOEB	
D531	ACPS	HOLO-(ACYL_CARRIER_PROTEIN)_SYNTHASE_ACPS	
D532	RIBOSOMAL_L27	L27	RIBOSOMAL_L27_PROTEIN	BOSOMAL_L27_50S_RIBONUCLEOPROTEIN_CHLOROPLAST_MITOCHONDRIAL_PEPTIDE_60S_TRANSIT_PRECURSOR_	
D533	RIBOSOMAL_L23	L23_ARCH	RIBOSOMAL_L23EN	L23P	
D534	ATP-SYNT_DE_N	ATP_SYNT_EPSI	EPSILON_SUBUNIT_OF_F1F0-ATP_SYNTHASE_N-TERMINAL_DOMAIN	P_SYNTHASE_ION_EPSILON_SUBUNIT_HYDROLASE_CF1_SYNTHESIS_CHAIN_HYDROGEN_	
D535	RPL7AE	RIBOSOMAL_L7AE	L30E/L7AE_RIBOSOMAL_PROTEINS	
D536	PABP	PABP-1234	PABC_(PABP)_DOMAIN	
D537	RAD10	PAIR_DNA_EXCISION_ERCC1_NUCLEOTIDE_DNA-BINDING_HYDROLASE_PROTEIN_ENDONUCLEASE_DAMAGE_	XPF/RAD1/MUS81_NUCLEASE	RAD1	
D538	RIBOSOMAL_S16	S16	RIBOSOMAL_PROTEIN_S16	
D539	RIBOSOMAL_L12	L12	RIBOSOMAL_PROTEIN_L7/12,_C-TERMINAL_DOMAIN	RIBOSOMAL_PROTEIN_L7/12,_OLIGOMERISATION_(N-TERMINAL)_DOMAIN	
D540	S15_BACT	RIBOSOMAL_S15	RIBOSOMAL_PROTEIN_S15	BOSOMAL_S15_RIBONUCLEOPROTEIN_RRNA-BINDING_RNA-BINDING_30S_CHLOROPLAST_S15_MITOCHONDRIAL_TYPE_	
D541	EIF-1A	EIF1A	ITIATION_FACTOR_TRANSLATION_1A_BIOSYNTHESIS_EUKARYOTIC_EIF-1A_AIF-1A_EIF-4C_1A_	
D542	NA_PUMP_DECARBB	NA_SULPH_SYMP	
D543	SECE	SECE_EUK_ARCH	PREPROTEIN_TRANSLOCASE_SECE_SUBUNIT	
D544	RAD50_ZN_HOOK	RAD50	
D545	HLYIII	
D546	L29	RIBOSOMAL_L29	RIBOSOMAL_PROTEIN_L29_(L29P)	
D547	THIA_CYTX	TRANSP_CYT_PUR	
D548	L28	RIBOSOMAL_L28	RIBOSOMAL_PROTEIN_L28	
D549	FLAV_LONG	FLAVODOXIN_1	
D550	S18	RIBOSOMAL_S18	RIBOSOMAL_PROTEIN_S18	
D551	S21P	RIBOSOMAL_S21	
D552	RIMK_FAM	RIMK	
D553	MGSA	MGS	
D554	PPR	
D555	MURE	MUR_LIGASE_M	
D556	CYT_NIT_NRFB	CYTOCHROM_C	MONODOMAIN_CYTOCHROME_C	
D557	DAHP_SYNTH_BSUB	DAHP_SYNTH_1	CLASS_I_DAHP_SYNTHETASE	
D558	PYST-C2	C2	
D559	D_AMINO_AMINOT	AMINOTRAN_4	D-AMINOACID_AMINOTRANSFERASE-LIKE_PLP-DEPENDENT_ENZYMES	
D560	DNAD_DOM	BROMODOMAIN	BROMO	
D561	NUDIX_YTKD	NUDIX	
D562	FABD	FABD-LIKE	
D563	HISD	L-HISTIDINOL_DEHYDROGENASE_HISD	HISTIDINOL_DH	
D564	AROC	CHORISMATE_SYNTHASE,_AROC	CHORISMATE_SYNT	
D565	SAH/MTA_DEAMINASE-LIKE	GUAN_DEAMIN	
D566	PANTOTHENATE_SYNTHETASE_(PANTOATE-BETA-ALANINE_LIGASE,_PANC)	PANC	PANTOATE_LIGASE	
D567	YJEF_C-TERMINAL_DOMAIN-LIKE	YJEF_CTERM	
D568	PANB	KETOPANTOATE_HYDROXYMETHYLTRANSFERASE_PANB	PANTOATE_TRANSF	
D569	HIST_TRUA	PSEUDOURIDINE_SYNTHASE_I_TRUA	PSEUDOU_SYNTH_1	
D570	RIBA	RIBA-LIKE	
D571	SALVAGE_MTNX	MTNX-LIKE	
D572	THIAMIN_PYROPHOSPHOKINASE,_CATALYTIC_DOMAIN	THI_PPKINASE	THIAMIN_PYROPHOSPHOKINASE,_SUBSTRATE-BINDING_DOMAIN	TPK_CATALYTIC	TPK_B1_BINDING	
D573	ENOLASE-PPASE	ENOLASE-PHOSPHATASE_E1	
D574	3,4-DIHYDROXY-2-BUTANONE_4-PHOSPHATE_SYNTHASE,_DHBP_SYNTHASE,_RIBB	RIBB	DHBP_SYNTHASE	
D575	COFD-LIKE	COFD_RELATED	
D576	IPP_ISOM_1	IPP_ISOMERASE-LIKE	
D577	NADC_C-TERMINAL_DOMAIN-LIKE	NADC	NADC_N-TERMINAL_DOMAIN-LIKE	
D578	MAGNESIUM-DEPENDENT_PHOSPHATASE-1,_MDP1	MDP-1	
D579	ARAD	ARAD-LIKE_ALDOLASE/EPIMERASE	ALDOLASE_II	
D580	OLIGOSAC_AMYL	GLUCOAMYLASE	
D581	YFCE-LIKE	YFCE	
D582	PURE	N5-CAIR_MUTASE_(PHOSPHORIBOSYLAMINOIMIDAZOLE_CARBOXYLASE,_PURE)	
D583	GRPIINTRON_ENDO	GROUP_I_MOBILE_INTRON_ENDONUCLEASE	
D584	PROC_C-TERMINAL_DOMAIN-LIKE	PROC	
D585	N-TERMINAL_DOMAIN_OF_THE_DELTA_SUBUNIT_OF_THE_F1F0-ATP_SYNTHASE	ATP_SYNT_DELTA	
D586	PYRUVATE-FERREDOXIN_OXIDOREDUCTASE,_PFOR,_DOMAIN_II	PYRUV_OX_RED	PFOR_PP_MODULE	CYTOCHROME_P450_REDUCTASE_N-TERMINAL_DOMAIN-LIKE	
D587	IMPACT_YIGZ	YIGZ_N-TERMINAL_DOMAIN-LIKE	
D588	HTRA-LIKE_SERINE_PROTEASES	DEGP_HTRA_DO	PROKARYOTIC_PROTEASES	
D589	ACYL_CARRIER	ACYL-CARRIER_PROTEIN_(ACP)	RRIER_ACYL_PHOSPHOPANTETHEINE_ACP_ACID_FATTY_BIOSYNTHESIS_LIPID_SYNTHESIS_CHLOROPLAST_	
D590	CBIT	PRECORRIN-6Y_METHYLTRANSFERASE_(CBIT)	METHYLTRANSF_15	
D591	MUTT	MUTT-LIKE	
D592	IOJAP_YBEB	IOJAP/YBEB-LIKE	
D593	NAGB	NAGB-LIKE	
D594	ELP3	
D595	STAPH_REG_SAR	COILED_COIL_REGION	TEX_N-TERMINAL_REGION-LIKE	TEX_HHH-CONTAINING_DOMAIN-LIKE	TOPHAGY-RELATED_AUTOPHAGY_COIL_COILED_MEMBRANE_TARGETING_CYTOPLASM_VACUOLE_	TOPHAGY-RELATED_MEMBRANE_AUTOPHAGY_COIL_COILED_TARGETING_CYTOPLASM_VACUOLE_	NA_GLABRATA_H_CANDIDA_STRAIN_CHROMOSOME_COIL_FOR_COILED_CBS138_	N1_AGR051WP_Q03898_CEREVISIAE_PHOSPHORYLATION_COIL_NUCLEI_NUCLEAR_CYTOSKELETON_COILED_	TEX_RUVX-LIKE_DOMAIN-LIKE	SEC2P	SEC2_N-TERMINAL_REGION	GRPE	COILED-COIL_DOMAIN_OF_NUCLEOTIDE_EXCHANGE_FACTOR_GRPE	HEAD_DOMAIN_OF_NUCLEOTIDE_EXCHANGE_FACTOR_GRPE	
D596	ZNF_RAD18	RAD18	
D597	KH_1	EUKARYOTIC_TYPE_KH-DOMAIN_(KH-DOMAIN_TYPE_I)	KH	
D598	PHD	PHD_DOMAIN	
D599	CARN_ACYLTRANSF	CHOLINE/CARNITINE_O-ACYLTRANSFERASE	
D600	SEC1	SEC1/MUNC18-LIKE_(SM)_PROTEINS	
D601	CARBOXYL_TRANS	BIOTIN_DEPENDENT_CARBOXYLASE_CARBOXYLTRANSFERASE_DOMAIN	
D602	TREHALASE-LIKE	TREHALASE	
D603	RNA_POL	T7_RNA_POLYMERASE	
D604	PAH	PAH2_DOMAIN	
D605	PGI	PHOSPHOGLUCOSE_ISOMERASE,_PGI	
D606	P450	CYTOCHROME_P450	
D607	TYR-DNA_PHOSPHO	TYROSYL-DNA_PHOSPHODIESTERASE_TDP1	
D608	R1_SUBUNIT_OF_RIBONUCLEOTIDE_REDUCTASE,_C-TERMINAL_DOMAIN	RIBONUC_RED_LGC	
D609	PEPTIDASE_S10	SERINE_CARBOXYPEPTIDASE-LIKE	
D610	UDPGP	UDP-GLUCOSE_PYROPHOSPHORYLASE	
D611	CULLIN_REPEAT	CULLIN	CULLIN_HOMOLOGY_DOMAIN	
D612	MIF4G_DOMAIN-LIKE	MIF4G	MIF4G_LIKE_2	MIF4G_LIKE	
D613	SH3_1	SH3-DOMAIN	SH3_2	SH3	
D614	CATALASE	HEME-DEPENDENT_CATALASES	CATALASE-REL	
D615	ISO_DH	DIMERIC_ISOCITRATE_&_ISOPROPYLMALATE_DEHYDROGENASES	
D616	NUCLEOPORIN_N	NUCLEOPORIN_DOMAIN	
D617	FH2	FORMIN_HOMOLOGY_2_DOMAIN_(FH2_DOMAIN)	
D618	ALKALINE_PHOSPHATASE	ALK_PHOSPHATASE	ALKPPC	
D619	PMI_TYPEI	TYPE_I_PHOSPHOMANNOSE_ISOMERASE	
D620	V-ATPASE_C	VACUOLAR_ATP_SYNTHASE_SUBUNIT_C	
D621	OXYSTEROL_BP	OXYSTEROL-BINDING_PROTEIN	
D622	HIST_DEACETYL	HISTONE_DEACETYLASE,_HDAC	
D623	GLYCOLIPID_2-ALPHA-MANNOSYLTRANSFERASE	GLYCO_TRANSF_15	
D624	ARM	ARMADILLO_REPEAT	
D625	RCC1	REGULATOR_OF_CHROMOSOME_CONDENSATION_RCC1	
D626	CLC_CHLORIDE_CHANNEL	VOLTAGE_CLC	
D627	GLYCO_HYDRO_65M	GLYCOSYLTRANSFERASE_FAMILY_36_C-TERMINAL_DOMAIN	GLYCO_HYDRO_65C	
D628	GLUTAMATE-CYSTEINE_LIGASE_FAMILY_2_(GCS2)	GCS	
D629	URO-D	UROPORPHYRINOGEN_DECARBOXYLASE,_UROD	
D630	DHQ_SYNTHASE	DEHYDROQUINATE_SYNTHASE,_DHQS	
D631	ERO1	ERO1-LIKE	
D632	PRO_DH	PROLINE_DEHYDROHENASE_DOMAIN_OF_BIFUNCTIONAL_PUTA_PROTEIN	
D633	B56-LIKE	B56	
D634	MO25_PROTEIN	MO25	
D635	V-ATPASE_H_N	REGULATORY_SUBUNIT_H_OF_THE_V-TYPE_ATPASE	V-ATPASE_H_C	
D636	ACID_PHOSPHAT_A	HISTIDINE_ACID_PHOSPHATASE	
D637	HECT	HECT,_E3_LIGASE_CATALYTIC_DOMAIN	HECTC	
D638	VATP-SYNT_AC39	V-TYPE_ATP_SYNTHASE_SUBUNIT_C	
D639	IU_NUC_HYDRO	NUCLEOSIDE_HYDROLASE	
D640	ALDOSE_EPIM	ALDOSE_1-EPIMERASE_(MUTAROTASE)	
D641	AICARFT_IMPCHAS	AICAR_TRANSFORMYLASE_DOMAIN_OF_BIFUNCTIONAL_PURINE_BIOSYNTHESIS_ENZYME_ATIC	
D642	MITOCHONDRIAL_CARRIER	MITO_CARR	
D643	LRR_1	INTERNALIN_LRR_DOMAIN	28-RESIDUE_LRR	LRR	LRR_TYP	
D644	FERROCHELATASE	
D645	ALAD	5-AMINOLAEVULINATE_DEHYDRATASE,_ALAD_(PORPHOBILINOGEN_SYNTHASE)	
D646	ALDO_KET_RED	ALDO-KETO_REDUCTASES_(NADP)	
D647	ACYL_COA_THIO	ACYL-COA_THIOESTERASE	
D648	PPX-GPPA	PPX/GPPA_PHOSPHATASE	
D649	UBID_MIDDLE_DOMAIN-LIKE	UBID	UBID_C-TERMINAL_DOMAIN-LIKE	
D650	SECOND_DOMAIN_OF_MU2_ADAPTIN_SUBUNIT_(AP50)_OF_AP2_ADAPTOR	ADAP_COMP_SUB	
D651	SIS	DOUBLE-SIS_DOMAIN	
D652	GLYCO_HYDRO_32N	GLYCOSYL_HYDROLASES_FAMILY_32_N-TERMINAL_DOMAIN	GLYCO_32	GLYCO_HYDRO_32C	GLYCOSYL_HYDROLASES_FAMILY_32_C-TERMINAL_DOMAIN	
D653	PTPA	PTPA-LIKE	
D654	TRANSALDOLASE	CLASS_I_ALDOLASE	
D655	TATD_MG-DEPENDENT_DNASE-LIKE	TATD_DNASE	
D656	NAD_KINASE	NAD_KINASE-LIKE	
D657	PEPTIDASE_M14	PANCREATIC_CARBOXYPEPTIDASES	ZN_PEPT	
D658	COFILIN_ADF	COFILIN-LIKE	ADF	
D659	BEACH	BEACH_DOMAIN	
D660	RIBONUC_RED_SM	RIBONUCLEOTIDE_REDUCTASE-LIKE	
D661	FF_DOMAIN	FF	
D662	SAICAR_SYNT	SAICAR_SYNTHASE	
D663	NAP	NAP-LIKE	
D664	ABHYDROLASE_1	CARBON-CARBON_BOND_HYDROLASE	GASTRIC_LIPASE	ABHYDRO_LIPASE	
D665	SEC23_TRUNK	TRUNK_DOMAIN_OF_SEC23/24	
D666	SPORE_COAT_POLYSACCHARIDE_BIOSYNTHESIS_PROTEIN_SPSA	CHITIN_SYNTH_2	
D667	TAUD	TAUD/TFDA-LIKE	
D668	CHOLINE_KINASE	CHOLINE_KIN_N	
D669	BTB	BTB/POZ_DOMAIN	SKP1_POZ	SKP1	SKP1_DIMERISATION_DOMAIN-LIKE	
D670	GLYCOS_TRANSF_3	NUCLEOSIDE_PHOSPHORYLASE/PHOSPHORIBOSYLTRANSFERASE_CATALYTIC_DOMAIN	
D671	GLYCOSYLTRANSFERASE_FAMILY_36_N-TERMINAL_DOMAIN	GLYCO_HYDRO_65N	
D672	THIOLASE_N	THIOLASE-RELATED	THIOLASE_C	
D673	MYB_DNA-BINDING	MYB/SANT_DOMAIN	DNA-BINDING_DOMAIN_OF_TELOMERIC_PROTEIN	SANT	DNA-BINDING_DOMAIN_OF_RAP1	RAP1-DNA-BIND	
D674	NIF3	NIF3_(NGG1P_INTERACTING_FACTOR_3)-LIKE	
D675	THI4	THI4-LIKE	
D676	F-ACTIN_CAP_A	CAPZ_ALPHA-1_SUBUNIT	
D677	HEXOKINASE_2	HEXOKINASE	HEXOKINASE_1	
D678	HMGL-LIKE	
D679	SUF	HAT/SUF_REPEAT	HAT	
D680	F_ACTIN_CAP_B	CAPZ_BETA-1_SUBUNIT	
D681	GLYCO_TRANSF_8	GLYCOGENIN	
D682	PI3_PI4_KINASE	PHOSHOINOSITIDE_3-KINASE_(PI3K),_CATALYTIC_DOMAIN	PI3KC	
D683	PRENYLTRANS	PROTEIN_PRENYLTRANSFERASES	
D684	RHODANESE	MULTIDOMAIN_SULFURTRANSFERASE_(RHODANESE)	RHOD	
D685	GATASE	CLASS_I_GLUTAMINE_AMIDOTRANSFERASES_(GAT)	
D686	RIBOSOMAL_L4	RIBOSOMAL_PROTEIN_L4	
D687	CNMP_BINDING	CAMP-BINDING_DOMAIN	CNMP	
D688	IPK	INOSITOL_POLYPHOSPHATE_KINASE_(IPK)	
D689	TP_METHYLASE	TETRAPYRROLE_METHYLASE	
D690	HEME_OXYGENASE	EUKARYOTIC_TYPE_HEME_OXYGENASE	
D691	14-3-3_PROTEIN	14-3-3	14_3_3	
D692	FIBRILLARIN_HOMOLOGUE	FIBRILLARIN	
D693	PRP8_DOMAINIV	PRP8_BETA-FINGER_DOMAIN-LIKE	
D694	NDT80_PHOG	DNA-BINDING_DOMAIN_FROM_NDT80	
D695	SIR2	SIR2_FAMILY_OF_TRANSCRIPTIONAL_REGULATORS	
D696	BAR_DOMAIN	BAR	BAR_2	
D697	BAC_RHODOPSIN	BACTERIORHODOPSIN-LIKE	
D698	ALANINE_RACEMASE-LIKE,_N-TERMINAL_DOMAIN	ALA_RACEMASE_N	
D699	CHALCONE_ISOMERASE	CHALCONE	
D700	TUBULIN	TUBULIN,_GTPASE_DOMAIN	
D701	CAF1	CAF1-LIKE_RIBONUCLEASE	
D702	NMT_C	N-MYRISTOYL_TRANSFERASE,_NMT	NMT	
D703	ATP_SULFURYLASE_CATALYTIC_DOMAIN	ATP-SULFURYLASE	ATP_SULFURYLASE_N-TERMINAL_DOMAIN	
D704	FAD_BINDING_1	NADPH-CYTOCHROME_P450_REDUCTASE_FAD-BINDING_DOMAIN-LIKE	
D705	PDEASE_I	PDEASE	
D706	ACETYLCOA_HYDRO	COA_TRANSFERASE_ALPHA_SUBUNIT-LIKE	
D707	MRNA_TRIPASE	MRNA_TRIPHOSPHATASE_CET1	
D708	RIBONUCLEASE_T2	RIBONUCLEASE_RH-LIKE	
D709	LECTIN_LEG-LIKE	LEGUME_LECTINS	
D710	TENA_THI-4	TENA/THI-4	
D711	SEC7	SEC7_DOMAIN	
D712	SHE2P	RNA-BINDING_PROTEIN_SHE2P	
D713	MAM33	MITOCHONDRIAL_GLYCOPROTEIN_MAM33-LIKE	
D714	PHYH	PHYH-LIKE	
D715	RASGEF	RAS_GEF	RASGEF_N	RASGEFN	
D716	DOT1	CATALYTIC,_N-TERMINAL_DOMAIN_OF_HISTONE_METHYLTRANSFERASE_DOT1L	
D717	EMG1	EMG1/NEP1-LIKE	
D718	CALNEXIN/CALRETICULIN	CALRETICULIN	P-DOMAIN_OF_CALNEXIN/CALRETICULIN	
D719	MRNA_CAP_ENZYME	MRNA_CAPPING_ENZYME	
D720	PATATIN	
D721	CYTOCHROME_BC1_DOMAIN	CYTOCHROM_C1	CYTOCHROME_C1_SUBUNIT_OF_CYTOCHROME_BC1_COMPLEX_(UBIQUINOL-CYTOCHROME_C_REDUCTASE),_TRANSMEMBRANE_ANCHOR	
D722	I_LWEQ	I/LWEQ_DOMAIN	ILWEQ	
D723	MITOCHONDRIAL_RESOLVASE_YDC2_CATALYTIC_DOMAIN	YDC2-CATALYT	
D724	RHOGDI-LIKE	RHO_GDI	
D725	GLYCEROL-3-PHOSPHATE_(1)-ACYLTRANSFERASE	ACYLTRANSFERASE	
D726	ISOCHORISMATASE	ISOCHORISMATASE-LIKE_HYDROLASES	
D727	RIBOSOMAL_L15E	L15E	
D728	ATP_BIND_3	PP-LOOP_ATPASE	
D729	SUA5_YCIO_YRDC	YRDC-LIKE	SUA5	
D730	BRIX	BRIX_DOMAIN	
D731	WW	WW_DOMAIN	
D732	PRO_ISOMERASE	CYCLOPHILIN_(PEPTIDYLPROLYL_ISOMERASE)	
D733	PYROPHOSPHATASE	INORGANIC_PYROPHOSPHATASE	
D734	FTSJ	RNA_METHYLTRANSFERASE_FTSJ	
D735	HAM1P_LIKE	ITPASE_(HAM1)	
D736	MIR	MIR_DOMAIN	
D737	PHP_DOMAIN	PHP	
D738	CK_II_BETA	CASEIN_KINASE_II_BETA_SUBUNIT	
D739	CDC37_M	HSP90_CO-CHAPERONE_CDC37	CDC37_C	
D740	MALIC	MALIC_ENZYME_N-DOMAIN	
D741	RIO1	RIO1-LIKE_KINASES	RIO	RIO2_N	RIO2_SERINE_PROTEIN_KINASE_N-TERMINAL_DOMAIN	
D742	APC10	APC10-LIKE	
D743	TFIIB	TRANSCRIPTION_FACTOR_IIB_(TFIIB),_CORE_DOMAIN	
D744	MOB1_PHOCEIN	MOB1/PHOCEIN	
D745	GLYCO_HYDRO_16	GLYCOSYL_HYDROLASES_FAMILY_16	
D746	MET-10+_PROTEIN-LIKE	MET_10	
D747	TBP	TATA-BOX_BINDING_PROTEIN_(TBP),_C-TERMINAL_DOMAIN	
D748	POLO_BOX	POLO-BOX_DUPLICATED_REGION	
D749	UREIDOGLYCOLATE_HYDROLASE_ALLA	UREIDOGLY_HYDRO	
D750	CYTOCHROM_B_N	CYTOCHROME_B_OF_CYTOCHROME_BC1_COMPLEX_(UBIQUINOL-CYTOCHROME_C_REDUCTASE)	
D751	ADENYLYL_AND_GUANYLYL_CYCLASE_CATALYTIC_DOMAIN	GUANYLATE_CYC	CYCC	
D752	POLY(A)_POLYMERASE,_PAP,_C-TERMINAL_DOMAIN	PAP_RNA-BIND	
D753	RNA_POL_RPB4	RNA_POLYMERASE_II_SUBUNIT_RBP4_(RPOF)	RPOL4C	
D754	ANK	ANKYRIN_REPEAT	
D755	LIPASE_3	FUNGAL_LIPASES	
D756	N-TERMINAL_DOMAIN_OF_ADENYLYLCYCLASE_ASSOCIATED_PROTEIN,_CAP	CAP_N	
D757	GLYCOS_TRANSF_2	POLYPEPTIDE_N-ACETYLGALACTOSAMINYLTRANSFERASE_1,_N-TERMINAL_DOMAIN	ANSFERASE_CHITIN_SYNTHASE_CELL_WALL_GLYCOSYLTRANSFERASE_TRANSMEMBRANE_ACETYL-GLUCOSAMINYL_CHITIN-UDP_MULTIGENE_	CHITIN_SYNTH_1	
D758	TCTP	TRANSLATIONALLY_CONTROLLED_TUMOR_PROTEIN_TCTP_(HISTAMINE-RELEASING_FACTOR)	
D759	NITROREDUCTASE	NADH_OXIDASE/FLAVIN_REDUCTASE	
D760	RRF	RIBOSOME_RECYCLING_FACTOR,_RRF	
D761	ARRESTIN_N	ARRESTIN/VPS26-LIKE	VPS26	
D762	ETF	ETFP_SUBUNITS	
D763	IF4E	TRANSLATION_INITIATION_FACTOR_EIF4E	
D764	AMMECR1	AMMECR1-LIKE	
D765	PHOSHOINOSITIDE_3-KINASE_(PI3K)_HELICAL_DOMAIN	PI3KA	
D766	CLATHRIN_COAT_ASSEMBLY_DOMAIN	CLAT_ADAPTOR_S	
D767	ASF1_HIST_CHAP	ASF1-LIKE	
D768	FMN_RED	NADPH-DEPENDENT_FMN_REDUCTASE	
D769	MUTL_C	DNA_MISMATCH_REPAIR_PROTEIN_MUTL	
D770	TRAPP	TRAPP_COMPONENTS	
D771	ENTH	ENTH_DOMAIN	
D772	CBS	CBS-DOMAIN_PAIR	
D773	RIBOSOMAL_S8	RIBOSOMAL_PROTEIN_S8	BOSOMAL_MRP8_YKL142W_CEREVISIAE_MITOCHONDRIAL_SACCHAROMYCES_P35719_HANSENII_DEBARYOMYCES_STRAIN_	
D774	MGSA_C	MGSA/YRVN_C-TERMINAL_DOMAIN-LIKE	
D775	SOD_CU	CU,ZN_SUPEROXIDE_DISMUTASE-LIKE	
D776	CRAL_TRIO	CRAL/TRIO_DOMAIN	
D777	NUCLEOPORIN2	C-TERMINAL_AUTOPROTEOLYTIC_DOMAIN_OF_NUCLEOPORIN_NUP98	
D778	RHOMBOID	RHOMBOID-LIKE	
D779	ATP12	ATP12-LIKE	
D780	CHROMO	CHROMO_DOMAIN	CHROMO_BARREL_DOMAIN	
D781	VHS_DOMAIN	VHS	
D782	POLYA_POL	POLY_A_POLYMERASE_HEAD_DOMAIN-LIKE	
D783	MOG1	RAN-BINDING_PROTEIN_MOG1P	
D784	MACRO	MACRO_DOMAIN	
D785	CREATINASE/PROLIDASE_N-TERMINAL_DOMAIN	CREATINASE_N	
D786	RIBOSOMAL_PROTEIN_L19_(L19E)	RIBOSOMAL_L19E	
D787	RNA_POL_RPB8	RNA_POLYMERASE_SUBUNIT_RBP8	RPOL8C	
D788	PI-PLC-X	MAMMALIAN_PLC	PI-PLC-Y	PLCXC	PLCYC	
D789	HMA	HMA,_HEAVY_METAL-ASSOCIATED_DOMAIN	
D790	HMG_BOX	HMG-BOX	HMG	
D791	RPS19E-LIKE	RIBOSOMAL_S19E	BOSOMAL_40S_RIBONUCLEOPROTEIN_S19_S19E_30S_MULTIGENE_FAMILY_S19_SSU_	
D792	AHA1_N	ACTIVATOR_OF_HSP90_ATPASE,_AHA1	
D793	BAH	BAH_DOMAIN	
D794	BAND_7/SPFH_DOMAIN	BAND_7	
D795	MATH	MATH_DOMAIN	
D796	TFR_DIMER	TRANSFERRIN_RECEPTOR-LIKE_DIMERISATION_DOMAIN	
D797	POLYKETIDE_CYC	OLIGOKETIDE_CYCLASE/DEHYDRASE-LIKE	
D798	NDK	NUCLEOSIDE_DIPHOSPHATE_KINASE,_NDK	
D799	PRP18	FUNCTIONAL_DOMAIN_OF_THE_SPLICING_FACTOR_PRP18	
D800	HPPK	6-HYDROXYMETHYL-7,8-DIHYDROPTERIN_PYROPHOSPHOKINASE,_HPPK	
D801	PREFOLDIN	PREFOLDIN_2	
D802	PX	PX_DOMAIN	
D803	NTF2	NTF2-LIKE	
D804	TUBULIN_C	TUBULIN,_C-TERMINAL_DOMAIN	
D805	OTU	UBIQUITIN_THIOLESTERASE_PROTEIN_OTUB2_(OTUBAIN-2)	
D806	RIBOSOMAL_L18E	RIBOSOMAL_PROTEINS_L15P_AND_L18E	
D807	RNASE_P_RPP14	RPP14/POP5-LIKE	
D808	SELR	SELR_DOMAIN	
D809	MAOC_DEHYDRATAS	MAOC-LIKE	
D810	LIM_DOMAIN	LIM	
D811	SURP	SURP_MODULE_(SWAP_DOMAIN)	SWAP	
D812	CTAG/COX11	CTAG_COX11	
D813	SEDLIN_(SEDL)	SEDLIN_N	
D814	SPRY	SPRY_DOMAIN	
D815	HIT	HIT_(HINT,_HISTIDINE_TRIAD)_FAMILY_OF_PROTEIN_KINASE-INTERACTING_PROTEINS	
D816	UEV	UEV_DOMAIN	
D817	YQEY	GATB/YQEY_DOMAIN	
D818	ATP_SYNTHASE_D_CHAIN-LIKE	MT_ATP-SYNT_D	
D819	RAN_BP1	RAN-BINDING_DOMAIN	RANBD	
D820	DCPS	MRNA_DECAPPING_ENZYME_DCPS_N-TERMINAL_DOMAIN	
D821	DCPS_C	MRNA_DECAPPING_ENZYME_DCPS_C-TERMINAL_DOMAIN	
D822	ALPHA_ADAPTINC2	ALPHA-ADAPTIN_EAR_SUBDOMAIN-LIKE	GAMMA-ADAPTIN_C-TERMINAL_APPENDAGE_DOMAIN-LIKE	
D823	PROFILIN	PROFILIN_(ACTIN-BINDING_PROTEIN)	PROF	
D824	ARFGAP	PYK2-ASSOCIATED_PROTEIN_BETA_ARF-GAP_DOMAIN	
D825	AHSA1	AHSA1_DOMAIN	
D826	SLIDE	SLIDE_DOMAIN	
D827	AMPKBI-LIKE	AMPKBI	
D828	BSD_DOMAIN	BSD	
D829	RIBONUC_L-PSP	YJGF/L-PSP	
D830	RGS	REGULATOR_OF_G-PROTEIN_SIGNALING,_RGS	
D831	MYOTUB-RELATED	MYOTUBULARIN-LIKE_PHOSPHATASES	
D832	RETROVIRAL_PROTEASE_(RETROPEPSIN)	ASP_PROTEASE	
D833	RWD	RWD_DOMAIN	
D834	EIF_2_ALPHA	EIF-2-ALPHA,_C-TERMINAL_DOMAIN	EIF2ALPHA_MIDDLE_DOMAIN-LIKE	
D835	HSP20	
D836	POLYSACC_DEAC_1	NODB-LIKE_POLYSACCHARIDE_DEACETYLASE	
D837	ABHYDROLASE_3	PUTATIVE_SERINE_HYDROLASE_YDR428C	
D838	RIBOSOMAL_L32E	RIBOSOMAL_PROTEIN_L32E	BOSOMAL_L32_RIBONUCLEOPROTEIN_60S_L32E_50S_L32_STRAIN_CHROMOSOME_DIRECT_	
D839	RIBOSOMAL_L10	RIBOSOMAL_PROTEIN_L10-LIKE	
D840	HAND	HAND_DOMAIN_OF_THE_NUCLEOSOME_REMODELING_ATPASE_ISWI	
D841	DOUBLE-STRANDED_DNA-BINDING_DOMAIN	DSDNA_BIND	
D842	SLD5	SLD5_N-TERMINAL_DOMAIN-LIKE	
D843	SEC23_HELICAL	HELICAL_DOMAIN_OF_SEC23/24	
D844	PLUS-3	PLUS3	
D845	FLAVIN-BINDING_PAS_DOMAIN	PAS	
D846	METHYLTRANSF_12	ARYLAMINE_N-METHYLTRANSFERASE	
D847	SOD_FE_C	FE,MN_SUPEROXIDE_DISMUTASE_(SOD),_C-TERMINAL_DOMAIN	
D848	FUMBLE-LIKE	FUMBLE	
D849	ETF-QO_DOMAIN-LIKE	ETF_QO	
D850	ATP_SYNTHASE_B_CHAIN-LIKE	MT_ATP-SYNT_B	
D851	FCH	FCH_DOMAIN	
D852	SMG-4/UPF3	SMG4_UPF3	
D853	VPS28_N-TERMINAL_DOMAIN	VPS28	VPS28_C-TERMINAL_DOMAIN-LIKE	
D854	LCCL	LCCL_DOMAIN	
D855	VPS9	VPS9_DOMAIN	
D856	THIOREDOXIN-LIKE_2FE-2S_FERREDOXIN	SUC_FER-LIKE	
D857	RNA_POL_RPB5_N	EUKARYOTIC_RPB5_N-TERMINAL_DOMAIN	
D858	RIBOSOMAL_L5_C	RIBOSOMAL_PROTEIN_L5	RIBOSOMAL_L5	
D859	SRP19	
D860	UBX	UBX_DOMAIN	
D861	PA_DOMAIN	PA	
D862	K_TETRA	TETRAMERIZATION_DOMAIN_OF_POTASSIUM_CHANNELS	
D863	GLOBIN	GLOBINS	
D864	FKBP_C	FKBP_IMMUNOPHILIN/PROLINE_ISOMERASE	
D865	RIBOSOMAL_PROTEIN_L35AE	RIBOSOMAL_L35AE	BOSOMAL_L35A_60S_RIBONUCLEOPROTEIN_L35A_L35AE_50S_RNA-BINDING_TRNA-BINDING_SEQUENCE_	
D866	ALPHA-AMYLASE_C	ALPHA-AMYLASES,_C-TERMINAL_BETA-SHEET_DOMAIN	
D867	FKBP12-RAPAMYCIN-BINDING_DOMAIN_OF_FKBP-RAPAMYCIN-ASSOCIATED_PROTEIN_(FRAP)	RAPAMYCIN_BIND	
D868	GLY_TRANSF_SUG	GLYCOSYLATING_TOXIN_CATALYTIC_DOMAIN-LIKE	
D869	TRNA_ANTI	ANTICODON-BINDING_DOMAIN	
D870	ARID	ARID_DOMAIN	
D871	MED7_HINGE_REGION	MED7	
D872	GAT	GAT_DOMAIN	
D873	MINIMAL_THUMP	THUMP	
D874	RIBOSOMAL_L21P	RIBOSOMAL_PROTEIN_L21P	
D875	VPS36_ESCRT-II	VPS36_N-TERMINAL_DOMAIN-LIKE	
D876	PUA	PUA_DOMAIN	
D877	SWIRM	SWIRM_DOMAIN	
D878	GELSOLIN	C-TERMINAL,_GELSOLIN-LIKE_DOMAIN_OF_SEC23/24	
D879	BAG	BAG_DOMAIN	
D880	CUE	CUE_DOMAIN	
D881	RIBOSOMAL_PROTEIN_L14E	RIBOSOMAL_L6E	RIBOSOMAL_L27E	RIBOSOMAL_L14E	
D882	SMR_DOMAIN	SMR	
D883	SOD_FE_N	FE,MN_SUPEROXIDE_DISMUTASE_(SOD),_N-TERMINAL_DOMAIN	
D884	P_PROPROTEIN	PROPROTEIN_CONVERTASE_P-DOMAIN	
D885	ETF_ALPHA	C-TERMINAL_DOMAIN_OF_THE_ELECTRON_TRANSFER_FLAVOPROTEIN_ALPHA_SUBUNIT	
D886	GTP_CYCLOHYDROI	GTP_CYCLOHYDROLASE_I	
D887	FYVE	FYVE,_A_PHOSPHATIDYLINOSITOL-3-PHOSPHATE_BINDING_DOMAIN	
D888	RIBOSOMAL_S24E	RIBOSOMAL_PROTEIN_S24E	BOSOMAL_S24_40S_RIBONUCLEOPROTEIN_S24E_30S_S24_CDNA_RIKEN_ACETYLATION_	
D889	PDZ	PDZ_DOMAIN	
D890	DCP2	DCP2_BOX_A_DOMAIN	
D891	RIBOSOMAL_S3_C	RIBOSOMAL_PROTEIN_S3_C-TERMINAL_DOMAIN	
D892	APG12	APG12-LIKE	
D893	RIBOSOMAL_PROTEIN_L31E	RIBOSOMAL_L31E	
D894	TRNA_INT_ENDO	TRNA-INTRON_ENDONUCLEASE_CATALYTIC_DOMAIN-LIKE	
D895	PCI_DOMAIN_(PINT_MOTIF)	PCI	PINT	
D896	SH2	SH2_DOMAIN	
D897	DNA_BINDING_1	METHYLATED_DNA-PROTEIN_CYSTEINE_METHYLTRANSFERASE,_C-TERMINAL_DOMAIN	
D898	V-SNARE	T-SNARE_PROTEINS	SNARE	SNARE_FUSION_COMPLEX	V-SNARE_C	T_SNARE	
D899	SMI1/KNR4-LIKE	SMI1_KNR4	
D900	RIBOSOMAL_PROTEIN_S19	RIBOSOMAL_S19	
D901	ZF-CHY	CHY_ZINC_FINGER	
D902	GAF	GAF_DOMAIN	
D903	HRDC_DOMAIN_FROM_HELICASES	HELICASE_SGS1	HRDC	EXOSC10_HRDC_DOMAIN-LIKE	
D904	PORPHOBIL_DEAMC	PORPHOBILINOGEN_DEAMINASE_(HYDROXYMETHYLBILANE_SYNTHASE),_C-TERMINAL_DOMAIN	
D905	CYT-B5	CYTOCHROME_B5	
D906	GIY-YIG	GIY-YIG_ENDONUCLEASE	GIYC	
D907	PWWP	PWWP_DOMAIN	
D908	HLH	HLH,_HELIX-LOOP-HELIX_DNA-BINDING_DOMAIN	
D909	ALPHA-MANN_MID	ALPHA-MANNOSIDASE,_DOMAIN_2	
D910	STE50P-SAM	SAM_(STERILE_ALPHA_MOTIF)_DOMAIN	SAM_2	SAM	
D911	SEP	NSFL1_(P97_ATPASE)_COFACTOR_P47,_SEP_DOMAIN	
D912	U-BOX	UBOX	
D913	RNA_POL_RPB5_C	RPB5	
D914	HR1_REPEAT	HR1	
D915	EIF_4G1	EUKARYOTIC_INITIATION_FACTOR_4F_SUBUNIT_EIF4G,_EIF4E-BINDING_DOMAIN	
D916	PB1	PB1_DOMAIN	
D917	SWIB	SWIB/MDM2_DOMAIN	
D918	P4_ORIGIN-BINDING_DOMAIN-LIKE	RFX_DNA_BINDING	
D919	GAR1-LIKE_SNORNP	GAR1	BONUCLEOPROTEIN_H/ACA_NUCLEAR_BIOGENESIS_GAR1_SNORNP_SUBUNIT_RNA-BINDING_RIBOSOME_COMPLEX_	
D920	ZF-CSL	CSL_ZINC_FINGER	
D921	CAP_GLY	CAP-GLY_DOMAIN	
D922	SUBTILASE_PROPEPTIDES/INHIBITORS	INHIBITOR_I9	
D923	RIBONUC_RED_LGN	R1_SUBUNIT_OF_RIBONUCLEOTIDE_REDUCTASE,_N-TERMINAL_DOMAIN	
D924	NOB1_ZINC_FINGER-LIKE	NOB1_ZN_BIND	
D925	BOLA	BOLA-LIKE	
D926	TFIIH_BTF_P62_N	TFIIH_DOMAIN	
D927	DEP	DEP_DOMAIN	
D928	ISY1_N-TERMINAL_DOMAIN-LIKE	ISY1	
D929	CRAL_TRIO_N	CRAL/TRIO_N-TERMINAL_DOMAIN	
D930	PEPTIDASE_S24	TYPE_1_SIGNAL_PEPTIDASE	
D931	RIBOSOMAL_S5	RIBOSOMAL_S5_PROTEIN,_N-TERMINAL_DOMAIN	
D932	C-TERMINAL_DOMAIN_OF_RPA32	RPA_C	
D933	RABGEF_MSS4	MSS4	
D934	MIT	MIT_DOMAIN	
D935	TRANSCRIPTIONAL_COACTIVATOR_PC4_C-TERMINAL_DOMAIN	PC4	
D936	TIM10/DDP	ZF-TIM10_DDP	
D937	TFIIA_GAMMA_C	TRANSCRIPTION_FACTOR_IIA_(TFIIA),_BETA-BARREL_DOMAIN	TFIIA	TFIIA_GAMMA_N	TRANSCRIPTION_FACTOR_IIA_(TFIIA),_ALPHA-HELICAL_DOMAIN	
D938	TRAM	TRAM_DOMAIN	
D939	EB1	EB1_DIMERISATION_DOMAIN-LIKE	
D940	RPS17E-LIKE	RIBOSOMAL_S17E	
D941	LA	LA_DOMAIN	
D942	RNA_POL_N	RNA_POLYMERASE_SUBUNIT_RPB10	
D943	ACYL-COA_DH_M	ACYL-COA_OXIDASE_N-TERMINAL_DOMAINS	
D944	DCP1	
D945	KH_2	PROKARYOTIC_TYPE_KH_DOMAIN_(KH-DOMAIN_TYPE_II)	
D946	VPS23_C-TERMINAL_DOMAIN	VPS23_CORE	
D947	RNA_POL_RPB6	RPB6	
D948	SPC24-LIKE	SPC24	
D949	R3H	R3H_DOMAIN	
D950	RIBOSOMAL_PROTEIN_S27E	RIBOSOMAL_S27E	BOSOMAL_ZINC_METAL-BINDING_ZINC-FINGER_RIBONUCLEOPROTEIN_40S_S27_S27_S27E_SEQUENCE_	
D951	RIBOSOMAL_L37E	RIBOSOMAL_PROTEIN_L37E	BOSOMAL_RRNA-BINDING_METAL-BINDING_RNA-BINDING_ZINC_RIBONUCLEOPROTEIN_ZINC-FINGER_L37_60S_L37E_	
D952	GYF	GYF_DOMAIN	
D953	RAD21_REC8	RAD21/REC8-LIKE	
D954	RIBOSOMAL_S14	RIBOSOMAL_PROTEIN_S14	
D955	RIBOSOMAL_PROTEIN_L24E	RIBOSOMAL_L24E	
D956	XPA_C	DNA_REPAIR_FACTOR_XPA_DNA-_AND_RPA-BINDING_DOMAIN,_C-TERMINAL_SUBDOMAIN	
D957	L51_S25_CI-B8	MITOCHONDRIAL_RIBOSOMAL_PROTEIN_L51/S25/CI-B8_DOMAIN	
D958	SRF-TF	SRF-LIKE	
D959	NOP10P	NUCLEOLAR_RNA-BINDING_PROTEIN_NOP10-LIKE	
D960	KELCH_1	KELCH_MOTIF	
D961	XPC-BINDING	XPC-BINDING_DOMAIN	
D962	EPSILON_SUBUNIT_OF_MITOCHONDRIAL_F1F0-ATP_SYNTHASE	ATP-SYNT_EPS	
D963	COX17	COX17-LIKE	PPER_CHAPERONE_C_OXIDASE_CYTOCHROME_COX17_CHAPERONE_METAL-BINDING_MITOCHONDRION_ASSEMBLY_	
D964	TAP_C	TAP-C_DOMAIN-LIKE	
D965	F-BOX	F-BOX_DOMAIN	FBOX	
D966	DEK_C-TERMINAL_DOMAIN	DEK_C	
D967	RIBOSOMAL_S27	RIBOSOMAL_PROTEIN_S27A	
D968	ZZ	ZZ_DOMAIN	ZNF_ZZ	
D969	ZF-AN1	AN1-LIKE_ZINC_FINGER	ZNF_AN1	
D970	RIBOSOMAL_L39	RIBOSOMAL_PROTEIN_L39E	BOSOMAL_L39_60S_RIBONUCLEOPROTEIN_L39_ISOFORM_L39E_CBG20586_A_CHROMOSOME_	
D971	ATP-DEPENDENT_RIBOFLAVIN_KINASE-LIKE	FLAVOKINASE	
D972	COPPER-FIST	ZINC_DOMAIN_CONSERVED_IN_YEAST_COPPER-REGULATED_TRANSCRIPTION_FACTORS	CU_FIST	
D973	ZF-MYND	MYND_ZINC_FINGER	
D974	CLATHRIN_PROPEL	CLATHRIN_HEAVY-CHAIN_TERMINAL_DOMAIN	
D975	SGL-LIKE	SGL	
D976	GATA	ERYTHROID_TRANSCRIPTION_FACTOR_GATA-1	ZNF_GATA	
D977	SAP	SAP_DOMAIN	
D978	OST4	OLIGOSACCHARYLTRANSFERASE_SUBUNIT_OST4P	
D979	BRCT_DOMAIN	BRCT	
D980	TRM112P-LIKE	TRM112P	
D981	ZF-NADH-PPASE	NADH_PYROPHOSPHATASE	
D982	ZF-HIT	HIT_ZINC_FINGER	
D983	L-AMINOACID/POLYAMINE_OXIDASE	AMINO_OXIDASE	
D984	PROTEINASE_A_INHIBITOR_IA3	INHIBITOR_I34	
D985	S1	
D986	SEL1	
D987	ADENYLSUCC_SYNT	
D988	AIP3	
D989	MCM	
D990	GLYCO_HYDRO_18	GLYCO_18	
D991	COG4	
D992	CNH	
D993	SPC7	
D994	AHS2	
D995	SET	
D996	MALIC_M	
D997	TBC	
D998	POLAC	DNA_POL_A	
D999	ERCC4	
D1000	OMPDECASE	
D1001	RHOGAP	
D1002	AHS1	
D1003	SHR3_CHAPERONE	
D1004	PXA	
D1005	RHOGEF	
D1006	PIG-X	
D1007	RASGAP	
D1008	TLD	TLDC	
D1009	LNS2	
D1010	PRO_CA	
D1011	IBR	
D1012	MAD3_BUB1_I	
D1013	TELOMERASE_RBD	
D1014	MA3	
D1015	JMJC	
D1016	DALR_1	
D1017	SPT2	
D1018	PARBC	PARB	
D1019	PI3K_C2	
D1020	STE	CLEAR_TRANSCRIPTION_METAL-BINDING_ZINC-FINGER_ZINC_FACTOR_DNA-BINDING_STE12_REPRESSOR_CANDIDA_	
D1021	HIRAN	
D1022	WH1	
D1023	UME	
D1024	HDAC_INTERACT	
D1025	FDX-ACB	
D1026	BIR	
D1027	CPN10	
D1028	NFU_N	
D1029	GED	
D1030	AARP2CN	
D1031	GRAM	
D1032	SPT5-NGN	NGN	
D1033	X8	
D1034	IBN_N	
D1035	WSC	
D1036	GIT_SHD	GIT	
D1037	RANBPM_CRA	CRA	
D1038	ZF-UBR	ZNF_UBR1	
D1039	TEA	
D1040	HSA	
D1041	CULLIN_NEDD8	
D1042	DDT	
D1043	CBFB_NFYA	CBF	
D1044	HTH_3	HTH_XRE	
D1045	AD_CYC_G-ALPHA	
D1046	PSP	
D1047	G-PATCH	G_PATCH	
D1048	ZF-DBF	ZNF_DBF	
D1049	ZF-BED	ZNF_BED	
D1050	GRIP	
D1051	RIIA	
D1052	JMJN	
D1053	QLQ	
D1054	PBD	
D1055	LISH	
D1056	WH2	
D1057	BUL1_C	RAIN_BUL2_CHROMOSOME_NRRL_PATHWAY_GLABRATA_KLUYVEROMYCES_CANDIDA_BUL1_LACTIS_	
D1058	RAIN_PHO86_NRRL_PHOSPHATE_KLUYVEROMYCES_LACTIS_CHROMOSOME_YJL117W_GLABRATA_Y-_	PHO86	
D1059	MF_ALPHA_N	TING_PHEROMONE_ALPHA_FACTOR_ALPHA-PHEROMONE_PRECURSOR_CONTAINS:_ALPHA-1_BASIC_REPEAT_	MF_ALPHA	
D1060	TUP_N	PEAT_WD_REPRESSOR_TRANSCRIPTION_TRANSCRIPTIONAL_TUP1_REGULATION_TRANSDUCER_REPRESSOR_STRAIN_	
D1061	RIBOSOMAL_L38E	BOSOMAL_RIBONUCLEOPROTEIN_L38_60S_L38_L38E_FAMILY_STRAIN_MULTIGENE_NRRL_	
D1062	MITOCHONDR_SOM1	MBRANE_SOM1_SOM1_PEPTIDE_INNER_TRANSIT_PRECURSOR_MITOCHONDRION_MITOCHONDRIAL_Q96VL8_	
D1063	BOSOMAL_S25_40S_RIBONUCLEOPROTEIN_S25_MULTIGENE_FAMILY_TRANSCRIPTION_STRAIN_DIRECT_	RIBOSOMAL_S25	
D1064	BOSOMAL_40S_S21_RIBONUCLEOPROTEIN_S21_ACETYLATION_DIRECT_SEQUENCING_SUBUNIT_PROTEIN_	RIBOSOMAL_S21E	
D1065	OSPHORIBOSYL-AMP_BIOSYNTHESIS_CYCLOHYDROLASE_HYDROLASE_HISTIDINE_AMINO-ACID_PRA-CH_PHOSPHORIBOSYL-ATP_BIFUNCTIONAL_INCLUDES:_	PRA-CH	
D1066	RIBOSOMAL_L29E	BOSOMAL_L29_60S_L29_RIBONUCLEOPROTEIN_METHYLATION_REPEAT_DIRECT_L29E_SEQUENCING_	
D1067	RPR	RPR_DOMAIN_(SMART_00582_)	
D1068	JAB_MPN	JAB1/MPN_DOMAIN	
D1069	ML	ML_DOMAIN	
D1070	UAS_DOMAIN	UAS	
D1071	PINC	PIN_DOMAIN	
D1072	DUSP	DUSP,_DOMAIN_IN_UBIQUITIN-SPECIFIC_PROTEASES	
D1073	SPT5_KOW_DOMAIN-LIKE	KOW	
D1074	DUF3414	
D1075	ALPHA_AM_AMID	
D1076	MMS1	
D1077	VPS10	
D1078	VOLTAGE-GATED_POTASSIUM_CHANNELS	
D1079	CBIO	
D1080	PD_COBS	
D1081	BNR	
D1082	MED5	
D1083	2A30	
D1084	NRAP	
D1085	SYNAPTOTAGMIN-LIKE_(S_VARIANT)	
D1086	RAD2	
D1087	PHAGESHOCK_PSPA	
D1088	DUF3020	
D1089	IKI3	
D1090	NUP188	
D1091	C_CPA1	
D1092	NODI	
D1093	FMP27	
D1094	GUN4-ASSOCIATED_DOMAIN	
D1095	NTRCD	
D1096	ECTOINE_EHUA	
D1097	XYLG	
D1098	V_ATPASE_I	
D1099	THIQ	
D1100	GLUCAN_SYNTHASE	
D1101	RAD3	
D1102	HETEROCYST_DEVA	
D1103	CRT10	
D1104	VPS35	
D1105	FEN_ARCH	
D1106	DNA_POL_PHI	
D1107	POTA	
D1108	GLYCO_HYDRO_63	
D1109	FLOCCULIN	
D1110	SEX-LETHAL	
D1111	MED16	
D1112	SPB_INTERACTING	
D1113	MOTOR_PROTEINS	
D1114	PAT1	
D1115	ARCOG04150	
D1116	VID27	
D1117	PQQ_SYN_PQQF	
D1118	PDR_CDR	
D1119	OLIGOXYLOGLUCAN_REDUCING_END-SPECIFIC_CELLOBIOHYDROLASE	
D1120	RIM_PROTEIN	
D1121	NOP14	
D1122	HRP1	
D1123	SEC10	
D1124	DRRA	
D1125	RHD3	
D1126	UTP14	
D1127	BARREN	
D1128	SULP	
D1129	PCRA	
D1130	RRN6	
D1131	RAD25	
D1132	UTP8	
D1133	ACC_CENTRAL	
D1134	SPC97_SPC98	
D1135	MAP65_ASE1	
D1136	TCO89	
D1137	RED1	
D1138	GLYCO_HYDRO_81	
D1139	DUF1712	
D1140	PEPTIDASE_S64	
D1141	TIGR00733	
D1142	SEC39	
D1143	SEC3	
D1144	NEUROLYSIN-LIKE	
D1145	GLYCO_HYDRO_47	
D1146	TMAO_TORS	
D1147	LCD1	
D1148	TIGR00376	
D1149	FLGK_ENDS	
D1150	NUP84_NUP100	
D1151	KDPB	
D1152	KINETOCHOR_YBP2	
D1153	UFD2P_CORE	
D1154	SLX4	
D1155	COG6	
D1156	FTHFS	
D1157	FLGB	
D1158	CYSJ	
D1159	CYSS	
D1160	PROPION_PRPE	
D1161	UPF0061	
D1162	3A0801S09	
D1163	STT3	
D1164	GLYS_DIMERIC	
D1165	TERPENE_SYNTHASES	
D1166	NDC1_NUP	
D1167	CDC45	
D1168	RAV1P_C	
D1169	SUR7	
D1170	SEC6	
D1171	NIC96	
D1172	PROK_DNAK	
D1173	TYPA_BIPA	
D1174	COHESIN_LOAD	
D1175	RPA1	
D1176	NUCLEOPOR_NUP85	
D1177	2MET_ISOCIT_DHY	
D1178	TIGR00367	
D1179	IML2	
D1180	DND_ASSOC_3	
D1181	ORC1-BINDING_DOMAIN	
D1182	KAR9	
D1183	EMP70	
D1184	PURH	
D1185	LEUCINE-RICH_REPEAT_VARIANT	
D1186	SIR1	
D1187	RRN3	
D1188	CYSI	
D1189	MPP10	
D1190	MED17	
D1191	ALLOPHANATE_HYD	
D1192	NPR3	
D1193	SART-1	
D1194	SFI1	
D1195	GPI16	
D1196	HCP-LIKE	
D1197	FBPA	
D1198	NUCLEOPORIN_C	
D1199	VPS52	
D1200	PEPTIDASE_M49	
D1201	ADDB_ALPHAS	
D1202	PYRG	
D1203	MIRO	
D1204	RFT-1	
D1205	HPC2	
D1206	RIMI	
D1207	STYKC	
D1208	DHC_N1	
D1209	EIF-3C_N	
D1210	HYDANTOINASE_B	
D1211	LCRH_SYCD	
D1212	CAS_CMR5	
D1213	PHO4	
D1214	SP	
D1215	PROTO_IX_OX	
D1216	SAPS	
D1217	SIALIDASES_(NEURAMINIDASES)	
D1218	SPORE_IV_B	
D1219	AIRS_C	
D1220	HSPBP1_DOMAIN	
D1221	TIGR00054	
D1222	MFS_1	
D1223	ALG6_ALG8	
D1224	NPR2	
D1225	SKN1	
D1226	CLASS_I_ALPHA-1;2-MANNOSIDASE,_CATALYTIC_DOMAIN	
D1227	AATASE	
D1228	MITOFILIN	
D1229	MDM31_MDM32	
D1230	DUF3210	
D1231	TCP11	
D1232	THT1	
D1233	BAF1_ABF1	
D1234	ALKYLSULFATASE-LIKE	
D1235	FABG_REL	
D1236	FMP27_WPPW	
D1237	ATG22	
D1238	PIG-S	
D1239	PRMT5	
D1240	SULPHOACET_XSC	
D1241	SLD3	
D1242	GLMM	
D1243	KDUD	
D1244	STN1	
D1245	RIBP_PPKIN	
D1246	YGFH_SUBFAM	
D1247	DSL1	
D1248	PLAKOPHILIN_1_HELICAL_REGION	
D1249	GAA1	
D1250	DUF2347	
D1251	AE	
D1252	SOG2	
D1253	RGP1	
D1254	HPAE	
D1255	INIT_TRNA_PT	
D1256	ZWF	
D1257	NHA1_C	
D1258	ANOCTAMIN	
D1259	ICE2	
D1260	DUF889	
D1261	RGY	
D1262	BETA-LACTAMASE_INHIBITOR_PROTEIN-II,_BLIP-II	
D1263	CHAPS	
D1264	MON1	
D1265	MENE	
D1266	PURF	
D1267	GLYCO_TRANSF_22	
D1268	PRFC	
D1269	DUF2413	
D1270	LACCASE	
D1271	BIOA	
D1272	XYLB	
D1273	U2AF_LG	
D1274	MERA	
D1275	YIHY_NOT_RBN	
D1276	RL_KLUYVEROMYCES_STRAIN_LACTIS_Y-_CEREVISIAE_YDR179WA_CHROMOSOME_Q03983_YDR179W-A_	
D1277	S_TKC	
D1278	MUS7	
D1279	GENX	
D1280	FLIF	
D1281	RINT1_TIP1	
D1282	TGR	
D1283	GDA1_CD39	
D1284	SSADH	
D1285	ARGH	
D1286	TIGR00148	
D1287	NCS1	
D1288	GYRB	
D1289	DUF3535	
D1290	COATOMER_WDAD	
D1291	PAPAIN-LIKE	
D1292	SERINC	
D1293	COBG	
D1294	TIGR00368	
D1295	SYNAPT_SV2	
D1296	NAD_BINDING_5	
D1297	RNA12	
D1298	TRNA_CCA_ACTINO	
D1299	PURB	
D1300	KYNURENINASE	
D1301	AROA	
D1302	DRC1-SLD2	
D1303	TIM54	
D1304	ACCC	
D1305	GLYCO_HYDRO_31	
D1306	PEPTIDASE_C1_2	
D1307	DUF3591	
D1308	APT1	
D1309	P5CS	
D1310	ISN1	
D1311	YJHG_YAGF	
D1312	YJDL_SUB1_FAM	
D1313	BUD22	
D1314	UBIB	
D1315	ERG4_ERG24	
D1316	3A0501S007	
D1317	2A060605	
D1318	STI1	
D1319	MORPH_PROTEIN1	
D1320	LTV	
D1321	RIBOPHORIN_I	
D1322	MMSDH	
D1323	HCO3_COTRANSP	
D1324	NRPS_CONDENSATION_DOMAIN_(AMIDE_SYNTHASE)	
D1325	BUL1_N	
D1326	GLYCO_HYDRO_15	
D1327	TYPE_IV_PILW	
D1328	CAS_CSE1	
D1329	PIGN	
D1330	MANNOSYL_TRANS2	
D1331	CHL4	
D1332	PURA	
D1333	DUF2422	
D1334	DUF1253	
D1335	NITROGENASE_IRON_PROTEIN-LIKE	
D1336	PEROXIN-3	
D1337	MBOAT	
D1338	ARG_CATAB_ASTD	
D1339	2A1704	
D1340	OM_YFIO	
D1341	DDOST_48KD	
D1342	ARCOG00543	
D1343	RSM22	
D1344	PROLYL_OLIGOPEPTIDASE,_N-TERMINAL_DOMAIN	
D1345	DUF89	
D1346	PAF1	
D1347	MANA	
D1348	PEPTIDASE_M1	
D1349	NA_H_EXCHANGER	
D1350	HOMOSERO_AC_TRN	
D1351	SVF1	
D1352	HSLU	
D1353	TIGR02243	
D1354	PROA	
D1355	DHC_N2	
D1356	NOP53	
D1357	KAT11	
D1358	LAT_FAM	
D1359	SNF2_N	
D1360	DUF1708	
D1361	SPOT_RELA	
D1362	PROCN	
D1363	PEPTIDASE_C50	
D1364	LGL_C	
D1365	TIP49	
D1366	UPF0052	
D1367	HIM1	
D1368	ALLANTOINASE	
D1369	TIGR00145	
D1370	ISCS	
D1371	SHMT	
D1372	MYCOTHIOL_MSHC	
D1373	APG17	
D1374	RAD23	
D1375	FTR1	
D1376	MED3	
D1377	DUF1720	
D1378	TIGR00292	
D1379	DING_REL	
D1380	PCAF	
D1381	ORC6	
D1382	DIE2_ALG10	
D1383	GPH	
D1384	DAT	
D1385	AVL9	
D1386	DUF3533	
D1387	DUF2722	
D1388	DUF1744	
D1389	ECTOINE_ECTB	
D1390	PAXNEB	
D1391	CLN3	
D1392	MGR1	
D1393	LESION_BYPASS_DNA_POLYMERASE_(Y-FAMILY),_CATALYTIC_DOMAIN	
D1394	GSF2	
D1395	DUF3337	
D1396	BRO1	
D1397	DUF2235	
D1398	TIGR00092	
D1399	FAT	
D1400	AROB	
D1401	RNA_POL_I_A49	
D1402	GLYCO_HYDRO_38C	
D1403	PEX24P	
D1404	SALVAGE_MTNA	
D1405	SOPT	
D1406	RAIN_CHROMOSOME_NRRL_A_KLUYVEROMYCES_LACTIS_HANSENII_LIPOLYTICA_YARROWIA_DEBARYOMYCES_	
D1407	NOT1	
D1408	DASS	
D1409	APG6	
D1410	GERC3_HEPT	
D1411	NSE5	
D1412	METK	
D1413	REVISIAE_YKL077W_P36081_SACCHAROMYCES_IPF15116_CANDIDA_SMY1-MUD2_ADR134CP_FUNCTION_SINGLETON_	
D1414	ALPHA-MANNOSIDASE,_C-TERMINAL_DOMAIN	
D1415	PALH	
D1416	YPT/RAB-GAP_DOMAIN_OF_GYP1P	
D1417	PIMA	
D1418	VPS16_N	
D1419	ACYL_TRANSF_1	
D1420	MAD	
D1421	REVISIAE_YGR122W_P53272_SACCHAROMYCES_MEP1-PPT1_AAR081CP_SINGLETON_	
D1422	BPL_N	
D1423	ISH1	
D1424	IPMI_ARCH	
D1425	DUF2424	
D1426	ALG3	
D1427	DUF2075	
D1428	COPI_C	
D1429	CSE1	
D1430	GLU_SYNTHASE	
D1431	GLY_CAC_T_REL	
D1432	NPD	
D1433	HISC	
D1434	REVISIAE_YBL081W_P38180_RHK1-PET112_SACCHAROMYCES_	
D1435	LEO1	
D1436	CYSN	
D1437	APG9	
D1438	PAP1	
D1439	GLYCO_HYDRO_76	
D1440	DUF3468	
D1441	VAR1	
D1442	LACTAL_REDASE	
D1443	DUF3402	
D1444	VPS53_N	
D1445	ACR3	
D1446	NAB6_MRNP_BDG	
D1447	PEPTIDASE_A22B	
D1448	MANGANESE-DEPENDENT_INORGANIC_PYROPHOSPHATASE_(FAMILY_II)	
D1449	BIOF	
D1450	ORNITHINE_CYCLODEAMINASE-LIKE	
D1451	MSC	
D1452	DSL1_N	
D1453	MED13_C	
D1454	ROMOSOME_CELL_FIDELITY_CENTRAL_GLABRATA_MEIOSIS_TRANSMISSION_MITOSIS_CANDIDA_STRAIN_	
D1455	DIHYDROOROTASE	
D1456	GCD14	
D1457	TAU95	
D1458	COX15-CTAA	
D1459	TIGR00010	
D1460	CZTS_SILS_COPS	
D1461	ADE	
D1462	PHOR_PROTEO	
D1463	RIBULOSE_E2B2	
D1464	THRB	
D1465	TTC	
D1466	EXS	
D1467	TIGR02928	
D1468	DEAROMAT_HAD	
D1469	TRNA(1-METHYLADENOSINE)_METHYLTRANSFERASE-LIKE	
D1470	TAP42	
D1471	DOR1	
D1472	USO1_P115_HEAD	
D1473	DUF1682	
D1474	AROFGH	
D1475	ORC2	
D1476	NSE4	
D1477	ISOASP_DIPEP	
D1478	RUVB	
D1479	PSN	
D1480	MIS12_COMPONENT	
D1481	YICI_CATALYTIC_DOMAIN-LIKE	
D1482	SECURIN	
D1483	MED1	
D1484	SALICYLATE_MONO	
D1485	DNA_S_DNDA	
D1486	GAS_VESIC_GVPN	
D1487	HEME	
D1488	RUBISCO_LSMT_CATALYTIC_DOMAIN	
D1489	HOLB	
D1490	CYCLIN_A/CDK2-ASSOCIATED_P19,_SKP2	
D1491	SYJA_N	
D1492	SEC15	
D1493	CBBA	
D1494	TTL	
D1495	2AM3KETO_COA	
D1496	GALE	
D1497	TIGR00267	
D1498	V2_CEREVISIAE_MEMBRANE_YDR202C_IPF19660_SACCHAROMYCES_Q03956_CANDIDA_VACUOLAR_V-ATPASE_	
D1499	DOPEY_N	
D1500	CELL_CYCLE_ARREST_PROTEIN_BUB3	
D1501	DUF726	
D1502	TIGR00147	
D1503	3A0107S03	
D1504	SCS3P	
D1505	DUF654	
D1506	RNASE_H2-YDR279	
D1507	CELLULASES_CATALYTIC_DOMAIN	
D1508	PANK_EUKAR	
D1509	DUF2036	
D1510	DUF2351	
D1511	SPX	
D1512	CECR5	
D1513	REP_4	
D1514	P120GAP_DOMAIN-LIKE	
D1515	NPA1	
D1516	VTC	
D1517	TRICORN_PROTEASE_DOMAIN_2	
D1518	LGE1	
D1519	CTP_TRANSF_1	
D1520	SUBTILASES	
D1521	CHOLINE_TRANSPO	
D1522	DAGAT	
D1523	DUF221	
D1524	HISTONE_LYSINE_METHYLTRANSFERASES	
D1525	ALO	
D1526	CPSF_A	
D1527	NATB_MDM20	
D1528	MEMO	
D1529	CBF5	
D1530	ZN-DEPENDENT_ARGININE_CARBOXYPEPTIDASE-LIKE	
D1531	5'-NUCLEOTIDASE_(SYN._UDP-SUGAR_HYDROLASE),_N-TERMINAL_DOMAIN	
D1532	CRM1_C	
D1533	EXO_POLY_ONLY	
D1534	HEMH	
D1535	DUF605	
D1536	GCD10P	
D1537	UAA	
D1538	MEIOTIC_REC114	
D1539	UPF0160	
D1540	SEPTIN	
D1541	TIMELESS	
D1542	TESB	
D1543	DAP3	
D1544	TDH	
D1545	DUS	
D1546	RAP30/74_INTERACTION_DOMAINS	
D1547	VPS16_C	
D1548	SENSORY_BOX	
D1549	GUAA_CTERM	
D1550	DUF747	
D1551	NPL4	
D1552	BYSTIN	
D1553	NBP1	
D1554	HDA2-3	
D1555	ROGDI_LZ	
D1556	BENZ_COA_BZDN	
D1557	CDK7	
D1558	GALACTURONASE	
D1559	HPAX	
D1560	MMDA	
D1561	GLYCO_HYDRO_28	
D1562	NOC2	
D1563	QUINONE_PIG3	
D1564	GALM_LELOIR	
D1565	GPDQ-LIKE	
D1566	RAN-BINDING	
D1567	TRANSFERASE	
D1568	CDC50	
D1569	ECTOINE_EUTB	
D1570	ANP1	
D1571	DIT1_PVCA	
D1572	RNA1P_(RANGAP1),_N-TERMINAL_DOMAIN	
D1573	DNA-REPAIR_PROTEIN_XRCC1	
D1574	OFD1_CTDD	
D1575	AAR2	
D1576	DUF833	
D1577	PEPN_STREP_LIV	
D1578	DUF2408	
D1579	KTI12	
D1580	PEPTIDASE_M22	
D1581	DUF3543	
D1582	LIPA	
D1583	HEMC	
D1584	SDA1	
D1585	N2227	
D1586	2A37	
D1587	ARCOG04112	
D1588	BAC_SURFACE_AG	
D1589	MIAA	
D1590	DUF3115	
D1591	CHS3P	
D1592	DEOB_CATALYTIC_DOMAIN-LIKE	
D1593	ARGININE_METHYLTRANSFERASE	
D1594	ANTI_R_LAR	
D1595	METALLOPHOS	
D1596	D123	
D1597	RAIN_NRRL_KLUYVEROMYCES_LACTIS_CHROMOSOME_GLABRATA_WALL_Y-_AER320CP_MATRIX_	
D1598	SULFATE_TRANSP	
D1599	DUF663	
D1600	IPP_ISOM_2	
D1601	TIGR03442	
D1602	TFIIF_BETA	
D1603	DSL1_C	
D1604	REVISIAE_YOR279C_SACCHAROMYCES_MSES_AER355CP_Q12192_NUCLEAR_REPRESSION_S0005805_FACTOR_	
D1605	APH	
D1606	PPP4R2	
D1607	GALACTOSE_OXIDASE,_CENTRAL_DOMAIN	
D1608	AF1104-LIKE	
D1609	PET127	
D1610	DUF171	
D1611	NUP160	
D1612	RNA_POL_RPC82	
D1613	LIPOYLTRANS	
D1614	MED18	
D1615	DUF908	
D1616	MANNOSYL_TRANS3	
D1617	PORIN_3	
D1618	CYOE_CTAB	
D1619	TRM13	
D1620	PEPTIDASE_S8	
D1621	LUNG_7-TM_R	
D1622	PEPTIDASE_C54	
D1623	HYDANTOINASE_A	
D1624	MIT_RIBOS_MRP51	
D1625	GLU_SYN_CENTRAL	
D1626	ARRESTIN_C	
D1627	TIGR00343	
D1628	YTP1	
D1629	SDS3	
D1630	DHO_DH	
D1631	HISJ_FAM	
D1632	DASH_SPC34	
D1633	DUP	
D1634	PEPTIDASE_C14	
D1635	COATOMER_E	
D1636	SPO22	
D1637	DUF2454	
D1638	NCA2	
D1639	BETA_ELIM_LYASE	
D1640	LAMBDA_INTEGRASE-LIKE,_CATALYTIC_CORE	
D1641	PER1	
D1642	PGL	
D1643	RPA1889-LIKE	
D1644	CUTINASE-LIKE	
D1645	HYPOTHETICAL_PROTEIN_VC1974	
D1646	DNA_PRIMASE_LRG	
D1647	DUF3554	
D1648	GET2	
D1649	HAP2_ELONG	
D1650	PROLINE_IMINOPEPTIDASE-LIKE	
D1651	NAGD-LIKE	
D1652	KSGA	
D1653	SELB	
D1654	POL_ALPHA_B_N	
D1655	STE2	
D1656	STE3	
D1657	GPP34	
D1658	CHORISMATE_BIND	
D1659	HALOALKANE_DEHALOGENASE	
D1660	TYPE_II_CHITINASE	
D1661	L_THR_O3P_DCAR	
D1662	DUF1162	
D1663	PESCADILLO_N	
D1664	PEX19	
D1665	DUF3608	
D1666	DTDP_GLUC_DEHYT	
D1667	NFO	
D1668	RIBAZOLE_COBC	
D1669	SURF1	
D1670	TRPD	
D1671	YBGI_SA1388	
D1672	FRAG1	
D1673	ENACPRED_II	
D1674	COATAMER_BETA_C	
D1675	YL1	
D1676	BCHC	
D1677	LACB	
D1678	POC1	
D1679	ATP11	
D1680	CELLULASE	
D1681	ALPHA-MANNOSIDASE	
D1682	HYPOTHETICAL_PROTEIN_HI1317	
D1683	LETM1	
D1684	APHC	
D1685	TRF	
D1686	CTP_SYNTH_N	
D1687	HIS_9_PROPOSED	
D1688	THIM	
D1689	AMINOMETHYLTRANSFERASE_FOLATE-BINDING_DOMAIN	
D1690	COATOMER_APPENDAGE_DOMAIN	
D1691	N-6_DNA_METHYLASE-LIKE	
D1692	MENA_SCO4490	
D1693	SE	
D1694	3BETA_HSD	
D1695	CCP-LIKE	
D1696	B4_12HDH	
D1697	N1221	
D1698	HK	
D1699	DPH5	
D1700	DUF124	
D1701	CARB_KINASE	
D1702	L005C_CEREVISIAE_P53195_GOLGI_SACCHAROMYCES_DOR1_WITH_MEMBRANE_COMPLEX_STACK_	
D1703	EPOXIDE_HYDROLASE	
D1704	GLYCO_HYDRO_38	
D1705	ATP-SYNT_S1	
D1706	GPI2	
D1707	SIP1	
D1708	MMP37	
D1709	AROE	
D1710	MREC	
D1711	RRMJ	
D1712	IGPS	
D1713	INS_P5_2-KIN	
D1714	DUF410	
D1715	UBIG	
D1716	AGMATINE_AGUB	
D1717	HEML	
D1718	GAMMA-COP	
D1719	EIF3_SUBUNIT	
D1720	CDC73	
D1721	MJ0570_DOM	
D1722	P34-ARC	
D1723	RCD1	
D1724	GLYOXALASE_II_(HYDROXYACYLGLUTATHIONE_HYDROLASE)	
D1725	KETOACYL-SYNT	
D1726	DUF2305	
D1727	PTERIN_BIND	
D1728	NHL_REPEAT	
D1729	DECARBOXYLASE	
D1730	TYRA_DIMERIZATION_DOMAIN-LIKE	
D1731	PYRUVATE-FERREDOXIN_OXIDOREDUCTASE,_PFOR,_DOMAIN_III	
D1732	SURF4	
D1733	DUF300	
D1734	TRNA_LIG_CPD	
D1735	BOP1NT	
D1736	2788_CEREVISIAE_DNA-BINDING_NUCLEAR_SCT1-HIR1_YBL010C_SACCHAROMYCES_	
D1737	ATP-SYNT_10	
D1738	NTERM_TO_SELD	
D1739	DUF572	
D1740	PRIA	
D1741	TIGR01033	
D1742	HALOPEROXIDASE	
D1743	ARFAPTIN,_RAC-BINDING_FRAGMENT	
D1744	RL_KLUYVEROMYCES_PAS5_STRAIN_LACTIS_PEROXISOMAL_INITIATION_METAL-BINDING_Y-_CEREVISIAE_	
D1745	CARBOXYLESTERASE	
D1746	NUP96	
D1747	CROTONASE-LIKE	
D1748	YEBC-LIKE	
D1749	DUF185	
D1750	DUF2407	
D1751	SUN	
D1752	R046C_CEREVISIAE_SACCHAROMYCES_AEL108WP_S0001754_ACETYLATION_COLONIES_PET10_MEMBRANE_DIRECT_	
D1753	MAM1	
D1754	IPPT	
D1755	DUF3453	
D1756	ATG27	
D1757	INHIBITOR_OF_APOPTOSIS_(IAP)_REPEAT	
D1758	YGEW	
D1759	ARV1	
D1760	DUF28	
D1761	PQ-LOOP	
D1762	COPIICOATED_ERV	
D1763	LICD	
D1764	GSH_GLOB	
D1765	DUF3722	
D1766	P6-MHP1_YJL043W_YPT52-DBP7_	
D1767	THO2	
D1768	RTA1	
D1769	60KD_IMP	
D1770	GLYCO_TRANSF_34	
D1771	LAGLIDADG_1	
D1772	RPL4P_ARCH	
D1773	PEX2_PEX12	
D1774	XRN_N	
D1775	SE_SSNA	
D1776	KV_BETA	
D1777	EBP2	
D1778	WBUZ	
D1779	SSL1	
D1780	PRP3	
D1781	MKT1_C	
D1782	CYTO_HEME_LYASE	
D1783	DUF1776	
D1784	LUC7	
D1785	PET122	
D1786	QUEUOSINE_YADB	
D1787	NAD_BINDING_4	
D1788	SCRAMBLASE	
D1789	RNA_POL_3_RPC31	
D1790	CANDIDA_ALS_N	
D1791	DNA_POL_E_B	
D1792	ATG13	
D1793	MJ0042_CXXC	
D1794	MTAP	
D1795	PUL	
D1796	BIRA_LIGASE	
D1797	YIF1	
D1798	PMT	
D1799	UTP21	
D1800	IMS	
D1801	DPP6_CATALYTIC_DOMAIN-LIKE	
D1802	TIGR00044	
D1803	YHHF-LIKE	
D1804	2A43	
D1805	DNA_S_DNDD	
D1806	PDXS-LIKE	
D1807	YHFI-LIKE	
D1808	HYPOXIA-INDUCIBLE_FACTOR_HIF_IHHIBITOR_(FIH1)	
D1809	MOCO_BIOSYNTHESIS_PROTEINS	
D1810	GLE1	
D1811	CPSF73-100_C	
D1812	AQUAPORIN-LIKE	
D1813	SE_YGFK	
D1814	EXOSTOSIN	
D1815	HIRA	
D1816	DUF159	
D1817	DUF913	
D1818	DNA_REPLICATION_INITIATOR_(CDC21/CDC54)_N-TERMINAL_DOMAIN	
D1819	NOP52	
D1820	CLASP_N	
D1821	SAW1	
D1822	FLP_C	
D1823	PIH1	
D1824	ELO	
D1825	BAC_GDH	
D1826	PEPTIDASE_M48	
D1827	DDE	
D1828	CITMHS	
D1829	TIGR00275	
D1830	MOAD_ARCH	
D1831	HYPOTHETICAL_PROTEIN_YBL036C	
D1832	SMC_NSE1	
D1833	UTP11	
D1834	TAF4	
D1835	LMBE-LIKE	
D1836	CAT-LIKE	
D1837	TIGR00296	
D1838	RAIN_NRRL_KLUYVEROMYCES_LACTIS_CHROMOSOME_GOLGI_GLABRATA_AAR104WP_Y-_CANDIDA_	
D1839	DUF775	
D1840	OXYGEN-INDEPENDENT_COPROPORPHYRINOGEN_III_OXIDASE_HEMN	
D1841	MENH_SHCHC	
D1842	MAGE	
D1843	PEPTIDASE_C13	
D1844	RAD54_N	
D1845	CPDASE	
D1846	PGAP1	
D1847	POP1	
D1848	HUS1	
D1849	UPF0121	
D1850	DHN_ALDOLASE/EPIMERASE	
D1851	TIGR02449	
D1852	ABA_GPCR	
D1853	UNC-50	
D1854	BCHO_MG_CHE_REL	
D1855	MBA1	
D1856	6-PHOSPHOFRUCTO-2-KINASE/FRUCTOSE-2,6-BISPHOSPHATASE,_PHOSPHATASE_DOMAIN	
D1857	THE_SPINDLE_ASSEMBLY_CHECKPOINT_PROTEIN_MAD2	
D1858	INTEIN_ENDONUCLEASE	
D1859	5'-NUCLEOTIDASE_(SYN._UDP-SUGAR_HYDROLASE),_C-TERMINAL_DOMAIN	
D1860	DUF2401	
D1861	VIRB5	
D1862	RODA_SHAPE	
D1863	CASP_C	
D1864	SAC3_GANP	
D1865	PHOSPHATE_BINDING_PROTEIN-LIKE	
D1866	NOT3	
D1867	REVISIAE_P50945_YNL100W_SACCHAROMYCES_TRANSMEMBRANE_MEMBRANE_YNL100WP_POL1-RAS2_SINGLETON_AER379CP_	
D1868	VPS5	
D1869	DUF3434	
D1870	MGM101P	
D1871	CUT8	
D1872	PRO_IMINO_PEP_2	
D1873	SSUA_FAM	
D1874	CLATHRIN_LG_CH	
D1875	ARCH_BUD32	
D1876	DUF2370	
D1877	RHODOPSIN-LIKE	
D1878	METHYLTRANSF_8	
D1879	OPI1	
D1880	EUTJ	
D1881	PYLS	
D1882	GLDE	
D1883	O-ACETYLTRANSFERASE	
D1884	RNA_LIG_T4_1	
D1885	NMD3	
D1886	GMHB_YAED	
D1887	TIGR00289	
D1888	NST	
D1889	CTNS	
D1890	CARBOXYLESTERASE/THIOESTERASE_1	
D1891	TIGR00157	
D1892	DBL_HOMOLOGY_DOMAIN_(DH-DOMAIN)	
D1893	PLSC	
D1894	GRASP55_65	
D1895	RIC1	
D1896	BCR-HOMOLOGY_GTPASE_ACTIVATION_DOMAIN_(BH-DOMAIN)	
D1897	ASP_GLU_RACE	
D1898	ATCASE_REG	
D1899	LRS4	
D1900	FSH1	
D1901	DYNEIN_HEAVY	
D1902	VAC_IMPORTDEG	
D1903	HORMA	
D1904	UPF0016	
D1905	DUF2428	
D1906	CAC2371-LIKE	
D1907	ARGB	
D1908	ARCOG00187	
D1909	PANF	
D1910	EAP30	
D1911	GIT3	
D1912	UBIQUITIN_CARBOXYL-TERMINAL_HYDROLASE_UCH-L	
D1913	CHAC	
D1914	TIGR00271	
D1915	SPB1_C	
D1916	PAC2	
D1917	NMT1	
D1918	GUANIDINOACETATE_METHYLTRANSFERASE	
D1919	ABHYDROLASE_2	
D1920	CYANAMIDE_FAM	
D1921	AROD	
D1922	DHSB	
D1923	ROT1	
D1924	HYDROXY-O-METHY	
D1925	DUF676	
D1926	SNF5	
D1927	COQ4	
D1928	DNA2	
D1929	RL_KLUYVEROMYCES_STRAIN_LACTIS_MCM22_CELL_CENTRAL_MEIOSIS_Y-_MITOSIS_	
D1930	SPT20	
D1931	PEX11	
D1932	AD-003_PROTEIN-LIKE	
D1933	TIGR00729	
D1934	RUTD	
D1935	SSO0622-LIKE	
D1936	NOP16	
D1937	DUF1691	
D1938	TYW3	
D1939	DUF1620	
D1940	DHQUINASE_I	
D1941	SERB	
D1942	PYRF	
D1943	RSMB	
D1944	PRENYLTRANSF	
D1945	PORPHOBIL_DEAM	
D1946	VIT1	
D1947	ERG2_SIGMA1R	
D1948	CYSH	
D1949	LPXTG_ANCHOR	
D1950	DUF3294	
D1951	EIF2A	
D1952	DER1	
D1953	PDT	
D1954	PMM	
D1955	DUF2431	
D1956	PEPTIDASE_C48	
D1957	TIGR00482	
D1958	HVSL	
D1959	NSENSE-MEDIATED_DECAY_MRNA_	
D1960	THG1	
D1961	RIBE	
D1962	LYSA	
D1963	HYDANT_A_N	
D1964	LIPASE	
D1965	ADENAIN-LIKE	
D1966	EOS1	
D1967	ALMT	
D1968	HPNZ_PROPOSED	
D1969	RGG_CTERM	
D1970	OM_YAET	
D1971	TIGR00057	
D1972	DUF699	
D1973	DUF3449	
D1974	FTSA	
D1975	FA_DESATURASE	
D1976	SYBINDIN	
D1977	PURN	
D1978	DREG-2	
D1979	RIBOFLAVIN_SYNTHASE	
D1980	PHOSPHOSERINE_PHOSPHATASE	
D1981	SHQ1	
D1982	TAPE_MEAS_TP901	
D1983	SURF6	
D1984	URB2	
D1985	NADA	
D1986	VACUOLAR_SORTING_PROTEIN_DOMAIN	
D1987	RIBOSOMAL_S3AE	
D1988	MEI5	
D1989	RNA_POL_I_TF	
D1990	SLU7	
D1991	RNA_ME_TRANS	
D1992	PHOSDUCIN	
D1993	BETA-CARBONIC_ANHYDRASE,_CAB	
D1994	SNO	
D1995	GRP1_FUN34_YAAH	
D1996	DUF3321	
D1997	PIR	
D1998	SOR_SNZ	
D1999	PROTOCAT_PCAB	
D2000	ERV26	
D2001	NMRA	
D2002	DUF1709	
D2003	SPO7	
D2004	ATP-GRASP_2	
D2005	P4HC	
D2006	SHE9_MDM33	
D2007	PAAI/YDII-LIKE	
D2008	ILVH-LIKE	
D2009	MED14	
D2010	PRP38	
D2011	QUINOHEMOPROTEIN_AMINE_DEHYDROGENASE_B_CHAIN	
D2012	METHYLTRANSF_4	
D2013	O1_SACCHAROMYCES_KLUYVERI_CEREVISIAE_P53604_YNR049C_Q9UVP9_	
D2014	DNA_REPAIR_GLYCOSYLASE,_2_C-TERMINAL_DOMAINS	
D2015	NUCLEASE	
D2016	TIGR00091	
D2017	MED20	
D2018	PUT_PHOSPHATASE	
D2019	PEPTIDASE_S9	
D2020	DUF383	
D2021	MOCO_CARRIER_PROTEIN-LIKE	
D2022	L9	
D2023	BETA_1,4_GALACTOSYLTRANSFERASE_(B4GALT1)	
D2024	MOZ_SAS	
D2025	TIGR00730	
D2026	TAP-LIKE	
D2027	PHAGE_XKDX	
D2028	MER2	
D2029	MYOSIN_TH1	
D2030	PEPTIDASE_M41	
D2031	BAP31	
D2032	FLAGELL_FLGL	
D2033	SALVAGE_MTNB	
D2034	ENDA	
D2035	AGP_ACYLTRN	
D2036	INTEGRIN_A_(OR_I)_DOMAIN	
D2037	GARS_A	
D2038	VEL1P	
D2039	SMK-1	
D2040	DUF1742	
D2041	BB1717-LIKE	
D2042	ERA	
D2043	AGMATINASE	
D2044	CLP1	
D2045	FIG1	
D2046	KRI1	
D2047	APG5	
D2048	DUF619	
D2049	DRF_FH3	
D2050	5-FTHF_CYC-LIG	
D2051	DUF2421	
D2052	SSU72	
D2053	MAT1	
D2054	BADI	
D2055	PAM	
D2056	MND1	
D2057	NUC173	
D2058	SBF	
D2059	SIN_N	
D2060	ZF-DNA_POL	
D2061	DUF2410	
D2062	PRAI	
D2063	PEPTIDASE_C12	
D2064	TROPOMYOSIN	
D2065	DIATOR_RNA_STRAIN_REGULATION_TRANSCRIPTION_POLYMERASE_II_TRANSCRIPTIONAL_CHROMOSOME_NRRL_	
D2066	R251W_CEREVISIAE_P53317_SACCHAROMYCES_AER300CP_SINGLETON_MGA1-GCN4_	
D2067	DUF155	
D2068	ATG31	
D2069	ROX3	
D2070	LIPASE_GDSL	
D2071	TOSKELETON_ACTIN-BINDING_INTERACTING_STRUCTURAL_SEQUENCE_PHOSPHORYLATION_TALIN_HUNTINGTIN_RIKEN_FULL_	
D2072	SCRB_FAM	
D2073	4OH_2_O_VAL_ALD	
D2074	PHNW-AEPZ	
D2075	PYR-5-NUCLTDASE	
D2076	R008W_P43592_CEREVISIAE_SACCHAROMYCES_CYCLE_AEL293CP_CELL_ARREST_SINGLETON_FACTOR_	
D2077	DUF106	
D2078	PEMT	
D2079	WLM	
D2080	EMP24_GP25L	
D2081	CTE7	
D2082	HUTG	
D2083	TAFII55_N	
D2084	RAIN_NRRL_KLUYVEROMYCES_LACTIS_CHROMOSOME_DAL81-YVH1_GLABRATA_Y-_ACL094WP_CANDIDA_	
D2085	LUM_BINDING	
D2086	CTR	
D2087	DYNAMITIN	
D2088	BENZO_BOXA	
D2089	INOSICASE	
D2090	TIGR00152	
D2091	GPI1	
D2092	TIP41	
D2093	BFR	
D2094	YIDC_OXA1_CTERM	
D2095	EEIG1	
D2096	DUF2034	
D2097	STE5_C	
D2098	CM_MONO2	
D2099	AHBA_SYNTH_RP	
D2100	TPT1/KPTA	
D2101	TIGR00042	
D2102	RADICAL_SAM	
D2103	TPP_ENZYME_N	
D2104	RELE_STBE	
D2105	GLPT	
D2106	PHO88	
D2107	DUF1605	
D2108	GTI1_PAC2	
D2109	RESIII	
D2110	MED6	
D2111	HYPB	
D2112	PA_COA_OXY5	
D2113	RUTB	
D2114	TRS120	
D2115	CALCIPRESSIN	
D2116	CALMODULIN-LIKE	
D2117	GUAA_NTERM	
D2118	CHD5	
D2119	UPF2	
D2120	FUNGAL_ZINC_PEPTIDASE	
D2121	TIGR00007	
D2122	COAE	
D2123	NAD_BINDING_6	
D2124	SNF7	
D2125	SRPRB	
D2126	ARYLAMINE_N-ACETYLTRANSFERASE	
D2127	GALACTOSIDE_ACETYLTRANSFERASE-LIKE	
D2128	INTEIN_(PROTEIN_SPLICING_DOMAIN)	
D2129	FAR-17A_AIG1	
D2130	PTS_2-RNA	
D2131	RNA_POLI_A34	
D2132	DUF3507	
D2133	SCO1-SENC	
D2134	RRS1	
D2135	DSHCT	
D2136	COQ7	
D2137	TRANSLATIONAL_MACHINERY_COMPONENTS	
D2138	ANSCRIPTION_MEIOSIS_ACTIVATOR_REGULATION_REC104_RECOMBINATION_MEIOTIC_	
D2139	RRAA-LIKE	
D2140	CDC37_N	
D2141	DDHD	
D2142	LAGLIDADG_2	
D2143	ARB2	
D2144	ATG11	
D2145	DUF1349	
D2146	RNA_POL_RPB1_R	
D2147	UBIX_PAD	
D2148	RAD14	
D2149	DRP1	
D2150	CATECHOL_2_3	
D2151	FOLE	
D2152	DNA_III_PSI	
D2153	MALONATE_MDCH	
D2154	ALG14	
D2155	RIBOSOMAL_S7E	
D2156	PGA1	
D2157	METG_C_TERM	
D2158	CYSG_NTERM	
D2159	RND	
D2160	SPEA	
D2161	UFD1	
D2162	R034W_CEREVISIAE_SACCHAROMYCES_P40022_PIP1-GLN3_SINGLETON_AGR234WP_YEM4_	
D2163	MED8	
D2164	PEPTIDASE_M76	
D2165	LNT	
D2166	CINA_NTERM	
D2167	YIP1	
D2168	N6-ADENINEMLASE	
D2169	SPC22	
D2170	TRNA_SPLICING_PRODUCT_APPR>P_CYCLIC_NUCLEOTIDE_PHOSPHODIESTERASE	
D2171	YML079-LIKE	
D2172	REVISIAE_YLR356W_SACCHAROMYCES_SCM4P_Q06485_P32564_YLR356WP_YGR049W_SCM4_AEL283CP_	
D2173	MRG	
D2174	CPDC	
D2175	DUF866	
D2176	ECH	
D2177	PEPTIDASE_A2B	
D2178	PENTA-EF-HAND_PROTEINS	
D2179	AUTOTRANS_BARL	
D2180	MAL13P1.257-LIKE	
D2181	SEC66	
D2182	OSCP	
D2183	GNEG_ABRB_DUP	
D2184	NOT2_3_5	
D2185	RPN7	
D2186	APC15P	
D2187	EPL1	
D2188	GLYCOS_TRANSF_4	
D2189	UPF0220	
D2190	KEI1	
D2191	DUF1640	
D2192	N-SET	
D2193	BETA-D-XYLOSIDASE_C-TERMINAL_DOMAIN-LIKE	
D2194	CWF_CWC_15	
D2195	MANNOSE_6-PHOSPHATE_RECEPTOR_DOMAIN	
D2196	ALB1	
D2197	QRPTASE_C	
D2198	INTRON_MATURAS2	
D2199	MAT_ALPHA1	
D2200	CHAPERONE_DMP	
D2201	UPF0113	
D2202	THF_DHG_CYH_C	
D2203	DUF947	
D2204	BADF/BADG/BCRA/BCRD-LIKE	
D2205	VWA	
D2206	TRNA_M1G_MT	
D2207	DNA_S_DNDE	
D2208	DIVERGE_RPSU	
D2209	NTH	
D2210	BIOD	
D2211	DUF2405	
D2212	DUF1689	
D2213	METHYLTRANSF_6	
D2214	NAD_BINDING_2	
D2215	IST1	
D2216	UVRC	
D2217	SPORE_YABG	
D2218	DUF788	
D2219	MTR2	
D2220	SEC14	
D2221	D_ALA_D_ALATIGR	
D2222	YDEN-LIKE	
D2223	BCS1_N	
D2224	DHH	
D2225	PIG-U	
D2226	TBPIP	
D2227	SSP2_C-TERMINAL_DOMAIN-LIKE	
D2228	APT	
D2229	PDCD2_C	
D2230	ECX1	
D2231	BOT1P	
D2232	FOLLICULIN	
D2233	PAM17	
D2234	NODULIN-LIKE	
D2235	USE1	
D2236	DUF21	
D2237	YICI_N-TERMINAL_DOMAIN-LIKE	
D2238	RER1	
D2239	MED4	
D2240	REDOXIN	
D2241	EST3	
D2242	MTRC	
D2243	MAIA	
D2244	ALPHA-KETOACID_DEHYDROGENASE_KINASE,_N-TERMINAL_DOMAIN	
D2245	HBRB	
D2246	DUF1706	
D2247	PIG-F	
D2248	PEP3_VPS18	
D2249	SEPTUM_ZIPA	
D2250	OST3_OST6	
D2251	RIBOSOMAL_L13E	
D2252	DUF2010	
D2253	RETICULON	
D2254	ESCRT-II	
D2255	PROPELLER_TOLB	
D2256	SIDER_RHTX_FPTX	
D2257	MODD	
D2258	TOM37_C	
D2259	FMN_BIND_2	
D2260	3A0801S07TOM40	
D2261	TRNA_SYNT_1C_R1	
D2262	PHB	
D2263	CGI-121	
D2264	DED_CYTO	
D2265	A1PP	
D2266	MAK10	
D2267	MAF1	
D2268	TTQ_MADH_HV	
D2269	F20056_CANDIDA_YIL057C_P40188_CEREVISIAE_SACCHAROMYCES_ADL065WP_SNP1-GPP1_GLABRATA_STRAIN_	
D2270	DIHYDROPYRIMIDINE_DEHYDROGENASE,_N-TERMINAL_DOMAIN	
D2271	ERF4	
D2272	DUF3385	
D2273	RXT2_N	
D2274	TIGR01210	
D2275	PBP_1A_FAM	
D2276	U6-SNRNA_BDG	
D2277	MSRA	
D2278	PSF1_N-TERMINAL_DOMAIN-LIKE	
D2279	DUF592	
D2280	CHEY-RELATED	
D2281	BCDHK_ADOM3	
D2282	DUF2962	
D2283	YJBN	
D2284	PANTETHN_TRN	
D2285	DUF3381	
D2286	FMP27_GFWDK	
D2287	PEROXIN-13_N	
D2288	SKIP_SNW	
D2289	SPC25	
D2290	DUF1212	
D2291	PTSS_2	
D2292	PRELI	
D2293	RNASE_P_POP3	
D2294	TAN	
D2295	LAS1	
D2296	DASH_SPC19	
D2297	LYSINE_DECARBOX	
D2298	A22_STRAIN_NRRL_DEBARYOMYCES_LACTIS_CHROMOSOME_HANSENII_KLUYVEROMYCES_E_AAL048WP_	
D2299	TIGR00153	
D2300	DUF2578	
D2301	STEROID_DH	
D2302	RFC1	
D2303	UNC45-CENTRAL	
D2304	NDC80_HEC	
D2305	SEC34	
D2306	HALOPEROXIDASE_(BROMOPEROXIDASE)	
D2307	NQRF	
D2308	DUF2011	
D2309	G10	
D2310	SPT16	
D2311	GTP_CYCLOHYDRO2	
D2312	DUF3605	
D2313	P6_NRRL_P/MRP_STRAIN_LACTIS_PROCESSING_KLUYVEROMYCES_SUBUNIT_ACL177WP_YGR030C_	
D2314	TRMB-LIKE	
D2315	YVTN_REPEAT	
D2316	MID2	
D2317	PTPLA	
D2318	THOC7	
D2319	UPF0020	
D2320	3A0801S04TOM	
D2321	MRNA_EXPORT_FACTOR_TAP	
D2322	CELL_CYCLE_CONTROL_PHOSPHATASE,_CATALYTIC_DOMAIN	
D2323	DUF1690	
D2324	FLO11	
D2325	DUF3602	
D2326	APOO	
D2327	TIM21	
D2328	PF0523-LIKE	
D2329	MRNA_DECAPPING_ENZYME-LIKE	
D2330	AUTOPHAGY_N	
D2331	DUF2781	
D2332	RPLO_BACT	
D2333	UPF0005	
D2334	SIROHEME_SYNTHASE_N-TERMINAL_DOMAIN-LIKE	
D2335	SYF2	
D2336	DUF2702	
D2337	INSIG	
D2338	UTP15_C	
D2339	N-TERMINAL_DOMAIN_OF_RNASE_HI	
D2340	SIXA	
D2341	TIGR00256	
D2342	NPCC	
D2343	DRMBL	
D2344	AIRC	
D2345	CUPIN_5	
D2346	NUF2	
D2347	UTP13	
D2348	TPP_ENZYME_C	
D2349	STEROL-SENSING	
D2350	BP28CT	
D2351	UPF1_ZN_BIND	
D2352	RAD9	
D2353	ER_LUMEN_RECEPT	
D2354	RRNA_PROCESSING	
D2355	CPL	
D2356	DHHA2	
D2357	/NOND	
D2358	ACETOHYDROXY_ACID_ISOMEROREDUCTASE_(KETOL-ACID_REDUCTOISOMERASE,_KARI)	
D2359	CID2	
D2360	MOD_R	
D2361	COMEB	
D2362	CAULI_VI	
D2363	DUF1227	
D2364	XSEA	
D2365	MCM2_N	
D2366	PET20	
D2367	REP_FAC-A_C	
D2368	ENDO-ALPHA-SIALIDASE	
D2369	PLANT_O-METHYLTRANSFERASE,_C-TERMINAL_DOMAIN	
D2370	RNASE_P_P30	
D2371	UBIQ_CYT_C_CHAP	
D2372	MAJOR_CAP_HK97	
D2373	NOP25	
D2374	ZF-NPL4	
D2375	RASGAP_C	
D2376	RTT106	
D2377	LIGK_PCME	
D2378	UPF0029	
D2379	SYS1	
D2380	DUF846	
D2381	PAL1	
D2382	ADA3	
D2383	RPLM_BACT	
D2384	RNA_EDITING_TERMINAL_URIDYL_TRANSFERASE_2,_RET2,_DOMAIN_2	
D2385	MARVEL	
D2386	PRA1	
D2387	DUF143	
D2388	TPP_ENZYME_M	
D2389	KDO	
D2390	NUP_RETROTRP_BD	
D2391	MAJ_TAIL_PHI13	
D2392	PAAB1	
D2393	TIGR01212	
D2394	ARCOG00985	
D2395	RRP15P	
D2396	PR-1-LIKE	
D2397	GLCG-LIKE	
D2398	TIGR01177	
D2399	MPPN	
D2400	DUF2013	
D2401	ILM1	
D2402	MRC1	
D2403	SEC8_EXOCYST	
D2404	ORMDL	
D2405	MYF_DOMAIN	
D2406	DUF962	
D2407	MURB	
D2408	NYV1_N	
D2409	SAD1_UNC	
D2410	DRIM	
D2411	NUP50	
D2412	CRC_SUBUNIT	
D2413	SYNATPOBREVIN_N-TERMINAL_DOMAIN	
D2414	TIGR00003	
D2415	53BP1	
D2416	GNALOSOME_NUCLEAR_COP9_SUBUNIT_COMPLEX_	
D2417	ARCH_S9P	
D2418	HALF-PINT	
D2419	TIGR03545	
D2420	TRMA_ONLY	
D2421	MRP-L28	
D2422	SID	
D2423	COPI_ASSOC	
D2424	EST1	
D2425	RAD33	
D2426	SRA1	
D2427	MEMBR_TRAF_MHD	
D2428	RTT102P	
D2429	MIS12	
D2430	AFT	
D2431	BRR6_LIKE_C_C	
D2432	RIBF	
D2433	EXTRADIOL_DIOXYGENASES	
D2434	3-CARBOXY-CIS,CIS-MUCOANTE_LACTONIZING_ENZYME	
D2435	SIGMA70-ECF	
D2436	APC8	
D2437	U5_2-SNRNA_BDG	
D2438	PROTEASOM_RPN13	
D2439	RNA_POLI_A14	
D2440	DUF382	
D2441	DUF2417	
D2442	MIS14	
D2443	AMP_N	
D2444	IPP-2	
D2445	DUF3661	
D2446	VMA12	
D2447	CYBS	
D2448	AIRS	
D2449	DUF3336	
D2450	CAS_CYAN_RAMP_2	
D2451	FOLK	
D2452	U2A'-LIKE	
D2453	PLC-LIKE_(P_VARIANT)	
D2454	ACID_COA_MUT_N	
D2455	COG5	
D2456	RIBOSOMAL_S9	
D2457	DIM1	
D2458	CROT-COA-RED	
D2459	LYSIDINE_TILS_N	
D2460	SPLICEOSOMAL_PROTEIN_U5-15KD	
D2461	CBP4	
D2462	BUD13	
D2463	NAD_BINDING_3	
D2464	MED21	
D2465	NGP1NT	
D2466	THP2	
D2467	YKR049C-LIKE	
D2468	ZF-C3HC	
D2469	DUF1279	
D2470	TPR_MLP1_2	
D2471	UMP1	
D2472	TIGR00293	
D2473	PQIA_FAM	
D2474	RFAE_DOM_II	
D2475	GLGX_DEBRANCH	
D2476	IMS_C	
D2477	BRF1	
D2478	DUF1900	
D2479	ABC1	
D2480	DUF2731	
D2481	MRP-S28	
D2482	RAIN_NRRL_P/MRP_LACTIS_PROCESSING_CHROMOSOME_KLUYVEROMYCES_SUBUNIT_POP8_CANDIDA_	
D2483	DUF336	
D2484	PIG-P	
D2485	RAD9_RAD53_BIND	
D2486	SIROHEME_SYNTHASE_MIDDLE_DOMAINS-LIKE	
D2487	UNIVERSAL_STRESS_PROTEIN-LIKE	
D2488	CSE2-LIKE	
D2489	LAMBDA_INTEGRASE-LIKE,_N-TERMINAL_DOMAIN	
D2490	PREBEACH_PH-LIKE_DOMAIN	
D2491	HOMOSERINE_KINASE	
D2492	CORNICHON	
D2493	DUF367	
D2494	PIG-L	
D2495	PAM16	
D2496	G1_YBR258C_COMPONENT_P38337_CEREVISIAE_SACCHAROMYCES_WITH_AFR611CP_TELOMERE_PROTEINS_	
D2497	MRP-L46	
D2498	MOBB	
D2499	RIBONUC_2-5A	
D2500	DUF1687	
D2501	COMPLEX1_LYR	
D2502	P7_SUBUNIT_NRRL_YBR167C_P/MRP_STRAIN_CAPOP7_POTENTIAL_COMPONENT_LACTIS_	
D2503	ACETYL-COA_SYNTHASE	
D2504	ANSCRIPTION_ZINC_DNA-BINDING_METAL-BINDING_REGULATION_NUCLEAR_ACTIVATOR_CEREVISIAE_SACCHAROMYCES_CHA4_	
D2505	MERP	
D2506	HUTI	
D2507	KIN17_MID	
D2508	DUF1115	
D2509	DUF500	
D2510	RIBOSOMAL_S6E	
D2511	PRP21_LIKE_P	
D2512	E1_DERP2_DERF2	
D2513	DUF2015	
D2514	CASPASE_CATALYTIC_DOMAIN	
D2515	FUMARATE_REDUCTASE/SUCCINATE_DEHYDOGENASE_IRON-SULFUR_PROTEIN,_C-TERMINAL_DOMAIN	
D2516	HYPOTHETICAL_PROTEIN_MTH1_(MT0001),_DIMERISATION_DOMAIN	
D2517	DUF2343	
D2518	CT20	
D2519	DASH_DAD2	
D2520	MMR_HSR1	
D2521	PROCT	
D2522	RIBOPHORIN_II	
D2523	DUF2392	
D2524	MED10	
D2525	YBAK/PRORS_ASSOCIATED_DOMAIN	
D2526	CWFJ_C_1	
D2527	DFP1_HIM1_M	
D2528	MSMEG_4193	
D2529	TOLA_FULL	
D2530	EPS_FAM	
D2531	CBM_21	
D2532	R071C_CEREVISIAE_P40045_SACCHAROMYCES_SINGLETON_ACL046CP_RNR1-ALD5_	
D2533	DUF298	
D2534	L31	
D2535	RPSL_BACT	
D2536	DCM	
D2537	DUF1325	
D2538	TIGR00357	
D2539	DUF579	
D2540	TIGR00268	
D2541	HERMES_TRANSPOSASE-LIKE	
D2542	RRNA_METHYLTRANSFERASE_RLMA	
D2543	FLAVOHEMOGLOBIN,_C-TERMINAL_DOMAIN	
D2544	BOSOMAL_P19955_YMR31_YFR049W_CEREVISIAE_SACCHAROMYCES_PEPTIDE_YMR-31_SEQUENCING_DIRECT_	
D2545	MOV34	
D2546	PRP31_C	
D2547	U3SNORNP10	
D2548	DUF544	
D2549	EIF3G	
D2550	CO-CHAPERONE_P23-LIKE	
D2551	SYNAPSIN_C-TERMINAL_DOMAIN	
D2552	AZLC	
D2553	DNA-BINDING_DOMAIN_OF_MLU1-BOX_BINDING_PROTEIN_MBP1	
D2554	TIGR00004	
D2555	DUF2841	
D2556	REP_FAC-A_3	
D2557	DUF1783	
D2558	CLATHRIN_ADAPTOR_APPENDAGE,_ALPHA_AND_BETA_CHAIN-SPECIFIC_DOMAIN	
D2559	UPF0041	
D2560	FA_HYDROXYLASE	
D2561	METRS-N	
D2562	TIGR00049	
D2563	MMGT	
D2564	DUF2340	
D2565	RNA_POL_RPC4	
D2566	DUF3767	
D2567	DUF1765	
D2568	FERRIC_REDUCT	
D2569	PRP1_N	
D2570	COMPASS-SHG1	
D2571	DUF1077	
D2572	VPS55	
D2573	YOPT_CYS_PROT	
D2574	PUT_ANTI_RECEPT	
D2575	ATP_SULFURYLASE_C-TERMINAL_DOMAIN	
D2576	LICASE_ATP-BINDING_NUCLEOTIDE-BINDING_HYDROLASE_RNA_ATP-DEPENDENT_BOX_DEAD_HELICASE_3.6.1.-_	
D2577	SULFIREDOXIN-LIKE	
D2578	4HBT-LIKE	
D2579	FIBRINOGEN-BINDING_DOMAIN	
D2580	USO1_P115_C	
D2581	TMF_TATA_BD	
D2582	COG2	
D2583	UAF_RRN10	
D2584	PHAGE_TERM_2	
D2585	GAMMA-CARBONIC_ANHYDRASE-LIKE	
D2586	DNA_REPAIR_GLYCOSYLASE,_N-TERMINAL_DOMAIN	
D2587	APAH	
D2588	SOD_NI_PROTEASE	
D2589	KETOACYL-SYNT_C	
D2590	LESION_BYPASS_DNA_POLYMERASE_(Y-FAMILY),_LITTLE_FINGER_DOMAIN	
D2591	EF-HAND_MODULES_IN_MULTIDOMAIN_PROTEINS	
D2592	SNARE_ASSOC	
D2593	ALKYLSULFATASE_C-TERMINAL_DOMAIN-LIKE	
D2594	PSF3_C-TERMINAL_DOMAIN-LIKE	
D2595	POLY_A_POLYMERASE_C-TERMINAL_REGION-LIKE	
D2596	RPM2	
D2597	CYT_B559_ALPHA	
D2598	INOS-1-P_SYNTH	
D2599	METMALONYL_EPIM	
D2600	PEX14_N	
D2601	GABARAP-LIKE	
D2602	DIHYDRODIPICOLINATE_REDUCTASE-LIKE	
D2603	NEXIN_C	
D2604	ENABLED/VASP_HOMOLOGY_1_DOMAIN_(EVH1_DOMAIN)	
D2605	DMAP_BINDING	
D2606	PSP1	
D2607	NDH_I_N	
D2608	XIN_YGL262W_KILLER_3'REGION_MEMBRANE_HEAT-SENSITIVE_ISC10_P53054_SINGLETON_SEQUENCING_	
D2609	PGA2	
D2610	DUF2361	
D2611	MED15_FUNGI	
D2612	RXT3	
D2613	HESB-LIKE_DOMAIN	
D2614	EIF1-LIKE	
D2615	FUMARATE_REDUCTASE_RESPIRATORY_COMPLEX_CYTOCHROME_B_SUBUNIT,_FRDC	
D2616	ADOMET_MTASE	
D2617	GOT1	
D2618	PSEUDO_ANKYRIN_REPEAT	
D2619	NTP_TRANSF_2	
D2620	PFU	
D2621	TELOMERE_REG-2	
D2622	VPS39_1	
D2623	F420_OXIDORED	
D2624	UNCHAR_DOM_2	
D2625	ABI	
D2626	L303CP_HDF2-ILV2_SINGLETON_YMR107W_CEREVISIAE_SACCHAROMYCES_Q04438_	
D2627	UPP	
D2628	UTP12	
D2629	CG6151-P	
D2630	CDP-OH_P_TRANSF	
D2631	RIBOSOMAL_L22E	
D2632	VPS39_2	
D2633	SEC23_BS	
D2634	DUF2420	
D2635	GON7	
D2636	0060_EIGHTY_ABR213WP_YER092W_CEREVISIAE_NUCLEAR_SACCHAROMYCES_SUBUNIT_INO_	
D2637	ERG28	
D2638	CRF1	
D2639	RCR	
D2640	MED22	
D2641	DUF3441	
D2642	DUF3635	
D2643	DUF2838	
D2644	TFIIF_ALPHA	
D2645	4'-PHOSPHOPANTETHEINYL_TRANSFERASE_SFP	
D2646	ANSCRIPTION_NRRL_STRAIN_LACTIS_SNF11_KLUYVEROMYCES_E_AGR131WP_ACTIVATOR_COMPONENT_	
D2647	MINC	
D2648	TIGR00269	
D2649	PYRANOSE_OX	
D2650	FRR	
D2651	NSP1_C	
D2652	CGR1	
D2653	DRMIP_HESP	
D2654	CTF8	
D2655	PRKCSH	
D2656	DUF2638	
D2657	SRP1_TIP1	
D2658	ATE_N	
D2659	RIBOSOMAL_S26E	
D2660	SFI1_C	
D2661	RPP20	
D2662	YQGFC	
D2663	NNF1	
D2664	DAD	
D2665	FE-S_BIOSYN	
D2666	LIPIN_N	
D2667	ATP-BINDING_DOMAIN_OF_PEPTIDE_SYNTHETASES	
D2668	FAD-DEPENDENT_THIOL_OXIDASE	
D2669	HYPOTHETICAL_PROTEIN_YHR087W	
D2670	PARA_BETA_HELIX	
D2671	CARBPEP_Y_N	
D2672	MGTE	
D2673	CELL_CYCLE_REGULATORY_PROTEINS	
D2674	PSF2_C-TERMINAL_DOMAIN-LIKE	
D2675	RIBOSOMAL_L50	
D2676	KRE9	
D2677	CWFJ_C_2	
D2678	HYPOTHETICAL_PROTEIN_MJ0882	
D2679	DNA_TOPOISOMERASE_II_BINDING_PROTEIN_1,_TOPBP1	
D2680	PHNA	
D2681	NTRC	
D2682	DUF2416	
D2683	POPLD	
D2684	ASPARTYL_DIPEPTIDASE_PEPE	
D2685	RESTRICTION_ENDONUCLEASE_FOKI,_N-TERMINAL_(RECOGNITION)_DOMAIN	
D2686	PAAD-LIKE	
D2687	PCD-LIKE	
D2688	EXOSC1	
D2689	PTERIN_4A	
D2690	APC13P	
D2691	PHF5	
D2692	GARS_N	
D2693	RND_MFP	
D2694	NAPI_COTRN_REL	
D2695	ROTAMASE	
D2696	N-TERMINAL_PAS_DOMAIN_OF_PAS_KINASE	
D2697	O-CLC	
D2698	MAP1_LC3	
D2699	DUF2427	
D2700	NAB2	
D2701	FMP27_SW	
D2702	RNASE_P_SUBUNIT_P29-LIKE	
D2703	HYPOTHETICAL_PROTEIN_YML108W	
D2704	RECQ_HELICASE_DNA-BINDING_DOMAIN-LIKE	
D2705	SUFA_PROTEO	
D2706	L21P_ARCH	
D2707	ISCA	
D2708	BRAP2	
D2709	DUF1892	
D2710	DIL	
D2711	MED11	
D2712	RUTC	
D2713	S_LAYER_REL_MAC	
D2714	ECTOINE_EUTD	
D2715	SAS10_UTP3	
D2716	ANTICODON-BINDING_DOMAIN_OF_PHERS	
D2717	STEROID-BINDING_DOMAIN	
D2718	HISI-LIKE	
D2719	DISCOIDIN_DOMAIN_(FA58C,_COAGULATION_FACTOR_5/8_C-TERMINAL_DOMAIN)	
D2720	POP4	
D2721	S6_RPL18B-TRF5_P48560_CEREVISIAE_YNL300W_SACCHAROMYCES_	
D2722	WAC_ACF1_DNA_BD	
D2723	ARC1P_N-TERMINAL_DOMAIN-LIKE	
D2724	SPT5_N	
D2725	DUF1546	
D2726	RSC14	
D2727	ATP-SYNT_G	
D2728	FCF1	
D2729	MTH1187-LIKE	
D2730	RAP1_C	
D2731	OMEGA_3_PFAA	
D2732	SUPERNATANT_PROTEIN_FACTOR_(SPF),_C-TERMINAL_DOMAIN	
D2733	BIOC	
D2734	U3_SNORNA_ASSOC	
D2735	IBB	
D2736	ATX10HOMO_ASSOC	
D2737	DUF1751	
D2738	SGF11	
D2739	MAK16	
D2740	MED2	
D2741	RAD21_REC8_N	
D2742	TIGR00365	
D2743	ELONGIN_A	
D2744	DUF946	
D2745	GS_DOMAIN	
D2746	TYA	
D2747	IRON_PERMEASE	
D2748	YIPPEE	
D2749	DUF2373	
D2750	CIAPIN1	
D2751	ANSCRIPTION_ACTIVATOR_CHROMATIN_REGULATOR_REGULATION_NUCLEAR_SWR1-COMPLEX_	
D2752	ATG_C	
D2753	RIBOSOMAL_L36E	
D2754	TIGR00245	
D2755	YNR034W-A-LIKE	
D2756	PHAGE_XXXX	
D2757	C9ORF74_HOMOLOG	
D2758	GLU_CYS_LIG_REL	
D2759	COMEC_REC2	
D2760	TIGR00106	
D2761	SUCROSE_GTFA	
D2762	URM1	
D2763	DUF2183	
D2764	MMR_HSR1_C	
D2765	IPT	
D2766	INFC	
D2767	ELECTRON_TRANSFER_FLAVOPROTEIN-UBIQUINONE_OXIDOREDUCTASE-LIKE	
D2768	CFIA_PCF11	
D2769	DNAN	
D2770	RPR2	
D2771	MRP-L27	
D2772	ARSR-LIKE_TRANSCRIPTIONAL_REGULATORS	
D2773	DUF2456	
D2774	BRE1	
D2775	FCF2	
D2776	HYPOTHETICAL_PROTEIN_SAV1430	
D2777	DUF3779	
D2778	RIBOSOMAL_L28E	
D2779	RFC-E_C	
D2780	DUF1726	
D2781	SH3BGR_(SH3-BINDING,_GLUTAMIC_ACID-RICH_PROTEIN-LIKE)	
D2782	GROES	
D2783	HELICASE_DNA-BINDING_DOMAIN	
D2784	FTSH_EXT	
D2785	CSM1	
D2786	TRNA_BIND	
D2787	BRIGHT	
D2788	RIBOSOMAL_L34E	
D2789	GARS_C	
D2790	NOC3P	
D2791	IPI1_N	
D2792	S10_PLECTIN	
D2793	U1SNRNP70_N	
D2794	VHR1	
D2795	DUF814	
D2796	PHENYLALANINE_METABOLISM_REGULATORY_DOMAIN	
D2797	NIP7P_HOMOLOG,_N-TERMINAL_DOMAIN	
D2798	HOLIN_TOX_SECR	
D2799	COMEC_N-TERM	
D2800	B_ANT_REPEAT	
D2801	APOLIPOPROTEIN_A-I	
D2802	AMINOMETHYLTRANSFERASE_BETA-BARREL_DOMAIN	
D2803	DUF2404	
D2804	DUF2418	
D2805	EVR1_ALR	
D2806	DLIC	
D2807	RRM_4	
D2808	CBID	
D2809	ICMT	
D2810	MRP-L47	
D2811	UPF0086	
D2812	YTH	
D2813	QRPTASE_N	
D2814	NUA4	
D2815	SEC20	
D2816	RIBOSOMAL_60S	
D2817	F1F0-ATPSYN_F	
D2818	HYPOTHETICAL_PROTEIN_C14ORF129,_HSPC210	
D2819	R062WP_MSN4-FBA1_YKL061W_P35727_CEREVISIAE_SACCHAROMYCES_	
D2820	TIGR00341	
D2821	LPOR	
D2822	METHYLTRANSF_1N	
D2823	DUF77	
D2824	DUF2439	
D2825	AD	
D2826	MVB12	
D2827	REP_FAC_C	
D2828	GCR1_C	
D2829	EIF5C	
D2830	SRI	
D2831	DUF3437	
D2832	PIGA	
D2833	MKT1_N	
D2834	DUF1998	
D2835	PEPTIDYL-TRNA_HYDROLASE_DOMAIN	
D2836	ATP-CONE	
D2837	PMC2NT	
D2838	UK	
D2839	TB2_DP1_HVA22	
D2840	REVISIAE_P48232_YNL086W_SACCHAROMYCES_AER412WP_SINGLETON_TOP2-MKT1_YNL086WP_	
D2841	SPC25-LIKE	
D2842	AMPK-BETA_GLYCOGEN_BINDING_DOMAIN-LIKE	
D2843	MIF2	
D2844	FES1	
D2845	RETROTRANS_GAG	
D2846	2A69	
D2847	RNR_INHIB	
D2848	CBM_48	
D2849	MRP-S33	
D2850	CENP-O	
D2851	DUF836	
D2852	KXDL	
D2853	VANZ	
D2854	SYNAPTOBREVIN	
D2855	UDP-G_GGTASE	
D2856	SYNTAXIN-18_N	
D2857	DUF543	
D2858	SPIIAB	
D2859	BAF	
D2860	FLILHELTA	
D2861	LACC	
D2862	FLAGELL_FLIJ	
D2863	BUT2	
D2864	DUF3448	
D2865	SOF1	
D2866	DASH_DAD3	
D2867	CAS_MJ1666	
D2868	NEUD_NNAD	
D2869	GLYCOPHORIN_A	
D2870	FLP_N	
D2871	TRAUB	
D2872	SWI3	
D2873	U3_ASSOC_6	
D2874	STB3	
D2875	ENDOSULFINE	
D2876	HYPOTHETICAL_PROTEIN_AF0491,_N-TERMINAL_DOMAIN	
D2877	FUCA	
D2878	CTLH	
D2879	ON_YOR382W_CEREVISIAE_S0005909_SACCHAROMYCES_LIPOPROTEIN_GPI-ANCHOR_MEMBRANE_FACILITATOR_WALL_	
D2880	W2	
D2881	ENY2	
D2882	CWC25	
D2883	DUF468	
D2884	ADSL_C	
D2885	PARA	
D2886	PUTATIVE_GLUCOSIDASE_YICI,_DOMAIN_3	
D2887	MSCL	
D2888	BHD_3	
D2889	YEATS	
D2890	TCTEX-1	
D2891	DUF3735	
D2892	DUF2611	
D2893	CAF1A	
D2894	VPS51	
D2895	YGFY-LIKE	
D2896	SCF_UBIQUITIN_LIGASE_COMPLEX_WHB_DOMAIN	
D2897	STAPH_A_PARA_1	
D2898	HLYII	
D2899	SUF_SCAF_2	
D2900	PADR_ACIDOBACT	
D2901	OXIDO_YHDH	
D2902	SAFF	
D2903	SYNTAXIN-6_N	
D2904	CS	
D2905	IMG2	
D2906	CHITIN_SYNTH_1N	
D2907	TOM13	
D2908	TRAP_FUSED	
D2909	PHAGE_RINA	
D2910	PUTATIVE_ZINC_BINDING_DOMAIN	
D2911	DUF3128	
D2912	RIBOSOMAL_L37	
D2913	DUF59	
D2914	RAB5IP	
D2915	WGG	
D2916	CHITINASE_INSERTION_DOMAIN	
D2917	OGT	
D2918	YOS1	
D2919	ELF1	
D2920	MOLYBDENUM_COFACTOR_BIOSYNTHESIS_PROTEIN_MOBA	
D2921	MED31	
D2922	BING4CT	
D2923	KILA-N	
D2924	GLYCOS_TRANS_3N	
D2925	ATG16	
D2926	REP-A_N	
D2927	PCNB	
D2928	DASH_DUO1	
D2929	DUF2406	
D2930	TUDOR-KNOT	
D2931	DUF1981	
D2932	PTS-II-BC-SUCR	
D2933	EPS_SUGTRANS	
D2934	FERRITIN	
D2935	LSM14_N-TERMINAL_DOMAIN-LIKE	
D2936	SWI5	
D2937	SPOC	
D2938	TRNA_SYNT_1C_R2	
D2939	DUF3215	
D2940	GN3L_GRN1	
D2941	CKS	
D2942	YJJG/YFNB	
D2943	IATP	
D2944	PSF2_N-TERMINAL_DOMAIN-LIKE	
D2945	TRAB	
D2946	TIGR00481	
D2947	PRPB	
D2948	LEXA-RELATED	
D2949	GARL	
D2950	MTRG	
D2951	TONB-HEMLACTRNS	
D2952	TOM37	
D2953	PDSO	
D2954	RPAP2_RTR1	
D2955	3869_YNL211C_CEREVISIAE_SACCHAROMYCES_PEX17-MER1_ABL169WP_SINGLETON_	
D2956	DUF2008	
D2957	RPOE2-LIKE	
D2958	AUTOPHAGIN-LIKE	
D2959	PEX-1N	
D2960	SRP9-21	
D2961	GIT3_C	
D2962	SAC3	
D2963	DUF2462	
D2964	SPT4	
D2965	PIG-H	
D2966	MBF1	
D2967	PKR1	
D2968	PHA_SYNTH_III_E	
D2969	TIGR00297	
D2970	FTSZ	
D2971	INO80_IES4	
D2972	MISAT_MYO_SEGII	
D2973	PCC1	
D2974	SPC42P	
D2975	SGS	
D2976	COQ9	
D2977	THOC2	
D2978	SAS10_UTP3_C	
D2979	F420-0_ABCPERM	
D2980	DIMERIZATION_MOTIF_OF_SIR4	
D2981	DYSFN	
D2982	S_TK_X	
D2983	PWI	
D2984	DWNN	
D2985	CYTOKIN_CHECK_N	
D2986	PHAGESHOCK_PSPE	
D2987	CAS_TM1794_CRM2	
D2988	COBI_CBIL	
D2989	HYPOTHETICAL_PROTEIN_AF0491,_MIDDLE_DOMAIN	
D2990	ATU3015-LIKE	
D2991	SPC12	
D2992	TIG	
D2993	DHHA1	
D2994	EST1_DNA_BIND	
D2995	LSMAD	
D2996	CLPS	
D2997	PHOSPHOGLYCERATE_DEHYDROGENASE,_REGULATORY_(C-TERMINAL)_DOMAIN	
D2998	BCL-2	
D2999	GP16_SPP1	
D3000	YFCH	
D3001	HEMA	
D3002	RPAP1_C	
D3003	CAF1C_H4-BD	
D3004	SLD5_C-TERMINAL_DOMAIN-LIKE	
D3005	THIOPURINE_S-METHYLTRANSFERASE	
D3006	DUF1762	
D3007	SRP40_C	
D3008	RIBOSOMAL_S5_C	
D3009	DASH_DAD4	
D3010	RAD60-SLD	
D3011	BCNT	
D3012	TIGR00697	
D3013	SCA7	
D3014	PUT_DNA_PACK	
D3015	MAD3_BUB1_II	
D3016	TMF_DNA_BD	
D3017	BCHM-CHLM	
D3018	RPN3_C	
D3019	DUF1748	
D3020	MED9	
D3021	ALBA	
D3022	PET191_N	
D3023	HSDM	
D3024	HEF_DOMAIN-LIKE	
D3025	LOLA	
D3026	URAD_N-TERM-DOM	
D3027	SF3B10	
D3028	NOT-MENG	
D3029	SHD1	
D3030	RRN9	
D3031	RAI1	
D3032	CTK3_C	
D3033	DUF2403	
D3034	AUTOPHAGY_ACT_C	
D3035	WBS_METHYLT	
D3036	WYOSINE_FORM	
D3037	ATP_SUB_H	
D3038	DPM2	
D3039	4HBT	
D3040	UPF0203	
D3041	MPV17_PMP22	
D3042	CMC1	
D3043	FLIS	
D3044	MG103	
D3045	T_DEN_PUT_TSPSE	
D3046	TUG	
D3047	RIBOSOMAL_S28E	
D3048	PRP19	
D3049	B-BLOCK_TFIIIC	
D3050	NOP5NT	
D3051	MVIN	
D3052	ROMO1	
D3053	DUF2697	
D3054	ASP_RACE	
D3055	NLE	
D3056	ATP_TRANSF	
D3057	DUF1771	
D3058	STEROL_MT_C	
D3059	DNA-BINDING_DOMAIN_FROM_RAP30	
D3060	HYPOTHETICAL_PROTEIN_YJIA,_C-TERMINAL_DOMAIN	
D3061	P8-MTCP1	
D3062	DUF1903	
D3063	ZF-DNL	
D3064	POLYA	
D3065	HRCA	
D3066	CYCLO_DEHY_OCIN	
D3067	HEMERYTH_DOM	
D3068	PRIMASE_CTERM	
D3069	CAS_CST2_DEVR	
D3070	MYCOTHIOL_INO1	
D3071	TONB-XANTH-CAUL	
D3072	TIGR00159	
D3073	DSS1_SEM1	
D3074	PI31_PROT_REG	
D3075	DUF1899	
D3076	COBW_C	
D3077	DASH_ASK1	
D3078	TFIIE_BETA	
D3079	MMS19_N	
D3080	CBFD_NFYB_HMF	
D3081	CNL2_NKP2	
D3082	CMD	
D3083	DUF2205	
D3084	C-TERMINAL_FRAGMENT_OF_ELONGATION_FACTOR_SELB	
D3085	ALS_SS_C	
D3086	TRANSPOSASE_TC5	
D3087	CFEM	
D3088	QCR10	
D3089	DUF618	
D3090	FLIM_SWITCH	
D3091	RUMP_HXLA	
D3092	TRNA_RLMH_YBEA	
D3093	TIGR00149_YBJQ	
D3094	MYOSIN_S1_FRAGMENT,_N-TERMINAL_DOMAIN	
D3095	ATP-SYNT_E	
D3096	PERMEASE_CYST	
D3097	PPI_YPI1	
D3098	MED12	
D3099	TMA7	
D3100	BHD_2	
D3101	DEOC	
D3102	N-UTILIZATION_SUBSTANCE_G_PROTEIN_NUSG,_C-TERMINAL_DOMAIN	
D3103	AGGLUTININ_PRECURSOR_SIGNAL_ADHESION_SUBUNIT_CEREVISIAE_GLYCOPROTEIN_P32781_YGL032C_CELL_	
D3104	HTH_9	
D3105	VPS37_C-TERMINAL_DOMAIN-LIKE	
D3106	CAS_CSA5	
D3107	CAS_TM1795_CMR1	
D3108	KLRAQ	
D3109	VPS4_C	
D3110	DUF202	
D3111	HEMY_COLI	
D3112	APC2	
D3113	SET_ASSOC	
D3114	ATP_SYNT_H	
D3115	DBP10CT	
D3116	SRP72	
D3117	NIFM_NITROG	
D3118	CLOSTRIP	
D3119	DAPD_AC	
D3120	HNHC	
D3121	RIBOSOMAL_S13_N	
D3122	DUF3249	
D3123	DUF307	
D3124	STM1_N	
D3125	DBR1	
D3126	BPL_C	
D3127	EIID-AGA	
D3128	MADS	
D3129	COB-CHELAT-SUB	
D3130	CAS_TM1811_CSM1	
D3131	TIGR02231	
D3132	CPEP_PPHONMUT	
D3133	FLGEFG_SUBFAM	
D3134	YGFZ_SIGNATURE	
D3135	MYCOTHIOL_MSHD	
D3136	HSP9_HSP12	
D3137	DKCLD	
D3138	SRR1	
D3139	FTSK_C-TERMINAL_DOMAIN-LIKE	
D3140	PUTATIVE_ISOMERASE_YBHE	
D3141	TIGR02680	
D3142	CIT_LY_LIGASE	
D3143	MJ1255	
D3144	TIGR00305	
D3145	CYAB	
D3146	BHD_1	
D3147	4F5	
D3148	DASH_DAD1	
D3149	DUF1729	
D3150	DUF2296	
D3151	GAL4_DIMER	
D3152	NAC	
D3153	EDF1-LIKE	
D3154	TIGR00374	
D3155	IGR	
D3156	UCR_TM	
D3157	AWS	
D3158	PORC_KORC	
D3159	THIL	
D3160	PSF3_N-TERMINAL_DOMAIN-LIKE	
D3161	TIGR01209	
D3162	NARJ	
D3163	SULFOLOB_CBSA	
D3164	TIGR00053	
D3165	COA_E_ACTIV	
D3166	ISPD	
D3167	2A45	
D3168	TIGR00270	
D3169	RIBOSOMAL_S30	
D3170	VMA21	
D3171	DUF384	
D3172	ZF-C2HC5	
D3173	COX9	
D3174	NBL1_BOREALIN_N	
D3175	ISP_TRANSMEMBRANE_ANCHOR	
D3176	PADR-LIKE	
D3177	INT_ALPHA	
D3178	PUG	
D3179	GIMC_BETA	
D3180	FUN14	
D3181	SCM3	
D3182	ZF-DHHC	
D3183	NOGCT	
D3184	HIG_1_N	
D3185	NUFIP1	
D3186	CONJ_TIGR03752	
D3187	BETA_RFAP_SYN	
D3188	LEXA	
D3189	SPORE_III_AF	
D3190	CAS_CSN1	
D3191	ZF-RING-LIKE	
D3192	TIGR00281	
D3193	PILM	
D3194	RARD	
D3195	PHN_AA_OXID	
D3196	TATB	
D3197	MET_A_ALW26	
D3198	PHN_THR-FAM	
D3199	KELCH_2	
D3200	RABENOSYN-5_RAB-BINDING_DOMAIN-LIKE	
D3201	JACALIN	
D3202	ZDS_C	
D3203	ATP-SYNT_J	
D3204	IENR1	
D3205	CYTOCHR_II_CCSB	
D3206	CXXCH_TIGR02603	
D3207	B_AN_OCIN	
D3208	LPXC	
D3209	SMS	
D3210	MED26	
D3211	NEUGRIN	
D3212	INCENP_ARK-BIND	
D3213	STRIATIN	
D3214	NUC130_3NT	
D3215	TIGR00162	
D3216	GAL4	
D3217	SDH5	
D3218	RIBOSOMAL_L40E	
D3219	MRP_L53	
D3220	HEXAPEP	
D3221	COPRINUS_MATING	
D3222	PTS-GLC	
D3223	SFSA	
D3224	ATP_DEP_HSLV	
D3225	VI_CHP_8	
D3226	KINASE_ASSOCIATED_DOMAIN_1,_KA1	
D3227	PS_II_CP47	
D3228	ECR1_N-TERMINAL_DOMAIN-LIKE	
D3229	SFM	
D3230	HISAF_REL	
D3231	GATC	
D3232	POLC_GRAM_POS	
D3233	FEOB	
D3234	TIGR00454	
D3235	UPF0057	
D3236	MDV1	
D3237	PIK1	
D3238	TFIID_30KDA	
D3239	VPS11_C	
D3240	N-CLASSICAL_DEBARYOMYCES_HANSENII_EXPORT_E_STRAIN_CHROMOSOME_CBS767_CEREVISIAE_Q02820_	
D3241	FLIR	
D3242	MGT	
D3243	MTP	
D3244	EXBD_2	
D3245	MAC	
D3246	TAF8_C	
D3247	PAPA-1	
D3248	GRAM_DOMAIN	
D3249	SPORE_YPEB	
D3250	SEC31	
D3251	RPAP1_N	
D3252	GLTS	
D3253	GLDJ	
D3254	OXIDORED-LIKE	
D3255	SUV3_C	
D3256	FUN_ATP-SYNT_8	
D3257	TIGR02646	
D3258	BASS	
D3259	TIGR00244	
D3260	TOM5	
D3261	DASH_HSK3	
D3262	KA1	
D3263	ZF-PRIMASE	
D3264	DUF2665	
D3265	FOLH_CATALYTIC_DOMAIN-LIKE	
D3266	MRP-S23	
D3267	TRANSAMIN_PHNW	
D3268	YIDE_YBJL_DUPL	
D3269	SUFD	
D3270	NARI	
D3271	TIGR00056	
D3272	AKGDH_NOT_PDH	
D3273	UVRB	
D3274	RLPA	
D3275	MALONATE_BIOTIN	
D3276	NUSB	
D3277	CYSE	
D3278	UBA_2	
D3279	HABP4_PAI-RBP1	
D3280	ZF-GRF	
D3281	DUF2423	
D3282	CAS_TM1807_CSM5	
D3283	MG010	
D3284	CCG1/TAFII250-INTERACTING_FACTOR_B_(CIB)	
D3285	TIGR00156	
D3286	HTRL_YIBB	
D3287	NCS2	
D3288	TIGR02922	
D3289	SHUGOSHIN_N	
D3290	F1_ATPASE_INHIBITOR,_IF1,_C-TERMINAL_DOMAIN	
D3291	CWF21	
D3292	PMP1_2	
D3293	NAGA	
D3294	TYPE_IV_PILB	
D3295	ZNF_C2C2	
D3296	2A0601	
D3297	SPORE_V_B	
D3298	KPSF	
D3299	ARCHAEO_AFPA	
D3300	CYNX	
D3301	CAS_TM1810_CSM2	
D3302	ORGAN_HYD_PEROX	
D3303	RNPA	
D3304	BENZO_1_2_BENA	
D3305	HPNE	
D3306	YIDC_NTERM	
D3307	PYST-B	
D3308	FIP1	
D3309	DPY-30	
D3310	RMMBL	
D3311	TOM7	
D3312	FFD_TFG	
D3313	HE_PIG	
D3314	TYPE_I_HLYD	
D3315	SUCR_SYNTH	
D3316	PTS-II-BC-UNK1	
D3317	CBIQ_TIGR	
D3318	RPON_SIGMA	
D3319	YBCJ-LIKE	
D3320	PHAGE_ARPU	
D3321	CAS2	
D3322	PCA_LIGA	
D3323	PHAGESHOCK_PSPB	
D3324	SPO_YTXC	
D3325	PEDC_BRCD	
D3326	DOT_ICM_DOTB	
D3327	DCU	
D3328	SPORE_GER_X_C	
D3329	CAS_CSC1	
D3330	DNA_BIND_RSFA	
D3331	COBT	
D3332	NIFL_NITROG	
D3333	SEC61_BETA	
D3334	CBM_19	
D3335	DUF2415	
D3336	FANCL_C	
D3337	DUF1674	
D3338	REGION_3'REGION_MEMBRANE_TRANSMEMBRANE_FRE2_SNI2_YIL175W/YJL222W-B_CBP2_HYR1_ERR1_	
D3339	CYT_B559_BETA	
D3340	HMD_REL	
D3341	CELA	
D3342	ADEN_FORM_HYP	
D3343	SKG6	
D3344	ZF-H2C2	
D3345	SIG70_BACTEROI1	
D3346	YAE1_N	
D3347	TRASH	
D3348	ACC_SEC_ASP1	
D3349	PME_INHIB	
D3350	CZTR_SILR_COPR	
D3351	FES_REPAIR_RIC	
D3352	CAS_CSX8	
D3353	ISDE	
D3354	TIGR03766	
D3355	P21_CBOT	
D3356	UDP-GALP_MUTASE	
D3357	TRBJ_TI	
D3358	ACC_DEAM_REL	
D3359	RS4NT	
D3360	CAS_TM1808_CSM4	
D3361	RUTA	
D3362	PHE4HYDROX_TETR	
D3363	SHAPE_MRED	
D3364	CHOL_SULFATASE	
D3365	CHCH	
D3366	CIR_N	
D3367	CHZ	
D3368	SHNI-TPR	
D3369	1-CYSPRX_C	
D3370	TEHB-LIKE	
D3371	CYSRS	
D3372	235KDA-FAM	
D3373	PR_BETA_C	
D3374	LISSENCEPHALY-1_PROTEIN_(LIS-1,_PAF-AH_ALPHA)_N-TERMINAL_DOMAIN	
D3375	PAAY	
D3376	DUF1242	
D3377	DOC_P1	
D3378	LSD1	
D3379	OADG_FAM	
D3380	MTU_FAM_MCE	
D3381	TIGR00264	
D3382	NUMOD1	
D3383	CTC_TL5	
D3384	ROK_GLCA_FAM	
D3385	AHAH	
D3386	PEPCTERM_CHNLEN	
D3387	SPO12	
D3388	GNAT_ABLB	
D3389	GLDM_GLIDING	
D3390	FLIA_WHIG	
D3391	TREP_DENT_LIPO	
D3392	APROT_LOWCOMP	
D3393	PEPCTERM_HYPO_1	
D3394	ETRAMP	
D3395	TSPASET_TENG_C	
D3396	MANNOSE-BINDING_LECTINS	
D3397	PYST-C1	
D3398	D_SER_AM_LYASE	
D3399	DUF2411	
D3400	TFIIIC_SUBUNIT	
D3401	RLI	
D3402	PHAGE_LYSB	
D3403	CDH	
D3404	PBP4	
D3405	DEVR_ARCHAEA	
D3406	MYCOPLAS_LPPA	
D3407	DUF1713	
D3408	OPY2	
D3409	HHH2	
D3410	MURC	
D3411	MATUR_YQEB	
D3412	CLAN_AA_DTGA	
D3413	RRN7	
D3414	CMK	
D3415	CHLOR_ARCH_YYY	
D3416	GIDB	
D3417	TIGR00488	
D3418	THYX	
D3419	GRXB	
D3420	TIGR00096	
D3421	CAS_CAS6	
D3422	MENA	
D3423	MG423	
D3424	RUVA	
D3425	NUSA_CTERM_RPT	
D3426	PBENZ_HYDROXYL	
D3427	DYSFC	
D3428	TIGR00286	
D3429	LIVCS	
D3430	SPORE_COTS	
D3431	THIP	
D3432	RPE3	
D3433	TDT	
D3434	ASP_4_DECARBOX	
D3435	CIRC_KAIB	
D3436	TIGR00304	
D3437	DUF1752	
D3438	SPORE_YTVI	
D3439	ISDH_HARA	
D3440	GLDL_GLIDING	
D3441	LYSX_ARCH	
D3442	ALT_F1F0_F0_B	
D3443	CYDB	
D3444	PEPCTERM_ROSEO	
D3445	YCCS	
D3446	3A0109S03R	
D3447	HI0074	
D3448	FTCD	
D3449	2A0604S01	
D3450	LIC	
D3451	TYPE_II_GSPD	
D3452	FATC	
D3453	SPORE_YLMC_YMXH	
D3454	YHGI_GNTY	
D3455	FTSL_BROAD	
D3456	TAPE_MEAS_LAM_C	
D3457	HPNW_PROPOSED	
D3458	RPOA	
D3459	2A0309	
D3460	NIFX	
D3461	VI_MINOR_1	
D3462	PTA	
D3463	YMDA_YTGF	
D3464	SFUA	
D3465	PDXJ	
D3466	STAPH_TAND_HYPO	
D3467	4HYDROXCOARED	
D3468	TIGR00452	
D3469	TIGR00052	
D3470	CAS_GSU0053	
D3471	CH4_NH3MON_OX_B	
D3472	BAC_FLAV_CT_M	
D3473	UNDEC_PP_BACA	
D3474	TIGR00740	
D3475	CAS3_HD	
D3476	THIW	
D3477	G6PI_ARCH	
D3478	TIGR00093	
D3479	2A58	
D3480	NHPM_MICRO_HLYD	
D3481	MNMC_CTERM	
D3482	TRBB_P	
D3483	TRBB	
D3484	HSDR	
D3485	GSHA_CYANO	
D3486	NARG	
D3487	MTU_EFFLUX	
D3488	APRA	
D3489	PLANCTO_DOM_1	
D3490	ARSC_RELATED	
D3491	LANTI_PERM_MUTE	
D3492	SPORE_SIGI	
D3493	PTS_I_FAM	
D3494	TIGR00023	
D3495	MUTY	
D3496	NUC153	
D3497	ZF-TRM13_CCCH	
D3498	YL1_C	
D3499	DFDF	
D3500	TREHALASE_CA-BI	
D3501	TIGR02710	
D3502	BACTERIOCIN_ACC	
D3503	STE5	
D3504	CHP_TIGR02217	
D3505	P_FRUCT_ADP	
D3506	PAAC-3OHACCOADH	
D3507	MMCOA_MUT_BETA	
D3508	DESULF_FES4	
D3509	TIGR00701	
D3510	HEQRO_PERM_3TM	
D3511	XPRTASE	
D3512	NICKEL_NIKB	
D3513	AHPD_DOM	
D3514	COMF	
D3515	SIG70-CYANORPOD	
D3516	LCRE	
D3517	FLIZ	
D3518	BCCT	
D3519	XYLOSE_ISOM_A	
D3520	SPORE_YABQ	
D3521	TYPE_III_YSCE	
D3522	TIGR02757	
D3523	P_ACNES_RR	
D3524	TIGR02285	
D3525	BACT_IMMUN_7TM	
D3526	TIGR00370	
D3527	VIRB9	
D3528	CARR_DOM_SF	
D3529	MURD	
D3530	YXEA_FAM	
D3531	SIG-70_GVS1	
D3532	SEPS	
D3533	GREA	
D3534	MENC_GAMMA/GM+	
D3535	TIGR02453	
D3536	CAS_CSD1	
D3537	FLHA	
D3538	NHAD	
D3539	PHAGE_REP_ORG_N	
D3540	LOLCE	
D3541	PF_UNCHAR_267	
D3542	2A0120	
D3543	NDP-SUGDHASE	
D3544	TIGR02600	
D3545	SA_TANDEM_LIPO	
D3546	METHAN_MARK_11	
D3547	FLHB_REL_III	
D3548	HAD_TYPE_II	
D3549	PRC	
D3550	SPORE_0_A	
D3551	L18_BACT	
D3552	RR_PLUS_RPT_1	
D3553	F420_MSMEG_2256	
D3554	EF-1_BETA_ACID	
D3555	SED5P	
D3556	HYPA	
D3557	TIGR00743	
D3558	PILUS_CPAB	
D3559	8A0101	
D3560	TIGR00288	
D3561	CM_ARCHAEAL	
D3562	BCHD-CHLD	
D3563	XSEB	
D3564	TIGR03663	
D3565	DUF3639	
D3566	ZF-U11-48K	
D3567	MFD	
D3568	DHAK_REG	
D3569	FYDLN_ACID	
D3570	ANCH_RPT_WALL	
D3571	PAND	
D3572	CMD-LIKE	
D3573	CXXCG_CXXCG_HTH	
D3574	RFAE_DOM_I	
D3575	3A0103S03R	
D3576	NOD_PAND_PYR	
D3577	MUG	
D3578	III_NEEDLE	
D3579	BISC_FAM	
D3580	ANFK_NITROG	
D3581	CDP_4_6_DHTASE	
D3582	IOR_ALPHA	
D3583	PHENYL_P_GAMMA	
D3584	NUPC	
D3585	HFQ	
D3586	PAAX_TRNS_REG	
D3587	INTEG_TIGR01906	
D3588	TIGR03503	
D3589	COBS	
D3590	6_PYR_PTER_REL	
D3591	WBUX	
D3592	TIGR02611	
D3593	TRBL_P	
D3594	DCTP_DEAM	
D3595	TRP_DIMET_ALLYL	
D3596	GLU_CYS_LIGASE	
D3597	DGQHR	
D3598	SE_DEP_MOLYB_1	
D3599	RNASET	
D3600	TIGR02677	
D3601	PY-REPT-46	
D3602	HYP_HSER_KINASE	
D3603	PHAGE_REL_NUC	
D3604	YSCR	
D3605	TIGR00247	
D3606	TATC-ARCH	
D3607	ASSEMBLY_YFGL	
D3608	SDA_MONO	
D3609	PSAB	
D3610	HGPRTASE	
D3611	SIG70_FAMX2	
D3612	AUTOPHAGY_CTERM	
D3613	WHI5	
D3614	RIBOSOMAL_L41	
D3615	SHUGOSHIN_C	
D3616	2A6301S02	
D3617	DAM	
D3618	CYTO_C552_HCOOH	
D3619	UREA_T_URTC_ARC	
D3620	SPORE_II_D	
D3621	MALONATE_MADL	
D3622	VNFG_NITROG	
D3623	SPORE_II_GA	
D3624	PSEG	
D3625	TIGR00048	
D3626	ADM_REL	
D3627	ICE_TRAI_PFLUOR	
D3628	SPORE_SIGH	
D3629	ANFO_NITROG	
D3630	THIS	
D3631	PHAGESHOCK_PSPG	
D3632	SUFB	
D3633	SPORE_YQFD	
D3634	SIGX5	
D3635	TIGR03809	
D3636	TIGR03034	
D3637	PHNP	
D3638	TIGR02099	
D3639	TIGR00294	
D3640	NUOI	
D3641	CXXU_SELWTH	
D3642	DRRB	
D3643	NDH_I_L	
D3644	METHAN_MARK_15	
D3645	NICKEL_NIKA	
D3646	HETEROCYST_DEVB	
D3647	RIFIN	
D3648	CELLULLOSE_BCSF	
D3649	OCIN_TIGR03798	
D3650	TRPR	
D3651	POLY_P_AMP_TRNS	
D3652	CBTB	
D3653	PS_II_PSBQ_BACT	
D3654	A_THAL_3526	
D3655	SPPA_DOM	
D3656	YCFN_THIK	
D3657	PBP_1C	
D3658	TIGR00284	
D3659	TRAF_TI	
D3660	COBT_DBIPRT	
D3661	LEADER_CPA1	
D3662	DUF348	
D3663	LANTI_PERM_MUTG	
D3664	RPOH_PROTEO	
D3665	ACC_SEC_Y2	
D3666	TIGR00255	
D3667	SPORE_II_AA	
D3668	PHN_DUF6	
D3669	MEND	
D3670	POLA	
D3671	MTAA_CMUA	
D3672	TIGR02096	
D3673	HI0065_YJEE	
D3674	LP_	
D3675	HYP_HI0043	
D3676	DIAMPROPI_NH3LY	
D3677	PORTAL_PBSX	
D3678	OMP_MTRB_PIOB	
D3679	A118_PUT_PORTAL	
D3680	FIB_SUCC_MAJOR	
D3681	3A0501S07	
D3682	PTS_IIC_FRUCTO	
D3683	PHOTO_ALPH_CHP1	
D3684	YVYF	
D3685	CAS1_ECOLI	
D3686	CELLULOSE_YHJQ	
D3687	16S_RIMM	
D3688	CAS1_YPEST	
D3689	VI_CHP_7	
D3690	TYR_PHENOL_LY	
D3691	ARG_ORNITH_ANTI	
D3692	RNASEEG	
D3693	PEPCASE_ARCH	
D3694	SPORE_DPAB	
D3695	CAS_HTH	
D3696	GLRX_ARCH	
D3697	RNFB	
D3698	PHAP_BMEG	
D3699	BIOW	
D3700	RUVC	
D3701	REXB_RECOMB	
D3702	PHNV	
D3703	SDA_BETA	
D3704	SASP_TLP	
D3705	SUCR_P_SYN_N	
D3706	RNR_ANAER_BDELL	
D3707	TIGR02270	
D3708	TIGR02450	
D3709	TAT_SIGNAL_SEQ	
D3710	COBB	
D3711	SIGZ	
D3712	RUMP_HXLB	
D3713	SPORE_IV_A	
D3714	CONJ_TIGR03758	
D3715	HOLIN_PHILC3	
D3716	TIGR00364	
D3717	PGM_BPD_IND	
D3718	TIGR03546	
D3719	TONB-COPPER	
D3720	COBZ_N-TERM	
D3721	YECD_YERC	
D3722	PULLUL_STRCH	
D3723	SRTB_SIG_NPQTN	
D3724	TSPASET_TENG_N	
D3725	THRB_ALT	
D3726	NIFH	
D3727	HOLIN_LLH	
D3728	EF_0837	
D3729	2A0307_GADC	
D3730	CAS_CT1978	
D3731	GAPDH-II_ARCHAE	
D3732	YRBI-PHOSPHATAS	
D3733	ADDB_GPOS	
D3734	MALONATE_DELTA	
D3735	ALTF1_A	
D3736	RNASE_H_YQGF	
D3737	MYCOTHIOL_MSHB	
D3738	SUFR_CYANO	
D3739	PFL2-3	
D3740	MIAB-LIKE-B	
D3741	TRAC-F-TYPE	
D3742	EUKARYOTIC_PROTEASES	
D3743	MRAY	
D3744	ICE_PFL4669	
D3745	MOB_MYST_A	
D3746	CYSD	
D3747	ALT_F1F0_F1_EPS	
D3748	SPORE_SIGG	
D3749	ABC_MOXJ	
D3750	EUTP	
D3751	CAS_DEVS	
D3752	SULFOLOB_CBSB	
D3753	EIIBC-GUT	
D3754	NUOG	
D3755	8TM_EPSH	
D3756	TRAW	
D3757	SECE_BACT	
D3758	TIGR00089	
D3759	SPORE_SIGF	
D3760	FUM_AC_ACETASE	
D3761	RECO	
D3762	ICE_RAQPRD	
D3763	HIRA_B	
D3764	FRHB	
D3765	PIMT	
D3766	DLTC	
D3767	MOAA_ARCHAEAL	
D3768	STEVOR	
D3769	UTASE_GLND	
D3770	NIRD_ASSIM_SML	
D3771	PROTOCAT_PCAD	
D3772	PROTEASE_DEGS	
D3773	SPORE_III_AG	
D3774	HEMN	
D3775	SPORE_III_D	
D3776	ZF_HD_PROT_N	
D3777	ECTOINE_EUTC	
D3778	MAUM_NAPG	
D3779	XAPX	
D3780	A_THAL_3678	
D3781	VNFD	
D3782	PSEH	
D3783	EUT_HYP	
D3784	THIA_YUAJ	
D3785	RPT_CSMH	
D3786	NA_SYMPORT_SM	
D3787	SPORE_II_P	
D3788	TIGR02687	
D3789	NQRD	
D3790	RNR_ACTIV_NRDG3	
D3791	MTRA	
D3792	COBQ	
D3793	HOLIN_BLYA	
D3794	SULFOPYRU_ALPH	
D3795	ATP_SYNT_B	
D3796	LSM_INTERACT	
D3797	DUF2432	
D3798	FES	
D3799	PFLA	
D3800	ONE_C_DEHYD_C	
D3801	PST-A	
D3802	GSU_C4XC__C2XCH	
D3803	APCB	
D3804	ACC_ESTER	
D3805	PEP_EXOSORT	
D3806	LP_HNG_HEL_ABRB	
D3807	ANTI_SIG_CHRR	
D3808	HPNN	
D3809	RESTRICT_ALW26I	
D3810	HPAI	
D3811	HPAB-2	
D3812	TORA	
D3813	PROPIONATE_PRPR	
D3814	HOLIN_SPP1	
D3815	MALONATE_BETA	
D3816	F1F0_CHP_2	
D3817	P_FAL_TIGR01639	
D3818	MOLYB_MOBA	
D3819	CAS_AF1879	
D3820	PTS-II-ABC-BETA	
D3821	PLANCTO_DOM_2	
D3822	OSMO_MPG_PHOS	
D3823	PPHN_PYRUV_HYD	
D3824	TATC	
D3825	PA_COA_OXY1	
D3826	TUNGSTATE_WTPA	
D3827	DSBE	
D3828	HYDROG_PROT	
D3829	UIM	
D3830	HPNM	
D3831	INTEIN_NTERM	
D3832	PHAGE_P_LOOP	
D3833	PPSR-CRTJ	
D3834	YAJC	
D3835	DPOR_BCHL	
D3836	ACCA	
D3837	TREHALOS_R_ECOL	
D3838	PYRIDOX_MJ0158	
D3839	EYA-CONS_DOMAIN	
D3840	SMPB	
D3841	BAC_FLAV_CT_K	
D3842	FORMATE_TAT	
D3843	PARTITION_REPB	
D3844	PHOSPHATE_PSTC	
D3845	DAPB_PLANT	
D3846	TYPE_III_SSAH	
D3847	DPRA	
D3848	UREA_ABC_URTA	
D3849	SULFO_CYANIN	
D3850	BEXC_CTRB_KPSE	
D3851	CO_DH_CATA	
D3852	ACTII	
D3853	EII-SOR	
D3854	EXCISE	
D3855	BGL	
D3856	CAS_CAS5D	
D3857	PORTAL_HK97	
D3858	ISCR	
D3859	ARCC	
D3860	PMEV_KIN_ANIM	
D3861	NPDG	
D3862	BETA_RPT_YVTN	
D3863	PPK2_REL_1	
D3864	PS_I_PSAC	
D3865	PILT_FAM	
D3866	IQ	
D3867	GRAB	
D3868	MONO_PEP_TRSGLY	
D3869	SELA	
D3870	PHAGE_LAM_T	
D3871	PHOU_FULL	
D3872	HFLC	
D3873	YEIP	
D3874	GYRA	
D3875	RPIB	
D3876	ARCH_PEF_CTERM	
D3877	TIGR00043	
D3878	SORTASE_SRTB	
D3879	ECTOINE_ECTA	
D3880	VSR	
D3881	SPORE_YTEA	
D3882	VI_CHP_5	
D3883	LRRCAP	
D3884	PEPCTERM_CAAX	
D3885	LIPID_A_HTRB	
D3886	C20_METHYL_CRTF	
D3887	SPO_II_M	
D3888	3A0901S05TIC20	
D3889	CIRC_OCIN_UBER	
D3890	CYTB-HYDOGENASE	
D3891	CAS4	
D3892	TRAK_FTYPE	
D3893	PHAGESHOCK_PSPC	
D3894	OUTER_YHBN_LPTA	
D3895	COAD_PREV_KDTB	
D3896	TIGR00373	
D3897	MIAB-METHIOLASE	
D3898	PHAGE_DNAB	
D3899	ARCH_COMA	
D3900	DMSO_DMSB	
D3901	PILUS_MSHL	
D3902	CONJ_TIGR03755	
D3903	MALONATE_GAMMA	
D3904	L_RHAM_ISO_RHIZ	
D3905	YIR-BIR-CIR_PLA	
D3906	PLASMID_TRAJ	
D3907	DOC_PARTNER	
D3908	MO_ABC_PORTER	
D3909	C4_TRAR_PROTEO	
D3910	COB_COM_SS_B	
D3911	MUCO_DELTA	
D3912	FRUA	
D3913	SULA	
D3914	OSMO_MPGSYNTH	
D3915	NSPC	
D3916	HPND	
D3917	TIGR00046	
D3918	YDAH	
D3919	RIB_ALPHA	
D3920	CAS1_NMENI	
D3921	METHAN_MARK_12	
D3922	PUHA	
D3923	VI_ZYME	
D3924	TMAO_TORE	
D3925	RMLD	
D3926	MURF	
D3927	OBG_CGTA_EXTEN	
D3928	FORMATE-DH-ALPH	
D3929	PS_II_PSBZ	
D3930	SPORELYASE	
D3931	TRMD	
D3932	PURR_BSUB	
D3933	PLASMOD_DOM_1	
D3934	YFHB_G-PROTEO	
D3935	MTRH	
D3936	NDH_I_M	
D3937	TIGR00659	
D3938	SPORE_YQFC	
D3939	TREHALOS_R_BSUB	
D3940	GNTP	
D3941	POSTSET	
D3942	HAP4_HAP_BIND	
D3943	AFT1_OSA	
D3944	UHCUDC	
D3945	TAT_SUBSTR_1	
D3946	PEPTIDASE-T	
D3947	RPE1	
D3948	FLIQ	
D3949	DEOD	
D3950	TIGR00266	
D3951	HPAR	
D3952	FDHALPHA-LIKE	
D3953	SOXR	
D3954	HPNC	
D3955	SLP	
D3956	TIGR01244	
D3957	SIG70_FAMX1	
D3958	RV3369	
D3959	F420_COFG	
D3960	KXYKXGKXW	
D3961	SIG-70_PLANCTO1	
D3962	SPORE_YKWD	
D3963	FLHB_REL	
D3964	CYANO_FES_CHP	
D3965	PYST-A	
D3966	GLDG	
D3967	NTRB	
D3968	ACEE	
D3969	PFAD_FAM	
D3970	SORTASE_FAM	
D3971	VI_RHS_VGR	
D3972	CAS_TM1802	
D3973	TIGR02271	
D3974	FRUCT_SUCRO_REP	
D3975	FLAGELL_FLGJ	
D3976	RUTG	
D3977	HAD-IG-NCLTIDSE	
D3978	TIGR00273	
D3979	ACC_SEC_ASP2	
D3980	UDG_FAM4	
D3981	RV2061_F420	
D3982	MARINE_SRT_TARG	
D3983	COME	
D3984	STABL_TIGR02574	
D3985	BENZO_BOXC	
D3986	CPW_WPC	
D3987	ABC_PERI_MOXJ_2	
D3988	DMSO_RED_II_CHA	
D3989	GLDH_LIPO	
D3990	CAS_RAMP_CMR4	
D3991	PS_II_C550	
D3992	CCOP	
D3993	LYSIDINE_TILS_C	
D3994	SPORE_YHBH	
D3995	INTEIN_CTERM	
D3996	INFA	
D3997	SPORE_BOFA	
D3998	PTBA	
D3999	RPE5	
D4000	SPORE_III_AE	
D4001	SUCRSPSYN_PLN	
D4002	HOMEO_ZF_HD	
D4003	ALA_DH_ARCH	
D4004	NEAR_NOT_GCVH	
D4005	F420_RV3520C	
D4006	PYRO_PDASE	
D4007	LUCIF_BA3436	
D4008	ECBF-BCBF	
D4009	RHAT	
D4010	PQQ_PQQD	
D4011	TOLR	
D4012	RHAMNU_1P_ALD	
D4013	CUER	
D4014	CYD_OPER_YBGE	
D4015	GSHA_FERROOX	
D4016	CBTA	
D4017	YSCI_HRPB_DOM	
D4018	TRP_5_MONOOX	
D4019	F420_MSMEG_4141	
D4020	UXUA	
D4021	POMP_REPEAT	
D4022	HOLIN_LAMBDA	
D4023	BUTYR_KINASE	
D4024	METHAN_MARK_6	
D4025	PURO_ARCH	
D4026	SPORE_YLBJ	
D4027	SPO_YUNB	
D4028	TFX	
D4029	EIIA-MAN	
D4030	MAZG	
D4031	CM_MONO_GRMPOS	
D4032	EPSF	
D4033	LRP1_CTERM	
D4034	OXALATE_FRC	
D4035	DAPA	
D4036	CYCNUCDIESTASE	
D4037	YGIT_FINGER	
D4038	TRES_CTERM	
D4039	CXXC_CXXC_SSSS	
D4040	CCS	
D4041	HDXY_ISOURATE	
D4042	TOP6B	
D4043	RPOD_CTERM	
D4044	PYRU_PHOS_DIKIN	
D4045	TAURINE_ABC_BND	
D4046	SERC_2	
D4047	MYCOTHIOL_MSHA	
D4048	DND_ASSOC_2	
D4049	MENA_SCO4550	
D4050	METHAN_MARK_16	
D4051	HCACC	
D4052	CAS_CAS5H	
D4053	BCHX	
D4054	TIGR00251	
D4055	HYDANTASE	
D4056	FLAV_RNR	
D4057	RECR	
D4058	PDXA	
D4059	DELTA_60_RPT	
D4060	HPAI-NOT-DAPA	
D4061	FUT_NUCASE	
D4062	CSPD	
D4063	ARGR_WHOLE	
D4064	LISTE_LIPO_26	
D4065	DSRB	
D4066	NUOD	
D4067	BCHE	
D4068	LACG	
D4069	TATAE	
D4070	4CYS_CYTOCHR	
D4071	CAS1_HMARI	
D4072	PRTRC_B	
D4073	PORD_KORD	
D4074	VI_CHP_6	
D4075	NDHI	
D4076	MOAB_PROTEO	
D4077	ARCSN_TRNA_TGT	
D4078	EF_0831	
D4079	NAPC_NIRT	
D4080	DNSTRM_HI1420	
D4081	FLGC	
D4082	MODA	
D4083	DFX_RBO	
D4084	AGAZ_GATZ	
D4085	MYCO_ARTH_VIR_N	
D4086	TIGR03643	
D4087	TYR_3_MONOOX	
D4088	PHYCOCY_ALPHA	
D4089	QOXC	
D4090	ECTOINE_EHUD	
D4091	LLM_2I7G	
D4092	BETA	
D4093	COUPLE_HIPB	
D4094	PS_I_PSAM	
D4095	CAS_CAS5P	
D4096	RUBISCO_III	
D4097	HYPE	
D4098	CITD	
D4099	RELB_DINJ	
D4100	GLYCO_ACCESS_1	
D4101	PCAJ_SCOB_FAM	
D4102	DSDC	
D4103	ARCH_FLAG_NTERM	
D4104	GALT_2	
D4105	PHI3626_GP14_N	
D4106	GATC_REL	
D4107	SPORE_V_AD	
D4108	EF_0829	
D4109	DND_ASSOC_1	
D4110	BRANCHED_PTB	
D4111	PS_II_PSBV2	
D4112	CM_P_1	
D4113	THIH	
D4114	MOTA1	
D4115	SXT_TRAD	
D4116	STREP_PIL_RPT	
D4117	BICUPIN_OXALIC	
D4118	POTASS_KDPF	
D4119	RNFE	
D4120	ECA_WECA	
D4121	MUTH_TIGR	
D4122	CHP_HNE_0200	
D4123	HESB_REL_SELENO	
D4124	PHR2	
D4125	TRYPANO_RHS	
D4126	FLG_NEW	
D4127	HPNK	
D4128	PEPCTERM_FEMAB	
D4129	BACTERIOCIN_SIG	
D4130	FIMV_CORE	
D4131	PHA_SYNTH_III_C	
D4132	HRCV	
D4133	FKBH	
D4134	AHPD	
D4135	TMPT_SE_TE	
D4136	PHASIN_3	
D4137	TIGR02444	
D4138	PSEUDOAZURIN	
D4139	HPAD	
D4140	CHLORIN-ENZ	
D4141	HPR-SER	
D4142	POLC	
D4143	PSEF	
D4144	FLIQ_REL_III	
D4145	HISB_NTERM	
D4146	PHAGE_TIGR01671	
D4147	CAA3_CTAG	
D4148	SELA_REL	
D4149	ABLA_LIKE_1	
D4150	NAPF	
D4151	DECARB_PCAC	
D4152	EAGR_BOX	
D4153	PHNE	
D4154	SPORE_SIGMAK	
D4155	COBF	
D4156	TYR_2_3_MUTASE	
D4157	QUEF-II	
D4158	ACC_DEAM	
D4159	UPSTRM_HI1419	
D4160	NA_K_ATPASE_BET	
D4161	LCRG_PCRG	
D4162	PHNS2	
D4163	GVPC_CYAN_RPT	
D4164	MERR	
D4165	PENTA_MXKDX	
D4166	PUCE	
D4167	REDOX_DISULF_2	
D4168	SASP_GAMMA	
D4169	TIGR03252	
D4170	NUOB_FAM	
D4171	METHAN_MARK_14	
D4172	PUPYLATE_CTERM	
D4173	GMHA	
D4174	YOKU_NEAR_ABLA	
D4175	INTEGRASE_GRON	
D4176	HEPTSYL_TRN_II	
D4177	SPORE_III_AD	
D4178	VIRAL_PPASE	
D4179	CBB3_Q_EPSI	
D4180	CAS3_YERSINIA	
D4181	ACSF	
D4182	NDHF3_CO2	
D4183	HIMA	
D4184	CITE	
D4185	SOXD	
D4186	CYT_NIT_NRFF	
D4187	TIGR00423	
D4188	SRTB_SIG_QVPTGV	
D4189	NRDD	
D4190	OXIDO_GRP_1	
D4191	CAS_CSF1	
D4192	TNAC_LEADER	
D4193	PYST-D	
D4194	PPISOM_GLDI	
D4195	MARINE_SORT_HK	
D4196	AMICYANIN	
D4197	PEPT_DEFORMYL	
D4198	PQQ_SYN_PQQB	
