# Supplementary material for: Reconstituting protein interaction networks using parameter-dependent domain-domain interactions
Source: BMC Bioinformatics. 2013 May 7;14:154. doi: 10.1186/1471-2105-14-154 (PMC3660195; doi:10.1186/1471-2105-14-154)
Supplement: Additional file 1 — Merged annotation. This file contains lists of new protein-domain annotations and lists that map new domain labels onto the domain labels used in the original annotation databases. [file 1471-2105-14-154-S1.zip › 6uq.txt]

Q0045	D2
Q0045	D224
Q0045	D231
Q0045	D28
Q0050	D120
Q0050	D2
Q0050	D2172
Q0050	D231
Q0050	D28
Q0050	D3083
Q0055	D120
Q0055	D2
Q0055	D2172
Q0055	D224
Q0055	D231
Q0055	D2662
Q0055	D2722
Q0055	D28
Q0055	D3083
Q0060	D1751
Q0060	D2
Q0060	D224
Q0060	D231
Q0060	D28
Q0060	D360
Q0065	D1751
Q0065	D1834
Q0065	D2
Q0065	D224
Q0065	D231
Q0065	D28
Q0065	D360
Q0070	D2
Q0070	D2116
Q0070	D224
Q0070	D231
Q0070	D2722
Q0070	D28
Q0070	D360
Q0075	D1751
Q0075	D360
Q0080	D2
Q0080	D3210
Q0085	D2
Q0085	D3711
Q0085	D690
Q0105	D2
Q0105	D264
Q0110	D2
Q0110	D2116
Q0110	D264
Q0110	D360
Q0115	D1751
Q0115	D2
Q0115	D264
Q0115	D360
Q0120	D1751
Q0120	D1834
Q0120	D2
Q0120	D264
Q0120	D360
Q0130	D2
Q0130	D706
Q0140	D1427
Q0140	D2736
Q0140	D440
Q0160	D2116
Q0160	D360
Q0250	D2
Q0250	D232
Q0250	D29
Q0255	D1751
Q0255	D3325
Q0255	D360
Q0275	D2
Q0275	D2142
Q0275	D30
Q0275	D4100
Q0275	D706
R0010W	D2093
R0010W	D987
R0020C	D1502
YAL001C	D3012
YAL002W	D148
YAL002W	D280
YAL002W	D3124
YAL002W	D4034
YAL003W	D2
YAL003W	D3476
YAL003W	D48
YAL005C	D1161
YAL005C	D1254
YAL005C	D1857
YAL005C	D1958
YAL005C	D2
YAL005C	D2348
YAL005C	D254
YAL005C	D3125
YAL005C	D4040
YAL007C	D2
YAL007C	D2055
YAL007C	D2692
YAL008W	D2
YAL008W	D3139
YAL009W	D1986
YAL009W	D2
YAL010C	D1744
YAL011W	D2
YAL012W	D1326
YAL012W	D1415
YAL012W	D1857
YAL012W	D2229
YAL012W	D252
YAL012W	D362
YAL012W	D7
YAL013W	D1620
YAL013W	D2
YAL013W	D221
YAL014C	D2
YAL014C	D816
YAL015C	D1021
YAL015C	D169
YAL015C	D2
YAL015C	D2181
YAL015C	D3439
YAL015C	D3902
YAL015C	D545
YAL016W	D3654
YAL016W	D4042
YAL016W	D97
YAL017W	D108
YAL017W	D1535
YAL017W	D2667
YAL018C	D2
YAL019W	D1333
YAL019W	D2
YAL019W	D3691
YAL019W	D3858
YAL020C	D586
YAL021C	D180
YAL021C	D600
YAL022C	D2
YAL023C	D1779
YAL023C	D2
YAL023C	D672
YAL024C	D2
YAL024C	D2357
YAL024C	D653
YAL025C	D2707
YAL025C	D2738
YAL026C	D1915
YAL026C	D2
YAL026C	D3244
YAL026C	D3475
YAL027W	D1800
YAL027W	D3725
YAL028W	D2
YAL028W	D259
YAL029C	D1036
YAL029C	D1458
YAL029C	D187
YAL029C	D2
YAL029C	D2678
YAL029C	D289
YAL029C	D3054
YAL029C	D3430
YAL029C	D3757
YAL029C	D3820
YAL029C	D3852
YAL029C	D3901
YAL029C	D4007
YAL029C	D4035
YAL030W	D2
YAL030W	D2818
YAL030W	D816
YAL031C	D2
YAL032C	D2
YAL032C	D2263
YAL033W	D730
YAL034C	D797
YAL034W-A	D2
YAL034W-A	D2406
YAL035W	D1250
YAL035W	D2
YAL035W	D988
YAL036C	D1072
YAL036C	D1369
YAL036C	D1618
YAL036C	D2
YAL036C	D999
YAL037W	D320
YAL038W	D107
YAL038W	D2917
YAL038W	D3752
YAL039C	D1759
YAL040C	D263
YAL040C	D2856
YAL041W	D105
YAL041W	D162
YAL041W	D1868
YAL041W	D839
YAL041W	D917
YAL042W	D1745
YAL042W	D2
YAL043C	D1739
YAL044C	D20
YAL044C	D357
YAL044W-A	D849
YAL046C	D849
YAL047C	D2
YAL047C	D3016
YAL048C	D2
YAL048C	D2088
YAL049C	D41
YAL051W	D1061
YAL051W	D152
YAL051W	D3536
YAL053W	D2
YAL054C	D112
YAL054C	D1150
YAL054C	D1247
YAL054C	D1393
YAL054C	D2
YAL054C	D2827
YAL055W	D2
YAL056W	D1596
YAL058W	D2
YAL058W	D656
YAL060W	D1388
YAL060W	D1428
YAL060W	D1457
YAL060W	D1517
YAL060W	D1527
YAL060W	D3880
YAL060W	D5
YAL061W	D1428
YAL061W	D1457
YAL061W	D1517
YAL061W	D1527
YAL061W	D2
YAL061W	D5
YAL061W	D844
YAL062W	D444
YAL062W	D5
YAL063C	D1105
YAL063C	D2
YAL063C	D3815
YAL063C	D8
YAL064C-A	D8
YAL064W-B	D2
YAL065C	D2
YAL067C	D1546
YAL067C	D2
YAL067C	D2765
YAL067C	D62
YAL067C	D979
YAL068C	D2631
YAR002C-A	D2
YAR002C-A	D2055
YAR003W	D280
YAR007C	D2
YAR007C	D370
YAR007C	D725
YAR008W	D2020
YAR008W	D815
YAR009C	D120
YAR009C	D125
YAR010C	D2714
YAR014C	D573
YAR015W	D2079
YAR015W	D437
YAR018C	D108
YAR018C	D2
YAR019C	D108
YAR020C	D2
YAR020C	D2631
YAR020C	D3761
YAR020C	D3812
YAR023C	D1624
YAR023C	D2
YAR027W	D1624
YAR027W	D2
YAR028W	D1624
YAR028W	D2
YAR029W	D1624
YAR031W	D1624
YAR031W	D2
YAR033W	D1624
YAR033W	D2
YAR035W	D556
YAR042W	D105
YAR042W	D2
YAR042W	D3576
YAR042W	D420
YAR042W	D538
YAR042W	D581
YAR042W	D687
YAR050W	D1105
YAR050W	D2
YAR050W	D3815
YAR050W	D3855
YAR050W	D8
YAR071W	D1655
YAR071W	D4051
YAR071W	D99
YBL001C	D2693
YBL001C	D2724
YBL001C	D2786
YBL002W	D176
YBL003C	D176
YBL004W	D156
YBL004W	D2
YBL004W	D2388
YBL004W	D3884
YBL004W	D571
YBL004W	D585
YBL005W	D1061
YBL005W	D152
YBL005W	D2
YBL005W	D3314
YBL005W-A	D2714
YBL005W-B	D120
YBL005W-B	D125
YBL005W-B	D2714
YBL006C	D2695
YBL007C	D2
YBL007C	D2348
YBL007C	D2997
YBL007C	D3749
YBL007C	D573
YBL008W	D1793
YBL008W	D2228
YBL008W	D280
YBL008W	D3701
YBL009W	D108
YBL009W	D2606
YBL009W	D279
YBL010C	D1714
YBL011W	D1869
YBL011W	D2
YBL011W	D347
YBL011W	D501
YBL013W	D1959
YBL013W	D269
YBL014C	D1122
YBL014C	D3883
YBL015W	D1228
YBL015W	D647
YBL016W	D108
YBL016W	D1850
YBL017C	D1041
YBL017C	D1079
YBL017C	D1082
YBL017C	D1114
YBL017C	D1535
YBL017C	D2
YBL017C	D2345
YBL017C	D3882
YBL018C	D2453
YBL019W	D180
YBL019W	D3230
YBL020W	D1191
YBL020W	D2
YBL021C	D133
YBL021C	D3039
YBL022C	D1276
YBL022C	D1467
YBL022C	D1474
YBL022C	D1477
YBL022C	D2
YBL022C	D2159
YBL022C	D267
YBL022C	D3362
YBL023C	D1794
YBL023C	D2
YBL023C	D2340
YBL023C	D905
YBL024W	D1924
YBL024W	D59
YBL024W	D605
YBL025W	D2554
YBL026W	D2
YBL027W	D2
YBL027W	D479
YBL028C	D2
YBL028C	D3239
YBL028C	D3393
YBL028C	D3428
YBL028C	D476
YBL030C	D2
YBL030C	D599
YBL032W	D2
YBL032W	D286
YBL032W	D385
YBL033C	D1050
YBL033C	D993
YBL034C	D1801
YBL034C	D2980
YBL034C	D592
YBL035C	D1643
YBL035C	D2
YBL035C	D454
YBL036C	D1777
YBL036C	D641
YBL036C	D94
YBL037W	D156
YBL037W	D2
YBL037W	D2538
YBL037W	D3698
YBL037W	D743
YBL038W	D295
YBL039C	D1190
YBL039C	D15
YBL039C	D247
YBL039C	D351
YBL039C	D355
YBL039C	D3985
YBL039W-B	D2
YBL040C	D2
YBL040C	D2323
YBL041W	D2122
YBL041W	D256
YBL042C	D1026
YBL042C	D1268
YBL042C	D2
YBL042C	D3954
YBL045C	D184
YBL046W	D1593
YBL047C	D141
YBL047C	D153
YBL047C	D2
YBL047C	D3681
YBL049W	D2726
YBL050W	D1197
YBL050W	D311
YBL051C	D2
YBL051C	D213
YBL051C	D3060
YBL052C	D2001
YBL052C	D68
YBL054W	D626
YBL055C	D1446
YBL055C	D613
YBL056W	D380
YBL057C	D115
YBL057C	D2
YBL058W	D507
YBL059C-A	D139
YBL059C-A	D3005
YBL059W	D2
YBL060W	D650
YBL061C	D1183
YBL061C	D903
YBL063W	D1036
YBL063W	D1458
YBL063W	D181
YBL063W	D1961
YBL063W	D2
YBL063W	D3227
YBL063W	D3382
YBL063W	D7
YBL064C	D1019
YBL064C	D307
YBL064C	D466
YBL064C	D66
YBL066C	D1061
YBL066C	D152
YBL066C	D2
YBL067C	D141
YBL067C	D387
YBL068W	D114
YBL068W	D1227
YBL069W	D1388
YBL069W	D1428
YBL069W	D1517
YBL069W	D5
YBL071W-A	D2672
YBL071W-A	D843
YBL072C	D1016
YBL074C	D1559
YBL075C	D1161
YBL075C	D1254
YBL075C	D1857
YBL075C	D1958
YBL075C	D254
YBL075C	D3125
YBL075C	D4040
YBL076C	D1148
YBL076C	D1344
YBL076C	D2
YBL078C	D1042
YBL078C	D2673
YBL078C	D3432
YBL079W	D1184
YBL079W	D575
YBL080C	D240
YBL081W	D1201
YBL081W	D1417
YBL081W	D440
YBL082C	D1410
YBL082C	D2
YBL084C	D1197
YBL084C	D1302
YBL084C	D1314
YBL084C	D311
YBL084C	D440
YBL085W	D105
YBL085W	D3623
YBL085W	D3749
YBL085W	D573
YBL085W	D830
YBL086C	D2068
YBL087C	D250
YBL088C	D1570
YBL088C	D2
YBL088C	D2269
YBL088C	D279
YBL088C	D334
YBL088C	D3402
YBL089W	D2
YBL090W	D1027
YBL091C	D262
YBL091C-A	D2
YBL091C-A	D88
YBL092W	D20
YBL092W	D757
YBL093C	D2044
YBL095W	D1044
YBL095W	D1045
YBL095W	D2841
YBL097W	D1120
YBL097W	D2
YBL097W	D3717
YBL098W	D1017
YBL098W	D1470
YBL098W	D3257
YBL098W	D3412
YBL098W	D3486
YBL098W	D38
YBL098W	D399
YBL098W	D404
YBL098W	D543
YBL099W	D2
YBL099W	D386
YBL100W-A	D2714
YBL100W-B	D120
YBL100W-B	D125
YBL100W-B	D2
YBL100W-B	D2714
YBL100W-B	D3268
YBL100W-B	D3929
YBL101C	D1613
YBL101C	D3663
YBL102W	D2
YBL102W	D2586
YBL103C	D2
YBL103C	D827
YBL104C	D280
YBL105C	D108
YBL105C	D2
YBL105C	D214
YBL105C	D23
YBL105C	D833
YBL106C	D1337
YBL106C	D280
YBL107C	D2333
YBL108C-A	D2631
YBL111C	D2
YBL111C	D536
YBL112C	D2
YBR001C	D3435
YBR001C	D560
YBR002C	D1887
YBR002C	D1925
YBR002C	D316
YBR003W	D1384
YBR003W	D361
YBR003W	D450
YBR004C	D1306
YBR004C	D2
YBR005W	D1378
YBR005W	D2
YBR005W	D232
YBR005W	D2607
YBR005W	D3484
YBR005W	D547
YBR006W	D1236
YBR006W	D233
YBR006W	D396
YBR006W	D6
YBR007C	D1183
YBR007C	D903
YBR008C	D2
YBR008C	D2448
YBR008C	D487
YBR008C	D979
YBR009C	D133
YBR009C	D176
YBR010W	D176
YBR011C	D670
YBR012W-A	D2714
YBR012W-B	D120
YBR012W-B	D125
YBR012W-B	D2714
YBR012W-B	D6
YBR014C	D137
YBR014C	D2
YBR014C	D241
YBR014C	D2823
YBR015C	D1602
YBR015C	D2
YBR015C	D445
YBR017C	D165
YBR017C	D585
YBR017C	D97
YBR018C	D270
YBR018C	D327
YBR019C	D1483
YBR019C	D1525
YBR019C	D1549
YBR019C	D1654
YBR019C	D274
YBR019C	D5
YBR019C	D597
YBR020W	D58
YBR021W	D1026
YBR021W	D1268
YBR021W	D2
YBR022W	D2241
YBR022W	D478
YBR023C	D2
YBR023C	D224
YBR023C	D2888
YBR023C	D319
YBR023C	D3729
YBR024W	D1019
YBR024W	D324
YBR024W	D66
YBR024W	D994
YBR025C	D1072
YBR025C	D1369
YBR025C	D1618
YBR025C	D2
YBR025C	D549
YBR025C	D999
YBR026C	D5
YBR028C	D108
YBR029C	D1508
YBR029C	D2
YBR030W	D1476
YBR030W	D2
YBR030W	D2072
YBR031W	D374
YBR033W	D1061
YBR033W	D152
YBR034C	D1579
YBR034C	D1698
YBR034C	D2
YBR034C	D2694
YBR034C	D2979
YBR034C	D3329
YBR034C	D3416
YBR034C	D446
YBR035C	D117
YBR036C	D2
YBR036C	D3805
YBR037C	D1019
YBR037C	D66
YBR037C	D994
YBR038W	D2
YBR038W	D2870
YBR038W	D319
YBR038W	D3792
YBR039W	D537
YBR040W	D2
YBR040W	D2024
YBR041W	D112
YBR041W	D1150
YBR041W	D1247
YBR041W	D1393
YBR041W	D2
YBR042C	D1869
YBR042C	D2
YBR042C	D347
YBR043C	D2
YBR043C	D3469
YBR043C	D487
YBR043C	D979
YBR044C	D65
YBR046C	D1388
YBR046C	D1428
YBR046C	D1457
YBR046C	D1517
YBR046C	D1527
YBR046C	D5
YBR046C	D64
YBR048W	D524
YBR049C	D3457
YBR049C	D3621
YBR049C	D626
YBR050C	D3386
YBR050C	D3951
YBR052C	D3422
YBR052C	D519
YBR053C	D893
YBR054W	D2
YBR054W	D26
YBR054W	D640
YBR055C	D2546
YBR055C	D3088
YBR055C	D311
YBR055C	D631
YBR056W	D19
YBR057C	D1697
YBR057C	D2
YBR058C	D141
YBR058C	D148
YBR058C	D387
YBR058C-A	D2
YBR058C-A	D548
YBR059C	D108
YBR059C	D2
YBR059C	D2191
YBR060C	D1462
YBR061C	D1696
YBR061C	D605
YBR061C	D673
YBR062C	D148
YBR063C	D3992
YBR066C	D151
YBR067C	D2631
YBR068C	D2
YBR068C	D219
YBR068C	D470
YBR069C	D2
YBR069C	D219
YBR069C	D470
YBR070C	D2
YBR070C	D2127
YBR072W	D505
YBR072W	D754
YBR072W	D773
YBR073W	D1333
YBR073W	D2
YBR073W	D225
YBR073W	D2792
YBR074W	D2
YBR074W	D98
YBR076W	D1772
YBR078W	D119
YBR078W	D2
YBR079C	D2
YBR079C	D812
YBR080C	D1276
YBR080C	D1458
YBR080C	D1467
YBR080C	D1474
YBR080C	D1477
YBR080C	D2
YBR080C	D3362
YBR081C	D2
YBR082C	D146
YBR083W	D2831
YBR083W	D949
YBR084C-A	D2
YBR084C-A	D479
YBR084W	D355
YBR084W	D3566
YBR084W	D362
YBR084W	D3853
YBR084W	D3914
YBR084W	D5
YBR084W	D978
YBR085W	D2
YBR085W	D599
YBR086C	D1240
YBR086C	D2
YBR087W	D1477
YBR087W	D2
YBR087W	D267
YBR087W	D2742
YBR088C	D189
YBR088C	D1910
YBR089C-A	D483
YBR090C	D2
YBR091C	D856
YBR092C	D99
YBR093C	D1655
YBR093C	D99
YBR094W	D1482
YBR094W	D2639
YBR094W	D862
YBR095C	D2
YBR095C	D2244
YBR095C	D3942
YBR096W	D1044
YBR097W	D108
YBR097W	D1850
YBR097W	D280
YBR097W	D3157
YBR097W	D97
YBR098W	D912
YBR101C	D1205
YBR101C	D2806
YBR102C	D1023
YBR102C	D105
YBR102C	D2
YBR102C	D2853
YBR102C	D51
YBR103W	D280
YBR103W	D3934
YBR103W	D965
YBR104W	D599
YBR105C	D1878
YBR106W	D2
YBR106W	D2084
YBR109C	D153
YBR109C	D2088
YBR109C	D284
YBR110W	D2
YBR110W	D63
YBR111C	D317
YBR111C	D3419
YBR111W-A	D2843
YBR112C	D1151
YBR112C	D1197
YBR112C	D1302
YBR112C	D2
YBR112C	D311
YBR114W	D1100
YBR114W	D1333
YBR114W	D148
YBR114W	D2
YBR115C	D112
YBR115C	D1150
YBR115C	D1247
YBR115C	D1393
YBR115C	D274
YBR115C	D3692
YBR115C	D3822
YBR115C	D5
YBR115C	D556
YBR115C	D565
YBR117C	D3222
YBR117C	D47
YBR118W	D2
YBR118W	D2623
YBR119W	D213
YBR121C	D2
YBR122C	D2511
YBR123C	D1444
YBR125C	D380
YBR126C	D2
YBR126C	D63
YBR127C	D2
YBR127C	D386
YBR127C	D4097
YBR128C	D2
YBR129C	D105
YBR130C	D2
YBR131W	D1131
YBR132C	D2
YBR132C	D219
YBR132C	D4026
YBR132C	D470
YBR133C	D1223
YBR133C	D1782
YBR135W	D182
YBR135W	D2
YBR135W	D2644
YBR135W	D2905
YBR136W	D1570
YBR136W	D3298
YBR136W	D334
YBR136W	D3402
YBR136W	D593
YBR136W	D933
YBR137W	D2370
YBR137W	D2458
YBR138C	D3088
YBR139W	D568
YBR140C	D214
YBR140C	D2273
YBR141C	D1976
YBR141C	D2346
YBR142W	D1028
YBR142W	D1350
YBR142W	D2
YBR142W	D249
YBR143C	D403
YBR145W	D1388
YBR145W	D1428
YBR145W	D1457
YBR145W	D1517
YBR145W	D1527
YBR145W	D1661
YBR145W	D5
YBR145W	D64
YBR146W	D2
YBR146W	D2398
YBR146W	D2429
YBR147W	D1746
YBR147W	D1784
YBR147W	D1863
YBR147W	D2
YBR147W	D2216
YBR147W	D3737
YBR148W	D2
YBR149W	D601
YBR150C	D1061
YBR150C	D152
YBR150C	D2
YBR151W	D510
YBR152W	D2
YBR153W	D3638
YBR153W	D473
YBR154C	D776
YBR154C	D831
YBR155W	D1151
YBR155W	D1197
YBR155W	D2
YBR155W	D311
YBR155W	D3549
YBR156C	D2
YBR156C	D3174
YBR158W	D1478
YBR158W	D600
YBR159W	D1218
YBR159W	D1225
YBR159W	D2
YBR159W	D5
YBR160W	D108
YBR160W	D1850
YBR161W	D2
YBR161W	D788
YBR162C	D1836
YBR162C	D2988
YBR162W-A	D2
YBR163W	D1297
YBR163W	D3681
YBR163W	D3797
YBR164C	D2
YBR166C	D1
YBR166C	D1017
YBR166C	D1716
YBR167C	D2487
YBR167C	D2632
YBR168W	D1373
YBR168W	D2
YBR168W	D2943
YBR168W	D3355
YBR169C	D1161
YBR169C	D2
YBR169C	D254
YBR169C	D3767
YBR170C	D199
YBR170C	D2
YBR170C	D983
YBR171W	D2
YBR171W	D2155
YBR172C	D2
YBR172C	D871
YBR173C	D2444
YBR175W	D2228
YBR175W	D280
YBR175W	D407
YBR176W	D103
YBR177C	D1640
YBR177C	D1905
YBR177C	D622
YBR179C	D168
YBR179C	D2
YBR179C	D3223
YBR179C	D4098
YBR180W	D1277
YBR180W	D2
YBR180W	D487
YBR180W	D62
YBR180W	D979
YBR181C	D2481
YBR182C	D517
YBR183W	D1671
YBR183W	D2
YBR185C	D1833
YBR186W	D1140
YBR186W	D1276
YBR186W	D1458
YBR186W	D1467
YBR186W	D1474
YBR186W	D2
YBR186W	D253
YBR186W	D2957
YBR186W	D3362
YBR186W	D3418
YBR186W	D3678
YBR186W	D3764
YBR187W	D1883
YBR187W	D2
YBR189W	D214
YBR191W	D298
YBR192W	D599
YBR193C	D2040
YBR193C	D2134
YBR195C	D1934
YBR195C	D280
YBR195C	D2962
YBR196C	D564
YBR196C-A	D2
YBR198C	D136
YBR198C	D280
YBR198C	D3830
YBR198C	D965
YBR199W	D2
YBR199W	D584
YBR200W	D439
YBR200W	D573
YBR200W	D839
YBR201C-A	D2
YBR201W	D1930
YBR201W	D2
YBR202W	D134
YBR202W	D1794
YBR202W	D2
YBR202W	D3206
YBR202W	D905
YBR204C	D1635
YBR204C	D622
YBR205W	D2
YBR205W	D584
YBR207W	D1341
YBR207W	D1346
YBR207W	D2
YBR208C	D1028
YBR208C	D1177
YBR208C	D1283
YBR208C	D182
YBR208C	D20
YBR208C	D2190
YBR208C	D25
YBR208C	D255
YBR208C	D283
YBR208C	D3430
YBR208C	D347
YBR208C	D3498
YBR208C	D3522
YBR208C	D4068
YBR208C	D508
YBR208C	D54
YBR208C	D551
YBR208C	D895
YBR208C	D909
YBR208C	D914
YBR210W	D2
YBR210W	D2473
YBR211C	D2
YBR211C	D3399
YBR212W	D1107
YBR212W	D1255
YBR212W	D2
YBR212W	D213
YBR212W	D424
YBR212W	D835
YBR213W	D2136
YBR213W	D2309
YBR213W	D2468
YBR214W	D2
YBR214W	D95
YBR215W	D1192
YBR215W	D3789
YBR216C	D1144
YBR217W	D809
YBR218C	D1028
YBR218C	D1283
YBR218C	D190
YBR218C	D20
YBR218C	D218
YBR218C	D2190
YBR218C	D25
YBR218C	D291
YBR218C	D3430
YBR218C	D3521
YBR219C	D2
YBR220C	D2
YBR220C	D2229
YBR220C	D62
YBR221C	D3904
YBR221C	D47
YBR222C	D112
YBR222C	D1150
YBR222C	D1247
YBR222C	D1393
YBR223C	D567
YBR225W	D2518
YBR227C	D1074
YBR227C	D1276
YBR227C	D1325
YBR227C	D1458
YBR227C	D1474
YBR227C	D1578
YBR227C	D2
YBR227C	D267
YBR227C	D3418
YBR227C	D3826
YBR228W	D824
YBR229C	D2210
YBR229C	D416
YBR231C	D2965
YBR233W	D1111
YBR233W	D286
YBR233W	D376
YBR233W	D385
YBR233W-A	D2
YBR233W-A	D2830
YBR234C	D280
YBR235W	D1084
YBR235W	D2
YBR235W	D3228
YBR235W	D3839
YBR235W	D470
YBR235W	D835
YBR236C	D186
YBR236C	D2
YBR237W	D1350
YBR237W	D1725
YBR237W	D2
YBR237W	D249
YBR237W	D4101
YBR239C	D1061
YBR239C	D152
YBR239C	D1535
YBR239C	D765
YBR240C	D1061
YBR240C	D152
YBR241C	D1201
YBR241C	D1277
YBR241C	D2
YBR241C	D248
YBR241C	D979
YBR242W	D178
YBR243C	D2
YBR243C	D358
YBR244W	D324
YBR244W	D466
YBR244W	D66
YBR245C	D1333
YBR245C	D165
YBR245C	D2
YBR245C	D3921
YBR245C	D4019
YBR245C	D504
YBR245C	D626
YBR245C	D747
YBR245C	D759
YBR246W	D280
YBR247C	D1536
YBR248C	D15
YBR248C	D1657
YBR248C	D1757
YBR248C	D2086
YBR248C	D2097
YBR248C	D247
YBR248C	D359
YBR248C	D544
YBR248C	D95
YBR249C	D1461
YBR249C	D608
YBR249C	D65
YBR250W	D693
YBR251W	D2
YBR251W	D378
YBR252W	D728
YBR253W	D2611
YBR254C	D733
YBR255C-A	D2
YBR255W	D2
YBR256C	D1942
YBR256C	D1965
YBR256C	D2061
YBR257W	D2675
YBR257W	D2683
YBR257W	D2780
YBR258C	D2466
YBR258C	D2540
YBR259W	D2391
YBR259W	D4102
YBR259W	D570
YBR260C	D2
YBR260C	D3511
YBR260C	D439
YBR260C	D441
YBR261C	D1900
YBR261C	D1914
YBR261C	D2
YBR263W	D7
YBR263W	D980
YBR264C	D2
YBR265W	D2
YBR265W	D5
YBR267W	D151
YBR267W	D2
YBR268W	D2872
YBR268W	D3808
YBR269C	D3280
YBR270C	D2218
YBR271W	D2
YBR271W	D2694
YBR271W	D274
YBR272C	D156
YBR273C	D2
YBR273C	D2191
YBR273C	D507
YBR274W	D108
YBR275C	D2
YBR275C	D3088
YBR275C	D37
YBR275C	D47
YBR276C	D45
YBR278W	D133
YBR278W	D2
YBR278W	D2348
YBR279W	D1321
YBR279W	D2
YBR279W	D3085
YBR280C	D1243
YBR280C	D586
YBR280C	D884
YBR281C	D280
YBR281C	D3847
YBR281C	D538
YBR281C	D98
YBR282W	D2734
YBR283C	D109
YBR283C	D1292
YBR283C	D2
YBR284W	D395
YBR286W	D461
YBR286W	D98
YBR287W	D2
YBR287W	D706
YBR288C	D607
YBR289W	D1908
YBR289W	D2
YBR290W	D1854
YBR290W	D2
YBR291C	D599
YBR293W	D1201
YBR293W	D1277
YBR293W	D2
YBR293W	D487
YBR293W	D979
YBR294W	D1774
YBR294W	D2
YBR294W	D3654
YBR294W	D9
YBR295W	D1143
YBR295W	D2
YBR295W	D720
YBR296C	D1199
YBR296C	D2
YBR297W	D1061
YBR297W	D152
YBR297W	D2
YBR298C	D1201
YBR298C	D1277
YBR298C	D2
YBR298C	D62
YBR298C	D979
YBR299W	D108
YBR299W	D17
YBR299W	D209
YBR299W	D785
YBR301W	D2631
YBR302C	D1624
YBR302C	D2
YCL001W	D2
YCL001W	D2211
YCL001W	D2765
YCL001W-A	D403
YCL001W-B	D403
YCL002C	D2
YCL004W	D105
YCL005W	D2
YCL005W	D3736
YCL005W-A	D2
YCL005W-A	D3068
YCL008C	D146
YCL008C	D738
YCL008C	D864
YCL009C	D1993
YCL009C	D3719
YCL009C	D6
YCL010C	D2510
YCL011C	D1107
YCL011C	D213
YCL011C	D2396
YCL011C	D424
YCL011C	D835
YCL012C	D2
YCL012C	D2482
YCL014W	D1868
YCL014W	D2107
YCL014W	D3405
YCL014W	D3460
YCL014W	D4057
YCL014W	D917
YCL016C	D1498
YCL016C	D384
YCL017C	D1343
YCL017C	D1469
YCL017C	D252
YCL017C	D271
YCL017C	D313
YCL017C	D3226
YCL017C	D3512
YCL017C	D7
YCL018W	D1456
YCL018W	D244
YCL018W	D279
YCL018W	D574
YCL019W	D120
YCL019W	D125
YCL019W	D2
YCL019W	D2714
YCL019W	D3268
YCL019W	D3720
YCL020W	D2714
YCL021W-A	D2
YCL024W	D108
YCL024W	D2
YCL024W	D3955
YCL024W	D522
YCL025C	D1026
YCL025C	D2
YCL025C	D219
YCL025C	D3614
YCL025C	D470
YCL026C-A	D691
YCL026C-B	D691
YCL027W	D2
YCL027W	D573
YCL028W	D311
YCL029C	D2
YCL029C	D845
YCL030C	D2
YCL030C	D2689
YCL030C	D275
YCL030C	D3581
YCL030C	D572
YCL030C	D976
YCL032W	D118
YCL032W	D830
YCL033C	D2516
YCL033C	D731
YCL034W	D104
YCL034W	D792
YCL035C	D137
YCL035C	D241
YCL035C	D2711
YCL035C	D2823
YCL036W	D154
YCL037C	D329
YCL038C	D1221
YCL038C	D2
YCL038C	D2923
YCL038C	D3259
YCL038C	D62
YCL038C	D706
YCL038C	D979
YCL039W	D280
YCL039W	D2968
YCL039W	D3271
YCL040W	D630
YCL043C	D137
YCL043C	D2
YCL043C	D241
YCL043C	D324
YCL043C	D332
YCL044C	D1364
YCL045C	D1919
YCL045C	D2
YCL047C	D1938
YCL047C	D2404
YCL047C	D322
YCL047C	D3744
YCL048W	D119
YCL048W	D2
YCL048W	D3157
YCL048W-A	D2
YCL048W-A	D3253
YCL050C	D270
YCL050C	D3028
YCL052C	D2
YCL052C	D918
YCL054W	D1696
YCL054W	D1891
YCL054W	D2262
YCL054W	D605
YCL054W	D673
YCL055W	D89
YCL057C-A	D2
YCL057C-A	D2812
YCL057W	D1136
YCL057W	D330
YCL059C	D1111
YCL059C	D2
YCL059C	D385
YCL061C	D2
YCL061C	D2376
YCL063W	D2
YCL063W	D3841
YCL064C	D1553
YCL064C	D3997
YCL064C	D429
YCL064C	D95
YCL066W	D2173
YCL067C	D70
YCL068C	D2192
YCL069W	D2
YCL069W	D487
YCL069W	D62
YCL069W	D979
YCL073C	D1356
YCL073C	D2
YCL073C	D979
YCR002C	D1095
YCR002C	D1870
YCR002C	D2
YCR002C	D2301
YCR002C	D253
YCR002C	D3667
YCR002C	D3678
YCR002C	D982
YCR003W	D292
YCR003W	D299
YCR004C	D519
YCR004C	D578
YCR004C	D701
YCR005C	D321
YCR007C	D1624
YCR007C	D2
YCR008W	D108
YCR009C	D439
YCR010C	D1977
YCR010C	D2
YCR011C	D1074
YCR011C	D1092
YCR011C	D1095
YCR011C	D1096
YCR011C	D1097
YCR011C	D1115
YCR011C	D2
YCR011C	D2089
YCR011C	D253
YCR011C	D267
YCR011C	D3678
YCR012W	D100
YCR012W	D38
YCR014C	D166
YCR015C	D1051
YCR015C	D2
YCR016W	D2729
YCR017C	D1660
YCR017C	D180
YCR017C	D2
YCR018C	D2
YCR018C	D895
YCR019W	D1504
YCR019W	D218
YCR020C	D648
YCR020C-A	D2
YCR020W-B	D3016
YCR020W-B	D868
YCR021C	D2
YCR021C	D640
YCR023C	D1201
YCR023C	D1277
YCR023C	D2
YCR023C	D62
YCR023C	D979
YCR024C	D1859
YCR024C	D2
YCR024C-A	D2
YCR024C-A	D224
YCR024C-A	D3247
YCR024C-B	D2
YCR024C-B	D2720
YCR026C	D102
YCR026C	D2
YCR027C	D2
YCR028C	D1546
YCR028C	D2
YCR028C	D979
YCR028C-A	D725
YCR030C	D2
YCR030C	D2865
YCR030C	D439
YCR031C	D502
YCR032W	D2474
YCR032W	D280
YCR032W	D389
YCR032W	D617
YCR032W	D92
YCR033W	D2
YCR033W	D3524
YCR033W	D3592
YCR033W	D626
YCR034W	D1802
YCR034W	D2
YCR035C	D513
YCR036W	D1504
YCR036W	D218
YCR036W	D2831
YCR037C	D1378
YCR037C	D1501
YCR037C	D1808
YCR037C	D2
YCR037C	D3127
YCR037C	D330
YCR037C	D401
YCR038C	D653
YCR039C	D70
YCR040W	D2173
YCR042C	D2
YCR042C	D699
YCR043C	D2
YCR044C	D1632
YCR044C	D2
YCR045C	D1507
YCR045C	D434
YCR045C	D846
YCR046C	D296
YCR047C	D1880
YCR047C	D2
YCR047C	D2694
YCR047C	D277
YCR047C	D2979
YCR047C	D2993
YCR047C	D3689
YCR047C	D705
YCR048W	D1312
YCR048W	D2
YCR051W	D687
YCR052W	D836
YCR053W	D95
YCR054C	D2702
YCR054C	D97
YCR057C	D191
YCR057C	D2599
YCR057C	D280
YCR057C	D3406
YCR059C	D1058
YCR059C	D2351
YCR059C	D3600
YCR059C	D752
YCR060W	D1029
YCR060W	D1151
YCR060W	D1197
YCR060W	D311
YCR061W	D1619
YCR061W	D2
YCR061W	D2668
YCR063W	D2282
YCR065W	D171
YCR066W	D1064
YCR066W	D148
YCR066W	D896
YCR067C	D1488
YCR067C	D280
YCR067C	D4052
YCR068W	D18
YCR068W	D2
YCR069W	D463
YCR071C	D2864
YCR072C	D280
YCR072C	D3030
YCR072C	D3375
YCR073C	D108
YCR073C	D2
YCR073C	D3772
YCR073C	D3818
YCR073W-A	D325
YCR073W-A	D3397
YCR075C	D1746
YCR075C	D1784
YCR075C	D1863
YCR075C	D2
YCR075W-A	D2728
YCR075W-A	D2899
YCR076C	D3038
YCR077C	D1110
YCR079W	D380
YCR081W	D220
YCR081W	D2273
YCR081W	D3065
YCR083W	D137
YCR083W	D2825
YCR083W	D324
YCR083W	D332
YCR084C	D2
YCR084C	D280
YCR084C	D971
YCR086W	D2
YCR086W	D2449
YCR086W	D2751
YCR086W	D3274
YCR086W	D3378
YCR086W	D3399
YCR087C-A	D150
YCR087C-A	D2
YCR087C-A	D3256
YCR087C-A	D4072
YCR088W	D3668
YCR088W	D5
YCR088W	D573
YCR088W	D616
YCR089W	D4025
YCR090C	D2149
YCR090C	D2153
YCR091W	D108
YCR092C	D2
YCR093W	D1380
YCR093W	D1817
YCR093W	D2516
YCR093W	D3833
YCR094W	D1551
YCR094W	D2
YCR095C	D45
YCR096C	D70
YCR097W	D70
YCR098C	D1201
YCR098C	D1277
YCR098C	D2
YCR098C	D2877
YCR098C	D979
YCR100C	D1082
YCR100C	D1114
YCR101C	D1114
YCR101C	D397
YCR101C	D533
YCR102C	D1388
YCR102C	D1428
YCR102C	D1527
YCR102C	D5
YCR104W	D2
YCR104W	D2631
YCR105W	D1388
YCR105W	D1428
YCR105W	D1457
YCR105W	D1517
YCR105W	D1527
YCR105W	D5
YCR105W	D64
YCR106W	D1061
YCR106W	D152
YCR107W	D1758
YCR107W	D2
YCR107W	D601
YDL001W	D2
YDL001W	D2043
YDL002C	D2
YDL002C	D483
YDL003W	D2705
YDL003W	D873
YDL004W	D825
YDL005C	D2
YDL005C	D2709
YDL006W	D380
YDL007W	D1276
YDL007W	D1458
YDL007W	D1474
YDL007W	D1477
YDL007W	D2
YDL007W	D267
YDL008W	D148
YDL010W	D137
YDL010W	D2
YDL010W	D241
YDL013W	D134
YDL014W	D637
YDL015C	D2
YDL015C	D2276
YDL017W	D108
YDL017W	D1850
YDL017W	D3952
YDL018C	D2
YDL018C	D2055
YDL019C	D105
YDL019C	D2
YDL019C	D3890
YDL019C	D581
YDL019C	D687
YDL021W	D1655
YDL021W	D2319
YDL021W	D2500
YDL021W	D99
YDL022W	D1
YDL022W	D1056
YDL024C	D99
YDL025C	D108
YDL027C	D2
YDL027C	D3242
YDL028C	D108
YDL028C	D1697
YDL028C	D1850
YDL028C	D2
YDL029W	D254
YDL030W	D151
YDL030W	D1954
YDL030W	D2
YDL031W	D2
YDL031W	D2547
YDL031W	D3071
YDL033C	D15
YDL033C	D1534
YDL033C	D2514
YDL033C	D312
YDL033C	D472
YDL035C	D1853
YDL035C	D1889
YDL035C	D2
YDL035C	D2930
YDL035C	D3233
YDL035C	D440
YDL036C	D287
YDL037C	D108
YDL037C	D2300
YDL040C	D2
YDL040C	D311
YDL040C	D3165
YDL042C	D2256
YDL042C	D343
YDL043C	D151
YDL043C	D3953
YDL044C	D2
YDL045C	D332
YDL045W-A	D3317
YDL046W	D1032
YDL046W	D2
YDL046W	D2480
YDL046W	D2497
YDL047W	D190
YDL048C	D151
YDL049C	D2616
YDL049C	D2645
YDL051W	D213
YDL051W	D329
YDL052C	D1869
YDL052C	D2
YDL052C	D347
YDL052C	D3569
YDL053C	D2
YDL054C	D2
YDL054C	D2720
YDL054C	D979
YDL055C	D1075
YDL055C	D1849
YDL055C	D239
YDL055C	D2946
YDL055C	D3128
YDL055C	D3186
YDL055C	D3193
YDL055C	D5
YDL056W	D2
YDL056W	D2449
YDL056W	D2537
YDL056W	D2887
YDL056W	D687
YDL057W	D1723
YDL057W	D546
YDL058W	D1454
YDL058W	D2
YDL058W	D2553
YDL058W	D97
YDL059C	D697
YDL060W	D1585
YDL060W	D1884
YDL060W	D940
YDL061C	D876
YDL063C	D1229
YDL064W	D146
YDL065C	D1650
YDL065C	D2
YDL066W	D279
YDL066W	D574
YDL067C	D2
YDL067C	D3131
YDL070W	D2
YDL070W	D3517
YDL072C	D2
YDL072C	D2011
YDL072C	D3431
YDL072C	D3783
YDL072C	D3926
YDL073W	D1198
YDL073W	D2548
YDL074C	D148
YDL074C	D1666
YDL074C	D2
YDL074C	D2740
YDL074C	D3658
YDL075W	D811
YDL076C	D2582
YDL077C	D1029
YDL077C	D1140
YDL077C	D2
YDL077C	D2593
YDL077C	D2604
YDL078C	D420
YDL078C	D79
YDL079C	D108
YDL080C	D390
YDL080C	D47
YDL081C	D18
YDL081C	D221
YDL081C	D501
YDL082W	D2
YDL082W	D2223
YDL083C	D2
YDL083C	D2398
YDL083C	D2429
YDL084W	D2
YDL084W	D38
YDL085C-A	D2
YDL085C-A	D3122
YDL085W	D1256
YDL085W	D1719
YDL085W	D38
YDL086W	D382
YDL086W	D41
YDL087C	D1765
YDL088C	D213
YDL088C	D2369
YDL089W	D2
YDL089W	D2771
YDL090C	D1473
YDL090C	D1491
YDL090C	D2366
YDL090C	D368
YDL090C	D426
YDL091C	D2
YDL091C	D2344
YDL091C	D503
YDL091C	D507
YDL092W	D129
YDL093W	D1779
YDL093W	D2
YDL093W	D672
YDL095W	D1779
YDL095W	D2
YDL095W	D219
YDL095W	D257
YDL095W	D3404
YDL095W	D487
YDL095W	D672
YDL097C	D1029
YDL097C	D2033
YDL097C	D311
YDL097C	D812
YDL098C	D151
YDL099W	D1015
YDL099W	D2
YDL099W	D835
YDL100C	D1076
YDL100C	D2491
YDL100C	D2850
YDL100C	D355
YDL100C	D432
YDL100C	D542
YDL101C	D108
YDL101C	D320
YDL101C	D557
YDL102W	D154
YDL103C	D2946
YDL103C	D3128
YDL103C	D3193
YDL103C	D344
YDL104C	D1565
YDL104C	D418
YDL105W	D1463
YDL106C	D534
YDL106C	D70
YDL107W	D1029
YDL107W	D1151
YDL107W	D2449
YDL107W	D311
YDL108W	D108
YDL109C	D18
YDL109C	D1898
YDL110C	D2
YDL111C	D2203
YDL111C	D286
YDL111C	D513
YDL112W	D235
YDL112W	D278
YDL112W	D3778
YDL112W	D3834
YDL112W	D692
YDL113C	D2
YDL113C	D2348
YDL113C	D439
YDL114W	D1218
YDL114W	D1225
YDL114W	D2783
YDL114W	D5
YDL115C	D2964
YDL116W	D1142
YDL117W	D2102
YDL117W	D215
YDL117W	D573
YDL118W	D2
YDL119C	D2
YDL119C	D599
YDL120W	D773
YDL121C	D2
YDL121C	D3533
YDL122W	D141
YDL122W	D2
YDL122W	D387
YDL123W	D2
YDL123W	D3190
YDL124W	D601
YDL125C	D327
YDL126C	D1276
YDL126C	D1325
YDL126C	D1458
YDL126C	D1467
YDL126C	D1474
YDL126C	D1477
YDL126C	D2
YDL126C	D267
YDL126C	D3764
YDL127W	D263
YDL128W	D2
YDL128W	D229
YDL130W	D18
YDL130W	D221
YDL130W	D501
YDL130W-A	D2
YDL130W-A	D2391
YDL130W-A	D2901
YDL130W-A	D3240
YDL130W-A	D3286
YDL131W	D20
YDL131W	D2049
YDL131W	D3461
YDL132W	D2
YDL132W	D2863
YDL132W	D3458
YDL132W	D570
YDL132W	D951
YDL133C-A	D3591
YDL133W	D2
YDL133W	D3403
YDL133W	D407
YDL134C	D190
YDL135C	D3339
YDL135C	D665
YDL136W	D2
YDL136W	D868
YDL137W	D128
YDL137W	D2
YDL138W	D1201
YDL138W	D1277
YDL138W	D2
YDL138W	D3870
YDL138W	D487
YDL138W	D979
YDL139C	D3144
YDL140C	D2119
YDL140C	D292
YDL140C	D3719
YDL141W	D1402
YDL141W	D1774
YDL141W	D21
YDL141W	D2657
YDL141W	D2763
YDL141W	D2764
YDL141W	D3092
YDL142C	D2
YDL142C	D248
YDL142C	D2602
YDL143W	D2
YDL143W	D4000
YDL143W	D65
YDL144C	D1017
YDL144C	D79
YDL145C	D1413
YDL145C	D2287
YDL145C	D280
YDL146W	D2378
YDL147W	D812
YDL148C	D1116
YDL148C	D2
YDL148C	D3337
YDL149W	D1420
YDL149W	D2
YDL149W	D2584
YDL150W	D2539
YDL150W	D3498
YDL153C	D2
[truncated: 12,471 more rows]
