# Supplementary material for: Reconstituting protein interaction networks using parameter-dependent domain-domain interactions
Source: BMC Bioinformatics. 2013 May 7;14:154. doi: 10.1186/1471-2105-14-154 (PMC3660195; doi:10.1186/1471-2105-14-154)
Supplement: Additional file 1 — Merged annotation. This file contains lists of new protein-domain annotations and lists that map new domain labels onto the domain labels used in the original annotation databases. [file 1471-2105-14-154-S1.zip › 6_dom_profile.txt]

D0	3-HAO	3-HYDROXYANTHRANILIC_ACID_DIOXYGENASE-LIKE	ANTHRAN_NBAC	
D1	6PGD	HYDROXYISOBUTYRATE_AND_6-PHOSPHOGLUCONATE_DEHYDROGENASE_DOMAIN	GND	GND_REL	6-PHOSPHOGLUCONATE_DEHYDROGENASE-LIKE,_N-TERMINAL_DOMAIN	PDH	NAD_GLY3P_DH_N	GLYCEROL3P_DH	MANNITOL_DH	MANNITOL_DH_C	MANNITOL_2-DEHYDROGENASE	NAD_GLY3P_DH_C	GLYCEROL-3-PHOSPHATE_DEHYDROGENASE	
D2	6-PHOSPHOFRUCTO-2-KINASE/FRUCTOSE-2,6-BISPHOSPHATASE,_KINASE_DOMAIN	6PF2K	GMPK	GUANYL_KIN	NUCLEOTIDE_AND_NUCLEOSIDE_KINASES	THERM_GNT_KIN	THYMIDYLATE_KIN	GNTK	CYT_KIN_ARCH	CYDD	ADK	ADEN_KIN_ISO1	UMP_CMP_KIN_FAM	ADK_LID	DTMP_KINASE	GLUCONATE_KINASE	APS_KINASE	APSK	SKI	SHIKIMATE_KINASE_(AROK)	SK	UMPK_LIKE	UMPK	PHOSPHORIBULOKINASE/PANTOTHENATE_KINASE	PRK	ERA	ERA_LIKE	KAIC_ARCH_3	KAIC_ARCH_4	CYDC	KAIC	THERMO_KAIC_1	CP_LYASEPHNK	CP_LYASEPHNL	PROV	MRP_ASSOC_PRO	CFTR_PROTEIN	FTSE	ABC_PRO_GLY_BERTAINE	ABC_KPST_WZT	ABC_ORG_SOLVENT_RESISTANT	ABCC_HEMOLYSIN	ABCC_CFTR2	ABCC_ATM1_TRANSPORTER	ABC_METN_METHIONINE_TRANSPORTER	ABC_POTA_N	ABC_CYSA_SULFATE_IMPORTER	ABCC_SUR2	ABC_PHNC_TRANSPORTER	ABC_DRRA	ABC_CARB_SOLUTES_LIKE	ABCG_EPDR	ABC_YHBG	ABC_PSTB_PHOSPHATE_TRANSPORTER	ABC_MTABC3_MDL1_MDL2	ABCC_MSBA	ABC_MODC_LIKE	ABCC_GLUCAN_EXPORTER_LIKE	ABC_CARB_MONOS_I	ABC_MJ1267_LIVG_BRANCHED	ABC_HISP_GLNQ_PERMEASES	ABC_DR_SUBFAMILY_A	ABC_NATA_SODIUM_EXPORTER	ABC_MODC_MOLYBDENUM_TRANSPORTER	ABCC_MRP_DOMAIN1	ABC_THIQ_THIAMINE_TRANSPORTER	ABC_NIKE_OPPD_TRANSPORTERS	ABC_OPUCA_OSMOPROTECTION	ABC_SUBFAMILY_A	ABC_NATA_LIKE	ABC_DRUG_RESISTANCE_LIKE	ABCC_NFT1	ABC_TM1139_LIVF_BRANCHED	ABCC_MRP_DOMAIN2	ABCG_WHITE	ABC_MALK_N	ABC_CARB_MONOS_II	ABCC_CYTOCHROME_BD	ABC_FES_ASSEMBLY	ABC_METALLIC_CATIONS	ABC_IRON-SIDEROPHORES_B12_HEMIN	ABCC_PROTEASE_SECRETION	ABCC_TAP	ABC_CLASS3	ABC_ATPASE	ABC_COBALT_CBIO_DOMAIN2	ABC_MJ0796_LO1CDE_FTSE	ABC_COBALT_CBIO_DOMAIN1	ABC_BCRA_BACITRACIN_RESIST	ABC_PUTATIVE_ATPASE	ABCC_CFTR1	ABCC_MRP_LIKE	ABCC_BACTERIOCIN_EXPORTERS	ABC_FTSE_TRANSPORTER	ABC_NRTD_SSUB_TRANSPORTERS	ABCD_PEROXISOMAL_ALDP	ABCC_SUR1_N	ABC_CCMA_HEME_EXPORTER	CHVA	ABC_ABC_CHVD	GALLIDERM_ABC	BACTERIOCIN_ABC	ABC_METN	ABC_PHNC	ANCH_RPT_ABC	L_OCIN_972_ABC	NHPM_MICRO_ABC1	PHNT2	MODC_ABC	MET_COM_RED_A2	LAO	PEPCTERM_ATPASE	NHPM_MICRO_ABC2	PHNT	LOLD_LIPO_EX	TYPE_I_SEC_HLYB	TYPE_I_SEC_LSSB	TYPE_I_SEC_PRTD	SBCC	GTPASE_ENGA	THIQ	MSBA_LIPIDA	MSBA_REL	POTA	CBIO	UREA_TRANS_URTE	UREG	UVRA	NICKEL_NIKD	NICKEL_NIKE	CCMA	GTP_HFLX	ABC_TRANSPORTER_TRANSMEMBRANE_REGION	ABC_TRANSPORTER_ATPASE_DOMAIN-LIKE	ABC_MEMBRANE	ABC_TRAN	TRANSMEMBRANE_DOMAIN	ATPASE-PLIPID	ATPASE_P-TYPE	ATPASE-IIC_X-K	ATPASE-IB2_CD	ATPASE-IIA2_CA	ATPASE-IB_HVY	ATPASE-IID_K-NA	ATPASE-IIB_CA	ATPASE-IIA1_CA	P-ATPASE-V	ATPASE-IB1_CU	ATPASE-IIIB_MG	HAD-SF-IIB	ATPASE-IIIA_H	META-CATION_ATPASE,_CATALYTIC_DOMAIN_P	METAL_CATION-TRANSPORTING_ATPASE,_ATP-BINDING_DOMAIN_N	CALCIUM_ATPASE,_TRANSMEMBRANE_DOMAIN_M	CALCIUM_ATPASE,_TRANSDUCTION_DOMAIN_A	E1-E2_ATPASE	HYDROLASE	ABC2_MEMBRANE	ABC_PDR_DOMAIN1	ABC_PDR_DOMAIN2	ABC_RNASEL_INHIBITOR_DOMAIN1	PDR_CDR	PQQ_ABC_ATP	F420-0_ABC_ATP	DRRA	DRRB	RAD50	ABC_RAD50	ABC_CLASS2	ABC_SMC_BARMOTIN	ABCF_EF-3	ABC_RECF	RECF	RAD50_ZN_HOOK	HELI_SEC_ATPASE	ABC_CHOXWV_ATP	BAC_FLAV_CT_G	CYC_PEP_TRNSPTR	UREA_TRANS_URTD	ABC_RNASEL_INHIBITOR_DOMAIN2	HAD-SF-IB	HAD-SF-IB-PSPLK	HSK-PSP	ABC_SMC1_EUK	ABC_SMC_HEAD	ABC_SMC4_EUK	ABC_SMC6_EUK	ABC_SMC2_EUK	ABC_SMC3_EUK	ABC_SMC5_EUK	ABC_SBCCD	ABC_RECN	SMC_HINGE	SMC_HINGE_DOMAIN	SMC_PROK_A	SMC_PROK_B	3A0501S02	3A0107S01C2	3A01208	GLDA_ABC_ATP	SMC_N	ABC_UVRA_II	DKMTPPASE-SF	RECN	P_ATPASE	CATION_ATPASE_C	CATION_ATPASE_N	CAA3_SUB_IV	UDK	3A01204	3A01205	3A0106S01	MUTS1	MUTS2	DNA_REPAIR_PROTEIN_MUTS,_DOMAIN_III	DNA_REPAIR_PROTEIN_MUTS,_DOMAIN_I	DNA_REPAIR_PROTEIN_MUTS,_DOMAIN_II	MUTS_III	MUTS_V	MUTS_II	MUTS_I	ABC_MUTS1	ABC_MSH3_EUK	ABC_MSH2_EUK	ABC_MUTS_HOMOLOGS	ABC_MSH5_EUK	ABC_MSH4_EUK	ABC_MUTS-LIKE	ABC_MSH6_EUK	ABC_MUTS2	MUTSD	MUTSAC	MUTS_IV	3A01203	EXTENDED_AAA-ATPASE_DOMAIN	PUP_AAA	AAA	TRP	ABC_RNASEL_INHIBITOR	RAD24	GTPASE_YSXC	NADR_NMN_ATRANS	III_SECR_ATP	PHOSPHON_PHNN	S15_BACT	26SP45	SUGAR_TR	AA_TRANS	CORA	CORA_SOLUBLE_DOMAIN-LIKE	MAGNESIUM_TRANSPORT_PROTEIN_CORA,_TRANSMEMBRANE_REGION	LACY-LIKE_PROTON/SUGAR_SYMPORTER	TANDEM_AAA-ATPASE_DOMAIN	RECD	RECD_REL	AMMONIUM_TRANSP	AMMONIUM_TRANSPORTER	AMT	MARINE_TRANS_1	REVISIAE_YMR187C_Q03236_SACCHAROMYCES_PATHWAY_METAL-BINDING_TRANSMEMBRANE_MEMBRANE_AFL152WP_ZINC-FINGER_	CATION_EFFLUX	CATION_EFFLUX_PROTEIN_TRANSMEMBRANE_DOMAIN-LIKE	CATION_EFFLUX_PROTEIN_CYTOPLASMIC_DOMAIN-LIKE	CDF	FUNGAL_TRANS	AAA_2	AFG1_ATPASE	HAD-SF-IIA	HAD-SF-IIA-HYP2	HAD-SF-IIA-HYP4	HAD-SF-IIA-HYP3	HAD-SF-IA-V1	HAD_LIKE	RECA_PROTEIN-LIKE_(ATPASE-DOMAIN)	ABC_MEMBRANE_2	DELTA9-FADS-LIKE	MEMBRANE-FADS-LIKE	DELTA6-FADS-LIKE	SMALL_GTP	HAD-SF-IIIA	HISTIDINOL-PPAS	YQEG_HYP_PPASE	MBRANE_CANDIDA_POSSIBLE_CSI2_IPF16596_RELATED_TRANSMEMBRANE_ALBICANS_GLABRATA_ACL009CP_	ATP_BIND_1	RAB20	RND1_RHO6	RHOG	RAB35	RAB40	RGK	RHEB	RHO4_LIKE	ROP_LIKE	RAB14	CDC42	RAB2	RABL2	RHO2	RHO3	RHOBTB	RAB32_RAB38	RIT_RIN_RIC	RAB7	RHOA_LIKE	RAS_DVA	RAC1_LIKE	RHO	RAB	RAB18	RND3_RHOE_RHO8	RAB9	RAS	H_N_K_RAS_LIKE	RSR1	RALA_RALB	M_R_RAS_LIKE	RAB4	RERG_RASL11_LIKE	RAP1	RABL4	RAP2	RAP_LIKE	RAS2	RAB15	RAB5_RELATED	RAB3	RND	RAB21	RAB24	RND2_RHO7	RAB30	RAB27A	RAB11_LIKE	RAS_LIKE_GTPASE	RAB8_RAB10_RAB13_LIKE	RJL	RAB23_LKE	RAB6	RAB19	MIRO1	RAB36_RAB34	RAB1_YPT1	RAB39	RHES_LIKE	RABL3	RAB28	RAN	RAB33B_RAB33A	SPG1	RABA_LIKE	RAB26	RAB12	ARHI_LIKE	WRCH_1	TC10	CENTAURIN_GAMMA	ARLTS1	ARF_ARL	ARL1	ARFRP1	ARD1	ARF6	ARL5_ARL8	RRP22	SAR1	ARL10_LIKE	ARF1_5_LIKE	ARL4_ARL7	RHO_FACTOR	RTA1	MIRO2	HAD-RELATED	HAD-SF-IA-V3	HAD-SF-IB-HYP1	TRME	ARL3	MNME_TRME_THDF	SR_BETA	ARL6	ARL2	ARL9_ARFRP2_LIKE	YQEH	SELB_EUK	HAD-SF-IIIC	HAD_IIID1	HAD-1A3-HYP	PGMB-YQAB-SF	RAIN_NRRL_KLUYVEROMYCES_MEMBRANE_LACTIS_CHROMOSOME_GLABRATA_Y-_PEROXIN-17_PEROXISOME_	PGP_BACT	HAD-SF-IA-HYP1	PGP_EUK	F_MEMBRANE_YPR064W_YPL257W_SSM4-IRR1_TRANSMEMBRANE_YPR071WP_	GTP_EFTU	GTP_TRANSLATION_FACTOR	3A0901S02IAP34	SPORE_III_AA	3A0901S04IAP86	OBG	OBG_LIKE	TRME_N	OBG_CGTA	DRG	G_DOMAIN-LINKED_DOMAIN	TGS_DRG_C	TGS_OBG-LIKE	TGS	ARL2L1_ARL13_LIKE	G_PROTEINS	SMALL_GTPASE	GTPASE_YQEH	HFLX	ARF	YLQF	YLQF_RELATED_GTPASE	ENGA2	YIHA_ENGB	GTPASE_YLQF	SELB	G-ALPHA	SAR	ENGA1	AIG1	TGS_YCHF_C	YCHF-GTPASE_C	TGS_THRRS_N	TGS_DOMAIN	SQR_QFR_TM	SQR_TYPEC_SDHC	SUCCINATE_DEHYDROGENASE/FUMARATE_REDUCTASE_TRANSMEMBRANE_SUBUNITS_(SDHC/FRDC_AND_SDHD/FRDD)	SDH_CYT	SUCC_DEHYD_CYTB	CYTOCHROME_C_OXIDASE_SUBUNIT_II-LIKE,_TRANSMEMBRANE_REGION	COX2_TM	TMEMB_14	ANSMEMBRANE_MEMBRANE_MULTIGENE_FAMILY_COS8_WALL_GLYCOPROTEIN_COS12_MATRIX_COS4_	YCOPROTEIN_PRECURSOR_SIGNAL_WALL_REPEAT_FLOCCULATION_MEMBRANE_CELL_FLO1/YAR062W_GPI-ANCHOR_	VII_CACOX7_OXIDASE_CYTOCHROME_AGL216WP_POLYPEPTIDE_TRANSMEMBRANE_CANDIDA_OXIDOREDUCTASE_	IDASE_ASSEMBLY_CYTOCHROME_GLABRATA_TRANSMEMBRANE_C_CANDIDA_MEMBRANE_AER443WP_STRAIN_	M6_MEMBRANE_DEBARYOMYCES_HANSENII_OUTER_MITOCHONDRIAL_SUBUNIT_TRANSLOCASE_ISP6_ACR080CP_	TDT	ADENOSINE-5'PHOSPHOSULFATE_KINASE_(APS_KINASE)	SEC2P	SEC2_N-TERMINAL_REGION	COILED_COIL_REGION	TEX_N-TERMINAL_REGION-LIKE	TEX_HHH-CONTAINING_DOMAIN-LIKE	TOPHAGY-RELATED_AUTOPHAGY_COIL_COILED_MEMBRANE_TARGETING_CYTOPLASM_VACUOLE_	TOPHAGY-RELATED_MEMBRANE_AUTOPHAGY_COIL_COILED_TARGETING_CYTOPLASM_VACUOLE_	NA_GLABRATA_H_CANDIDA_STRAIN_CHROMOSOME_COIL_FOR_COILED_CBS138_	N1_AGR051WP_Q03898_CEREVISIAE_PHOSPHORYLATION_COIL_NUCLEI_NUCLEAR_CYTOSKELETON_COILED_	STAPH_REG_SAR	TEX_RUVX-LIKE_DOMAIN-LIKE	VALS	ILES	LEUS_BACT	LEUS_ARCH	ANTICODON-BINDING_DOMAIN_OF_A_SUBCLASS_OF_CLASS_I_AMINOACYL-TRNA_SYNTHETASES	VALYL-TRNA_SYNTHETASE_(VALRS)_C-TERMINAL_DOMAIN	VALRS/ILERS/LEURS_EDITING_DOMAIN	ANTICODON_1	ANTICODON_IA_ILE_BEM	ANTICODON_IA_ILE_ABEC	ANTICODON_IA_VAL	ANTICODON_IA_LEU_BEM	ANTICODON_IA_LIKE	ANTICODON_IA_LEU_AEC	ANTICODON_IA_MET	TRNA-SYNT_1	CLASS_I_AMINOACYL-TRNA_SYNTHETASES_(RS),_CATALYTIC_DOMAIN	LEURS_CORE	ILERS_CORE	METRS_CORE	METG	THRS	THREONYL-TRNA_SYNTHETASE_(THRRS),_SECOND_'ADDITIONAL'_DOMAIN	THRRS_CORE	GLY_HIS_PRO_SER_THR_TRS_CORE	CLASS_II_AARS-LIKE_CORE	PRORS_CORE_ARCH_EUK	PRORS_CORE	SERRS_CORE	HISRS-LIKE_CORE	PRORS_CORE_PROK	SERS	PRORS_ANTICODON_ZINC	GLYRS_ANTICODON	HGTP_ANTICODON	THRRS_ANTICODON	HISRS_ANTICODON	PROS_FAM_II	TRNA_SAD	CLASS_II_AMINOACYL-TRNA_SYNTHETASE_(AARS)-LIKE,_CATALYTIC_DOMAIN	ANTICODON-BINDING_DOMAIN_OF_CLASS_II_AARS	HISS	HISZ_BIOSYN_REG	TRNA-SYNT_2B	PROS_FAM_I	GLYRS-LIKE_CORE	PRORS_ANTICODON_SHORT	GLYS_DIMERIC	METHIONYL-TRNA_SYNTHETASE_(METRS),_ZN-DOMAIN	TRNA-SYNT_1G	CLASS_I_AARS_CORE	CYSRS_CORE	PRORS-C_1	C-TERMINAL_DOMAIN_OF_PRORS	GLURS_CORE	C-TERMINAL_DOMAIN_OF_GLUTAMYL-TRNA_SYNTHETASE_(GLURS)	TRNA-SYNT_1C	SERS_MJ	SERYL-TRNA_SYNTHETASE_(SERRS)	TRNA-SYNT_1E	SERYL_TRNA_N	GRPE	COILED-COIL_DOMAIN_OF_NUCLEOTIDE_EXCHANGE_FACTOR_GRPE	HEAD_DOMAIN_OF_NUCLEOTIDE_EXCHANGE_FACTOR_GRPE	TRNA_ANTI	ANTICODON-BINDING_DOMAIN	ASPS_BACT	ASNS	ASPS_ARCH	LYSS_BACT	ASXRS_CORE	LYSRS_CORE	ASPRS_CORE	ASP_LYS_ASN_RS_CORE	ECASPRS_LIKE_N	ASP_LYS_ASN_RS_N	ASNRS_CYTO_LIKE_N	SCASPRS_MT_LIKE_N	TRNA-SYNT_2	LYSRS_N	PHERS_ALPHA_CORE	PHES	ECASNRS_LIKE_N	ASPRS_CYTO_N	ND_PKASPRS_LIKE_N	PHASNRS_LIKE_N	PHES_MITO	PHET_ARCH	CM_M_HIGC-ARCH	TRNA-SYNT_2D	RIBOSOMAL_S15	RIBOSOMAL_PROTEIN_S15	BOSOMAL_S15_RIBONUCLEOPROTEIN_RRNA-BINDING_RNA-BINDING_30S_CHLOROPLAST_S15_MITOCHONDRIAL_TYPE_	RIBOSOMAL_S15P_S13E	S15_NS1_EPRS_RNA-BIND	ELONGATION_FACTORS	GTP_EFTU_D2	EIF2_C	IF2_IF5B_II	IF2_MTIF2_II	AEEF2_SNRNP_LIKE_IV	EEF2_II_SNRNP	EEF2_SNRNP_LIKE_II	EF2_IV_SNRNP	EFG_MTEFG_II	MTEFG1_II_LIKE	MTEFG2_II_LIKE	AEIF5B_II	TET_II	RF3_II	MTIF2_IVC	FER4	SHORT-CHAIN_FERREDOXINS	MJ0570_DOM	COF-SUBFAMILY	GTR1_RAGA	NOG1	TRANSDUCIN_(ALPHA_SUBUNIT),_INSERTION_DOMAIN	G_ALPHA	HA2	HELICASE_C	RNA_HELICASE	HELICC	DECH_HELIC	DEXDC	DEAD	TRNA_SEL_U_SYNT	IF-2	INITIATION_FACTOR_IF2/EIF5B,_DOMAIN_3	EF1_ALPHA_II	EF1_ALPHA_III	EFG_LIKE_IV	EFG_MTEFG1_IV	EFTU_II	EIF2_GAMMA_II	MTEFG2_LIKE_IV	CYSN_NODQ_II	ERF3_II_LIKE	SELB_II	GTPBP_II	ERF3_II	IF2_N	AIF-2	EF-1_ALPHA	EF-TU	AEF-2	IF2_EIF5B	EF_TU	EIF2_GAMMA	EF1_ALPHA	EF-G_BACT	EF2	EF-G	YJEQ_ENGC	GTPBP1_LIKE	SNU114P	TRANSLATION_FACTOR_II_LIKE	TETM_LIKE	MULTIDRUG_EFFLUX_TRANSPORTER_ACRB_TRANSMEMBRANE_DOMAIN	PATCHED	PFK	PHOSPHOFRUCTOKINASE	EUKARYOTIC_PFK	BACTERIAL_PFK	PYROPHOSPHATE_PFK	6PF1K_EUK	PFKA_ATP	PFK_MIXED	PFKA_PPI	PANK_BACT	PANK	RAD51	ATP-SYNT_AB	TIGRFAM_RECA	RAD51_DMC1_RADA	RECA_LIKE	RADB	RECA-LIKE_NTPASES	REPA	RECA	RECOMB_DMC1	RECOMB_RAD51	RECOMB_RADB	RECOMB_RADA	DEAD_2	DEAH_BOX_HRPA	DEAH_BOX_HRPB	DEADC	GWT1	TLC	TRAM_LAG1_CLN8	TRAM1	TRKH	TINY_TM_BACILL	TRAA_TI	TRMD	ION_TRANS	MEM_TRANS	C4DIC_MAL_TRAN	NUCLEOSIDE_TRAN	MANNOSYL_TRANS	ION_TRANS_2	WCAJ_SUGTRANS	L002C_SACCHAROMYCES_P25565_CEREVISIAE_MEMBRANE_PASTORIANUS_TRANSMEMBRANE_P79002_	NMN_TRANS_PNUC	INTG_MEM_TP0381	PQQ_MEMBR_DH	HAD-SF-IE	RF3	YGR210	HPR-SER	MIRO	EF_ASSOC_2	EF_ASSOC_1	CIRC_KAIC	2_A_01_02	2A0104	2A0109	2A0112	2A0114	2A0114EUK	2A0119	2A0108	2A0115	2A0105	2A0106	2A57	2A0111	2A0121	2A0113	2A0125	2A0127	2A51	2A78	EIF2G_ARCH	LEPA_II	BIPA_TYPA_II	TET_C	BIPA_TYPA_C	TRANSLATIONAL_MACHINERY_COMPONENTS	EF-G/EEF-2_DOMAINS_III_AND_V	EEF2_SNRNP_LIKE_C	EFG_MTEFG_C	ELONGATION_FACTOR_C	MTEFG1_C	EEF2_C_SNRNP	TYPA_BIPA	EFG_C	EFG_IV	LEPA_C	LEPA	ALAS	A-TRNA_SYN_ARCH	ALAX-LIKE	ALAX-M_N-TERMINAL_DOMAIN-LIKE	PUTATIVE_ANTICODON-BINDING_DOMAIN_OF_ALANYL-TRNA_SYNTHETASE_(ALARS)	CASC_CSE4	TRNA-SYNT_2C	ALARS_CORE	ATPD	ATPA	PHA_GRANULE_1	CBBX_CFXQ	CLPA	CLPX	CLPB_D2-SMALL	CHAPERONE_CLPB	VI_CLPV1	CDC48	CM_A	DOUBLE_CLP-N_MOTIF	CLP_N	GUKC	GUANYLATE_KIN	FLHF	FFH	FTSH_FAM	FTSY	FTSH_PROTEASE_DOMAIN-LIKE	PHET_BACT	THERMOSOME_ARCH	PHERS_BETA_CORE	ANTICODON-BINDING_DOMAIN_OF_PHERS	DOMAINS_B1_AND_B5_OF_PHERS-BETA,_PHET	B3_4	B5	TRNA_BIND_EMAP-II_LIKE	TRNA_BIND_ECMETRS_LIKE	TRNA_BIND_CSAA	TRNA_BIND_BACTPHERS	TRNA_BINDINGDOMAIN	TRNA_BIND	RAD17	TLY	TYRS	TYROSYL-TRNA_SYNTHETASE_(TYRRS),_C-TERMINAL_DOMAIN	TRNA-SYNT_1D	ARGINYL-TRNA_SYNTHETASE_(ARGRS),_N-TERMINAL_'ADDITIONAL'_DOMAIN	ARG_TRNA_SYNT_N	ARGS	LYSS_ARCH	FNT	FORM_NIR_TRANS	SUFC	SULFITE_RED_C	ABC_UVRA	TREHALOSE_PPASE	T6PP	TREHALOSE-PHOSPHATASE	TREHALOSE-6-PHOSPHATE_SYNTHASE,_OTSA	TREHALOSE_OTSA	TRPS	TRNA-SYNT_1B	TRPRS_CORE	TYRRS_CORE	TYR_TRP_RS_CORE	VI_ICMF	OBG_GTP-BINDING_PROTEIN_N-TERMINAL_DOMAIN	GTP1_OBG	ERF3C_III	TRANSLATION_FACTOR_III	CYSN_NODQ_III	EF-TU/EEF-1ALPHA/EIF2-GAMMA_C-TERMINAL_DOMAIN	CYSN	CYSN_ATPS	GTP_EFTU_D3	GTPBP_III	MTEFTU_III	EFTU_III	DNA-3'-PASE	NOG	NGP_1	NUCLEOSTEMIN_LIKE	V-ATPASE_V1_A	ATP_SYN_A_ARCH	V-ATPASE_V1_B	ATP_SYN_B_ARCH	ATP-SYNT_AB_C	ATP-SYNT_AB_N	C-TERMINAL_DOMAIN_OF_ALPHA_AND_BETA_SUBUNITS_OF_F1_ATP_SYNTHASE	N-TERMINAL_DOMAIN_OF_ALPHA_AND_BETA_SUBUNITS_OF_F1_ATP_SYNTHASE	V_A-ATPASE_A	F1-ATPASE_BETA	ATPASE_FLAGELLUM-SECRETORY_PATH_III	F1_ATPASE_ALPHA	V_A-ATPASE_B	ALT_F1F0_F1_BET	ALT_F1F0_F1_AL	DNA_REPAIR_PROTEIN_RAD51,_N-TERMINAL_DOMAIN	LON_REL	AAA_5	LON	SPORE_LON_C	SPORE_LONB	LON_REL_CHP	ATP-DEPENDENT_PROTEASE_LON_(LA),_CATALYTIC_DOMAIN	LON_DOMAIN-LIKE	LON_C	SM_MOTIF_OF_SMALL_NUCLEAR_RIBONUCLEOPROTEINS,_SNRNP	LSM	SM	LSM4	SM_D1	SM_D3	LSM10	ARCHAEAL_SM1	SM_F	SM_LIKE	LSM2	LSM3	LSM6	LSM7	SM_B	SM_G	LSM8	LSM1	LSM9	LSM5	SM_E	SM_D2	PQQ_ABC_REPEATS	SPORE_V_K	BROMODOMAIN	BROMO_RSC1_2_II	BROMO_SNF2L2	BROMO_RSC1_2_I	BROMO_POLYBROMO_II	BROMO_POLYBROMO_IV	BROMO_TFIID	BROMO_ASH1	BROMO_POLYBROMO_V	BROMO_SNF2	BROMO_GCN5_LIKE	BROMO_POLYBROMO_III	BROMO_POLYBROMO_I	BROMO_BRD1_LIKE	BROMO_BRD7_LIKE	BROMO_ACF1_LIKE	BROMO_BDF1_2_I	BROMO_BRDT_II_LIKE	BROMO_SPT7_LIKE	BROMO_BDF1_2_II	BROMO_WDR9_I_LIKE	BROMO_BAZ2A_B_LIKE	BROMO_AAA	BROMO_WSTF_LIKE	BROMO_BRDT_I_LIKE	BROMO_CBP_LIKE	BROMO_RACK7	BROMO_BRD8_LIKE	BROMO_PLANT1	BROMO_WDR9_II	BROMO_TIF1_LIKE	BROMO_SP100C_LIKE	BROMODOMAIN_1	BROMO_ZMYND11	BROMO_TBP7_LIKE	BROMO	DNAD_DOM	GAT_GLN-NAD-SYNTH	PNK-3'PASE	GST_C_URE2P_LIKE	GST_C_EFB1GAMMA	GST_C_1	GST_C_FAMILY	GST_C_GTT2_LIKE	GST_C_ETHERASE_LIGE	GST_C_GTT1_LIKE	GST_C_BETA	GST_C_DELTA_EPSILON	GST_C_PHI	GST_C_THETA	GST_C_2	GST_C_TAU	GST_C_8	GLTX_ARCH	GLNS	GLTX_BACT	GLN-TRNA_SYNTHETASE_(GLNRS),_C-TERMINAL_(ANTICODON-BINDING)_DOMAIN	GLUTATHIONE_S-TRANSFERASE_(GST),_C-TERMINAL_DOMAIN	TRNA-SYNT_1C_C	ANTICODON_IA_ARG	N5-GLUTAMINE_METHYLTRANSFERASE,_HEMK	METHYLTRANSF_16	ADOMET_MTASES	HEMK_FAM	HEMK_REL_ARCH	GST_C_ECM4_LIKE	FKBM_FAM	SPP-LIKE	SPP-SUBFAMILY	PREDICTED_HYDROLASES_COF	SELEN_PSTK_EUK	SELEN_PSTK	CDC48_2	CDC48_DOMAIN_2-LIKE	CDC48_N-TERMINAL_DOMAIN-LIKE	CDC48_N	MTS	RIBOSOMAL_PROTEIN_L11_METHYLTRANSFERASE_PRMA	RF_MOD_PRMC	PRMC_REL_METH	L3_GLN_METHYL	NITRITE_AND_SULPHITE_REDUCTASE_4FE-4S_DOMAIN-LIKE	NIR_SIR	NIR_SIR_FERR	DUPLICATED_SIR/NIR-LIKE_DOMAINS_1_AND_3	SIR	PHOSPHATASE_DOMAIN_OF_POLYNUCLEOTIDE_KINASE	PNK3P	GLUTATHIONE_S-TRANSFERASE_(GST),_N-TERMINAL_DOMAIN	GST_C	GST_N	GST_N_PHI	GST_N_FAMILY	GST_N_ZETA	GST_N_3	GST_N_GTT2_LIKE	GST_N_SSPA	GST_N_TAU	GST_N_DELTA_EPSILON	GST_N_4	GST_N_URE2P_LIKE	GST_N_OMEGA	GST_N_OMEGA_LIKE	GST_N_BETA	GST_N_THETA	GST_N_GDAP1	GST_N_GTT1_LIKE	GST_N_EF1BGAMMA	GST_N_2	GST_N_1	PRMA	FNR_IRON_SULFUR_BINDING	SIR_LIKE1	SIR_LIKE2	SULFITE_REDUCTASE_LIKE	FNR_IRON_SULFUR_BINDING_1	FNR_IRON_SULFUR_BINDING_2	FNR_IRON_SULFUR_BINDING_3	METHIONINE_SYNTHASE_RED	AROMATIC_DIOXYGENASE_REDUCTASE-LIKE	T4MO_E_TRANSFER_LIKE	NOX_DUOX_LIKE_FAD_NADP	DHOD_E_TRANS	DHOD_E_TRANS_LIKE1	DHOD_E_TRANS_LIKE	NAD_BINDING_6	FAD_BINDING_8	FNR_LIKE	FNR_LIKE_3	FERREDOXIN_REDUCTASE_FAD-BINDING_DOMAIN-LIKE	FLAVOHEM_LIKE_FAD_NAD_BINDING	FNR_LIKE_1	FNR_LIKE_2	BENDO_FAD_NAD	MMO_FAD_NAD_BINDING	O2ASE_REDUCTASE_LIKE	FNR1	FNR_N-TERM_IRON_SULFUR_BINDING	FLAVIN_OXIOREDUCTASE	REDUCTASES	FAD_BINDING_6	FLAVOHEMOGLOBIN,_C-TERMINAL_DOMAIN	SULFITE_RED_B	CYT_B5_REDUCT_LIKE	DHOD_E_TRANS_LIKE2	NADH_QUINONE_REDUCTASE	CYPOR_LIKE_FNR	PA_DEGRADATION_OXIDOREDUCTASE_LIKE	PHENOL_2-MONOOXYGENASE_LIKE	OXYGENASE_E_TRANSFER_SUBUNIT	MONOOXYGENASE_LIKE	CYPOR_LIKE	NAD_BINDING_1	PA_COA_OXY5	BENZO_BOXA	NQRF	NADPH-CYTOCHROME_P450_REDUCTASE-LIKE	FLAV_LONG	FLAVODOXIN_1	CYSJ	CYTOCHROME_P450_REDUCTASE_N-TERMINAL_DOMAIN-LIKE	CYPOR	NITRIC_OXIDE_SYNTHASE	BIFUNCTIONAL_CYPOR	NADPH-CYTOCHROME_P450_REDUCTASE_FAD-BINDING_DOMAIN-LIKE	FAD_BINDING_1	PYRUV_OX_RED	PYRUVATE-FERREDOXIN_OXIDOREDUCTASE,_PFOR,_DOMAIN_II	PFOR_PP_MODULE	TPP_PFOR_PNO	TPP_PFOR	TPP_PFOR_PORB_LIKE	
D3	ACOX	ACYL-COA_OXIDASE_C-TERMINAL_DOMAINS	AXO	ACAD	SCAD_SBCAD	VLCAD	ACYL-COA_DH_M	ACYL-COA_OXIDASE_N-TERMINAL_DOMAINS	LCAD	MCAD	ACAD_FADE6_17_26	ACAD_FADE5	ACAD_FADE2	
D4	ACYL-COA_BINDING_PROTEIN	ACBP	
D5	ADH_N	ALCOHOL_DEHYDROGENASE-LIKE,_N-TERMINAL_DOMAIN	GLYCERALDEHYDE-3-PHOSPHATE_DEHYDROGENASE-LIKE,_N-TERMINAL_DOMAIN	ADH_ZINC_N	ALCOHOL_DEHYDROGENASE-LIKE,_C-TERMINAL_DOMAIN	ALADH_PNT_C	L-ALANINE_DEHYDROGENASE-LIKE	ALADH_PNT_N	PNTA	ALCOHOL_DH_CLASS_I_II_IV	BENZYL_ALCOHOL_DH	BUTANEDIOL_DH_LIKE	ALCOHOL_DH_CLASS_III	LIVER_ALCOHOL_DH_LIKE	6_HYDROXYHEXANOATE_DH_LIKE	ALCOHOL_DH_PLANTS	ZN_ADH1	CAD_LIKE	ZN_ADH5	LIVER_ADH_LIKE1	ZN_ADH2	FDH_LIKE	ZN_ADH_CLASS_III	FDH_LIKE_2	SORBITOL_DH	FDH_LIKE_1	TDH	IDITOL_2_DH_LIKE	THREONINE_DH_LIKE	ARABINOSE_DH_LIKE	GLUCOSE_DH	CAD1	CAD	ZN_ADH8	ZN_ADH10	SUGAR_DH	ZN_ADH_LIKE1	MDR1	MDR_LIKE_2	THR_DH_LIKE	FDH_LIKE_ADH2	CAD2	HYDROXYACYL_COA_DH	CAD3	ZN_ADH_LIKE2	MDR8	MDR3	IDONATE-5-DH	ZN_ADH7	MDR7	ZN_ADH9	ZN_ADH3	NADP_ADH	2-DESACETYL-2-HYDROXYETHYL_BACTERIOCHLOROPHYLLIDE_LIKE	ZN_ADH6	MDR	FDH_LIKE_ADH3	ZN_ADH4	MDR_ENOYL_RED	MDR_LIKE	MDR6	PFDH_LIKE	QUINONE_OXIDOREDUCTASE_LIKE_1	P53_INDUCIBLE_OXIDOREDUCTASE	ETR_LIKE	MDR5	MDR2	ENOYL_RED	RTN4I1	MDR_YHDH_YHFP	ETR	CROTONYL_COA_RED	MDR9	AL_MDR	ETR_LIKE_2	MDR_YHDH	ETR_LIKE_1	MDR_TM0436_LIKE	ADH_III_F_HYDE	FDHA_NON_GSH	ADH_FAM_2	ADH_FAM_1	MYCOS_DEP_FDH	ENOYL_REDUCTASE_LIKE	HPNZ_PROPOSED	CROT-COA-RED	QUINONE_PIG3	QOR1	QOR2	SORBOSE_PHOSPHATE_RED	NAD_BIND_SHIKIMATE_DH	G6PD_C	GLUCOSE_6-PHOSPHATE_DEHYDROGENASE-LIKE	G6PD_N	GFO_IDH_MOCA	GFO_IDH_MOCA_C	HOMOSERINE_DEHYDROGENASE-LIKE	SACCHAROP_DH	HOMOSERINE_DH	FORMATE/GLYCERATE_DEHYDROGENASES,_NAD-DOMAIN	FORMATE/GLYCERATE_DEHYDROGENASES,_SUBSTRATE-BINDING_DOMAIN	ADOHCYASE	ADOHCYASE_NAD	S-ADENOSYLHOMOCYSTEIN_HYDROLASE	AHCY	AHPF	ALADH	AHPF_HOMOLOG	LEUKOTRIENE_B4_DH_LIKE	RIBITOL-5-PHOSPHATE_DH	MDR_YHFP_LIKE	DOUBLE_BOND_REDUCTASE_LIKE	NAD_BIND_GLUTAMYL_TRNA_REDUCT	SHIKIMATE_DH	SHIK-DH-AROM	B4_12HDH	OXIDO_YHDH	NEUD_NNAD	TYROSINE-DEPENDENT_OXIDOREDUCTASES	3OXO_ACP_REDUC	PTER_REDUC_LEIS	ACACCOA_REDUCT	ADH_SHORT	BENZO_BADH	RHAD_ALDOL-ADH	23BDH	BPHB_TODD	PHB_DH	THIOESTER-REDCT	SEPIAPTER_RED	MDR4	MALIC_M	AMINOACID_DEHYDROGENASE-LIKE,_C-TERMINAL_DOMAIN	NAD_BIND_1_MALIC_ENZ	NAD_BIND_MALIC_ENZ	NAD_BIND_2_MALIC_ENZ	NAD_BIND_AMINO_ACID_DH	SHIKIMATE_DEHYDROGENASE-LIKE	SHIKIMATE_DH_N	NAD_BIND_M-THF_DH_CYCLOHYD	NAD_BIND_M-THF_DH	NAD_BIND_M-THF_DH_CYCLOHYD_LIKE	THF_DHG_CYH_C	TARTRO_SEM_RED	THF_DHG_CYH	TETRAHYDROFOLATE_DEHYDROGENASE/CYCLOHYDROLASE	AMINOACID_DEHYDROGENASES	ELFV_DEHYDROG	ELFV_DEHYDROG_N	
D6	ALDEDH	ALDH-LIKE	P5CS	ALDH_F18-19_PROA-GPR	ALDH_F20_ACDH	PROA	ALDH_F4-17_P5CDH	ALDH_PUTA-P5CDH-ROCA	ALDH_PUTA-P5CDH	ALDH_P5CDH	ALDH_ALDH-CAJ73105	ALDH_ALDA_AN0554	ALDH_F2BC	ALDH_F1L_FTFDH	ALDH_LACTADH-ALDA	ALDH_F7_AASADH-LIKE	ALDH_PHDK-LIKE	ALDH_STAPHALDA1	ALDH_ALD2-YMR170C	ALDH_ACDHII_ACOD-LIKE	ALDH_F1-2_ALD2-LIKE	ALDH_PADH_NAHF	ALDH_KGSADH-YCBD	ALDH_F16	ALDH_BADH-GBSA	ALDH_F10_BADH	ALDH_CDDD_SSP0762	ALDH_F1AB_F2_RALDH1	ALDH_SSADH2_GABD2	ALDH_BENZADH-LIKE	ALDH_ALDA-RV0768	ALDH_BENZADH	ALDH_F15-22	ALDH_VANIDH_LIKE	ALDH_GABALDH-PUUC	ALDH_F6_MMSDH	ALDH_F5_SSADH_GABD	ALDH_LACTADH_F420-BIOS	ALDH_F11_NP-GAPDH	ALDH_ALDA-AAD23400	ALDH_MGR_2402	ALDH_F8_HMSADH	ALDH_F21_RNP123	ALDH_ABALDH-YDCW	ALDH_DDALDH	ALDH_HMSADH_HAPE	ALDH_CDDD-ALDA-LIKE	ALDH_AAS00426	ALDH_F9_TMBADH	ALDH_DHAS	ALDH_PSFA-ACA09737	ALDH_SNDH	ALDH_HBENZADH	ALDH_Y4UC	ALDH_KGSADH-LIKE	ALDH_F21_LACTADH-LIKE	ALDH_ACDHII-ACOD	ALDH	ALDH_SALIADH	ALDH_SGSD_ASTD	ALDH_SSADH1_GABD1	ALDH_EDX86601	ALDH-SF	ALDH_PHPJ	ALDH_RL0313	ALDH_F7_AASADH	ALDH_F20_ACDH_EUTE-LIKE	ALDH_ALKH-LIKE	ALDH_F3FHI	ALDH_F3-13-14_CALDH-LIKE	ALDH_YWDH-P39616	ALDH_F14-YMR110C	ALDH_F3AB	ALDH_F12_P5CDH	ALDH_CALDH_CALB	ALDH_MAOC-N	ABALDH	BADH	ARG_CATAB_ASTD	MMSDH	SSADH	ALDH_EUTE	ALDH_KGSADH	ALDH_PAD-PAAZ	ALDH_ACYL-COA-RED_LUXC	ACT	ACT_AHAS	ASP_KINASES	ASP_KIN_MONOFN	ASPKIN_PAIR	PYRH-LIKE	ASPARTOKINASE_ALLOSTERIC_DOMAIN-LIKE	PYRH_ARCH	PYRH_BACT	PROB	AAK_AK-HOM3	AAK_AK-DAPDC	AAK_AK	AAK_AK-HSDH-LIKE	AAK_AK-HSDH	AAK_AK-DAPG-LIKE	AAK_AKIII-LYSC-EC	AAK_AK-LYSC-LIKE	AAK_AKII-LYSC-BS	AAK_AKIII-YCLM-BS	AAK	AAK_AK-ECTOINE	AAK_AKI-DAPG-BS	AAK_P5CS_PROBA	AAK_UMPK-PYRH-EC	AAK_UMPK-LIKE	AAK_UMPK-PYRH-PF	AAK_UMPK-MOSAB	AAK_G5K_PROB	ACT_AK-LIKE	ACT_AK1-AT_1	ACT_AK-HOM3_1	ACT_AKIII-LYSC-EC-LIKE_1	ACT_AKI-HSDH-THRA_2	ACT_AK-HOM3_2	ACT_AKIII-LYSC-EC_2	ACT_AK-LIKE_1	ACT_AKIII-DAPDC_2	ACT_AK-LIKE_2	ACT_AKIII-YCLM-BS_2	ACT_AKI-HSDH-THRA-LIKE_1	ACT_AK1-AT_2	ACT_AK-ARCH_2	ACT_AKII-LYSC-BS-LIKE_2	ACT_AK-LYSC-DAPG-LIKE_2	ACT_AKIII-LYSC-EC_1	ACT_AK-LYSC-DAPG-LIKE_1	ACT_AKII-LYSC-BS-LIKE_1	ACT_AKIII-DAPDC_1	AA_KINASE	AAK_FOMA-LIKE	AAK_NAGK-LIKE	AAK_CK	ACOLAC_SM	ALS_SS_C	ALL_SUBUNIT_ACETOLACTATE_SYNTHASE_SYNTHASE_TRANSFERASE_ACID_BIOSYNTHESIS_III_LYASE_	AAK_NAGK-C	N-ACETYL-L-GLUTAMATE_KINASE	N-AC-GLU-SYNTH	AAK_NAGK-FARGBP	AAK_NAGK-NC	AAK_NAGK-UC	AAK_NAGS-ABP	AAK_NAGS-UREA	ARGB	DUF619-NAGS	DUF619-LIKE	DUF619-NAGS-FABP	DUF619-NAGS-U	DUF619-NAGK-FABP	DUF619	
D7	AMINOTRAN_1_2	AAT-LIKE	TYR_AMTASE_E	TYR_NICO_ATASE	AM_TR_V_EF2568	AMINOTRAN_5	AAT_I	AMINOTRAN_3	AGAT_LIKE	GABATRNS_EUK	GABATRNSAM	GABA-AMINOTRANSFERASE-LIKE	PUTRES_AM_TRAN	ORN_AMINOTRANS	AAT_LIKE	AM_TR_V_VC1184	5AMINOLEV_SYNTH	2AM3KETO_COA	TA_LIKE	
D8	ANTHRAX_PROTECTIVE_ANTIGEN	PA14	
D9	ANTI-SIGMA_FACTOR_ANTAGONIST_SPOIIAA	STAS	ANT_ANT_SIG	SULP	STAS_SULP_LIKE_SULFATE_TRANSPORTER	SULFATE_TRANSP	STAS_ANTI-ANTI-SIGMA_FACTORS	
D10	ARD	ACIREDUCTONE_DIOXYGENASE	
D11	ARGININOSUCCINATE_SYNTHETASE,_C-TERMINAL_DOMAIN	ARGINOSUC_SYNTH	ARGG	ARGININOSUCCINATE_SYNTHASE	
D12	ARP2/3_COMPLEX_16_KDA_SUBUNIT_ARPC5	P16-ARC	
D13	ARP2/3_COMPLEX_21_KDA_SUBUNIT_ARPC3	P21-ARC	
D14	ARP2/3_COMPLEX_SUBUNITS	ARPC4	
D15	ASN_SYNTHASE	N-TYPE_ATP_PYROPHOSPHATASES	NAD_SYNTHASE	GMP_SYNTHASE_C	ATP_BIND_4	ASN_SYNTHASE_B_C	ASN_SYNTH_AEB	NADE	ASNB	GATASE	CLASS_I_GLUTAMINE_AMIDOTRANSFERASES_(GAT)	CPSASEIISMALL	SULFOLOB_CBSA	CARBAMOYL_PHOSPHATE_SYNTHETASE,_SMALL_SUBUNIT_N-TERMINAL_DOMAIN	CPSASE_SM_CHAIN	GATASE1_CPSASE	GATASE1_GMP_SYNTHASE	GATASE1_ANTHRANILATE_SYNTHASE	GATASE1_GLUTAMYL_HYDROLASE	GATASE1_1	GAT_1	GATASE1	IMP_SYNTH_HISH	GATASE1_IGP_SYNTHASE	GMP_SYNTHETASE_C-TERMINAL_DIMERISATION_DOMAIN	GMP_SYNT_C	GATASE1_2	GATASE1_CTP_SYNTHASE	DJ-1_PFPI	DJ-1/PFPI	PFPI	GATASE1_YDR533C_LIKE	GATASE1_HSP31_LIKE	GATASE1_DJ-1	GATASE1_PFPI_1	GATASE1_ECHSP31_LIKE	GATASE1_PFPI_LIKE	FGAM-SYNTHASE	FGAM_SYNT	FGAM_SYNTH_II	TEGU_FGAM_SYNT	FGAM_SYNTH_I	FGAM_SYNTHASE_PURL,_PURS-LIKE_DOMAIN	GATASE1_PB	GATASE1_COBQ	GATASE1_FGAR_AT	PLP_SYNTH_PDX2	GATASE1_COBB	COBQ	PURL	PURM-LIKE	PURL_REPEAT1	PURL_REPEAT2	PURM-LIKE1	PURM	FGAM_SYNTHASE_PURL,_LINKER_DOMAIN	PURM_C-TERMINAL_DOMAIN-LIKE	PURM_N-TERMINAL_DOMAIN-LIKE	
D16	ASP	PEPSIN-LIKE	CATHEPSIN_D_LIKE	CATHESPIN_E	CND41_LIKE	PEPSIN_A	PEPSIN_A_LIKE_PLANT	PEPSIN_LIKE	PHYTEPSIN	PLASMEPSIN_5	CATHEPSIN_D2	ASPERGILLOPEPSIN_LIKE	PEPSIN_RETROPEPSIN_LIKE	PROTEINASE_A_FUNGI	
D17	BACTERIAL_GLUCOAMYLASE_C-TERMINAL_DOMAIN-LIKE	GDE_C	AAMY	ALPHA-AMYLASE	AMYLASE,_CATALYTIC_DOMAIN	GLYC_DEBRANCH	GDE_ARCH	
D18	BACTERIAL_LIPASE	LACT	L21P_ARCH	LIPASE_PLA1_CEF	LIPASE	LIPASE_3	FUNGAL_LIPASES	
D19	BETA-GLYCANASES	GLYCO_HYDRO_17	GLYCO_HYDRO_72	
D20	BIOTIN_CARB_C	BC_ATP-BINDING_DOMAIN-LIKE	BC_C-TERMINAL_DOMAIN-LIKE	BC_N-TERMINAL_DOMAIN-LIKE	BCCP	BIOTIN_LIPOYL	BIOTINYL/LIPOYL-CARRIER_PROTEINS_AND_DOMAINS	ATP-GRASP	ASP_CARB_TR	ORNI_CARB_TR	UREA_CARBOX	PYRUV_CARBOX	PURK	BIOTINYL_DOMAIN	LIPOYL_DOMAIN	BIOTINYL_LIPOYL_DOMAINS	UREA_AMLYSE_REL	PURT	CONSERVED_CARBOXYLASE_DOMAIN	PYC_OADA	DRE_TIM_PC_TC_5S	DRE_TIM_METALLOLYASE	DRE_TIM_HMGL	DRE_TIM_NIFV	DRE_TIM_CMS	DRE_TIM_IPMS	DRE_TIM_HOA	OADA	ONE_C_DEHYD_A	HMGL-LIKE	PURD	LEUA_YEAST	LEUA_BACT	LYSS_FUNG_ARCH	LEU1_ARCH	LEUA_REL	LEUA_DIMER	DRE_TIM_LEUA	DRE_TIM_RE_CS	DRE_TIM_HCS	DRE_TIM_LEUA3	2-ISOPROPYLMALATE_SYNTHASE_LEUA,_ALLOSTERIC_(DIMERISATION)_DOMAIN	DMPG/LEUA_COMMUNICATION_DOMAIN-LIKE	DRE_TIM_HOA_LIKE	NIFV_HOMOCITR	OTCACE	ASPARTATE/ORNITHINE_CARBAMOYLTRANSFERASE	OTCACE_N	HOM_END	HOM_END_HINT	HINTN	HINTC	HINT	
D21	BIOTIN_HOLOENZYME_SYNTHETASE	BPL_LPLA_LIPB	GASE_LIPOATE-PROTEIN_B_TRANSFERASE_ACYLTRANSFERASE_LIPOYLTRANSFERASE_LIPOYL-ACYL-CARRIER_2.3.1.-_PROTEIN-PROTEIN-_N-LIPOYLTRANSFERASE_	LIPB	LPLA-LIKE	LIPOYLTRANS	
D22	BZIP_2	LEUCINE_ZIPPER_DOMAIN	BZIP_1	BRLZ	
D23	C1_1	PROTEIN_KINASE_CYSTEINE-RICH_DOMAIN_(CYS2,_PHORBOL-BINDING_DOMAIN)	C1	
D24	C1_4	TFIIH_P44_SUBUNIT_CYSTEINE-RICH_DOMAIN	
D25	CARBAMOYL_PHOSPHATE_SYNTHETASE,_LARGE_SUBUNIT_CONNECTION_DOMAIN	CPSASE_L_CHAIN	CPSASE_L_D2	CPSASE_L_D3	CPSASEII_LRG	CARBAMOYL_PHOSPHATE_SYNTHETASE,_LARGE_SUBUNIT_ALLOSTERIC,_C-TERMINAL_DOMAIN	MGS	MGSA	MGS_CPS_I_III	MGS_CPS_II	MGS-LIKE	
D26	CN_HYDROLASE	CARBAMILASE	NITRILASE	NITRILASE_8	NITRILASE_7	NITRILASE_2	NITRILASE_RIM1_LIKE	NITRILASE_6	NITRILASE_5	NIT	NITRILASE_3	NITRILASE_1_R1	NITRILASES_CHS	NITRILASE_4	NITRILASE_1_R2	LNT	
D27	COPROGEN_OXIDAS	COPROPORPHYRINOGEN_III_OXIDASE	
D28	COX1	CYTOCHROME_C_OXIDASE_SUBUNIT_I-LIKE	CBB3_OXIDASE_I	BA3-LIKE_OXIDASE_I	CYT_C_OXIDASE_I	HEME_CU_OXIDASE_I	UBIQUINOL_OXIDASE_I	
D29	COX2	PERIPLASMIC_DOMAIN_OF_CYTOCHROME_C_OXIDASE_SUBUNIT_II	
D30	COX3	CYTOCHROME_C_OXIDASE_SUBUNIT_III-LIKE	CYT_C_OXIDASE_III	HEME_CU_OXIDASE_III_LIKE	UBIQUINOL_OXIDASE_III	HEME_CU_OXIDASE_III_1	HEME_CU_OXIDASE_III_2	
D31	COX5B	CYTOCHROME_C_OXIDASE_SUBUNIT_F	CYT_C_OXIDASE_VB	
D32	C-TERMINAL_DOMAIN_OF_ADENYLYLCYCLASE_ASSOCIATED_PROTEIN	CAP_C	CARP	
D33	CU-OXIDASE	MULTIDOMAIN_CUPREDOXINS	CU-OXIDASE_2	CU-OXIDASE_3	COPPER_RES_A	CU_NITRITE_RED	
D34	CYTOCHROME_C_OXIDASE_SUBUNIT_E	COX5A	CYT_C_OXIDASE_VA	
D35	CYTOCHROME_C_OXIDASE_SUBUNIT_H	COX6B	IDASE_C_CYTOCHROME_SUBUNIT_ISOFORM_VIB_OXIDOREDUCTASE_MITOCHONDRION_COX_ACETYLATION_	CYT_C_OXIDASE_VIB	
D36	DAGK_CAT	DIACYLGLYCEROL_KINASE-LIKE	DAGKC	
D37	DAK2	DHAL-LIKE	DAK_ATP	DHAK1	DHAK1B	DHA_L_YCGS	DAK1	
D38	D-AMINOACID_OXIDASE-LIKE	DAO	N-TERMINAL_DOMAIN_OF_ADRENODOXIN_REDUCTASE-LIKE	NADB	SUCCINATE_DEHYDROGENASE/FUMARATE_REDUCTASE_FLAVOPROTEIN,_CATALYTIC_DOMAIN	FAD_BINDING_2	SUCCINATE_DEHYDROGENASE/FUMARATE_REDUCTASE_FLAVOPROTEIN_N-TERMINAL_DOMAIN	SDHA_BSU	SUCCINATE_DEHYDROGENASE/FUMARATE_REDUCTASE_FLAVOPROTEIN_C-TERMINAL_DOMAIN	SDHA_FORWARD	SDHA_FRDA_GNEG	FAD/NAD-LINKED_REDUCTASES,_DIMERISATION_(C-TERMINAL)_DOMAIN	FAD_BINDING_3	FAD-LINKED_REDUCTASES,_N-TERMINAL_DOMAIN	SUCC_DH_FLAV_C	PYR_REDOX_DIM	LIPOAMIDE_DH	TRYPANO_REDUC	MYCOTHIONE_RED	GLUTA_REDUC_1	GLUTA_REDUC_2	THIAMIN_THIO	COA_COA_REDUC	TRX_REDUCT	GG-RED-SF	GLYCEROL3P_GLPB	FUM_RED_FP	FAD/NAD-LINKED_REDUCTASES,_N-TERMINAL_AND_CENTRAL_DOMAINS	PYR_REDOX_2	PYR_REDOX	COQ6	FLAVO_CYTO_C	GLTA	GLYCEROL3P_GLPA	GOGAT_SM_GAM	GLTD_GAMMA_FAM	NITRI_RED_NIRB	ZETA_CARO_DESAT	PHYTOENE_DESAT	DESAT_CRTD	CRTI_FAM	CAROT_ISOM	CAROTENE-CYCL	LYCOPENE_CYCL	FMO-LIKE	
D39	DHFR_1	DIHYDROFOLATE_REDUCTASES	DHFR	
D40	DLC	DYNEIN_LIGHT	
D41	DLH	DIENELACTONE_HYDROLASE	
D42	DNA_PRIMASE_S	PRIA-LIKE	PRIMASE_SML	AE_PRIM_S_LIKE	AE_PRIM_S	
D43	DPPIV_N	DPP6_N-TERMINAL_DOMAIN-LIKE	
D44	DS	DEOXYHYPUSINE_SYNTHASE,_DHS	DHYS	
D45	DSPC	DUAL_SPECIFICITY_PHOSPHATASE-LIKE	Y_PHOSPHATASE2	
D46	DSRM	DOUBLE-STRANDED_RNA-BINDING_DOMAIN_(DSRBD)	RNASEIII	RNASE_III_CATALYTIC_DOMAIN-LIKE	RIBOC	RIBONUCLEASE_3	
D47	E1_DH	BRANCHED-CHAIN_ALPHA-KETO_ACID_DEHYDROGENASE_PP_MODULE	TK-LIKE_PP_MODULE	TRANSKETOLASE_N	TKTLASE_BACT	TK-LIKE_PYR_MODULE	TRANSKET_PYR	TRANSKETOLASE_C	TRANSKETOLASE_C-TERMINAL_DOMAIN-LIKE	BRANCHED-CHAIN_ALPHA-KETO_ACID_DEHYDROGENASE_PYR_MODULE	BRANCHED-CHAIN_ALPHA-KETO_ACID_DEHYDROGENASE_BETA-SUBUNIT,_C-TERMINAL-DOMAIN	2OXO_DH_E1	TPP_E1_OGDC_LIKE	TPP_E1_PDC_ADC_BCADC	DXS	TPP_TK	TPP_E1_ECPDC_LIKE	TPP_ENZYMES	TPP_DXS	PDH_E1_ALPH_X	PDH_E1_ALPH_Y	TPP_BZL_OCOD_HPCL	TPP_PDC_IPDC	TPP_AHAS	TPP_XSC_LIKE	TPP_POX	TPP_COME	TPP_BFDC	TPP_GCL	TPP_IOLD	TPP_ALS	TPP_COME_PPYRDC	TPP_PPYRDC	TPP_IOR_ALPHA	TPP_SHCHC_SYNTHASE	TPP_OGFOR	TPP_ENZYME_C	SULPHOACET_XSC	INDOLPYR_DECARB	INDOL_PHENYL_DC	PYRUVATE_OXIDASE_AND_DECARBOXYLASE_PYR_MODULE	PYRUVATE_OXIDASE_AND_DECARBOXYLASE,_MIDDLE_DOMAIN	PYRUVATE_OXIDASE_AND_DECARBOXYLASE_PP_MODULE	TPP_PYR_POX	TPP_PYR_PDC_IPDC_LIKE	TPP_ENZYME_PYR	TPP_PYR_POX_LIKE	TPP_ENZYME_N	TPP_ENZYME_M	PYRUV_OXI_SPXB	OXALATE_OXC	PPYR-DECO2ASE	GLYOX_CARBO_LIG	TPP_PYR_PFOR_IOR-ALPHA_LIKE	TPP_PYR_MEND	MEND	TPP_PYR_DXS_TK_LIKE	TPP_PYR_E1-PDHC-BETA_LIKE	
D48	EF1_GNE	EEF-1BETA-LIKE	EF1B	
D49	EF1G	EEF1-GAMMA_DOMAIN	
D50	ENOLPYRUVATE_TRANSFERASE,_EPT	EPSP_SYNTHASE	EPT_RTPC-LIKE	EPT-LIKE	18S_RNA_RCL1P	OSPHATE_RNA_CYCLASE-LIKE_3'-TERMINAL_NUCLEAR_TERMINAL_CYCLASE_RCL1_PROBABLE_Q08096_	RNA_3PRIM_CYCL	RNA_CYCLASE	RNA_CYCLASE_CLASS_I	RNA_CYCLASE_CLASS_II	RNA_3'-TERMINAL_PHOSPHATE_CYCLASE,_RPTC	RTC	RTC_INSERT	
D51	EXO70	EXOCYST_COMPLEX_COMPONENT	
D52	FAA_HYDROLASE	FAH	
D53	FASCICLIN	FAS1_DOMAIN	
D54	FBPASE	INOSITOL_MONOPHOSPHATASE/FRUCTOSE-1,6-BISPHOSPHATASE-LIKE	INOSITOL_P	LYSX_ARCH	ARCH_FBPASE_2	BACTERIAL_IMPASE_LIKE_1	IPPASE	BACTERIAL_IMPASE_LIKE_2	IMPASE	PAP_PHOSPHATASE	IMPASE_LIKE	BISPHOS_HAL2	BISPHOS_CYSQ	CYSQ	ARCH_FBPASE_1	
D55	FE-ADH	IRON-CONTAINING_ALCOHOL_DEHYDROGENASE	BDH	GLYDH	NADPH_BDH	FE-ADH1	FE-ADH2	GLYDH-LIKE1	FE-ADH3	GLYDH-LIKE	GLYDH-LIKE2	FE-ADH4	FE-ADH5	FE-ADH6	FE-ADH7	FE-ADH8	G1PDH	GRO1PDH	DHQ_FE-ADH	HHD	HEPD	PDD	PPD-LIKE	LPO	HVD	PHN_FE-ADH	DOIS	DEHYDROQUINATE_SYNTHASE,_DHQS	DHQ_SYNTHASE	DHQS	DHQS-LIKE1	DHQ-LIKE	DHQS-LIKE2	
D56	FER2	2FE-2S_FERREDOXIN_DOMAINS_FROM_MULTIDOMAIN_PROTEINS	2FE-2S_FERREDOXIN-RELATED	FDX_ISC	FDX_PLANT	
D57	FLAVOPROTEIN	HOMO-OLIGOMERIC_FLAVIN-CONTAINING_CYS_DECARBOXYLASES,_HFCD	FLAVO_MJ0208	
D58	GALKASE_GAL_BDG	GHMP_KINASE,_N-TERMINAL_DOMAIN	GHMP_KINASES_N	GAL_KIN	MEVALON_KIN	SHIK_KIN_ARCHAE	MEVDPDECARB	GALACTOKINASE	GHMP_KINASES_C	PMEV_KIN_ERG8	PMEV_KIN_GR_POS	MEVALONATE_KINASE	MEVALONATE_5-DIPHOSPHATE_DECARBOXYLASE	
D59	GDPD	GLYCEROPHOSPHORYL_DIESTER_PHOSPHODIESTERASE	GDPD_NUC-2_FUNGI	GDPD_YPL110CP_FUNGI	GDPD_TMGDE_LIKE	GDPD_GDE5_LIKE	GDPD_CYTOPLASMIC_SCUGPQ2_LIKE	GDPD_GSGDE_LIKE	GDPD_GDE5_LIKE_1_PLANT	GDPD_GDE5	GDPD_SAGLPQ_LIKE	GDPD_ATGDE_LIKE	GDPD_LIKE_3	GDPD_PATGDE_LIKE	GDPD_GDE1	GDPD_RV2277C_LIKE	GDPD_LIKE_2	PI-PLCC_GDPD_SF	GDPD_GDE4_LIKE	GDPD_MEMB_LIKE	GDPD_LIKE_1	GDPD_GDE4	GDPD_ECGLPQ_LIKE	GDPD_SCGLPQ1_LIKE	GDPD_GDE_2_3_6	GDPD_GDE6	GDPD_TTGDE_LIKE	GDPD_GDE4_LIKE_1	GDPD_SPGDE_LIKE	GDPD_ECUGPQ_LIKE	GDPD_GDE3	GDPD_YPL206CP_FUNGI	GDPD_PERIPLASMIC_GLPQ_LIKE	GDPD_ECGLPQ_LIKE_1	GDPD_SHV3_PLANT	PI-PLCC_GDPD_SF_UNCHAR1	GDPD_GDE2	GDPD_SHV3_REPEAT_2	PI-PLC1C_YEAST	PI-PLCC_EPSILON	PI-PLCC_BETA1	PI-PLCC_GAMMA2	PI-PLCC_EUKARYOTA	PI-PLCC	PI-PLCC_BETA2	PI-PLCC_DELTA	PI-PLCC_BETA	PI-PLCC_ETA1	PI-PLCC_GAMMA	PI-PLCC_DELTA1	PI-PLCC_ZETA	PI-PLCC_BETA3	PI-PLCC_GAMMA1	PI-PLCC_DELTA3	PI-PLCC_ETA	PI-PLCC_PRIP_METAZOA	PI-PLCC_DELTA4	PI-PLCC_ETA2	PI-PLCC_BETA4	PI-PLCC_PLANT	PI-PLCC_BACTERIA_LIKE	PI-PLC-X	MAMMALIAN_PLC	PI-PLC-Y	PLCXC	PLCYC	
D60	GLN-SYNT_C	GLUTAMINE_SYNTHETASE_CATALYTIC_DOMAIN	GLN_SYNTH_III	
D61	GLN-SYNT_N	GLUTAMINE_SYNTHETASE,_N-TERMINAL_DOMAIN	
D62	GLYCEROL-3-PHOSPHATE_TRANSPORTER	PTR2	GLUP	
D63	GLYCOSYL_TRANSFERASES_GROUP_1	GLYCOGEN_SYN	GT1_GLYCOGEN_SYNTHASE_GSY2_LIKE	GT1_YQGM_LIKE	GT1_CAP1E_LIKE	GT1_BME6_LIKE	GLYCOSYLTRANSFERASE_GTB_TYPE	GT1_MTFB_LIKE	GLGA	GLYCOS_TRANSF_1	GLGA_CORYNE	GT1_ALG11_LIKE	GT1_WLBH_LIKE	GT1_WABH_LIKE	GT1_UGDG_LIKE	GT1_ALG2_LIKE	GT1_WBAZ_LIKE	GT1_WBNK_LIKE	GT1_WBDM_LIKE	GT1_GTFA_LIKE	GT1_SUCROSE_SYNTHASE	GT1_WBUB_LIKE	GT1_LIKE_4	GT1_AMSD_LIKE	GT1_AMSK_LIKE	GT1_EXPE7_LIKE	GT1_LIKE_6	GT1_LIKE_5	GT1_WAVL_LIKE	GT1_AVIGT4_LIKE	GT1_LIKE_3	GT1_LIKE_2	GT1_ALG1_LIKE	GT1_PIG-A_LIKE	GT1_ECORF704_LIKE	GT1_CAPH_LIKE	GT1_WCFI_LIKE	GT1_LIKE_7	GT1_GLYCOGEN_SYNTHASE_DULL1_LIKE	PIGA	GT1_GLYCOGEN_PHOSPHORYLASE	GT1_GLYCOGEN_PHOSPHORYLASE_LIKE	GT1_TPS	GLYCO_TRANSF_20	GLUC_GLYC_PSYN	OLIGOSACCHARIDE_PHOSPHORYLASE	PHOSPHORYLASE	P_YLASE	MORE_P_YLASES	
D64	GP_DH_C	GAPDH-LIKE	GP_DH_N	SEMIALDHYDE_DH	SEMIALDHYDE_DHC	DAP-DH	DAPB	E4PD_G-PROTEO	GAPDH-I	PGDH	PTGR2	
D65	GROEL_CHAPERONE,_ATPASE_DOMAIN	CPN60_TCP1	GROEL-LIKE_CHAPERONE,_APICAL_DOMAIN	GROEL-LIKE_CHAPERONE,_INTERMEDIATE_DOMAIN	GROUP_II_CHAPERONIN_(CCT,_TRIC),_APICAL_DOMAIN	GROUP_II_CHAPERONIN_(CCT,_TRIC),_ATPASE_DOMAIN	GROUP_II_CHAPERONIN_(CCT,_TRIC),_INTERMEDIATE_DOMAIN	GROEL	CHAP_CCT_THETA	CHAP_CCT_ETA	CHAP_CCT_EPSI	CHAP_CCT_DELTA	CHAP_CCT_BETA	CHAP_CCT_ALPHA	CHAP_CCT_ZETA	CHAP_CCT_GAMMA	TCP1_ETA	CPN60	TCP1_THETA	CHAPERONIN_TYPE_I_II	TCP1_ZETA	TCP1_GAMMA	TCP1_DELTA	TCP1_EPSILON	TCP1_BETA	TCP1_ALPHA	CHAPERONIN_LIKE	FAB1_TCP	
D66	GSHPX	GLUTATHIONE_PEROXIDASE-LIKE	GPX7	GSH_PEROXIDASE	
D67	GXGXG	ALPHA_SUBUNIT_OF_GLUTAMATE_SYNTHASE,_C-TERMINAL_DOMAIN	
D68	HAT1_N	N-ACETYL_TRANSFERASE,_NAT	ATE_C	ACETYLTRANSF_1	TRIO_ACET_GNAT	NAT_SF	
D69	HEM4	HEMD-LIKE	HEMD	
D70	HOMEOBOX	HOMEODOMAIN	HOX	
D71	HPT	PHOSPHORELAY_PROTEIN-LIKE	
D72	HSF_DNA-BIND	HEAT-SHOCK_TRANSCRIPTION_FACTOR	HSF	
D73	HYDANTOINASE_(DIHYDROPYRIMIDINASE)	AMIDOHYDRO_1	HYDANTOINASE_(DIHYDROPYRIMIDINASE),_CATALYTIC_DOMAIN	D-HYDANTOINASE	L-HYD_ALN	D-AMINOACYLASE	CAD_DHOASE	D-HYD	DHOASE_IIB	DHOASE_IIA	CYCLIC_AMIDOHYDROLASES	MET_DEP_HYDROLASE_B	MET_DEP_HYDROLASE_C	METALLO-DEPENDENT_HYDROLASES	GUAN_DEAMIN	DHOASE	DIHYDROOROTASE	MET_DEP_HYDROLASE_A	ZN-DEPENDENT_ARGININE_CARBOXYPEPTIDASE-LIKE	SAH/MTA_DEAMINASE-LIKE	MET_DEP_HYDROLASE_E	MET_DEP_HYDROLASE_D	ARCHEAL_CHLOROHYDROLASES	
D74	IF-2B	IF2B-LIKE	EIF-2B_REL	
D75	IGPD	IMIDAZOLE_GLYCEROL_PHOSPHATE_DEHYDRATASE	
D76	INDOLEAMINE_2,3-DIOXYGENASE-LIKE	IDO	
D77	KU	KU70_SUBUNIT_MIDDLE_DOMAIN	KU80_SUBUNIT_MIDDLE_DOMAIN	KU_C	KU_N	KU70_SUBUNIT_N-TERMINAL_DOMAIN	KU78	KU70	KU80	VWA_KU	
D78	LCM	LEUCINE_CARBOXY_METHYLTRANSFERASE_PPM1	
D79	LDH_1_C	LACTATE_&_MALATE_DEHYDROGENASES,_C-TERMINAL_DOMAIN	LDH_N-TERMINAL_DOMAIN-LIKE	LDH_1_N	MDH_EUK_GPROTEO	MALATEDH_BACT	MDH_EUK_CYT	MALATE-DH_PLANT	MALATEDH-SF1	MDH_GLYOXYSOMAL_MITOCHONDRIAL	LDH_LIKE	MDH	MDH_CYTOPLASMIC_CYTOSOLIC	MDH_CHOLOROPLAST_LIKE	LDH-LIKE_MDH	LDH-LIKE_MDH_NADP	LDH_MDH_LIKE	LDH_1	LDH_3	HICDH_LIKE	LDH_2	LDH_PROTIST	L-LDH-NAD	
D80	LMWPC	LOW-MOLECULAR-WEIGHT_PHOSPHOTYROSINE_PROTEIN_PHOSPHATASES	
D81	LYASE_1	L-ASPARTASE/FUMARASE	ASPA	ADSL_C	ADENYLSUCCINATE_LYASE_1	ADENYLSUCCINATE_LYASE_2	ADENYLSUCCINATE_LYASE_LIKE	ARGININOSUCCINATE_LYASE	ARGH	LYASE_I	LYASE_I_LIKE	FUMARASEC_C	FUMC_II	FUMARASE_CLASSII	ASPARTASE_LIKE	ASPARTASE	
D82	MATRIX_METALLOPROTEASES,_CATALYTIC_DOMAIN	METALLOPEP	
D83	MITOCHONDRIAL_CYTOCHROME_C_OXIDASE_SUBUNIT_IV	COX4	CYT_C_OXIDASE_IV	
D84	MITOCHONDRIAL_CYTOCHROME_C_OXIDASE_SUBUNIT_VIA	COX6A	CYT_C_OXIDASE_VIA	
D85	MITOCHONDRIAL_CYTOCHROME_C_OXIDASE_SUBUNIT_VIIC_(AKA_VIIIA)	COX7C	CYT_C_OXIDASE_VIIC	
D86	MITOCHONDRIAL_IMPORT_RECEPTOR_SUBUNIT_TOM20	MAS20	
D87	MOCF_BIOSYNTH	MOEA_CENTRAL_DOMAIN-LIKE	MOLYB_SYN	MOEA	MOCF_BD	MOGA_MOAB	
D88	MOTILE_SPERM	MSP-LIKE	
D89	MT-A70	HYPOTHETICAL_RNA_METHYLTRANSFERASE	
D90	MTHFR	METHYLENETETRAHYDROFOLATE_REDUCTASE	
D91	MULTIDRUG_RESISTANCE_EFFLUX_TRANSPORTER_EMRE	EAMA	TPT	
D92	NIF	NLI_INTERACTING_FACTOR-LIKE_PHOSPHATASE	HIF-SF_EUK	FCP1_EUK	
D93	NOSIC	NOP	NOP_DOMAIN	
D94	ORN_DAP_ARG_DEC	EUKARYOTIC_ODC-LIKE	PLPDE_III_ODC_DAPDC_LIKE	PLPDE_III_ODC	PLPDE_III_ODC_LIKE_AZI	PLPDE_III_MCCE_LIKE	PLPDE_III_BTRK_LIKE	PLPDE_III_BIF_ASPK_DAPDC	PLPDE_III_DAPDC	PLPDE_III_ODC_DAPDC_LIKE_1	PLPDE_III_ADC	PLPDE_III_PVSE_LIKE	PLPDE_III_Y4YA_LIKE	ORN_ARG_DEC_N	PLPDE_III	PLPDE_III_YBL036C_EUK	PLPDE_III_YBL036C_LIKE	PLPDE_III_YGGS_LIKE	HYPOTHETICAL_PROTEIN_YBL036C	PLPDE_III_DSD_D-TA_LIKE_1	PLPDE_III_DSD	PLPDE_III_D-TA	PLPDE_III_LS_D-TA	PLPDE_III_LS_D-TA_LIKE	PLPDE_III_DSD_D-TA_LIKE	PLPDE_III_AR	
D95	PALP	TRYPTOPHAN_SYNTHASE_BETA_SUBUNIT-LIKE_PLP-DEPENDENT_ENZYMES	TRPB_REL	L-SER-DEHYD	THR-DEHYD	TRP-SYNTH-BETA_II	CBS_LIKE	THR-SYNTH_1	ACT_THRD-I_1	ACT_THRD-I	ACT_THRD-I_2	ALLOSTERIC_THREONINE_DEAMINASE_C-TERMINAL_DOMAIN	THD1	THRC	THR_DEHYDRAT_C	CYSK	CYSTA_BETA	CYSM	CYSKM	THR-SYNTH_2	TRP-SYNTH_B	CBS_PAIR_23	D-SER-DEHYD	CBS_PAIR_15	CBS_PAIR_24	CBS_PAIR_CAP-ED_DUF294_ASSOC_ARCH	CBS_PAIR_PALP_ASSOC	CBS_PAIR_PALP_ASSOC2	CBS_PAIR_30	CBS_PAIR_21	CBS_PAIR_1	D_SER_AM_LYASE	TIM	TRIOSEPHOSPHATE_ISOMERASE_(TIM)	TIM_PHOSPHATE_BINDING	IMPDH	INOSINE_MONOPHOSPHATE_DEHYDROGENASE_(IMPDH)	IMP_DH_REL_1	IMP_DEHYDROG	IMP_DH_REL_2	NPD_LIKE	MDH_FMN	CBS_PAIR_IMPDH_2	CBS_PAIR_IMPDH	CBS_PAIR_20	CBS_PAIR_ABC_OPUCA_ASSOC2	CBS_PAIR_29	CBS_PAIR_PAS_GGDEF_DUF1_ASSOC	CBS_PAIR_SPOIVFB_ERIC_ASSOC2	CBS_PAIR_11	CBS_PAIR_DRTGG_ASSOC	CBS_PAIR_MET2_ASSOC	CBS_PAIR_CAP-ED_DUF294_PBI_ASSOC	CBS_PAIR_CAP-ED_DUF294_PBI_ASSOC2	CBS_PAIR_18	CBS_PAIR_ACT_ASSOC2	CBS_PAIR_22	CBS_PAIR_16	CBS_PAIR_3	CBS_PAIR_ERIC_ASSOC_EUK_BAC	CBS_PAIR_10	CBS_PAIR_PARBC_ASSOC	CBS_PAIR_ACT_ASSOC	CBS_PAIR_SPOIVFB_ERIC_ASSOC	CBS_PAIR	CBS_PAIR_2	CBS_PAIR_HPP_ASSOC	CBS_PAIR_25	CBS_PAIR_BON_ASSOC	CBS_PAIR_GGDEF_ASSOC2	CBS_PAIR_NTP_TRANSFERASE_ASSOC	CBS_PAIR_DHH_POLYA_POL_ASSOC	CBS_PAIR_KPSF_GUTQ_ASSOC	CBS_PAIR_M50_LIKE	CBS_PAIR_CORC_HLYC_ASSOC	CBS_PAIR_9	CBS_PAIR_MG_TRANSPORTER	CBS	CBS-DOMAIN_PAIR	CBS_PAIR_8	CBS_PAIR_19	CBS_PAIR_DRTGG_ASSOC2	KPSF	DHOD_DHPD_FMN	NPD	TRPB	CBS_PAIR_5	CBS_PAIR_28	CBS_PAIR_14	CBS_PAIR_7	CBS_PAIR_26	TUBULIN_CHAPERONE_COFACTOR_A	COFACTOR_CHAPERONE_TUBULIN-SPECIFIC_TUBULIN-FOLDING_CYTOSKELETON_MICROTUBULE_CFA_TCP1-_CHAPERONIN_	TBCA	L_LACTATE_OX	FMN-LINKED_OXIDOREDUCTASES	OXIDORED_FMN	FMN_DH	OYE_LIKE_FMN	DCR_FMN	OYE_LIKE_4_FMN	OYE_LIKE_3_FMN	ER_LIKE_FMN	TMADH_HD_FMN	OYE_LIKE_FMN_FAMILY	OYE_LIKE_5_FMN	OYE_YQIM_FMN	OYE_LIKE_2_FMN	LMO_FMN	LOX_LIKE_FMN	FCB2_FMN	ALPHA_HYDROXYACID_OXID_FMN	GLTS_FMN	IDI-2_FMN	DUS_LIKE_FMN	ARCH_FMN	DUS	DHPD_FMN	DHOD_1A_LIKE	DHOD_1B_LIKE	DHOD_LIKE	DHOD_2_LIKE	DHO_DH	NIFR3_REL_ARCH	NIFR3_YHDG	
D96	PBP	PHOSPHATIDYLETHANOLAMINE_BINDING_PROTEIN	PEBP	PEBP_BACT_ARCH	PEBP_EUK	
D97	PC_REP	PBS_LYASE_HEAT-LIKE_REPEAT	STAG	HEAT_PBS	EZ_HEAT	HEAT	HEAT_REPEAT	
D98	PEPTIDASE_M28	GLUTAMINYL-PEPTIDE_CYCLOTRANSFERASE-LIKE	BACTERIAL_DINUCLEAR_ZINC_EXOPEPTIDASES	DAPE-LYS-DEAC	DIPEPTIDASE	DIPEPTIDASELIKE	DAPE-ARGE	ACORN-DEACETYL	PEPTIDASE_M20	M20_DIMER	BACTERIAL_EXOPEPTIDASE_DIMERISATION_DOMAIN	AC-PEPTDASE-EUK	PEPTIDASE_M18	AMINOPEPTIDASE/GLUCANASE_LID_DOMAIN	
D99	PGAM	COFACTOR-DEPENDENT_PHOSPHOGLYCERATE_MUTASE	PGM_1	HP_PGM_LIKE	6-PHOSPHOFRUCTO-2-KINASE/FRUCTOSE-2,6-BISPHOSPHATASE,_PHOSPHATASE_DOMAIN	HP	ACID_PHOSPHAT_A	HISTIDINE_ACID_PHOSPHATASE	HP_HAP_LIKE	
D100	PGK	PHOSPHOGLYCERATE_KINASE	
D101	PGM_PMM_I	PHOSPHOGLUCOMUTASE,_FIRST_3_DOMAINS	PGM_PMM_II	PGM_PMM_III	PGM	PGM_PMM_IV	PHOSPHOGLUCOMUTASE,_C-TERMINAL_DOMAIN	PGM1	PGM_LIKE2	PGM2	PGM_LIKE3	PGM_LIKE1	PGM_LIKE4	PHOSPHOHEXOMUTASE	PMM_PGM	GLMM	PGM3	
D102	PHOSPHODIEST	PHOSPHONOACETATE_HYDROLASE	HYDR_PHNA	
D103	PHOSPHOENOLPYRUVATE_MUTASE/ISOCITRATE_LYASE-LIKE	ICL	ISOCIT_LYASE	ICL_KPHMT	KETOPANTOATE_HYDROXYMETHYLTRANSFERASE_PANB	KPHMT-LIKE	ICL_PEPM	PANTOATE_TRANSF	PANB	
D104	PHOSPHOINOSITIDE-BINDING_CLATHRIN_ADAPTOR,_DOMAIN_2	ANTH	PHOSPHOINOSITIDE-BINDING_CLATHRIN_ADAPTOR,_N-TERMINAL_DOMAIN	ENTH	ANTH_AP180_CALM	ENTH_DOMAIN	VHS_ENTH_ANTH	ENTH_EPSIN	VHS_DOMAIN	VHS	VHS_TOM1	VHS_HRS_VPS27P	VHS_STAM	VHS_GGA	
D105	PHOSPHOLIPASE_D	PLDC	POLYPHOSPHATE_KINASE_C-TERMINAL_DOMAIN	PH	PLECKSTRIN-HOMOLOGY_DOMAIN_(PH_DOMAIN)	PH_PLD	PH_PLC	PH-LIKE	PH_CNK	PH_GAB	PH_CYTOHESIN	PH_CENTAURIN_ALPHA	PH_SYNTROPHIN	PH_SETBF	PH_CENTAURIN	PH_OXYSTEROL_BP	PH_GPBP	PH_PARIS-1	
D106	PIP5K	PHOSPHATIDYLINOSITOL_PHOSPHATE_KINASE_IIBETA,_PIPK_IIBETA	PIPKC	
D107	PK_C	PYRUVATE_KINASE,_C-TERMINAL_DOMAIN	PYRUV_KIN	PYRUVATE_KINASE_BETA-BARREL_DOMAIN	PYRUVATE_KINASE	PK	
D108	PKINASE_C	PROTEIN_KINASES,_CATALYTIC_SUBUNIT	PKINASE	S_TKC	SUCROSE_GTFA	STKC_SCK1_LIKE	STKC_ROCK	STKC_ROCK2	STKC_SID2P_DBF2P	STKC_LATS1	STKC_MAPK	STKC_DMPK_LIKE	STKC_MASTL	STKC_NPKC_EPSILON	STKC_CPKC_ALPHA	STKC_MRCK_ALPHA	STKC_ERK1_2_LIKE	STKC_NDR1	STKC_ROCK_NDR_LIKE	STKC_MRCK_BETA	STKC_ROCK1	STKC_NDR_LIKE	STKC_CRIK	STKC_PKA	STKC_CPKC_BETA	STKC_PRKX_LIKE	STKC_NDR2	STKC_CPKC	STKC_MAST	STKC_NDR_LIKE_FUNGAL	STKC_MSK2_N	STKC_P70S6K	STKC_LATS2	STKC_P38BETA_MAPK11	STKC_PHOTOTROPIN_LIKE	STKC_P38GAMMA_MAPK12	STKC_LATS	STKC_RSK_N	STKC_PKB_ALPHA	STKC_P38DELTA_MAPK13	STKC_SGK1	STKC_PKB_GAMMA	STKC_NPKC_THETA_DELTA	STKC_NPKC_DELTA	STKC_SGK2	STKC_SGK3	STKC_SGK	STKC_PKB	STKC_PKC	STKC_PKB_BETA	STKC_NPKC_THETA	STKC_MSK1_N	STKC_YPK1_LIKE	STKC_APKC_IOTA	STKC_APKC_ZETA	STKC_APKC	STKC_NPKC_ETA	STKC_CDK10	STKC_PKN	STKC_JNK	STKC_PAK	STKC_MSK_N	STKC_PAK5	STKC_PAK4	STKC_PAK_II	STKC_GRK3	STKC_PAK2	STKC_JNK2	STKC_GRK	STKC_GRK7	STKC_GRK4	STKC_GRK4_LIKE	STKC_GRK6	STKC_GRK5	PKC_MAPKK	STKC_PCTAIRE2	PKC_MAPKK_BYR1_LIKE	PKC_MAPKK_PLANT_LIKE	STKC_BUR1	STKC_MST3_LIKE	STKC_CDC2L1	STKC_SLK_LIKE	STKC_BETA_ARK	STKC_CDK9	STKC_RIM15_LIKE	STKC_PAK_I	STKC_PCTAIRE1	STKC_PCTAIRE3	STKC_MAPK15	STKC_PAK1	STKC_PAK3	STKC_OSR1_SPAK	STKC_CDK7	STKC_MST1_2	STKC_PDK1	STKC_P38	STKC_NEK	STKC_STY1_HOG1	STKC_MAP4K3	STKC_CDK1_EUK	STKC_MAP4K3_LIKE	STKC_CCRK	PKC_MAPKK_PBS2_LIKE	STKC_CDK9_LIKE	STKC_CDK_LIKE	STKC_CDKL	STKC_TEY_MAPK_PLANT	STKC_MAK_LIKE	STKC_P38ALPHA_MAPK14	STKC_PHO85	PKC_STE	STKC_CDKB_PLANT	STKC_MOK	STKC_CDK5	STKC_CDK1_LIKE	STKC_MYOSINIII_LIKE	STKC_YANK1	STKC_CMGC	STKC_CDK4_6_LIKE	STKC_CDK8_LIKE	STKC_PCTAIRE_LIKE	STKC_GRK1	STKC_CNK2-LIKE	STKC_MPK1	STKC_MAST_LIKE	STKC_NEK8	STKC_NEK9	STKC_CGK_PKG	STKC_NEK6_NEK7	STKC_CDK2_3	STKC_PFTAIRE2	STKC_MEKK4	STKC_MAPKKK	STKC_MEKK3_LIKE	STKC_NLK	STKC_MEKK1	STKC_NEK11	STKC_CDC2L6	STKC_AGC	STKC_PAK6	STKC_CDC7_LIKE	STKC_YSK4	STKC_CDK12	PKC_MAPKK_PEK1_LIKE	STKC_MEKK1_PLANT	STKC_NEK2	PKC	STKC_NEK4	STKC_RPK118_LIKE	STKC_NAK1_LIKE	STKC_NEK7	STKC_NEK6	STKC_MST4	STKC_FA2-LIKE	STKC_STK25-YSK1	STKC_MST3	STKC_MAP4K5	STKC_NEK5	STKC_ASK	STKC_NEK3	STKC_NEK1	STKC_MEKK3_LIKE_1	STKC_MEKK2	STKC_MEKK3	PTKC_ROR	STKC_MYOSINIIIA	STKC_STK10_LOK	STKC_SLK	STKC_PFTAIRE1	STKC_MYOSINIIIB	STKC_JNK1	PTKC_CSK_LIKE	STKC_JNK3	PTKC_CSK	STKC_TDY_MAPK_PLANT	PTKC_TRKC	PKC_MKK7	STKC_CDK6	PTKC_BTK_BMX	PTKC_EGFR	PKC_MEK2	APH_CHOK_LIKE	STKC_ERK5	STKC_MAPK4_6	STKC_CDKL1_4	STKC_CDKL2_3	STKC_CDKL5	STKC_CDK4	STKC_NEK10	PKC_MEK1	PKC_MEK	PKC_MKK3_6	STKC_TAO	STKC_MAP4K4_6	STKC_TNIK	PTKC_JAK_RPT2	PTKC_JAK1_RPT2	PTKC_EGFR_LIKE	PTKC_INSR_LIKE	PTKC_EPHR	PTKC_EPHR_A	PTKC_JAK2_JAK3_RPT2	PTKC_HER2	PTKC_TEC_LIKE	PTKC_SYK_LIKE	PTKC_TEC_RLK	PTKC_HER4	PTKC_ACK_LIKE	PTKC_SYK	PTKC	PTKC_CHK	PTKC_AXL_LIKE	PTKC_AXL	PTKC_TIE1	PTKC_TIE2	PTKC_TYRO3	PTKC_EPHR_B	PTKC_TRK	PTKC_FES_LIKE	PTKC_FER	PTKC_FES	STKC_MAPKKK_BYR2_LIKE	STKC_MAPKKK_BCK1_LIKE	PKC_MKK4	PTKC_ZAP-70	PTKC_ABL	PKC_MKK5	PTKC_TYK2_RPT2	S_TK_X	PTKC_ALK_LTK	PTKC_FAK	PTKC_ROR1	PTK_CCK4	PTKC_MUSK	PTKC_C-ROS	PTKC_LYN	PTKC_LCK_BLK	PTKC_SRC_LIKE	STKC_TAO1	PTKC_TIE	PK_STRAD	STKC_CDK8	PTKC_DDR1	PTKC_DDR_LIKE	PTKC_ROR2	PTKC_TRKB	STKC_TAO3	STKC_TAO2	PTKC_TRKA	PTKC_HCK	PTKC_FYN_YRK	PTKC_DDR2	PTKC_SRM_BRK	PTKC_SRC	PTKC_AATYK	PTKC_ITK	PTKC_PDGFR	PTKC_FGFR3	PTKC_RET	PTKC_FGFR4	PTKC_FGFR	PTKC_FGFR1	PTKC_FGFR2	PTKC_YES	PTKC_INSR	PTKC_IGF-1R	PTKC_AATYK1_AATYK3	PTKC_VEGFR2	PTKC_FRK_LIKE	PTKC_PDGFR_ALPHA	PTKC_PDGFR_BETA	PTKC_EPHR_A2	PTK_HER3	PTKC_DDR	PTKC_VEGFR3	PTKC_VEGFR	PTK_RYK	PTKC_MET_RON	PK_STRAD_BETA	PTKC_EPHR_A10	PTK_JAK_RPT1	PTKC_KIT	PTKC_CSF-1R	PTKC_AATYK2	PTK_JAK2_JAK3_RPT1	PK_STRAD_ALPHA	PHA_SYNTH_III_C	CHOLINE_KIN_N	CHOLINE_KINASE	CHOK	CHOK_EUK	STYKC	ETNK_EUK	APH	SPORE_III_AG	
D109	PLUG_TRANSLOCON	PREPROTEIN_TRANSLOCASE_SECY_SUBUNIT	SECY	
D110	PMSR	PEPTIDE_METHIONINE_SULFOXIDE_REDUCTASE	
D111	PNP_UDP_1	PURINE_AND_URIDINE_PHOSPHORYLASES	PUNP	PNPH	PNPH-PUNA-XAPA	XAPA	
D112	PP-BINDING	PEPTIDYL_CARRIER_DOMAIN	ALPHA_AM_AMID	AMP-BINDING	NAD_BINDING_4	CYC_HXNE_COA_LG	AC_COA_LIG_ACSA	DHB_AMP_LIG	AA-ADENYL-DOM	D-ALA-DACP-LIG	LIGASE_PEP_1	BENZ_COA_LIG	PA_COA_LIGASE	ACETYL-COA_SYNTHETASE-LIKE	AC_AC_COA_SYN	4_COUM_COA_LIG	
D113	PPTA	PROTEIN_PRENYLYLTRANSFERASE	
D114	PRIBOSYLTRAN	PHOSPHORIBOSYLTRANSFERASES_(PRTASES)	PHOSPHORIBOSYLPYROPHOSPHATE_SYNTHETASE-LIKE	UPP	
D115	PTH2	PEPTIDYL-TRNA_HYDROLASE_II	PTH2_FAMILY	ARCH_PTH2	
D116	PUMILIO_REPEAT	PUF	PUMILIO	
D117	PYRIDOX_OXIDASE	PNPOX_C	PNP-OXIDASE_LIKE	PDXH	
D118	RAS-BINDING_DOMAIN,_RBD	RA	CYR1_RA	STE50_RA	
D119	RECEP_L_DOMAIN	L_DOMAIN	
D120	REVERSE_TRANSCRIPTASE	RVT_1	RVT_2	RT_BAC_RETRON_I	RT_BAC_RETRON_II	RT_DIRS1	RT_G2_INTRON	RT_LIKE	RT_LTR	RT_NLTR_LIKE	RT_PEPA17	RT_RTV	RT_ZFREV_LIKE	
D121	RF-1	RELEASE_FACTOR	PRFB	PRFA	PCRF	RELEASE_PRFH	
D122	RNASE_HII	RIBONUCLEASE_H	RNASEH	RNASEH_TYPEII_EUKARYOTA_LIKE	RNASEH_TYPEII_ARCHAEA_LIKE	RNASEH_TYPEII	RNASEH_TYPEII_BACTERIA_HII_LIKE	RNASEH_TYPEII_BACTERIA_HIII_LIKE	
D123	RPLX-LIKE	RIBOSOMAL_L18AE	
D124	RPO3F_DOMAIN-LIKE	RNA_POL_RPC34	
D125	RVE	RETROVIRAL_INTEGRASE,_CATALYTIC_DOMAIN	
D126	S-ADOMET_SYNT_C	S-ADENOSYLMETHIONINE_SYNTHETASE	S-ADOMET_SYNT_M	S-ADOMET_SYNT_N	
D127	SQS_PSY	SQUALENE_SYNTHASE	SQUAL_SYNTH	
D128	SRP_SPB	SIGNAL_PEPTIDE-BINDING_DOMAIN	SRP54_EUK	DOMAIN_OF_THE_SRP/SRP_RECEPTOR_G-PROTEINS	SRP54	SRP54_N	SRP	
D129	SRP14	SIGNAL_RECOGNITION_PARTICLE_ALU_RNA_BINDING_HETERODIMER,_SRP9/14	
D130	SRX	SRP_ALPHA_N-TERMINAL_DOMAIN-LIKE	
D131	SSRECOG	SSRP1-LIKE	
D132	SUBUNIT_X_(NON-HEME_7_KDA_PROTEIN)_OF_CYTOCHROME_BC1_COMPLEX_(UBIQUINOL-CYTOCHROME_C_REDUCTASE)	UCR_UQCRX_QCR9	
D133	TBP-ASSOCIATED_FACTORS,_TAFS	TAFII28	TFIID-18KDA	TFIID-31KDA	TFIID_20KDA	TAF9	TAF11	TAF13	TAF	CTOR_INITIATION_TRANSCRIPTION_TFIID_SUBUNIT_DNA_POLYMERASE_TBP-ASSOCIATED_TAF12_TATA_	TAF6	TAF12	
D134	TF_ZN_RIBBON	TRANSCRIPTIONAL_FACTOR_DOMAIN	TFIIS_C	TFIIE	TFIIE_ALPHA	TFSII	TFS_ARCH	A_DNA-DIRECTED_POLYMERASE_POLYPEPTIDE_POLYMERASES_TRANSCRIPTION_SEQUENCE_ABC10-ALPHA_METAL-BINDING_II_	TFS2N	CONSERVED_DOMAIN_COMMON_TO_TRANSCRIPTION_FACTORS_TFIIS,_ELONGIN_A,_CRSP70	TFIIS_I	TFS2M	TFIIS_M	ELONGATION_FACTOR_TFIIS_DOMAIN_2	RNA_POL_M_15KD	RPOL9	
D135	TFB5-LIKE	TBF5	
D136	TFIID_90KDA	TAF5_N-TERMINAL_DOMAIN-LIKE	TAF5_NTD2	
D137	THIOREDOXIN	THIOLTRANSFERASE	
D138	TMP-TENI	THIAMIN_PHOSPHATE_SYNTHASE	THIE	TMP_TENI	
D139	TOPRIM	TOPOISOM_BAC	TOP1AC	TOP1BC	TOPRIM_TOPOIIB_SPO	PROKARYOTIC_TYPE_I_DNA_TOPOISOMERASE	TOPA_BACT	TOPB	TOPA_ARCH	TOPRIM_TOPOIA	TOPRIM_TOPOIA_TOPOIII	TOPRIM_TOPOIA_REVGYR	TOPRIM_TOPOIA_TOPOI	
D140	TRANSLATION_INITIATION_FACTOR_2_BETA,_AIF2BETA,_N-TERMINAL_DOMAIN	EIF-5_EIF-2B	ZINC-BINDING_DOMAIN_OF_TRANSLATION_INITIATION_FACTOR_2_BETA	EIF2B_5	AIF-2BETA	
D141	UBA_DOMAIN	UBIQ-ASSOC	UBIQUITIN_CARBOXYL-TERMINAL_HYDROLASE,_UCH	USP7	UCH	UBA	UBA_3	
D142	UCR_14KD	14_KDA_PROTEIN_OF_CYTOCHROME_BC1_COMPLEX_(UBIQUINOL-CYTOCHROME_C_REDUCTASE)	
D143	UCR_HINGE	NON-HEME_11_KDA_PROTEIN_OF_CYTOCHROME_BC1_COMPLEX_(UBIQUINOL-CYTOCHROME_C_REDUCTASE)	
D144	UCRQ	UBIQUINONE-BINDING_PROTEIN_QP-C_OF_CYTOCHROME_BC1_COMPLEX_(UBIQUINOL-CYTOCHROME_C_REDUCTASE)	
D145	UDG	URACIL-DNA_GLYCOSYLASE	UNG	
D146	UQ_CON	UBC-RELATED	UBCC	
D147	YEAST_MT	METALLOTHIONEIN	
D148	ZF-C3HC4	VARIANT_RING_DOMAIN	RINGV	ZF-UBP	RING_FINGER_DOMAIN,_C3HC4	ZNF_UBP	RING	ZF-MIZ	ZF-NSE	
D149	ZF-CCHC	RETROVIRUS_ZINC_FINGER-LIKE_DOMAINS	ZNF_C2HC	
D150	ZF-LYAR	C2HC_FINGER	
D151	ZF-U1	HKH_MOTIF-CONTAINING_C2H2_FINGER	ZF-C2H2_JAZ	ZNF_U1	CLASSIC_ZINC_FINGER,_C2H2	ZNF_C2H2	ZF-C2H2	
D152	ZN_CLUS	ZN2/CYS6_DNA-BINDING_DOMAIN	
D153	EFH	EH	EFHAND	EPS15_HOMOLOGY_DOMAIN_(EH_DOMAIN)	
D154	35EXOC	3_5_EXONUC	DNAQ-LIKE_3'-5'_EXONUCLEASE	EXOIII	EXONUC_X-T	EXOSORTASE_3	DNA_POL_B_EXO	PAN2_EXO	DNA_POL_III_EPSILON_LIKE	DNA_POL_III_EPSILON_ECOLI_LIKE	DNAQ_PROTEO	POLC_GRAM_POS	RNASED_EXO	RRP6P_LIKE_EXO	DNA_POLA_I_ECOLI_LIKE_EXO	WRN_EXO	MUT-7_LIKE_EXO	EGL_LIKE_EXO	RNASED_LIKE	DEDDY_POLA_RNASED_LIKE_EXO	DNA_POL_B	DNA_POLYMERASE_I	POL2	DNA_POL_ALPHA_N	POLBC	DNA_POLB_ZETA_EXO	DNA_POLB_ALPHA_EXO	DEDDY_DNA_POLB_EXO	DNA_POLB_KOD1_LIKE_EXO	DNA_POLB_DELTA_EXO	POLBC_ZETA	POLBC_ALPHA	POLBC_B3	POLBC_POL_II	POLBC_DELTA	POLBC_B2	POLBC_B1	POLBC_POL_II_B	DNA_POLB_II_EXO	POLBC_EPSILON	DNA_POLB_EPSILON_EXO	DNA_POLB_B3_EXO	DNA_POLB_LIKE1_EXO	DNA_POLB_B1_EXO	DNA_POLB_LIKE2_EXO	DNA_POL_A	DNA_POL_GAMMAA	DNA_POL_A_AQUIFICAE_LIKE	DNA_POL_A_POL_I_B	DNA_POL_A_POL_I_C	POLAC	
D155	A_DEAMIN	ADEAMC	
D156	ADAPTIN_N	CLATHRIN_ADAPTOR_CORE_PROTEIN	
D157	AP_ENDONUC_2	AP2EC	ENDONUCLEASE_IV	
D158	BATS	BIOTIN_SYNTHASE	BIOB	
D159	BROMO_TP	BTP	
D160	CADHERIN	CADG	DYSTROGLYCAN,_N-TERMINAL_DOMAIN	
D161	CALPAIN_LARGE_SUBUNIT,_CATALYTIC_DOMAIN_(DOMAIN_II)	CYSPC	
D162	CDC24	CH	CALPONIN-HOMOLOGY_DOMAIN,_CH-DOMAIN	
D163	CENTROMERE-BINDING	CENPB	
D164	CLH	CLATHRIN	CLATHRIN_HEAVY_CHAIN_PROXIMAL_LEG_SEGMENT	CLATHRIN_HEAVY-CHAIN_LINKER_DOMAIN	CLATHRIN-LINK	
D165	CM_2	ALLOSTERIC_CHORISMATE_MUTASE	CM_PL-YST	
D166	DNA_POLYMERASE_BETA,_N-TERMINAL_DOMAIN-LIKE	POLXC	DNA_POLYMERASE_BETA-LIKE	NT_POLXC	
D167	DRF_GBD	DIAP1_N-TERNINAL_REGION-LIKE	
D168	DYNAMIN_N	DYNC	DYNAMIN_M	
D169	ENDO3C	ENDONUCLEASE_III	
D170	FAD-OXIDASE_C	VANILLYL-ALCOHOL_OXIDASE-LIKE	FAD-LINKED_OXIDASES,_N-TERMINAL_DOMAIN	FAD_BINDING_4	FAD_LACTONE_OX	PLN_FAD_OXIDO	BACT_FAD_OX	
D171	FH	FORK_HEAD	FORKHEAD_DNA-BINDING_DOMAIN	
D172	FN3	FIBRONECTIN_TYPE_III	
D173	GATASE_2	CLASS_II_GLUTAMINE_AMIDOTRANSFERASES	GLMS	GLTS	GN_AT_II	GPATASE_N	GN_AT_II_NOVEL	TRIO_AMIDOTRANS	EPS_AMINOTRAN_1	SIS_GLMS_GLMD_2	SIS_GLMS_GLMD_1	SIS_1	SIS_RPIR	SIS_KPSF	SIS	SIS_ETHERASE	DOUBLE-SIS_DOMAIN	
D174	G-GAMMA	GGL	
D175	H15	LINKER_HISTONE	LINKER_HISTONE_H1/H5	
D176	H2B	HISTONE	NUCLEOSOME_CORE_HISTONES	H3	H4	H2A	
D177	HATPASE_C	HSP90	HSP90_C-TERMINAL_DOMAIN	HSP90_MIDDLE_DOMAIN	HEAT_SHOCK_PROTEIN_90,_HSP90,_N-TERMINAL_DOMAIN	
D178	HDC	HD	HD_DOMAIN	
D179	HISKA	HISTIDINE_KINASE	PEP_HIS_KIN	ALPHA-KETOACID_DEHYDROGENASE_KINASE,_C-TERMINAL_DOMAIN	HOMODIMERIC_DOMAIN_OF_SIGNAL_TRANSDUCING_HISTIDINE_KINASE	
D180	INOSITOL_POLYPHOSPHATE_5-PHOSPHATASE_(IPP5)	IPPC	XTH	EXO_ENDO_PHOS	SPHINGOMYELIN_PHOSPHODIESTERASE-LIKE	EXODNASE_III	DNASE_I-LIKE	
D181	KINESIN	KISC	KISC_BIMC_EG5	KISC_KIF1A_KIF1B	KISC_C_TERMINAL	KISC_CENP_E	KISC_KHC_KIF5	KISC_KIF3	KISC_KIF4	KISC_KIP3_LIKE	KISC_KLP2_LIKE	KISC_KIF2_LIKE	KISC_KID_LIKE	KISC_KIF9_LIKE	KISC_KIF23_LIKE	
D182	LACTAMASE_B	BETA-CASP	BETA-CASP_RNA-METABOLISING_HYDROLASES	TRUE_RNASE_BN	RNASE_Z	RNASE_Z_T_TOGA	RNASE_Z-LIKE	
D183	LYSOPHOSPHOLIPASE	PLAC	PLA2_B	CPLA2_LIKE	CPLA2_FUNGAL_PLB	CPLA2_GRP-IVA	CPLA2_GRP-IVC	PATATIN_AND_CPLA2	CPLA2_GRP-IVB-IVD-IVE-IVF	PAT_TGL4-5_LIKE	PAT_TGL3_LIKE	PAT_SDP1-LIKE	PAT_TGL3-4-5_SDP1	PAT_PLPL	PAT_PNPLA6_PNPLA7_NTE1_LIKE	PAT_NTE_LIKE_BACTERIA	PATATIN	PAT_EXOU_VIPD_LIKE	PAT_PNPLA6_PNPLA7	PAT_HYPO_W_SUCCINOGENES_WS1459_LIKE	PAT_HYPO_ECOLI_Z1214_LIKE	PAT_HYPO_ECOLI_YJJU_LIKE	PAT_FUNGAL_NTE1	PAT17_PNPLA8_PNPLA9_LIKE	PAT17_PNPLA8_PNPLA9_LIKE1	
D184	M16C_ASSOC	MPP-LIKE	PEPTIDASE_M16_C	PEPTIDASE_M16	
D185	METHYL_PARATHION_HYDROLASE	PDEASE_II	
D186	MRNA_CAP_(GUANINE_N-7)_METHYLTRANSFERASE	POX_MCEL	
D187	MYOSIN_HEAD	MYSC	MYSC_TYPE_VIII	MYSC_TYPE_II	MYSC_TYPE_XV	MYSC_TYPE_XVIII	MYSC_TYPE_XI	MYSC_TYPE_VII	MYSC_TYPE_VI	MYSC_TYPE_V	MYSC_TYPE_I	MYSC_TYPE_III	MYSC_TYPE_IX	
D188	NAPRTASE	MONOMERIC_NICOTINATE_PHOSPHORIBOSYLTRANSFERASE_C-TERMINAL_DOMAIN	NAPRTASE_PUT	MONOMERIC_NICOTINATE_PHOSPHORIBOSYLTRANSFERASE_N-TERMINAL_DOMAIN-LIKE	NAPRTASE_PNCB	PNCB_LIKE	PRTASE_TYPEII	NAPRTASE_A	QRPTASE_C	QPRTASE	QPRTASE_NADC	QRPTASE_N	NAPRTASE_B	NADC_C-TERMINAL_DOMAIN-LIKE	NADC_N-TERMINAL_DOMAIN-LIKE	NADC	
D189	PCNA_C	DNA_POLYMERASE_PROCESSIVITY_FACTOR	PCNA_N	PCNA	
D190	PP2AC	PROTEIN_SERINE/THREONINE_PHOSPHATASE	PPP5	METALLOPHOS	MPP_APAH	MPP_ASMASE	MPP_BSU1_C	MPP_CD73_N	MPP_CDC1	MPP_CDC1_LIKE	MPP_CDC1_LIKE_1	MPP_CG11883_N	MPP_CPDB_N	MPP_CSTP1	MPP_CWF19_N	MPP_DBR1_N	MPP_DCR2	MPP_GPDQ	MPP_MPPE1	MPP_MRE11_N	MPP_PA3087	MPP_PP1_PPKL	MPP_PP2A_PP4_PP6	MPP_PP2B	MPP_PP5_C	MPP_PP7	MPP_PPP_FAMILY	MPP_PRPA_PRPB	MPP_PRPE	MPP_RDGC	MPP_RHILPHS	MPP_SA0022_N	MPP_SHELPHS	MPP_SOXB_N	MPP_SUPERFAMILY	MPP_TED1	MPP_USHA_N	MPP_USHA_N_LIKE	MPP_YHR202W_N	MPP_YKUE_C	MPP_YYDB	MRE11_DNA_BIND	DBR1	MRE11	GPDQ-LIKE	APAH	DNA_DOUBLE-STRAND_BREAK_REPAIR_NUCLEASE	
D191	PQQ	QUINOPROTEIN_ALCOHOL_DEHYDROGENASE-LIKE	
D192	RESPONSE_REG	REC	
D193	STAPHYLOCOCCAL_NUCLEASE	SNC	SNASE	
D194	SYNTAXIN	SYNN	
D195	TOP2C	DNA_TOPOISOIV	TYPE_II_DNA_TOPOISOMERASE	TOP4C	TOPRIM_TOPOIIA	TOPRIM_TOPOIIA_LIKE	MUTL_TRANS	MUTL_TRANS_HPMS_2_LIKE	MUTL_TRANS_MLH1	MUTL_TRANS_MLH3	MUTL_TRANS_HPMS_1_LIKE	TOPOII_MUTL_TRANS	MUTL_TRANS_MUTL	DNA_GYRASE/MUTL,_N-TERMINAL_DOMAIN	DNA_GYRASE/MUTL,_SECOND_DOMAIN	TOPRIM_TOPOIIA_GYRB	GYRB	DNA_GYRASEB	TOPOIIA_TRANS_SCTOPOIIA	TOPOII_TRANS_DNA_GYRASE	DNA_MIS_REPAIR	MUTL	
D196	TOPOISOM_I	TOPEUC	TOPOISOM_I_N	EUKARYOTIC_DNA_TOPOISOMERASE_I,_N-TERMINAL_DNA-BINDING_FRAGMENT	EUKARYOTIC_DNA_TOPOISOMERASE_I,_CATALYTIC_CORE	TOPO_IB_C	TOPOISOMER_IB_N_LDTOPOI_LIKE	TOPOISOMER_IB_N_1	TOPOISOMER_IB_N	TOPOISOMER_IB_N_HTOPOI_LIKE	
D197	TP6A_N	DNA_TOPOISOMERASE_IV,_ALPHA_SUBUNIT	
D198	TRP_SYNTA	TRYPTOPHAN_BIOSYNTHESIS_ENZYMES	TRPA	TRYPTOPHAN_SYNTHASE_ALPHA	
D199	UBQ	UBIQUITIN	UBIQUITIN-RELATED	BMSC_UBP_N	UBL	DC_UBP_C	DDI1_N	UBL5	UBP_N	
D200	V-TYPE_ATPASE_SUBUNIT_E	VATP-SYNT_E	
D201	XPG_I	5'_TO_3'_EXONUCLEASE,_C-TERMINAL_SUBDOMAIN	5'_TO_3'_EXONUCLEASE_CATALYTIC_DOMAIN	XPG_N	XPGI	XPGN	53EXOC	XPG	
D202	XPO1	EXPORTIN_HEAT-LIKE_REPEAT	
D203	XRCC4,_C-TERMINAL_OLIGOMERIZATION_DOMAIN	XLF	
D204	Y_PHOSPHATASE	PTPC	HIGHER-MOLECULAR-WEIGHT_PHOSPHOTYROSINE_PROTEIN_PHOSPHATASES	
D205	ZF-NF-X1	ZNF_NFX	NF-X1-ZINC-FINGER	
D206	ZNF_C3H1	CCCH_ZINC_FINGER	ZF-CCCH	
D207	ZNF_RBZ	RAN_BINDING_PROTEIN_ZINC_FINGER-LIKE	ZF-RANBP	
D208	CAP	SCP	PR-1-LIKE	SCP_PRY1_LIKE	SCP_GAPR-1_LIKE	SCP_PR-1_LIKE	SCP_GLIPR-1_LIKE	SCP_CRISP	SCP_EUK	SCP_BACTERIAL	SCP_HRTT-1	
D209	E-SET_DOMAINS_OF_SUGAR-UTILIZING_ENZYMES	SEC63_C-TERMINAL_DOMAIN-LIKE	SEC63_N-TERMINAL_DOMAIN	SEC63	BRANCHING_ENZYM	TREHALOSE_TREZ	TRES_NTERM	TREHALOSE_TREC	TAPE_MEAS_NTERM	GLYCOGEN_BRANCHING_ENZYME_LIKE_N_TERM	GLYCOGEN_BRANCHING_ENZYME_N_TERM	
D210	PRO8NT	LICING_FACTOR_PRP8_MRNA_PRE-MRNA_PROCESSING_U5_PRP8_NUCLEAR_RNA-BINDING_	
D211	RADC	RRNA_ADENINE_DIMETHYLASE-LIKE	RRNAAD	
D212	RBP12_SUBUNIT_OF_RNA_POLYMERASE_II	RPOLCX	DNA_RNAPOL_7KD	
D213	RRM	CANONICAL_RBD	RRM_1	
D214	S4	RIBOSOMAL_S4E	BOSOMAL_RIBONUCLEOPROTEIN_RNA-BINDING_40S_S4_S4_S4E_30S_ISOFORM_X_	PS_II_S4	RIBOSOMAL_PROTEIN_S4	RPSD_BACT	RPSD_ARCH	RIBOSOMAL_S4	SYNAPTOTAGMIN-LIKE_(S_VARIANT)	PLC-LIKE_(P_VARIANT)	PYST-C2	C2D_TRICALBIN-LIKE	C2A_C2C_SYNAPTOTAGMIN_LIKE	C2_CPLA2	C2_E3_UBIQUITIN_LIGASE	C2A_SYNAPTOTAGMIN-LIKE	C2A_TRICALBIN-LIKE	C2_ARFGAP	C2C_TRICALBIN-LIKE	C2_PUTATIVE_ELICITOR-RESPONSIVE_GENE	C2A_FUNGAL	C2	C2_NEDD4_NEDD4L	C2A_MCTP_PRT	C2B_TRICALBIN-LIKE	C2A_SYNAPTOTAGMIN-8	C2_C21ORF25-LIKE	C2B_SLP_1-2-3-4	C2B_SYNAPTOTAGMIN-17	C2C_MCTP_PRT	C2_MUNC13_FUNGAL	C2A_SLP-1_2	C2B_MCTP_PRT	C2A_RABPHILIN_DOC2	C2B_SYNAPTOTAGMIN	C2B_SYNAPTOTAGMIN-3-5-6-9-10	C2B_SYNAPTOTAGMIN-4	C2A_SYNAPTOTAGMIN-1-5-6-9-10	C2B_FERLIN	C2_PKC_ALPHA_GAMMA	C2A_RASGAP	C2B_COPINE	C2B_RABPHILIN_DOC2	C2A_SYNAPTOTAGMIN-7	C2A_RIM1ALPHA	C2B_SYNAPTOTAGMIN-1	C2B_MUNC13-LIKE	C2_PLC_LIKE	C2_KIAA0528-LIKE	C2B_RASGAP	C2A_SLP	C2B_SYNAPTOTAGMIN-7	C2E_FERLIN	C2_RAB11-FIP_CLASSI	C2_CALPAIN	C2A_RASAL1_RASA4	C2B_RASA1_RASA4	C2_PSD	C2C_FERLIN	C2_PKC_EPSILON	FES_REPAIR_RIC	C2B_MUNC13	RASGAP_CLA2_BUD2	C2C_KIAA1228	C2B_SYNAPTOTAGMIN-LIKE	C2_INTERSECTIN	C2_SRC2_LIKE	C2_SMURF-LIKE	C2C_MCTP_PRT_PLANT	C2D_FERLIN	C2A_FERLIN	RASGAP	RASGAP_NEUROFIBROMIN_LIKE	RASGAP_IQGAP_RELATED	RASGAP_DAB2IP	RASGAP_RASAL	RASGAP_P120GAP	RASGAP_RASA4	RASGAP_NEUROFIBROMIN	RASGAP_GAP1_LIKE	RASGAP_RASA3	RASGAP_RAP6	RASGAP_GAPA	RASGAP_IQGAP2	RASGAP_IQGAP1	RASGAP_RASA2	C2_FUNGAL_INN1P-LIKE	C2B_PI3K_CLASS_II	C2A_SLP-3	C2A_SYNAPTOTAGMIN-15-17	C2D_MCTP_PRT_PLANT	C2_ABR	C2A_MUNC13-LIKE	C2A_MCTP_PRT_PLANT	C2_PERFORIN	C2A_COPINE	C2A_SYNAPTOTAGMIN-4-11	C2B_MCTP_PRT_PLANT	C2_PLANT_PLD	C2_RAS_P21A1	C2_SYNGAP_LIKE	C2_FUNGAL_PKC1P	P120GAP_DOMAIN-LIKE	
D215	TGC	TRANSGLUTAMINASE_CORE	
D216	UDPGT	GLYCO_TRANSF_28	GTF_GLYCOSYLTRANSFERASE	GT1_GTF_LIKE	
D217	UDPGT-LIKE	GLYCO_TRAN_28_C	
D218	1-PFK	PYRIDOX_KIN	PFKB	HMP-P_KINASE	D_RIBOKIN_BACT	RFAE_DOM_I	ADENOSINE_KINASE	RIBOKINASE	RFAE_LIKE	YEGV_KINASE_LIKE	RIBOKINASE_GROUP_A	RIBOKINASE_GROUP_B	GUANOSINE_KINASE_LIKE	BAC_FRK	FRUCTOSELYSINE_KINASE_LIKE	YEIC_KINASE_LIKE	FRUK_PFKB_LIKE	RIBOKINASE_PFKB_LIKE	PYRIDOXAL_PYRIDOXAMINE_KINASE	RIBOKINASE_GROUP_C	KETOHEXOKINASE	RIBOKINASE_GROUP_D	HMPP_KINASE	RIBOKINASE-LIKE	KDGK	PFKB-LIKE_KINASE	PHOS_PYR_KIN	THIAMIN_BIOSYNTHESIS_KINASES	THZ_KINASE	THIM	CARB_KINASE	
D219	2A0302	2A0303	2A0304	2A0305	2A0306	2A0310	2A0308	
D220	2A060602	2A060601	2A067	
D221	2A38EUK	2A1904	2A38	
D222	3A0801S02TIM23	3A0801SO1TIM17	TIM17	
D223	4HPPD	23DBPH12DIOX	HPAD	
D224	A_THAL_CYS_RICH	CYOB	QOXB	
D225	ACNB	ACON_PUTATIVE	ACONITASE_1	ACONITASE_MITO	H_ACONITASE	HACA_FAM	ACNA_BACT	ACNA_MITOCHONDRIAL	LEUD_ARCH	LEUD	LEUD-LIKE	ACONITASE_IRON-SULFUR_DOMAIN	ACNA_IRP	ACONITASE	HOMOACONITASE	ACNA_MITOCHON_SWIVEL	ACNA_IRP_SWIVEL	ACNA_BACT_SWIVEL	ACONITASE_SWIVEL	IPMI_SWIVEL	ACONITASE_C	IPMI	IPMI_ARCH	HOMOACONITASE_SWIVEL	
D226	ARSENITE_OX_S	SOXL2	
D227	ASCORBOXFUNGAL	ASCORBASE	
D228	BIPHENYL_BPHD	BIOH	
D229	CACA2	CAX	NA_CA_EX	
D230	CBIE	COBM_CBIF	COBA_CYSG_CTERM	
D231	CCMC	CTAD_COXA	
D232	CYOA	COXB	QOXA	BLH_MONOOX	
D233	D1PYR5CARBOX2	D1PYR5CARBOX1	D1PYR5CARBOX3	
D234	DIPHTH2_R	DPH2	DIPHTHAMIDE_SYN	
D235	EFP	EIF_5A	EIF5A_N-TERMINAL_DOMAIN-LIKE	S1_HEX1	S1_EIF5A	EIF-5A	
D236	FABF	FADA	FADI	
D237	FADB	FA_OX_ALPHA_MIT	
D238	FRHG	FE_ONLY_HYDROG	FDH-BETA	FE-ONLY_HYDROGENASE	FE_HYD_LG_C	
D239	GALF	GLGC	GLMU	GLGD	G1P_CYT_TRANS	ADP_GLUCOSE_PP	LBETAH	LBH_AT_PUTATIVE	LBH_DYNACTIN_5	LBH_FBP	LBH_G1P_AT_C_LIKE	LBH_G1P_TT_C_LIKE	LBH_GAMMA_CA	LBH_GAMMA_CA_LIKE	LBH_GLMU_C	LBH_LPXD	LBH_MAT_GAT	LBH_MAT_LIKE	LBH_PAAY_LIKE	LBH_SAT	LBH_THP_SUCCINYLT	LBH_UDP-GLCNAC_AT	LBH_WCAF_LIKE	LBH_WXCM_N_LIKE	LBH_XAT	LBH_DYNACTIN_6	LBH_EIF2B_EPSILON	LBH_EIF2B_GAMMA_C	LBH_G1P_AT_C	LBH_M1P_GUANYLYLT_C	GAMMA-CARBONIC_ANHYDRASE-LIKE	PAAY	GT2_GLMU_N_BAC	NTP_TRANSFERASE_LIKE_1	NTP_TRANSFERASE_LIKE_2	GT_2_LIKE_F	GT2_SPSF	G1P_TT_LONG	NTP_TRANSFERASE	PC_CYTIDYLYLTRANSFERASE	NTP_TRANSFERASE_WCBM_LIKE	LIPID_A_LPXD	LIPID_A_LPXA	CYTIDYLYTRANSFERASE	EIF-2B_GAMMA_N	EIF-2B_GAMMA_N_LIKE	EIF-2B_EPSILON_N	M1P_GUANYLYLT_A_LIKE_N	M1P_GUANYLYLT_B_LIKE_N	UDP_N-ACETYLGLUCOSAMINE_ACYLTRANSFERASE	RMLA_LONG	RMLA	G1P_TT_SHORT	G1P_CYTIDYLYLTRANSFERASE	GDP-M1P_GUANYLYLTRANSFERASE	GT2_BCE_LIKE	
D240	GATE_ARCH	GATB	GATB/GATE_C-TERMINAL_DOMAIN-LIKE	GATB_YQEY	GATB_N	GATB/GATE_CATALYTIC_DOMAIN-LIKE	
D241	GLRX_ACTINO	GRX_BACT	GRX_EUK	GRXA	GLRX_YRUB	GLRX-DOM	GLRX-LIKE_PLANT	GLUTAREDOXIN	REDOX_DISULF_1	GRX_PICOT_LIKE	GRX_GRXH_1_2_LIKE	GRX_GRXB_1_3_LIKE	GRX_FAMILY	GRX_DEP	GRX_HYBRIDPRX5	GRX_GRX_LIKE	
D242	L6_BACT	ARCH_L6P	RIBOSOMAL_L6	RIBOSOMAL_PROTEIN_L6	
D243	LEU2	LEUC	
D244	LEU3_ARCH	LEUB	
D245	METH_TRNS_RUMB	RUMA	TRNA_U5-METH_TR	(URACIL-5-)-METHYLTRANSFERASE	
D246	NRDJ_Z	NRDE_NRDA	NRDE-PRIME	
D247	PABB-CLADE2	TRPE-CLADE3	TRPG_PAPA	TRPE_MOST	TRPE-ARCH	TRPE_PROTEO	PABB-FUNGAL	PABB	
D248	PGSA	PSSA	
D249	RECG	RECQ	RECQ_FAM	RQC	
D250	RPL14P_ARCH	RPLN_BACT	RIBOSOMAL_PROTEIN_L14	RIBOSOMAL_L14	
D251	SOXB	SOXA	SOXA_MON	
D252	SUFS	O_SUC_HS_SULF	OAH_OAS_SULFHY	CYSTA_BETA_LY_B	SUFS_LIKE	CYS_MET_META_PP	CYSTATHIONINE_SYNTHASE-LIKE	SEPCYSS	MET_GAM_LYASE	AHBA_SYN	O_SUCC_THIO_LY	CYSTA_BETA_LY_E	FES_SYN_CSDA	FES_NIFS	NIFS_EPSILON	
D253	VIRB11	VIRB4_CAGE	
D254	ACCOA-C-ACTRANS	ACTIN/HSP70	HSCA	HEAT_SHOCK_PROTEIN_70KD_(HSP70),_C-TERMINAL_SUBDOMAIN	HEAT_SHOCK_PROTEIN_70KD_(HSP70),_PEPTIDE-BINDING_DOMAIN	HSP70	ACTIN	
D255	AMIDO_ATZE	AMIDASE	AMIDASE_SIGNATURE_(AS)_ENZYMES	
D256	ARC_PROTSOME_A	PROTEASOME	PROTEASOME_A_N	PROTEASOME_SUBUNITS	ARC_PROTSOME_B	20S_BACT_ALPHA	20S_BACT_BETA	PTS_I_FAM	PROTEASOME_ALPHA	PROTEASOME_ALPHA_ARCHEAL	PROTEASOME_ALPHA_TYPE_1	PROTEASOME_ALPHA_TYPE_2	PROTEASOME_ALPHA_TYPE_3	PROTEASOME_ALPHA_TYPE_4	PROTEASOME_ALPHA_TYPE_5	PROTEASOME_ALPHA_TYPE_6	PROTEASOME_ALPHA_TYPE_7	PROTEASOME_BETA	PROTEASOME_BETA_ARCHEAL	PROTEASOME_BETA_TYPE_1	PROTEASOME_BETA_TYPE_2	PROTEASOME_BETA_TYPE_3	PROTEASOME_BETA_TYPE_6	PROTEASOME_BETA_TYPE_7	PROTEASOME_PROTEASE_HSLV	PROTEASOME_BETA_TYPE_4	PROTEASOME_BETA_TYPE_5	PROTEASE_HSLV	ATP_DEP_HSLV	
D257	ASPARAGINASE	ASNASE_I	ASNASE_II	GATD_ARCH	GLUTAMINASE/ASPARAGINASE	
D258	BPGM	BETA-PHOSPHOGLUCOMUTASE-LIKE	PTBA	
D259	CHAPERONE_J-DOMAIN	DNAJ	DNAJ/HSP40_CYSTEINE-RICH_DOMAIN	DNAJ_BACT	DNAJ_C	DNAJ_CXXCXGXG	TERMIN_ORG_DNAJ	PEP_SYNTH	HSP40/DNAJ_PEPTIDE-BINDING_DOMAIN	HSCB	HSCB_C	HSC20_(HSCB),_C-TERMINAL_OLIGOMERISATION_DOMAIN	
D260	CHLG	CHLOR_SYN_BCHG	
D261	COABC_DFP	COAC_STREP	COAB_STREP	DFP	COAB-LIKE	
D262	CRVDNA_42K	CREATINASE/AMINOPEPTIDASE	CREATINASE	PA2G4-LIKE	PEPTIDASE_M24	METHIONINE_AMINOPEPTIDASE,_INSERT_DOMAIN	MET_PDASE_II	MET_PDASE_I	METAP2	METAP1	APP_METAP	APP-LIKE	APP	
D263	CYCLIN	CCL1	CYCLIN_N	CYCLIN_C	
D264	CYTB6/F_IV	A_DOMAIN/SUBUNIT_OF_CYTOCHROME_BC1_COMPLEX_(UBIQUINOL-CYTOCHROME_C_REDUCTASE)	CYTOCHROM_B_C	CYTOCHROME_B_C	CYTOCHROME_B_OF_CYTOCHROME_BC1_COMPLEX_(UBIQUINOL-CYTOCHROME_C_REDUCTASE)	CYTOCHROME_B_N	CYTOCHROM_B_N	
D265	DIHYDROPTEROATE_SYNTHETASE	DHPS	
D266	DNA_LIGASE	DNL1	DNA_LIGASE/MRNA_CAPPING_ENZYME_POSTCATALYTIC_DOMAIN	DNA_LIGASE_A_C	DNA_LIGASE_A_M	DNA_LIGASE_A_N	DNLJ	ATP-DEPENDENT_DNA_LIGASE_CATALYTIC_DOMAIN	ATP-DEPENDENT_DNA_LIGASE_DNA-BINDING_DOMAIN	MRNA_CAP_C	OBF_DNA_LIGASE	OBF_DNA_LIGASE_IV	NHEJ_LIGASE_LIG	NHEJ_LIGASE_PRK	OBF_DNA_LIGASE_ARCH_LIGB	OBF_DNA_LIGASE_I	OBF_DNA_LIGASE_III	OBF_DNA_LIGASE_LIGD	OBF_DNA_LIGASE_FAMILY	
D267	DNAA_HOMOL_HDA	DNAX_NTERM	HETEROCYST_DEVA	DNA_POLYMERASE_III_CLAMP_LOADER_SUBUNITS,_C-TERMINAL_DOMAIN	
D268	FOLYLPOLYGLUTAMATE_SYNTHETASE	FOLC	FOLYLPOLYGLUTAMATE_SYNTHETASE,_C-TERMINAL_DOMAIN	
D269	FORMYL_TRANS_C	FMT	FORMYL_TRANS_N	FORMYLTRANSFERASE	
D270	GALP_UDP_TR_C	GALT_1	GALP_UDP_TRANSF	HEXOSE-1-PHOSPHATE_URIDYLYLTRANSFERASE	GALT	
D271	GDC-P	GCVP	GLYCINE_DEHYDROGENASE_SUBUNITS_(GDC-P)	
D272	GLDHASE	GLCD	
D273	GNTK_FGGY	GLYCEROL_KIN	GLYCEROL_KINASE	FUCULO_KIN_COLI	RHAMNULO_KIN	FGGY_N	FGGY_C	5C_CHO_KINASE	L-RIBULOKINASE	
D274	HEPTOSE_EPIM	HPNA	EPIMERASE	
D275	HISTIDINE_HISI	HISE-LIKE_(PRA-PH)	PRA-PH	
D276	ILVN	ILVC	
D277	METW	METHYLTRANSF_11	
D278	MTHFS_BACT	METHENYLTETRAHYDROFOLATE_SYNTHETASE	
D279	NADP_IDH_EUK	ICDH_ALPHA	PROK_NADP_IDH	MITO_NAD_IDH	
D280	PEAT_WD_VACUOLE_CHROMOSOME_WD-REPEAT_READING_FRAME_OPEN_MEMBRANE_AUTOPHAGY_	WD40	WD40-REPEAT	COATOMER_WDAD	
D281	PEPCK_ATP	PCKA	PEPCK	PEPCK_HPRK	PEP_CARBOXYKINASE_C-TERMINAL_DOMAIN	PEP_CARBOXYKINASE_N-TERMINAL_DOMAIN	
D282	PEPT_TRNA_HYDRO	PTH	PEPTIDYL-TRNA_HYDROLASE-LIKE	
D283	PERIPHERAL_SUBUNIT-BINDING_DOMAIN_OF_2-OXO_ACID_DEHYDROGENASE_COMPLEX	PDHAC_TRF_LONG	PDHAC_TRF_MITO	SUCB	SUCB_ACTINO	E3_BINDING	2-OXOACID_DH	
D284	PHNX-LIKE	PHOSPHONATASE	
D285	PHOTO_ALPH_CHP2	TYPE_2_PHOSPHATIDIC_ACID_PHOSPHATASE,_PAP2	PAP2	ACIDPPC	PAP2_AUR1_LIKE	PAP2_CONTAINING_1_LIKE	PAP2_LIKE_4	PAP2_LIPID_A_1_PHOSPHATASE	PAP2_LIKE_2	PAP2_LIKE	PAP2_WUNEN	PAP2_LIKE_5	PAP2_CONTAINING_2_LIKE	PAP2_DOLICHYLDIPHOSPHATASE	PAP2_SPPASE1	PAP2_GLUCOSE_6_PHOSPHATASE	PAP2_LIKE_3	
D286	PPPGPP_PNP	POLYNUC_PHOS	S1	S1_RNAPII_RPB7	S1_RRP5_REPEAT_HS8_SC7	S1_DHX8_HELICASE	S1_PNO40	S1_RNASE_R	S1_RRP5_REPEAT_SC12	S1_RPS1_REPEAT_HS4	S1_PNPASE	S1_RPS1_REPEAT_EC3	S1_TEX	S1_RRP5_REPEAT_HS6_SC5	S1_IF2_ALPHA	S1_RPS1_REPEAT_EC5	S1_LIKE	S1_RPS1_REPEAT_EC4	RPSA	RPOE	RNASE_R	RNA_POL_RBC25	N-TERMINAL,_HETERODIMERISATION_DOMAIN_OF_RBP7_(RPOE)	RNA_POL_RPB7_N	S1_RPS1_REPEAT_EC2_HS2	S1_RPS1_REPEAT_EC6	S1_RRP5_REPEAT_HS1_SC1	S1_RRP5_REPEAT_HS11_SC8	S1_RRP5_REPEAT_HS12_SC9	S1_RRP5_REPEAT_HS2_SC2	S1_RRP5_REPEAT_HS5	S1_RRP5_REPEAT_SC10	S1_RRP5_REPEAT_SC11	S1_RECJ_LIKE	RNAP_I_RPA43_N	RNB	3_PRIME_RNASE	RNASE_B	RNB_DOMAIN-LIKE	RNAP_III_RPC25_N	RNAP_RPB7_N_LIKE	RNAP_II_RPB7_N	RNAP_E_N	
D287	PSEUDOURIDINE_SYNTHASE_RSUA/RLUD	RLUA_SUBFAM	RLUA-LIKE	PSEUDOU_SYNTH_2	PSEUDOU_SYNTH_SCRIB2	PSRA_1	PSEUDOU_SYNTH_TRUC	PSEUDOU_SYNTH_RLUCD_LIKE	PSEUDOU_SYNTH_RSU_RLU_LIKE	PSEUDOU_SYNTH_RSUA_LIKE	
D288	PULA_TYPEI	PULLULAN_GPOS	
D289	RECB	REP	
D290	RIBOSOMAL_L2	RPLB_BACT	RIBOSOMAL_L2_C	C-TERMINAL_DOMAIN_OF_RIBOSOMAL_PROTEIN_L2	
D291	RIBOSOMAL_L30	L7	RIBOSOMAL_L30_N	RIBOSOMAL_PROTEIN_L30P/L7E	RPMD_BACT	L30P_ARCH	RND_MFP	RIBOSOMAL_L30_LIKE	RIBOSOMAL_L7_ARCHEAL_EUK	
D292	RNA_POL_RPOA1	RPOC_TIGR	RNA_POL_RPOA2	RPOC2_CYAN	RNA_POL_RPB1_1	RNA_POL_RPB1_2	RNA_POL_RPB1_3	RNA_POL_RPB1_4	RNA_POL_RPB1_5	RNA_POL_RPB1_6	RNA_POL_RPB1_7	RNA-POLYMERASE_BETA-PRIME	RPOLA_N	RPOC1_CYAN	VARIOUS_SEL_PB	TIGR00242	GLY_RED_SEL_B	CONJ_TIGR03750	RNAP_A''	RNAP_II_RPB1_C	RNAP_I_RPA1_C	RNAP_III_RPC1_C	RNAP_LARGEST_SUBUNIT_C	RNAP_IV_NRPD1_C	RNAP_BETA'_C	
D293	RPE	D-RIBULOSE-5-PHOSPHATE_3-EPIMERASE	RIBUL_P_3_EPIM	
D294	RPLA_BACT	RIBOSOMAL_L1	RIBOSOMAL_PROTEIN_L1	RPLA_MITO	
D295	RPLP_BACT	RIBOSOMAL_L16	RIBOSOMAL_PROTEIN_L16P	RIBOSOMAL_PROTEIN_L10E	RIBOSOMAL_L16_L10E	L10E	
D296	RPLS_BACT	RIBOSOMAL_L19	RIBOSOMAL_PROTEIN_L19	
D297	RPLV_BACT	RIBOSOMAL_L22	RIBOSOMAL_PROTEIN_L22	L22_ARCH	
D298	RPLX_A_E	RIBOSOMAL_PROTEINS_L24P_AND_L21E	RPLX_BACT	RIBOSOMAL_L21E	
D299	RPMF_BACT	RIBOSOMAL_L32P	RIBOSOMAL_PROTEIN_L32P	
D300	RPMG_BACT	BOSOMAL_RIBONUCLEOPROTEIN_60S_L44_L44E_L41_RESISTANCE_50S_ANTIBIOTIC_CYCLOHEXIMIDE_	RIBOSOMAL_L44	RIBOSOMAL_PROTEIN_L33P	RIBOSOMAL_PROTEIN_L44E	
D301	RPMH_BACT	BOSOMAL_L34_RIBONUCLEOPROTEIN_50S_CHLOROPLAST_PLASTID_L34_MITOCHONDRIAL_PEPTIDE_SEQUENCING_	RIBOSOMAL_L34	
D302	RPMI_BACT	RIBOSOMAL_PROTEIN_L35P	RIBOSOMAL_L35P	
D303	RPMJ_BACT	RIBOSOMAL_L36	RIBOSOMAL_PROTEIN_L36	
D304	RPOB	RNA_POL_RPA2_4	RNA_POL_RPB2_1	RNA_POL_RPB2_2	RNA_POL_RPB2_3	RNA_POL_RPB2_4	RNA_POL_RPB2_5	RNA_POL_RPB2_6	RNA_POL_RPB2_7	RNA-POLYMERASE_BETA	RPOB_ARCH	RNA_POL_B_RPB2	
D305	RPSB_BACT	RIBOSOMAL_PROTEIN_S2	RIBOSOMAL_S2	RPS2	SA_S2_E_A	
D306	RPSG_BACT	RIBOSOMAL_PROTEIN_S7	RIBOSOMAL_S7	S7_S5_E_A	
D307	RPSJ_BACT	RIBOSOMAL_PROTEIN_S10	RIBOSOMAL_S10	S10_ARC_S20_EUK	
D308	SPEE	SPERMIDINE_SYNTHASE	SPERMINE_SYNTH	
D309	SPORE_II_E	SPOIIE	
D310	SSF	SSS	
D311	TOL_PAL_YBGF	PEP_TPR_LIPO	TETRATRICOPEPTIDE_REPEAT_(TPR)	TPR	TPR_1	TPR_2	
D312	TRNA_ME_TRANS	TRMU	
D313	TYR_DE_CO2_ARCH	PYRIDOXAL_DEC	PYRIDOXAL-DEPENDENT_DECARBOXYLASE	DOPA_DEC_LIKE	GLU-DECARB-GAD	
D314	TYR_DEACYLASE	DTD-LIKE	DTYR_DEACYLASE	
D315	UBA_E1_C	UBE1	UBA_E1_THIOLCYS	UBACT	UBIQUITIN_ACTIVATING_ENZYMES_(UBA)	E1_LIKE_APG7	APG7	E1_THIF_LIKE	UBE1_REPEAT2	E1-1_LIKE	E1-2_LIKE	UBA2_SUMO	UBA3_RUB	UBE1_REPEAT1	APPBP1_RUB	AOS1_SUMO	E1_ENZYME_FAMILY	THIF_MOEB_HESA_FAMILY	THIF	MOEB	ADENYL_THIF	THIF_FAM2	MOLYBDENUM_COFACTOR_BIOSYNTHESIS_PROTEIN_MOEB	PRTRC_THIF	RHODANESE	MULTIDOMAIN_SULFURTRANSFERASE_(RHODANESE)	RHOD_THIF	RHOD_2	RHOD	RHOD_PYR_REDOX	RHOD_YCEA	RHOD_HSP67B2	RHOD_1	MOEZ_MOEB	PHAGESHOCK_PSPE	POLYSULFIDE_ST	RHOD_LACT_B	4RHOD_REPEATS	RHOD_PSPE2	RHOD_YGAP	
D316	UNDECAPRENYL_DIPHOSPHATE_SYNTHASE	UPPS	
D317	ADPRASE_NUDT5	NUDIX_HYDROLASE_11	NUDIX_HYDROLASE_14	NUDIX_HYDROLASE_20	NUDIX_HYDROLASE_21	NUDIX_HYDROLASE_26	NUDIX_HYDROLASE_29	NUDIX_HYDROLASE_31	NUDIX_HYDROLASE_39	NUDIX_HYDROLASE_9	NUDIX_HYDROLASE_1	NUDIX_HYDROLASE_12	NUDIX_HYDROLASE_13	NUDIX_HYDROLASE_15	NUDIX_HYDROLASE_17	NUDIX_HYDROLASE_18	NUDIX_HYDROLASE_19	NUDIX_HYDROLASE_2	NUDIX_HYDROLASE_22	NUDIX_HYDROLASE_23	NUDIX_HYDROLASE_24	NUDIX_HYDROLASE_25	NUDIX_HYDROLASE_27	NUDIX_HYDROLASE_37	NUDIX_HYDROLASE_4	NUDIX_HYDROLASE_6	NUDIX_HYDROLASE_7	NUDIX_HYDROLASE_8	AP4A_HYDROLASE_PLANT_LIKE	AP6A_HYDROLASE	AP4A_HYDROLASE_HUMAN_LIKE	NUDIX	NUDIX_HYDROLASE	NUDIX_HYDROLASE_34	NUDIX_HYDROLASE_33	NUDIX_HYDROLASE_38	NUDIX_HYDROLASE_35	NUDIX_HYDROLASE_3	NUDIX_YTKD	NADH_PYROPHOSPHATASE	MTH1	MUTT_PYROPHOSPHOHYDROLASE	ZF-NADH-PPASE	MUTT	MUTT-LIKE	
D318	ALP_N-ACYL_TRANSFERASE	ALIPHATIC_AMIDASE	R-AMIDASE_LIKE	
D319	BETA4GLUCOSYLTRANSFERASE	GT_2_LIKE_A	GT_2_LIKE_C	GT2_HAS	GT2_RFBC_MX_LIKE	GLCNAC-1-P_TRANSFERASE	GLYCO_TRANF_GTA_TYPE	GT_2_LIKE_D	GT_2_LIKE_E	PP-GALNAC-T	POLYPEPTIDE_N-ACETYLGALACTOSAMINYLTRANSFERASE_1,_N-TERMINAL_DOMAIN	GLYCOS_TRANSF_2	CHITIN_SYNTH_C	CESA_LIKE	CHITIN_SYNTH_1	ANSFERASE_CHITIN_SYNTHASE_CELL_WALL_GLYCOSYLTRANSFERASE_TRANSMEMBRANE_ACETYL-GLUCOSAMINYL_CHITIN-UDP_MULTIGENE_	CESA_LIKE_1	CESA_CASU_A2	CHITIN_SYNTH_2	SPORE_COAT_POLYSACCHARIDE_BIOSYNTHESIS_PROTEIN_SPSA	
D320	BPHC2-C3-RGP6_C_LIKE	GLO_EDI_BRP_LIKE	GLO_EDI_BRP_LIKE_1	GLO_EDI_BRP_LIKE_21	GLO_EDI_BRP_LIKE_3	GLO_EDI_BRP_LIKE_7	GLO_EDI_BRP_LIKE_9	GLYOXALASE_I	GLO_EDI_BRP_LIKE_2	GLYOXALASE_I_(LACTOYLGLUTATHIONE_LYASE)	GLYOX_I	GLYOX_MARINE	GLYOXALASE	
D321	BSCS-I_LIKE	BSUCS-II_LIKE	CITRATE_SYNT	CITRATE_SYNT_LIKE_1	CITRATE_SYNT_LIKE_1_2	SCCIT1-2_LIKE	SCCIT3_LIKE	SCCS-LIKE	CACS_LIKE	ECCS_ATHCS-PER_LIKE	ECCS_LIKE	CITRATE_SYNT_LIKE_1_1	CCL_ACL-C	CITRATE_SYNTHASE	CITRATE_SYNT_LIKE_2	CIT_SYNTH_EUK	CIT_SYNTH_I	CIT_SYNTH_II	ATHCS_PER_LIKE	DSCS_LIKE	EC2MCS_LIKE	EC2MCS_LIKE_1	CS_ACL-C_CCL	
D322	CCT	ECT	CYTIDYLYLTRANSFERASE	G3P_CYTIDYLYLTRANSFERASE	CTP_TRANSF_2	ADENYLYLTRANSFERASE	CYT_TRAN_REL	G3P_CYTIDYLTRNS	
D323	DPG_SYNTHASE	DPM1_LIKE	DPM_DPG-SYNTHASE_LIKE	DPM1_LIKE_BAC	
D324	DSBA_COM1_LIKE	DSBDGAMMA	DSBE	TLPA_LIKE_FAMILY	TLPA_LIKE_DSBE	TLPA_LIKE_SCSD_MTBDSBE	TLPA_LIKE_DIPZ_LIKE	
D325	GLCN6P_DEAMINASE	6PGL	NAGB-LIKE	NAGB	PGL	
D326	HDE_HSD	R_HYDRATASE	R_HYDRATASE_LIKE	
D327	HINT_SUBGROUP	FHIT	HIT_LIKE	PKCI_RELATED	HIT_(HINT,_HISTIDINE_TRIAD)_FAMILY_OF_PROTEIN_KINASE-INTERACTING_PROTEINS	APRATAXIN_RELATED	HIT	
D328	IVD	IBD	
D329	LA_LIKE_FUNGAL	LARP_3	LARP_7	LAM	LARP_1	LARP_1_2	LARP_4	LARP_4_5_LIKE	LARP_5	LA	LA_DOMAIN	LARP_6	LARP_2	LA_LIKE_PLANT	
D330	M3A_DCP_OLIGOPEPTIDASE_A	M3B_OLIGOENDOPEPTIDASE_F	M3A_MIP	M3A_TOP	PEPTIDASE_M3_LIKE	PEPTIDASE_M3	M3_NOT_PEPF	M3_FAM_3	PEPF	
D331	NDPK6	NDPK5	NDPK	NDK	NUCLEOSIDE_DIPHOSPHATE_KINASE,_NDK	NDPK_I	NDPK_TX	NDPK7A	NDPK7B	
D332	PDI_A_TMX	TRX_CDSP32	TRX_NDPK	PDI_A_TMX3	TRX_FAMILY	TXLA	TMX2	TRX_DNAJ	TRX_NTR	TRX_SUPERFAMILY	TRYX_LIKE_FAMILY	TRYX_LIKE_TRYX_NRX	PDI_A_APS_REDUCTASE	PDI_B'_FAMILY	PDI_A_EFP1_N	PDI-LIKE	TRX_PICOT	PHD_LIKE	PDI_A_FAMILY	PDI_A_ERDJ5_C	PDI_A_ERDJ5_N	PDI_A_ERP38	PDI_A_ERP44	PDI_A_ERP46	PDI_A_MPD1_LIKE	PDI_A_P5	PDI_A_PDI_A'_C	PDI_A_PDIR	PDI_A_QSOX	PHD_LIKE_PHD	PHD_LIKE_TXNDC9	PHD_LIKE_VIAF	PDI_A_ERP44_LIKE	PHOSDUCIN	PAPS_REDUCTASE	PP-ATPASE	PP-LOOP_ATPASE	SPC22	APS_REDUCTASE	APS_REDUC	ATP_BIND_3	ER_PDI_FAM	PDI_DOM	PAPS_REDUCT	PAPS_REDUCTASE-LIKE	
D333	PI3KA	PI4KA	PI3KA_II	PI3KA_III	PI3KA_I	PHOSHOINOSITIDE_3-KINASE_(PI3K)_HELICAL_DOMAIN	
D334	PI3KC	PIKKC	PIKKC_ATM	PIKKC_ATR	PIKKC_DNA-PK	PIKKC_SMG1	PIKKC_TOR	PI3KC_C2_ALPHA	PI3KC_C2_BETA	PI3KC_C2_GAMMA	PI3KC_IA_ALPHA	PI3KC_IA_BETA	PI3KC_IB_GAMMA	PI3KC_II	PI3KC_LIKE	PI4KC_III_ALPHA	PI4KC_III_BETA	PI3KC_I	PI3KC_IA_DELTA	PI3KC_III	PI4KC_III	FORMATE-DH-ALPH	PHOSHOINOSITIDE_3-KINASE_(PI3K),_CATALYTIC_DOMAIN	PI3_PI4_KINASE	
D335	PKS	KAS_I_II	KETOACYL-SYNT	KETOACYL-SYNT_C	
D336	PSEUDOU_SYNTH	PSTD1	PSEUDOU_SYNTH_ECTRUD	PSEUDOU_SYNTH_SCPUS7	PSEUDOU_SYNTH_TRUD_LIKE	TRUD	TRNA_PSEUDOURIDINE_SYNTHASE_TRUD	TRNA_TRUD_BROAD	
D337	RETROPEPSIN_LIKE	RP_DDI	RETROPEPSIN_LIKE_BACTERIA	ASP_PROTEASE	RETROVIRAL_PROTEASE_(RETROPEPSIN)	
D338	REX1_LIKE	REX4_LIKE	
D339	RHAMNOGALACTURAN_ACETYLESTERASE_LIKE	ISOAMYL_ACETATE_HYDROLASE_LIKE	LYSOPHOSPHOLIPASE_L1_LIKE	SGNH_HYDROLASE_LIKE_4	SGNH_HYDROLASE_LIKE_2	SGNH_HYDROLASE	SGNH_HYDROLASE_LIKE_1	SGNH_HYDROLASE_LIKE_3	SIALATE_O-ACETYLESTERASE_LIKE2	PAF_ACETYLESTERASE_LIKE	LIPASE_GDSL	
D340	RIO1_EUK	RIO2_C	RIO	RIO1_LIKE	RIO3_EUK	RIO1-LIKE_KINASES	RIO2_SERINE_PROTEIN_KINASE_N-TERMINAL_DOMAIN	RIO1	RIO2_N	
D341	SAP_LIKE	RENIN_LIKE	
D342	SEC24-LIKE	SEC23-LIKE	SEC23_TRUNK	TRUNK_DOMAIN_OF_SEC23/24	TRUNK_DOMAIN	
D343	SIR2	SIRT1	SIRT4	SIRT5_AF1_COBB	SIR2_AF2	SIR2-FAM	SIR2H	SIR2-LIKE	SIRT7	SIR2_FAMILY_OF_TRANSCRIPTIONAL_REGULATORS	
D344	UDPGLCNAC_PPASE	UGPASE_EUK	UGGPASE	UGPASE_EUK_LIKE	UDP-GLUCOSE_PYROPHOSPHORYLASE	UDPGP	
D345	VWFA	VWA_26S_PROTEASOME_SUBUNIT	VWA_MIDASIN	VWA_TRANSCRIPTION_FACTOR_IIH_TYPE	VWA	
D346	YJGF_YER057C_UK114_FAMILY	YJGH_LIKE	YJGF_YER057C_UK114_LIKE_3	YJGF_YER057C_UK114_LIKE_1	YJGF_YER057C_UK114_LIKE_2	YJGF_YER057C_UK114_LIKE_4	YJGF_YER057C_UK114_LIKE_6	RIBONUC_L-PSP	YJGF/L-PSP	
D347	ACYLTRANSFERASE	AGP_ACYLTRN	GLYCEROL-3-PHOSPHATE_(1)-ACYLTRANSFERASE	LPLAT_AAK14816-LIKE	LPLAT_AGPAT-LIKE	LPLAT	LPLAT_LCLAT1-LIKE	LPLAT_LPCAT1-LIKE	LPLAT_ABO13168-LIKE	LPLAT_DHAPAT-LIKE	LPLAT_ACT14924-LIKE	LPLAT_MGAT-LIKE	
D348	ADSS	ADENYLSUCC_SYNT	
D349	CAP_ED	CAMP-BINDING_DOMAIN	CNMP	CNMP_BINDING	
D350	CIMS_C_TERMINAL_LIKE	COBALAMIN-INDEPENDENT_METHIONINE_SYNTHASE	MET_SYN_B12IND	METH_SYNT_1	METH_SYNT_2	CIMS_LIKE	CIMS_N_TERMINAL_LIKE	URO-D_CIMS_LIKE	UROPORPHYRINOGEN_DECARBOXYLASE,_UROD	URO-D_LIKE	URO-D	
D351	CTGS	CTP_SYNTH_N	
D352	D-AAT_LIKE	D_AMINO_AMINOT	D-AMINOACID_AMINOTRANSFERASE-LIKE_PLP-DEPENDENT_ENZYMES	AMINOTRAN_4	PLPDE_IV	
D353	DHQUINASE_I	DHQASE_I	
D354	EU-GS	EUKARYOTIC_GLUTATHIONE_SYNTHETASE,_SUBSTRATE-BINDING_DOMAIN	EUKARYOTIC_GLUTATHIONE_SYNTHETASE_ATP-BINDING_DOMAIN	GLUT_SYN_EUK	GSH_SYNTH_ATP	GSH_SYNTHASE	
D355	FER4_NIFH	NITROGENASE_IRON_PROTEIN-LIKE	NIFH	FER4_NIFH_CHILD	NIFH_LIKE	
D356	FSA_TALC_MIPB	TALAB	TAL_MYCOBACT	CLASS_I_ALDOLASE	TRANSALDOLASE_TALAB	TRANSALDOLASE_LIKE	TRANSALDOLASE	TRANSALDOLASE_FSA	
D357	GCS_H	GCV_H	GCVH	NOT_GCVH	
D358	GLYCOS_TRANSF_4	GT_GPT_ARCHAEA	GT_GPT_EUK	GT_GPT_LIKE	GT_MRAY	GT_MRAY_LIKE	GT_MRAY-LIKE	GT_WBPL_WBCO_LIKE	GT_WECA_LIKE	
D359	HISA-TRPF	HISF	HISA_HISF	HISA	HISAF_REL	HISTIDINE_BIOSYNTHESIS_ENZYMES	HIS_BIOSYNTH	HISA_EUK	
D360	IENR1	GROUP_I_MOBILE_INTRON_ENDONUCLEASE	GRPIINTRON_ENDO	
D361	ISOPRENOID_BIOSYN_C1	ISOPRENYL_DIPHOSPHATE_SYNTHASES	POLYPRENYL_SYNT	PRENYL_CYANO	
D362	L_THR_O3P_DCAR	DAPC	DAPC_ACTINO	DAPC_DIRECT	DAPC_GPP	
D363	NTP_TRANSF_2	NT_PAP_TUTASE	NT_POL-BETA-LIKE	PAP_CENTRAL	POLY(A)_POLYMERASE,_PAP,_N-TERMINAL_DOMAIN	POLY(A)_POLYMERASE,_PAP,_MIDDLE_DOMAIN	PAP_ASSOC	
D364	OMEGA_3_PFAA	RRIER_ACYL_PHOSPHOPANTETHEINE_ACP_ACID_FATTY_BIOSYNTHESIS_LIPID_SYNTHESIS_CHLOROPLAST_	ACYL-CARRIER_PROTEIN_(ACP)	ACYL_CARRIER	
D365	OSQ_CYCL	SQCY	SQCY_1	SQUALENE_CYCLAS	HOPENE_CYCLASE	
D366	PEPN_STREP_LIV	PEPTIDASE_M1	
D367	PHE4HYDROX_TETR	ACT_AAAH-PDT-LIKE	ACT_CM-PDT	PHENYLALANINE_METABOLISM_REGULATORY_DOMAIN	
D368	PTASE	PRENYLTRANS	PROTEIN_PRENYLTRANSFERASES	
D369	RAD25	RNA_POL_3_RPC31	
D370	REP_FAC-A_C	RPA1	RPA1_DBD_A	RPA1_DBD_A_LIKE	RPA1_DBD_B	RPA1_DBD_B_LIKE	RPA1_DBD_C	RPA1N	REP-A_N	
D371	RIBONUC_RED_LGN	RNR_I	RNR_II_DIMER	RNR_PFL	R1_SUBUNIT_OF_RIBONUCLEOTIDE_REDUCTASE,_N-TERMINAL_DOMAIN	R1_SUBUNIT_OF_RIBONUCLEOTIDE_REDUCTASE,_C-TERMINAL_DOMAIN	RIBONUC_RED_LGC	
D372	RIBOSOMAL_L13	RPLM_BACT	RIBOSOMAL_PROTEIN_L13	L13_A_E	
D373	RIBOSOMAL_L18E	RPLO_BACT	RIBOSOMAL_PROTEINS_L15P_AND_L18E	
D374	RIBOSOMAL_L4	RPL4P_ARCH	RIBOSOMAL_PROTEIN_L4	
D375	RIBOSOMAL_PROTEIN_S19	RPSS_ARCH	RPSS_BACT	RIBOSOMAL_S19	
D376	RIBOSOMAL_PROTEIN_S3_C-TERMINAL_DOMAIN	RPSC_BACT	RPSC_E_A	RIBOSOMAL_S3_C	KH_2	PROKARYOTIC_TYPE_KH_DOMAIN_(KH-DOMAIN_TYPE_II)	40S_S3_KH	ARCHEAL_30S_S3_KH	KH-II	
D377	RIBOSOMAL_S12	RPSL_BACT	RIBOSOMAL_S12_LIKE	RIBOSOMAL_S23	S23_S12_E_A	
D378	RIBOSOMAL_S5	RPSE_ARCH	RPSE_BACT	RIBOSOMAL_S5_C	RIBOSOMAL_S5_PROTEIN,_N-TERMINAL_DOMAIN	
D379	RNRR2	RIBONUC_RED_SM	RIBONUCLEOTIDE_REDUCTASE-LIKE	RNRR2_RV0233_LIKE	
D380	STREP_PIL_RPT	PP2C	PP2CC	PP2C-LIKE	PP2C_SIG	
D381	TAFII55_N	TAF7	
D382	TESB	THIOESTERASE_II	THIOESTERASE_II_REPEAT1	THIOESTERASE_II_REPEAT2	ACYL-COA_THIOESTERASE	ACYL_COA_THIO	
D383	TFOLD	FOLB	FOLB_DOM	FOLE	
D384	TS_PYRIMIDINE_HMASE	THY_SYN_METHANO	THYM_SYM	THYMIDYLAT_SYNT	THYMIDYLATE_SYNTHASE/DCMP_HYDROXYMETHYLASE	
D385	KH-I	VIGILIN_LIKE_KH	PCBP_LIKE_KH	SF1_LIKE-KH	EUKARYOTIC_TYPE_KH-DOMAIN_(KH-DOMAIN_TYPE_I)	KH	KH_1	
D386	FLII_YSCN	FLII_CLADE2	FLII_CLADE1	FLII_CLADE3	
D387	PEPTIDASE_C19L	PEPTIDASE_C19O	PEPTIDASE_C19C	PEPTIDASE_C19M	PEPTIDASE_C19E	PEPTIDASE_C19J	PEPTIDASE_C19	PEPTIDASE_C19D	PEPTIDASE_C19G	PEPTIDASE_C19A	PEPTIDASE_C19F	PEPTIDASE_C19R	PEPTIDASE_C19B	PEPTIDASE_C19H	PEPTIDASE_C19K	PEPTIDASE_C19Q	PEPTIDASE_C19I	PEPTIDASE_C19P	PEPTIDASE_C19N	
D388	OPT_SFAM	ISP4_OPT	OPT	
D389	ADDA_GPOS	ADDA_ALPHAS	
D390	ACOLAC_CATAB	ACOLAC_LG	
D391	PDZ_METALLOPROTEASE	PDZ_SERINE_PROTEASE	PDZ	PDZ_DOMAIN	PROKARYOTIC_PROTEASES	HTRA-LIKE_SERINE_PROTEASES	DEGP_HTRA_DO	
D392	MALATE_SYNT	MALATE_SYNT_A	MALATE_SYNT_G	MALATE_SYNTHASE_G	MALATE_SYNTHASE	MALATE_SYN_A	
D393	CATALASE_FUNGAL	CATALASE_CLADE_1	CATALASE_CLADE_2	CATALASE_CLADE_3	CATALASE	CATALASE_LIKE	HEME-DEPENDENT_CATALASES	CATALASE-REL	
D394	POLY	POLY_POL_ETA	POLY_POL_IOTA	POLY_POL_IV_KAPPA	POLY_REV1	POLY_POL_V_UMUC	LESION_BYPASS_DNA_POLYMERASE_(Y-FAMILY),_CATALYTIC_DOMAIN	LESION_BYPASS_DNA_POLYMERASE_(Y-FAMILY),_LITTLE_FINGER_DOMAIN	
D395	ADA_AMPD	AMPD	ADA	ADEN_DEAM	AMP_DEAMINASE	ADENOSINE/AMP_DEAMINASE	A_DEAMINASE	
D396	PHNACALD_DH	OH_MUCO_SEMI_DH	PAAN-DH	PAAN_2	
D397	CRYPTO_DASH	CRYPT_CHROM_PLN	FAD_BINDING_7	CRYPTOCHROME/PHOTOLYASE_FAD-BINDING_DOMAIN	PHOTOLYASE_8HDF	CRYPTOCHROME/PHOTOLYASE,_N-TERMINAL_DOMAIN	DNA_PHOTOLYASE	M1_CELL_KINETOCHORE_DIVISION_CYCLE_CHROMOSOME_DASH_OUTER_CENTROMERE_PARTITION_	DASH_DAM1	
D398	PARE_GPOS	PARE_GNEG	
D399	UBIH	UBI-OHASES	
D400	TUBULIN	GAMMA_TUBULIN	EPSILON_TUBULIN	BETA_TUBULIN	ALPHA_TUBULIN	DELTA_TUBULIN	TUBULIN_FTSZ	FTSZ_TYPE2	FTSZ	TUBULIN,_GTPASE_DOMAIN	TUBULIN_C	TUBULIN,_C-TERMINAL_DOMAIN	
D401	ARSB_NHAD_PERMEASE	SLC13_PERMEASE	P_PERMEASE	YBIR_PERMEASE	ARSB_PERMEASE	
D402	CLC_1_LIKE	CLC_3_LIKE	CLC_6_LIKE	CLC_EUK	VOLTAGE_GATED_CLC	CLC_LIKE	CLC_SYCA_LIKE	CLC_CHLORIDE_CHANNEL	VOLTAGE_CLC	
D403	ARF1/ERF1	ERF	ERF1_2	ERF1/DOM34_MIDDLE_DOMAIN-LIKE	ERF1/DOM34_C-TERMINAL_DOMAIN-LIKE	N-TERMINAL_DOMAIN_OF_EUKARYOTIC_PEPTIDE_CHAIN_RELEASE_FACTOR_SUBUNIT_1,_ERF1	ERF1_3	ERF1_1	PELOTA	DOM34/PELOTA_N-TERMINAL_DOMAIN-LIKE	
D404	GID_TRMFO	GIDA	GIDA-LIKE	
D405	ARGD	ARG_CATAB_ASTC	
D406	ERIC_LIKE	ERIC	
D407	ZPR1_REL	ZPR1_ZNF	ZPR1	ZF-ZPR1	
D408	SCP-X_THIOLASE	THIOLASE	THIOLASE_N	THIOLASE-RELATED	THIOLASE_C	
D409	GH18_CHITINASE	GH18_CHITOLECTIN_CHITOTRIOSIDASE	GH18_PLANT_CHITINASE_CLASS_V	GH18_ZYMOCIN_ALPHA	GH18_CFLE_SPORE_HYDROLASE	GH18_IDGF	GH18_3CO4_CHITINASE	GH18_ENDOS-LIKE	TYPE_II_CHITINASE	CHITINASE_INSERTION_DOMAIN	GLYCO_HYDRO_18	GLYCO_18	GH18_CHITINASE-LIKE	GH18_CHITINASE_D-LIKE	GH18_HEVAMINE_XIPI_CLASS_III	GH18_CTS3_CHITINASE	
D410	ISG15_REPEAT1	ISG15_REPEAT2	
D411	COND_ENZYMES	NONDECARBOX_COND_ENZYMES	ELONG_COND_ENZYMES	DECARBOX_COND_ENZYMES	
D412	HMG-COA-S_PROK	HMG-COA-S_EUK	HMG_COA_SYN_ARC	CHALCONE_SYNTHASE-LIKE	HMG_COA_SYNT_C	HMG_COA_SYNT_N	
D413	HMG-COA_REDUCTASE	HMG-COA_REDUCTASE_CLASSI	HMG-COA_REDUCTASE_CLASSII	HMG_COA_R_NAD	HMG_COA_R_NADP	HMG-COA_RED	SUBSTRATE-BINDING_DOMAIN_OF_HMG-COA_REDUCTASE	NAD-BINDING_DOMAIN_OF_HMG-COA_REDUCTASE	
D414	PEPTIDASE_C1	PEPTIDASE_C1B	PEPTIDASE_C1_2	
D415	POLYPPASE_VTC4_LIKE	POLYPPASE_VTC2-3_LIKE	POLYPPASE_VTC_LIKE	VTC	CYTH-LIKE_PASE	CYTH-LIKE_MRNA_RTPASE	MRNA_TRIPASE	MRNA_TRIPHOSPHATASE_CET1	
D416	GH31_GLUCOSIDASE_II_MALA	GH31_MGAM_SI_GAA	GH31_GANC_GANAB_ALPHA	GH31_MGAM-LIKE	GH31_XYLOSIDASE_YICI	GH31_TRANSFERASE_CTSZ	GH31_LYASE_GLASE	GH31_XYLOSIDASE_XYLS-LIKE	GH31	GH31_GLYCOSIDASE_AEC37	GH31_XYLOSIDASE_XYLS	GH31_TRANSFERASE_CTSY	GH31_GLUCOSIDASE_YIHQ	GH31_CPE1046	GLYCO_HYDRO_31	YICI_CATALYTIC_DOMAIN-LIKE	PUTATIVE_GLUCOSIDASE_YICI,_DOMAIN_3	
D417	FTBP_ALDOLASE_II	FBP_ALDOLASE_IIA	TBP_ALDOLASE_IIB	F_BP_ALDOLASE	CLASS_II_FBP_ALDOLASE	FRUBISALDO_II_A	FRUC_BIS_ALD_	FRUBISALDO_II_B	
D418	GCP_KAE1	BACT_GCP	ARCH_KAE1	BACT_YEAZ	YEAZ-LIKE	
D419	PSEUDOU_SYNTH_TRUB_4	PSEUDOU_SYNTH_ECTRUB	PSEUDOU_SYNTH_TRUB_LIKE	PSEUDOU_SYNTH_HTRUB2_LIKE	PSEUDOU_SYNTH_HDYSKERIN	TRUB_N	PSEUDOURIDINE_SYNTHASE_II_TRUB	TRUB	
D420	ASD_B	ASD_EA	
D421	A_CPA1	B_CPA1	
D422	NUC_HYDRO_IU_UC_XIUA	NUC_HYDRO_3	NUC_HYDRO	NUC_HYDRO_TVIAG	NUC_HYDRO_CAPNHB	NUC_HYDRO_CJNH	NUC_HYDRO_1	NUC_HYDRO_2	NUC_HYDRO_CEIAG	IU_NUC_HYDRO	NUCLEOSIDE_HYDROLASE	
D423	PSEUDOU_SYNTH_ECTRUA	PSEUDOU_SYNTH_PUS1_PUS2	PSEUDOU_SYNTH_TRUA_LIKE	PSEUDOU_SYNTH_TRUA_ARCHEA	PSEUDOU_SYNTH_SCPUS3	PSEUDOU_SYNTH_1	PSEUDOURIDINE_SYNTHASE_I_TRUA	HIST_TRUA	
D424	ELAV_HUD_SF	SF-CC1	
D425	ALAD_PBGS	EU_ALAD_PBGS_CYSTEINE_RICH	ALAD_PBGS_ASPARTATE_RICH	ALAD	5-AMINOLAEVULINATE_DEHYDRATASE,_ALAD_(PORPHOBILINOGEN_SYNTHASE)	
D426	GGTASE-II	GGTASE-I	
D427	M14_CPB	M14_CPA	M14_CPA_CPB_LIKE	M14_CP_A-B_LIKE	M14_CPB2	M14_CPO	M14_CPA6	M14_CPT	PEPTIDASE_M14_LIKE	PEPTIDASE_M14-LIKE_2	PEPTIDASE_M14-LIKE_3	M14_CPT_LIKE	M14_ENDOPEPTIDASE_I	M14_CPD_III	M14_CP_N-E_LIKE	M14_CPD_II	M14_CPE_H	PEPTIDASE_M14-LIKE_5	M14_AGBL4_LIKE	PEPTIDASE_M14-LIKE_1_4	PEPTIDASE_M14-LIKE_8	PEPTIDASE_M14-LIKE_1_5	M14_CPD_I	PEPTIDASE_M14-LIKE_4	PEPTIDASE_M14-LIKE_1_2	M14_NNA1_LIKE_2	PEPTIDASE_M14-LIKE_1	PEPTIDASE_M14-LIKE_1_3	PEPTIDASE_M14	PANCREATIC_CARBOXYPEPTIDASES	ZN_PEPT	
D428	PHENYL_P_BETA	PHENYL_P_ALPHA	
D429	ILVA_1CTERM	ILVA_2CTERM	
D430	PORIN3_VDAC	PORIN3_TOM40	PORIN3	PORIN_3	3A0801S07TOM40	
D431	PS_DECARB_REL	PS_DECARB	PS_DCARBXYLASE	
D432	ARSA	ARSA_ATPASE	
D433	RNAP_D	RNAP_I_II_AC40	RNAP_II_RPB3	RNAP_RPB3_LIKE	RNAP_RPB11_RPB3	RNA_POL_A_BAC	RNA_POL_L	INSERT_SUBDOMAIN_OF_RNA_POLYMERASE_ALPHA_SUBUNIT	RNA_POLYMERASE_ALPHA_SUBUNIT_DIMERISATION_DOMAIN	RBP11/RPOL	RPOLD	RNAP_II_RPB11	RNAP_I_III_AC19	RNAP_RPB11_LIKE	RNAP_L	
D434	PEPTIDASES_S8_5	PEPTIDASES_S53_LIKE	PEPTIDASES_S8_PROTEIN_CONVERTASES_KEXINS_FURIN-LIKE	PEPTIDASES_S8_SUBTILISIN_VPR-LIKE	PEPTIDASES_S8_12	PEPTIDASES_S8_THERMITASE_LIKE	PEPTIDASES_S8_PCSK9_PROTEINASEK_LIKE	PEPTIDASES_S8_10	PEPTIDASES_S8_SKI-1_LIKE	PEPTIDASES_S8_9	PEPTIDASES_S8_6	PEPTIDASES_S8_THIAZOLINE_OXIDASE_SUBTILISIN-LIKE_PROTEASE	PEPTIDASES_S8_S53	PEPTIDASES_S8_C5A_PEPTIDASE	PEPTIDASES_S8_11	PEPTIDASES_S8_FERVIDOLYSIN_LIKE	PEPTIDASES_S8_AUTOTRANSPORTER_SERINE_PROTEASE_LIKE	PEPTIDASES_S8_13	PEPTIDASES_S8_1	PEPTIDASES_S8_SUBTILISIN_SUBSET	PEPTIDASES_S8_15	PEPTIDASES_S8_SUBTILISIN_LIKE	PEPTIDASES_S8_8	PEPTIDASES_S8_SUBTILISIN_NOVO-LIKE	PEPTIDASES_S8_BACILLOPEPTIDASEF-LIKE	PEPTIDASES_S8_KP43_PROTEASE	PEPTIDASES_S8_LANTIBIOTIC_SPECIFIC_PROTEASE	PEPTIDASES_S8_CSPA-LIKE	PEPTIDASES_S8_3	PEPTIDASES_S8_SUBTILISIN_LIKE_2	PEPTIDASES_S8_4	PEPTIDASES_S8_14	PEPTIDASES_S8_7	PEPTIDASES_S8_2	PEPTIDASES_S8_TRIPEPTIDYL_AMINOPEPTIDASE_II	PEPTIDASE_S8	
D435	SERC_3	SERC_1	
D436	MPN_CSN6	MPN_RPN7_8	MPN_EIF3F	MPN_EUK_NON_MB	MPN_RPN11_CSN5	MPN_EUK_MB	MPN_EIF3H	MPN	MPN_AMSH_LIKE	MPN_BRCC36	MPN_2A_DUB	MPN_PRP8	MPN_LIKE	JAB_MPN	JAB1/MPN_DOMAIN	
D437	SAICAR_SYNT	SAICAR_SYNT_SC	SAICAR_SYNT_ADE5	SAICAR_SYNT_PURC	SAICAR_SYNTHASE	PURC	PURC_VIBRIO	
D438	FADH2	FADH2_EUK	
D439	BAR_SNX7	BAR_SNX30	BAR_ATG24P	BAR	BAR_SNX7_30	BAR_SIP3_FUNGI	BAR_GVP36	BAR_RHOGAP_RICH-LIKE	PX_SNX18	PX_SNX9	PX_SNX9_18_LIKE	BAR_ENDOPHILIN_B	PX_GRD19	PX_SNX3_LIKE	PX_ATG24P	PX_SNX12	PX_VPS5P	PX_SNX3	PX_SNX20_21_LIKE	PX_HS1BP3	PX_SNX10	PX_SNX2	PX_SNX30	PX_SNX7_30_LIKE	PX_SNX4	PX_SNX1_2_LIKE	PX_SNX1	PX_SNX_LIKE	PX_SNX15_LIKE	PX_SNX7	PX_CISK	PX_MONAKA	PX_PI3K_C2_68D	PX_SNX19	PX_PI3K_C2	PX_UP1_PLANT	PX_SNX15	PX_SNX17_31	PX_IRAS	BAR_DOMAIN	BAR_2	BAR_ATG20P	BAR_SNX	BAR_VPS17P	VPS5	PX_YPT35	PX_DOMAIN	PX_SNX41_42	PX_SNARE	PX_SNX8_MVP1P_LIKE	PX_UP2_FUNGI	PX_MDM1P	PX_FISH	PX_SNX16	PX_SNX13	PX	BAR_SNX1	BAR_SNX2	BAR_VPS5P	BAR_SNX1_2	BAR_SNX_LIKE	PX_SNX22	PX_SNX27	PX_SNX14	PX_VPS17P	PX_RUN	PX_BEM1P	PX_P47PHOX	PX_P40PHOX	PX_NOXO1	FCH	FCH_DOMAIN	F-BAR_FNBP1L	F-BAR_CIP4-LIKE	F-BAR_PACSIN2	F-BAR_SYP1P_LIKE	F-BAR_PACSIN1	F-BAR_PACSIN3	F-BAR_PACSIN	F-BAR_FBP17	F-BAR_FES	F-BAR_FER	F-BAR_POMBECDC15_LIKE	F-BAR_SRGAP3	F-BAR_PSTPIP	F-BAR_FES_FER	F-BAR_FCHSD	FCH_F-BAR	F-BAR_SRGAP1	F-BAR_SRGAP	F-BAR_SRGAP2	F-BAR_RGD1	F-BAR_FCHO	BAR_BIN3	BAR_RVS161P	BAR_RVS167P	BAR_RHOGAP_OPHN1-LIKE	BAR_DNMBP	BAR_AMPHIPHYSIN_I_II	BAR_BIN2	BAR_AMPHIPHYSIN	F-BAR_GAS7	F-BAR_PSTPIP1	
D440	BENZ_COA_RED_A	BENZ_COA_RED_B	YAP1_REDOX_DOMAIN	
D441	RHOGAP_FAM13A1A	RHOGAP_FSAC7_BAG7	RHOGAP_ARHGAP20	RHOGAP_ARHGAP21	RHOGAP_PARG1	RHOGAP_ARAP	RHOGAP_GMIP_PARG1	RHOGAP	RHOGAP_ARHGAP19	RHOGAP-P50RHOGAP	RHOGAP_FRGD1	RHOGAP_CHIMAERIN	RHOGAP_NADRIN	RHOGAP_SRGAP	RHOGAP_ARHGAP27_15_12_9	RHOGAP_OCRL1	RHOGAP_MYOSIN_IXA	RHOGAP_CDGAP	RHOGAP_GRAF	RHOGAP_GMIP	RHOGAP_KIAA1688	RHOGAP_P190	RHOGAP_MYOSIN_IXB	RHOGAP_BCR	RHOGAP_MGCRACGAP	RHOGAP_P85	RHOGAP_FMSB1	RHOGAP-ARHGAP11A	RHOGAP_ARHGAP18	RHOGAP_DLC1	RHOGAP_FLRG1	RHOGAP_SYD1	RHOGAP_ARHGAP6	BCR-HOMOLOGY_GTPASE_ACTIVATION_DOMAIN_(BH-DOMAIN)	RHOGAP_FBEM3	RHOGAP_ARHGAP22_24_25	RHOGAP_RALBP1	RHOGAP_MYOSIN_IX	RHOGAP_FRGD2	
D442	LECTIN_LEG-LIKE	LECTIN_VIP36_VIPL	LECTIN_EMP46_EMP47	LECTIN_L-TYPE	LECTIN_ERGIC-53_ERGL	LEGUME_LECTINS	
D443	DMPA_OAT	OAT	
D444	NAD_BIND_GLU_LEU_PHE_VAL	NAD_BIND_2_GLU_DH	NAD_BIND_1_GLU_DH	
D445	GT8_A4GALT_LIKE	GT8_GLYCOGENIN	GLYCO_TRANSF_8	GT8_GNT1	GLYCOGENIN	
D446	MENG_MENH_UBIE	MENG_HEPTAPREN	UBIE_METHYLTRAN	UBIE/COQ5-LIKE	
D447	PLANT_PEROXIDASE_LIKE	ASCORBATE_PEROXIDASE	CATALASE_PEROXIDASE_1	CATALASE_PEROXIDASE_2	SECRETORY_PEROXIDASE	PLANT_PEROXIDASE_LIKE_1	PEROXIDASE	CAT_PER_HPI	
D448	RNASE_T2	RNASE_T2_EUK	RNASE_T2_PROK	RIBONUCLEASE_RH-LIKE	RIBONUCLEASE_T2	
D449	BAND_7_STOMATIN_LIKE	BAND_7_HFLK	BAND_7_HFLC	BAND_7_PROHIBITIN	BAND_7_4	BAND_7_1	BAND_7	BAND_7_2	BAND_7/SPFH_DOMAIN	HFLC	
D450	TRANS_IPPS	TRANS_IPPS_HT	TRANS_IPPS_HH	
D451	CCC1_LIKE	CCC1	FERRITIN_CCC1_C	
D452	NODULIN-21_LIKE_3	NODULIN-21_LIKE_2	NODULIN-21_LIKE_1	
D453	NUC	ENDONUCLEASE_NS	DNA/RNA_NON-SPECIFIC_ENDONUCLEASE	
D454	MPP_DNA_POL_II_SMALL_ARCHEAL_C	MPP_POLD2_C	DNA_POL_E_B	
D455	ARGC_OTHER	ARGC	
D456	ML_BETA-AS	ML_BETA-AS_LIKE	
D457	ETF	ETF_BETA	ETF_ALPHA	ETFP_SUBUNITS	C-TERMINAL_DOMAIN_OF_THE_ELECTRON_TRANSFER_FLAVOPROTEIN_ALPHA_SUBUNIT	
D458	NICOTINAMIDASE_RELATED	NICOTINAMIDASE	
D459	2-HACID_DH_C	2-HACID_DH	
D460	PYRC_MULTI	PYRC_DIMER	
D461	PA_TFR	PA_GCPII_LIKE	PA	PA_SCAPY_LIKE	PA_HNAALADL2_LIKE	PA_SANAPH_LIKE	PA_GRAIL_LIKE	PA_SUBTILISIN_1	PA_C_RZF_LIKE	PA_C5A_LIKE	PA_EDEM3_LIKE	PA_HPAP21_LIKE	PA_DOMAIN	
D462	SALICYL_SYN	ISOCHOR_SYN	ADC_SYNTHASE	ANTH_SYNT_I_N	
D463	CYCLOPHILIN_CECYP16-LIKE	CYCLOPHILIN_ABH_LIKE	CYCLOPHILIN_RING	CYCLOPHILIN_PPIL3_LIKE	CYCLOPHILIN	CYCLOPHILIN_WD40	CYCLOPHILIN_ECCYP_LIKE	CYCLOPHILIN_RRM	CYCLOPHILIN_SPCYP2_LIKE	CYCLOPHILIN_TLP40_LIKE	PRO_ISOMERASE	CYCLOPHILIN_(PEPTIDYLPROLYL_ISOMERASE)	
D464	GMP_REDUCT_2	GMP_REDUCT_1	
D465	RIBOSOMAL_P0_LIKE	RIBOSOMAL_P0_L10E	RIBOSOMAL_L10_P0	RIBOSOMAL_L10	RIBOSOMAL_PROTEIN_L10-LIKE	
D466	PRX_TYP2CYS	PRX_1CYS	PRX_AHPE_LIKE	PRX_BCP	PRX_FAMILY	PRX_ATYP2CYS	PRX_LIKE2	PRX_LIKE1	PRX5_LIKE	1-CYSPRX_C	
D467	BETA_CA_CLADEB	BETA_CA_CLADEA	BETA_CA	BETA_CA_CLADEC	BETA-CARBONIC_ANHYDRASE,_CAB	PRO_CA	
D468	TBP_TLF	TLF	TBP_EUKARYOTES	TBP_ARCHAEA	TBP	TATA-BOX_BINDING_PROTEIN_(TBP),_C-TERMINAL_DOMAIN	
D469	ARCH_GLTB	GLTB_C	
D470	UREACARB_PERM	GABAPERM	PUT_GLU_GABA_T	AA_PERMEASE	
D471	MPP_YFCE	MPP_VPS29	YFCE-LIKE	YFCE	
D472	ALPHA_ANH_LIKE_III	ALPHA_ANH_LIKE_II	ALPHA_ANH_LIKE	ALPHA_ANH_LIKE_I	AANH_LIKE	
D473	EUBACT_RIBD	RIBD_CTERM	RIB_REDUCT_ARCH	RIBD_C	RIBD_C-TERMINAL_DOMAIN-LIKE	
D474	MAF_HAM1	MAF	HAM1	MAF-LIKE	HAM1P_LIKE	ITPASE_(HAM1)	
D475	HPAG-N-TERM	HPAG-C-TERM	
D476	PARC_GPOS	PARC_GNEG	
D477	DEDDH_RNASE	DEDDH	
D478	MACRO	MACRO_APPR_PASE	MACRO_2	MACRO_DOMAIN	MACRO_POA1P_LIKE	
D479	RIBOSOMAL_L19E	RIBOSOMAL_L19E_E	RIBOSOMAL_L19E_A	RIBOSOMAL_PROTEIN_L19_(L19E)	
D480	BAH	BAH_ORC1P_YEAST	BAH_FUNGALPHD	BAH_BAHCC1	BAH_POLYBROMO	BAH_ORC1P_LIKE	BAH_PLANTDCM_I	BAH_DOMAIN	
D481	MATH_HAUSP	MATH_UBP21P	MATH	MATH_DOMAIN	
D482	PYRE_THERM	PYRE	
D483	SOX-TCF_HMG-BOX	HMG-BOX	HMGB-UBF_HMG-BOX	MATA_HMG-BOX	HMG_BOX	HMG	
D484	L3_BACT	L3_ARCH	RIBOSOMAL_L3	RIBOSOMAL_PROTEIN_L3	
D485	PREFOLDIN	PREFOLDIN_ALPHA	PREFOLDIN_BETA	PREFOLDIN_2	GIMC_BETA	
D486	APC10-LIKE	APC10	APC10-ZZEF1	APC10-LIKE1	
D487	EFFLUX_BCR_CFLA	EFFLUX_EMRB	
D488	TST_REPEAT_2	TST_REPEATS	TST_REPEAT_1	
D489	A2M_2	A2M_LIKE	
D490	CYT_DEAM_DIMER	CYT_DEAM_TETRA	CYTIDINE_DEAMINASE	DCMP_CYT_DEAM_1	CYTIDINE_DEAMINASE-LIKE	DEOXYCYTIDYLATE_DEAMINASE	RIBOFLAVIN_DEAMINASE-REDUCTASE	NUCLEOSIDE_DEAMINASE	DEOXYCYTIDYLATE_DEAMINASE-LIKE	
D491	CARNITINE_TMLD	CARNITINE_BODG	
D492	ENOLASE_LIKE	ENOLASE	ENOLASE_C	ENO	ENOLASE_N	ENOLASE_N-TERMINAL_DOMAIN-LIKE	
D493	CDC25_ACR2P	CDC25	ACR2P	
D494	NIFU_PROPER	NIFU_CLOST	NIFU_N	NIFU/ISCU_DOMAIN	ISCU_LIKE	ISCU	NIFU_C-TERMINAL_DOMAIN-LIKE	NIFU	FU_NIFU_NITROGEN-FIXING_C-TERMINAL_FIXATION_NITROGEN_NIFU-LIKE_DOMAIN_CLUSTER_HESB/YADR/YFHF:NITROGEN-FIXING_	
D495	S26_SPASE_I	PEPTIDASE_S24_S26	TYPE_1_SIGNAL_PEPTIDASE	PEPTIDASE_S24	
D496	SRPBCC_CALC_AHA1-LIKE	SRPBCC_AHA1	SRPBCC_CALC_AHA1-LIKE_8	
D497	CMUA_CMUC_LIKE	MTA_CMUA_LIKE	
D498	NTF2_LIKE	NTF2	NTF2-LIKE	
D499	BACT_S13	ARCH_S13P	RIBOSOMAL_PROTEIN_S13	RIBOSOMAL_S13	
D500	CHELATASE_CLASS_II	FERROCHELATASE_C	FERROCHELATASE	FERROCHELATASE_N	
D501	RIBOSOMAL_P1_P2_L12P	RIBOSOMAL_P2	RIBOSOMAL_L12P	RIBOSOMAL_P1	RIBOSOMAL_60S	
D502	BACT_S11	ARCH_S11P	RIBOSOMAL_S11	RIBOSOMAL_PROTEIN_L18_AND_S11	RIBOSOMAL_L18P	RIBOSOMAL_L18_L5E	
D503	UAS	UAS_ETEA	UAS_DOMAIN	
D504	SPORE_YBAN_PDAB	SPORE_PDAA	SPORE_YLXY	
D505	P23_LIKE	P23_HB-IND1_LIKE	P23	CO-CHAPERONE_P23-LIKE	P23_MELUSIN_LIKE	P23_CS_SGT1_LIKE	P23_CS_HSGT1_LIKE	P23_DYX1C1_LIKE	CS	ACD_SHSPS_P23-LIKE	ACD_LPSHSP_LIKE	ACD_SCHSP26_LIKE	ACD_SHSPS-LIKE	ACD_IBPA-B_LIKE	
D506	GDI-LIKE	GDI-LIKE_N_DOMAIN	GDI	
D507	UBX	SAKS1_UBX	P47_UBX	UBX_DOMAIN	SEP	NSFL1_(P97_ATPASE)_COFACTOR_P47,_SEP_DOMAIN	
D508	PH0987_N-TERMINAL_DOMAIN-LIKE	PH0987_C-TERMINAL_DOMAIN-LIKE	
D509	S1_RRP40	S1_RRP4_LIKE	S1_RRP4	S1_CSL4	
D510	TRX_FD_FAMILY	TRX_FD_SUCRASE	SUC_FER-LIKE	THIOREDOXIN-LIKE_2FE-2S_FERREDOXIN	
D511	DEP_RGS7-LIKE	DEP	DEP_FRGD2	DEP_FROM2	DEP_DOMAIN	DEP_EPAC	DEP_DEPDC5-LIKE	DEP_2_DEP6	DEP_PIKFYVE	DEP_DISHEVELLED	DEP_2_P-REX	DEP_1_DEP6	DEP_1_P-REX	DEP_GPR155	
D512	PCD_DCOH_SUBFAMILY_A	PCD_DCOH_SUBFAMILY_B	PCD_DCOH	PCD-LIKE	
D513	RIBONUCLEASE_PH_DOMAIN_2-LIKE	RIBONUCLEASE_PH_DOMAIN_1-LIKE	RNASE_PH	RNASE_PH_C	RNASEPH	
D514	EU_AANH_C_1	EU_AANH_C_2	
D515	D-RIBOSE-5-PHOSPHATE_ISOMERASE_(RPIA),_LID_DOMAIN	D-RIBOSE-5-PHOSPHATE_ISOMERASE_(RPIA),_CATALYTIC_DOMAIN	RIB_5-P_ISOM_A	RPI_A	RPIA	
D516	GST_N_METAXIN	GST_N_METAXIN1_LIKE	
D517	MADS_MEF2_LIKE	MADS_SRF_LIKE	MADS	SRF-TF	SRF-LIKE	
D518	S1_IF1A	S1_IF1A_LIKE	EIF-1A	ITIATION_FACTOR_TRANSLATION_1A_BIOSYNTHESIS_EUKARYOTIC_EIF-1A_AIF-1A_EIF-4C_1A_	EIF1A	
D519	FLAV_SHORT	FLAV_WRBA	WRBA-LIKE	
D520	COFD_YVCK	YVCK_LIKE	COFD-LIKE	COFD_RELATED	
D521	MIT	MIT_VPS4	MIT_1	MIT_2	MIT_SNX15	MIT_DOMAIN	
D522	RIBOSOMAL_PROTEIN_L11,_C-TERMINAL_DOMAIN	RIBOSOMAL_L11/L12E_N-TERMINAL_DOMAIN	RIBOSOMAL_L11	RIBOSOMAL_L11_N	RL11	BOSOMAL_RIBONUCLEOPROTEIN_L11_RRNA-BINDING_RNA-BINDING_METHYLATION_50S_L11_BACTERIAL_CHLOROPLAST_	L11_BACT	
D523	UBIA_OTHER	UBIA_PROTEO	UBIA	
D524	S17_BACT	ARCH_S17P	COLD_SHOCK_DNA-BINDING_DOMAIN-LIKE	RIBOSOMAL_S17	BOSOMAL_S17_30S_RIBONUCLEOPROTEIN_RRNA-BINDING_RNA-BINDING_40S_S11_S17P_S11_	
D525	IPT	IPT_COE	IPT_PCSR	
D526	ACT_3PGDH-LIKE	ACT_3PGDH	
D527	RIESKE	RIESKE_CYTOCHROME_BC1	RIESKE_CYTOCHROME_B6F	RIESKE_AROX_SMALL	RIESKE_YHFW_C	RIESKE_IRON-SULFUR_PROTEIN_(ISP)	RIESKE_PROTEO	
D528	ILVE_I	ILVE_II	
D529	MAOC_LIKE	FAS_MAOC	MAOC_DEHYDRATAS	MAOC-LIKE	
D530	SUI1_REL	SUI1_MOF2	SUI1	SUI1_EIF1	EIF1-LIKE	
D531	SAV4209	SAV4209_LIKE	
D532	E_SET_PROTEINS_LIKE	E_SET	
D533	HNRNP-L_PTB	HNRNP-R-Q	
D534	BETA-SANDWICH_DOMAIN_OF_SEC23/24	ZN-FINGER_DOMAIN_OF_SEC23/24	ZF-SEC23_SEC24	
D535	R3H_UNKNOWN_2	R3H	R3H_G-PATCH	R3H_NF-X1	R3H_ENCORE_LIKE	R3H_DOMAIN	
D536	CAS_CSF4	CAS3_CYANO	CAS3_CORE	
D537	ALT_F1F0_F1_GAM	ATPSYN_F1GAMMA	ATP_SYNTHASE_(F1-ATPASE),_GAMMA_SUBUNIT	ATP-SYNT	
D538	SELENIUM_YGEY	YGEY	
D539	ZZ	ZZ_ADA2	ZZ_MIND_BOMB	ZZ_DAH	ZZ_PCMF_LIKE	ZZ_RSC8	ZZ_DOMAIN	ZNF_ZZ	
D540	MUTA_ROT_YJHT	MUTAROT_PERMUT	
D541	SIGPEP_I_BACT	SIGPEP_I_ARCH	
D542	MIND_BACT	MIND_ARCH	MIND	
D543	BCHP-CHLP	CHLP	
D544	PYRD_SUB2	PYRD_SUB1_FAM	
D545	HHH	HHH-GPD	
D546	HYDR2_PEP	HYDR1_PEP	
D547	CYTOCHRO_CCMI	CYTOCHRO_CCMD	
D548	BAC_SMALL_YRZI	KU_BACT	
D549	SECA2	SECA	
D550	ESTERASE_PHB	FGHA_ESTER_D	HYPOTHETICAL_ESTERASE_YJL068C	ESTERASE	
D551	ACCOA-SYN-ALPHA	SUCCOAALPHA	LIGASE_COA	SUCCINYL-COA_SYNTHETASE_DOMAINS	SUCCOABETA	SUCCINYL-COA_SYNTHETASE,_BETA-CHAIN,_N-TERMINAL_DOMAIN	COA-BINDING_DOMAIN	COA_BINDING	
D552	ARSC_PI258_FAM	ARS_REDUC_GLUTA	
D553	DIVI1A_RPTT_FAM	DIVI1A_DOMAIN	
D554	DECAHEM_SO	DECAHEM_SO1788	
D555	PHD	PHD_DOMAIN	
D556	CARN_ACYLTRANSF	CHOLINE/CARNITINE_O-ACYLTRANSFERASE	
D557	FHA	FHA_DOMAIN	VI_FHA	
D558	SEC1	SEC1/MUNC18-LIKE_(SM)_PROTEINS	
D559	CARBOXYL_TRANS	BIOTIN_DEPENDENT_CARBOXYLASE_CARBOXYLTRANSFERASE_DOMAIN	
D560	TREHALASE-LIKE	TREHALASE	
D561	G_GLU_TRANSPEPT	GAMMA-GLUTAMYLTRANSPEPTIDASE-LIKE	G_GLUT_TRANS	
D562	RNA_POL	T7_RNA_POLYMERASE	
D563	PAH	PAH2_DOMAIN	
D564	PGI	PHOSPHOGLUCOSE_ISOMERASE,_PGI	SIS_PGI_2	SIS_PGI_1	
D565	MMGE_PRPD	2-METHYLCITRATE_DEHYDRATASE_PRPD	PRPD	
D566	P450	CYTOCHROME_P450	
D567	TYR-DNA_PHOSPHO	TYROSYL-DNA_PHOSPHODIESTERASE_TDP1	
D568	PEPTIDASE_S10	SERINE_CARBOXYPEPTIDASE-LIKE	
D569	ARGJ	ARGJ-LIKE	ETYLTRANSFERASE_ORNITHINE_ARGININE_BIOSYNTHESIS_ARGJ_GLUTAMATE_N-ACETYLTRANSFERASE_TRANSFERASE_ACYLTRANSFERASE_BIFUNCTIONAL_	
D570	CULLIN_REPEAT	CULLIN	CULLIN_HOMOLOGY_DOMAIN	
D571	MIF4G_DOMAIN-LIKE	MIF4G	MIF4G_LIKE_2	MIF4G_LIKE	
D572	L-HISTIDINOL_DEHYDROGENASE_HISD	HISTIDINOL_DH	HISD	
D573	SH3_1	SH3-DOMAIN	SH3_2	SH3	
D574	ISO_DH	DIMERIC_ISOCITRATE_&_ISOPROPYLMALATE_DEHYDROGENASES	
D575	NUCLEOPORIN_N	NUCLEOPORIN_DOMAIN	
D576	FH2	FORMIN_HOMOLOGY_2_DOMAIN_(FH2_DOMAIN)	
D577	ALKALINE_PHOSPHATASE	ALK_PHOSPHATASE	ALKPPC	
D578	LVD/EDD_N-TERMINAL_DOMAIN-LIKE	ILVD_EDD	ILVD/EDD_C-TERMINAL_DOMAIN-LIKE	ILVD	EDD	
D579	PMI_TYPEI	TYPE_I_PHOSPHOMANNOSE_ISOMERASE	
D580	V-ATPASE_C	VACUOLAR_ATP_SYNTHASE_SUBUNIT_C	
D581	OXYSTEROL_BP	OXYSTEROL-BINDING_PROTEIN	
D582	HIST_DEACETYL	HISTONE_DEACETYLASE,_HDAC	
D583	S-ADENOSYLMETHIONINE_DECARBOXYLASE	SAM_DECARBOX	SAM_DCASE	
D584	GLYCOLIPID_2-ALPHA-MANNOSYLTRANSFERASE	GLYCO_TRANSF_15	
D585	ARM	ARMADILLO_REPEAT	
D586	RCC1	REGULATOR_OF_CHROMOSOME_CONDENSATION_RCC1	
D587	GLYCO_HYDRO_65M	GLYCOSYLTRANSFERASE_FAMILY_36_C-TERMINAL_DOMAIN	GLYCO_HYDRO_65C	
D588	CHORISMATE_SYNT	CHORISMATE_SYNTHASE,_AROC	CHORISMATE_SYNTHASE	AROC	
D589	GLUTAMATE-CYSTEINE_LIGASE_FAMILY_2_(GCS2)	GCS	
D590	ERO1	ERO1-LIKE	
D591	PRO_DH	PROLINE_DEHYDROHENASE_DOMAIN_OF_BIFUNCTIONAL_PUTA_PROTEIN	
D592	MO25_PROTEIN	MO25	
D593	B56-LIKE	B56	
D594	V-ATPASE_H_N	REGULATORY_SUBUNIT_H_OF_THE_V-TYPE_ATPASE	V-ATPASE_H_C	VATPASE_H	
D595	HECT	HECT,_E3_LIGASE_CATALYTIC_DOMAIN	HECTC	
D596	VATP-SYNT_AC39	V-TYPE_ATP_SYNTHASE_SUBUNIT_C	
D597	ALDOSE_EPIM	ALDOSE_1-EPIMERASE_(MUTAROTASE)	
D598	AICARFT_IMPCHAS	AICAR_TRANSFORMYLASE_DOMAIN_OF_BIFUNCTIONAL_PURINE_BIOSYNTHESIS_ENZYME_ATIC	IMPCH	
D599	MITOCHONDRIAL_CARRIER	MITO_CARR	
D600	LRR_1	INTERNALIN_LRR_DOMAIN	28-RESIDUE_LRR	LRR	LRR_TYP	LRR_RI	
D601	ALDO_KET_RED	ALDO-KETO_REDUCTASES_(NADP)	
D602	PPX-GPPA	PPX/GPPA_PHOSPHATASE	
D603	ARGINASE	ARGINASE-LIKE_AMIDINO_HYDROLASES	ROCF_ARGINASE	
D604	ALLANTOICASE	ALLANTOICASE_REPEAT	
D605	NOL1/NOP2/SUN	NOL1_NOP2_FMU	NOP2P	
D606	UBID_MIDDLE_DOMAIN-LIKE	UBID	UBID_C-TERMINAL_DOMAIN-LIKE	
D607	ADAP_COMP_SUB	SECOND_DOMAIN_OF_MU2_ADAPTIN_SUBUNIT_(AP50)_OF_AP2_ADAPTOR	
D608	DAHP_SYNTH_1	CLASS_I_DAHP_SYNTHETASE	DAHP_SYNTH_BSUB	
D609	PANTOTHENATE_SYNTHETASE_(PANTOATE-BETA-ALANINE_LIGASE,_PANC)	PANTOATE_LIGASE	PANC	
D610	S-METHYL_TRANS	HOMOCYSTEINE_S-METHYLTRANSFERASE	METH	
D611	GLYCO_HYDRO_32N	GLYCOSYL_HYDROLASES_FAMILY_32_N-TERMINAL_DOMAIN	GLYCO_32	GLYCO_HYDRO_32C	GLYCOSYL_HYDROLASES_FAMILY_32_C-TERMINAL_DOMAIN	
D612	PTPA	PTPA-LIKE	
D613	TATD_MG-DEPENDENT_DNASE-LIKE	TATD_DNASE	
D614	NAD_KINASE	NAD_KINASE-LIKE	
D615	TRM1-LIKE	TRM	TRM1	
D616	COFILIN_ADF	COFILIN-LIKE	ADF	
D617	BEACH	BEACH_DOMAIN	
D618	PHZC-PHZF	PHZC/PHZF-LIKE	PHZF_FAMILY	
D619	FF_DOMAIN	FF	
D620	NAP	NAP-LIKE	
D621	TAUD	TAUD/TFDA-LIKE	
D622	ABHYDROLASE_1	CARBON-CARBON_BOND_HYDROLASE	GASTRIC_LIPASE	ABHYDRO_LIPASE	
D623	BTB	BTB/POZ_DOMAIN	SKP1_POZ	SKP1	SKP1_DIMERISATION_DOMAIN-LIKE	
D624	GLYCOS_TRANSF_3	NUCLEOSIDE_PHOSPHORYLASE/PHOSPHORIBOSYLTRANSFERASE_CATALYTIC_DOMAIN	
D625	GLYCOSYLTRANSFERASE_FAMILY_36_N-TERMINAL_DOMAIN	GLYCO_HYDRO_65N	
D626	MYB_DNA-BINDING	MYB/SANT_DOMAIN	DNA-BINDING_DOMAIN_OF_TELOMERIC_PROTEIN	SANT	DNA-BINDING_DOMAIN_OF_RAP1	RAP1-DNA-BIND	
D627	NIF3	NIF3_(NGG1P_INTERACTING_FACTOR_3)-LIKE	
D628	THI4	THI4-LIKE	
D629	F-ACTIN_CAP_A	CAPZ_ALPHA-1_SUBUNIT	
D630	HEXOKINASE_2	HEXOKINASE	HEXOKINASE_1	
D631	SUF	HAT/SUF_REPEAT	HAT	
D632	F_ACTIN_CAP_B	CAPZ_BETA-1_SUBUNIT	
D633	IPK	INOSITOL_POLYPHOSPHATE_KINASE_(IPK)	
D634	TP_METHYLASE	TETRAPYRROLE_METHYLASE	
D635	HEME_OXYGENASE	EUKARYOTIC_TYPE_HEME_OXYGENASE	HEMEO	
D636	14-3-3_PROTEIN	14-3-3	14_3_3	
D637	FIBRILLARIN_HOMOLOGUE	FIBRILLARIN	
D638	PRP8_DOMAINIV	PRP8_BETA-FINGER_DOMAIN-LIKE	
D639	NDT80_PHOG	DNA-BINDING_DOMAIN_FROM_NDT80	
D640	BAC_RHODOPSIN	BACTERIORHODOPSIN-LIKE	
D641	ALANINE_RACEMASE-LIKE,_N-TERMINAL_DOMAIN	ALA_RACEMASE_N	
D642	NMT_C	N-MYRISTOYL_TRANSFERASE,_NMT	NMT	
D643	CAF1	CAF1-LIKE_RIBONUCLEASE	
D644	CHALCONE_ISOMERASE	CHALCONE	
D645	ATP_SULFURYLASE_CATALYTIC_DOMAIN	ATP-SULFURYLASE	ATP_SULFURYLASE_N-TERMINAL_DOMAIN	ATPS	
D646	PDEASE_I	PDEASE	
D647	ACETYLCOA_HYDRO	COA_TRANSFERASE_ALPHA_SUBUNIT-LIKE	
D648	TENA_THI-4	TENA/THI-4	
D649	SHE2P	RNA-BINDING_PROTEIN_SHE2P	
D650	SEC7	SEC7_DOMAIN	
D651	MAM33	MITOCHONDRIAL_GLYCOPROTEIN_MAM33-LIKE	
D652	PHYH	PHYH-LIKE	
D653	RASGEF	RAS_GEF	RASGEF_N	RASGEFN	
D654	DOT1	CATALYTIC,_N-TERMINAL_DOMAIN_OF_HISTONE_METHYLTRANSFERASE_DOT1L	
D655	EMG1	EMG1/NEP1-LIKE	
D656	CALNEXIN/CALRETICULIN	CALRETICULIN	P-DOMAIN_OF_CALNEXIN/CALRETICULIN	
D657	MRNA_CAP_ENZYME	MRNA_CAPPING_ENZYME	
D658	DHBP_SYNTHASE	3,4-DIHYDROXY-2-BUTANONE_4-PHOSPHATE_SYNTHASE,_DHBP_SYNTHASE,_RIBB	RIBB	
D659	EIF-6	RIBOSOME_ANTI-ASSOCIATION_FACTOR_EIF6_(AIF6)	EIF6	IF6	
D660	ALDOLASE_II	ARAD-LIKE_ALDOLASE/EPIMERASE	ARAD	
D661	CYTOCHROME_BC1_DOMAIN	CYTOCHROM_C1	CYTOCHROME_C1_SUBUNIT_OF_CYTOCHROME_BC1_COMPLEX_(UBIQUINOL-CYTOCHROME_C_REDUCTASE),_TRANSMEMBRANE_ANCHOR	
D662	YJEF_N	YJEF_N-TERMINAL_DOMAIN-LIKE	YJEF_NTERM	
D663	I_LWEQ	I/LWEQ_DOMAIN	ILWEQ	
D664	MITOCHONDRIAL_RESOLVASE_YDC2_CATALYTIC_DOMAIN	YDC2-CATALYT	RUVC_RESOLVASE	
D665	RHOGDI-LIKE	RHO_GDI	
D666	RIBOSOMAL_L15E	L15E	
D667	ISOCHORISMATASE	ISOCHORISMATASE-LIKE_HYDROLASES	CYSTEINE_HYDROLASES	
D668	BRIX	BRIX_DOMAIN	
D669	SUA5_YCIO_YRDC	YRDC-LIKE	SUA5	
D670	PYROPHOSPHATASE	INORGANIC_PYROPHOSPHATASE	
D671	WW	WW_DOMAIN	
D672	MIR	MIR_DOMAIN	
D673	FTSJ	RNA_METHYLTRANSFERASE_FTSJ	
D674	PHP_DOMAIN	PHP	
D675	CK_II_BETA	CASEIN_KINASE_II_BETA_SUBUNIT	
D676	CDC37_M	HSP90_CO-CHAPERONE_CDC37	CDC37_C	
D677	MALIC	MALIC_ENZYME_N-DOMAIN	
D678	TFIIB	TRANSCRIPTION_FACTOR_IIB_(TFIIB),_CORE_DOMAIN	
D679	MOB1_PHOCEIN	MOB1/PHOCEIN	
D680	GLYCO_HYDRO_16	GLYCOSYL_HYDROLASES_FAMILY_16	
D681	MET-10+_PROTEIN-LIKE	MET_10	
D682	POLO_BOX	POLO-BOX_DUPLICATED_REGION	
D683	UREIDOGLYCOLATE_HYDROLASE_ALLA	UREIDOGLY_HYDRO	
D684	ADENYLYL_AND_GUANYLYL_CYCLASE_CATALYTIC_DOMAIN	GUANYLATE_CYC	CYCC	NUCLEOTIDYL_CYC_III	
D685	POLY(A)_POLYMERASE,_PAP,_C-TERMINAL_DOMAIN	PAP_RNA-BIND	
D686	RNA_POL_RPB4	RNA_POLYMERASE_II_SUBUNIT_RBP4_(RPOF)	RPOL4C	
D687	ANK	ANKYRIN_REPEAT	
D688	N-TERMINAL_DOMAIN_OF_ADENYLYLCYCLASE_ASSOCIATED_PROTEIN,_CAP	CAP_N	
D689	TCTP	TRANSLATIONALLY_CONTROLLED_TUMOR_PROTEIN_TCTP_(HISTAMINE-RELEASING_FACTOR)	
D690	F1F0_ATP_SYNTHASE_SUBUNIT_A	ATP-SYNT_A	ATP_SYNT_6_OR_A	
D691	NITROREDUCTASE	NADH_OXIDASE/FLAVIN_REDUCTASE	NITROREDUCTASE_4	
D692	SPOU_METHYLASE	SPOU-LIKE_RNA_2'-O_RIBOSE_METHYLTRANSFERASE	RRNA_METHYL_3	SPOU_SUB_BIND	RNA_2'-O_RIBOSE_METHYLTRANSFERASE_SUBSTRATE_BINDING_DOMAIN	
D693	ARRESTIN_N	ARRESTIN/VPS26-LIKE	VPS26	
D694	RRF	RIBOSOME_RECYCLING_FACTOR,_RRF	
D695	IF4E	TRANSLATION_INITIATION_FACTOR_EIF4E	
D696	AMMECR1	AMMECR1-LIKE	
D697	RAD52_RAD22	THE_HOMOLOGOUS-PAIRING_DOMAIN_OF_RAD52_RECOMBINASE	RAD52	
D698	ASF1_HIST_CHAP	ASF1-LIKE	
D699	LEUKOTRIENE_A4_HYDROLASE_C-TERMINAL_DOMAIN	LEUK-A4-HYDRO_C	LEUKO_A4_HYDRO	LEUKOTRIENE_A4_HYDROLASE_CATALYTIC_DOMAIN	LEUKOTRIENE_A4_HYDROLASE_N-TERMINAL_DOMAIN	
D700	CLATHRIN_COAT_ASSEMBLY_DOMAIN	CLAT_ADAPTOR_S	
D701	FMN_RED	NADPH-DEPENDENT_FMN_REDUCTASE	
D702	MUTL_C	DNA_MISMATCH_REPAIR_PROTEIN_MUTL	
D703	TRAPP	TRAPP_COMPONENTS	
D704	TIM44	TIM44-LIKE	3A0801S03TIM44	
D705	PRECORRIN-6Y_METHYLTRANSFERASE_(CBIT)	METHYLTRANSF_15	CBIT	
D706	ATP-SYNT_C	F1F0_ATP_SYNTHASE_SUBUNIT_C	V_ATP_SYNT_C	ATP_SYNT_C	ALT_F1F0_F0_C	A_THA_TIGR01569	
D707	RIBOSOMAL_S8	RIBOSOMAL_PROTEIN_S8	BOSOMAL_MRP8_YKL142W_CEREVISIAE_MITOCHONDRIAL_SACCHAROMYCES_P35719_HANSENII_DEBARYOMYCES_STRAIN_	
D708	MGSA_C	MGSA/YRVN_C-TERMINAL_DOMAIN-LIKE	
D709	SOD_CU	CU,ZN_SUPEROXIDE_DISMUTASE-LIKE	CU-ZN_SUPEROXIDE_DISMUTASE	
D710	DMRL_SYNTHASE	LUMAZINE_SYNTHASE	LUMAZINE-SYNTH	
D711	CRAL_TRIO	CRAL/TRIO_DOMAIN	
D712	NUCLEOPORIN2	C-TERMINAL_AUTOPROTEOLYTIC_DOMAIN_OF_NUCLEOPORIN_NUP98	
D713	RHOMBOID	RHOMBOID-LIKE	
D714	ATP12	ATP12-LIKE	
D715	CHROMO	CHROMO_DOMAIN	CHROMO_BARREL_DOMAIN	
D716	POLYA_POL	POLY_A_POLYMERASE_HEAD_DOMAIN-LIKE	
D717	MOG1	RAN-BINDING_PROTEIN_MOG1P	
D718	CREATINASE/PROLIDASE_N-TERMINAL_DOMAIN	CREATINASE_N	
D719	RNA_POL_RPB8	RNA_POLYMERASE_SUBUNIT_RBP8	RPOL8C	
D720	HMA	HMA,_HEAVY_METAL-ASSOCIATED_DOMAIN	
D721	RPS19E-LIKE	RIBOSOMAL_S19E	BOSOMAL_40S_RIBONUCLEOPROTEIN_S19_S19E_30S_MULTIGENE_FAMILY_S19_SSU_	
D722	AHA1_N	ACTIVATOR_OF_HSP90_ATPASE,_AHA1	
D723	TFR_DIMER	TRANSFERRIN_RECEPTOR-LIKE_DIMERISATION_DOMAIN	
D724	POLYKETIDE_CYC	OLIGOKETIDE_CYCLASE/DEHYDRASE-LIKE	
D725	TELO_BIND	SINGLE_STRAND_DNA-BINDING_DOMAIN,_SSB	SSB	SSB_OBF	SOSSB_OBF	
D726	PRP18	FUNCTIONAL_DOMAIN_OF_THE_SPLICING_FACTOR_PRP18	
D727	HPPK	6-HYDROXYMETHYL-7,8-DIHYDROPTERIN_PYROPHOSPHOKINASE,_HPPK	
D728	DUTPASE	DUTPASE-LIKE	TRIMERIC_DUTPASE	DUT	
D729	OTU	UBIQUITIN_THIOLESTERASE_PROTEIN_OTUB2_(OTUBAIN-2)	
D730	RNASE_P_RPP14	RPP14/POP5-LIKE	
D731	SELR	SELR_DOMAIN	
D732	LIM_DOMAIN	LIM	
D733	SEDLIN_(SEDL)	SEDLIN_N	
D734	CTAG/COX11	CTAG_COX11	
D735	SURP	SURP_MODULE_(SWAP_DOMAIN)	SWAP	
D736	SPRY	SPRY_DOMAIN	
D737	ATP_SYNTHASE_D_CHAIN-LIKE	MT_ATP-SYNT_D	
D738	UEV	UEV_DOMAIN	
D739	YQEY	GATB/YQEY_DOMAIN	
D740	DCPS	MRNA_DECAPPING_ENZYME_DCPS_N-TERMINAL_DOMAIN	
D741	RAN_BP1	RAN-BINDING_DOMAIN	RANBD	
D742	DCPS_C	MRNA_DECAPPING_ENZYME_DCPS_C-TERMINAL_DOMAIN	
D743	ALPHA_ADAPTINC2	ALPHA-ADAPTIN_EAR_SUBDOMAIN-LIKE	GAMMA-ADAPTIN_C-TERMINAL_APPENDAGE_DOMAIN-LIKE	
D744	PROFILIN	PROFILIN_(ACTIN-BINDING_PROTEIN)	PROF	
D745	ARFGAP	PYK2-ASSOCIATED_PROTEIN_BETA_ARF-GAP_DOMAIN	
D746	AHSA1	AHSA1_DOMAIN	
D747	SLIDE	SLIDE_DOMAIN	
D748	AMPKBI-LIKE	AMPKBI	
D749	BSD_DOMAIN	BSD	
D750	RGS	REGULATOR_OF_G-PROTEIN_SIGNALING,_RGS	
D751	MYOTUB-RELATED	MYOTUBULARIN-LIKE_PHOSPHATASES	
D752	RWD	RWD_DOMAIN	
D753	EIF_2_ALPHA	EIF-2-ALPHA,_C-TERMINAL_DOMAIN	EIF2ALPHA_MIDDLE_DOMAIN-LIKE	
D754	HSP20	
D755	POLYSACC_DEAC_1	NODB-LIKE_POLYSACCHARIDE_DEACETYLASE	
D756	ABHYDROLASE_3	PUTATIVE_SERINE_HYDROLASE_YDR428C	
D757	RIBOSOMAL_L32E	RIBOSOMAL_PROTEIN_L32E	BOSOMAL_L32_RIBONUCLEOPROTEIN_60S_L32E_50S_L32_STRAIN_CHROMOSOME_DIRECT_	RIBOSOMAL_L32_L32E	
D758	RIBOSOMAL_L17	PROKARYOTIC_RIBOSOMAL_PROTEIN_L17	L17	
D759	HAND	HAND_DOMAIN_OF_THE_NUCLEOSOME_REMODELING_ATPASE_ISWI	
D760	DOUBLE-STRANDED_DNA-BINDING_DOMAIN	DSDNA_BIND	
D761	ATP-SYNT_F	ATPF-LIKE	V_ATP_SYNT_F	
D762	SLD5	SLD5_N-TERMINAL_DOMAIN-LIKE	
D763	METHYLTRANSF_12	ARYLAMINE_N-METHYLTRANSFERASE	
D764	SEC23_HELICAL	HELICAL_DOMAIN_OF_SEC23/24	
D765	FLAVIN-BINDING_PAS_DOMAIN	PAS	
D766	PLUS-3	PLUS3	
D767	SOD_FE_C	FE,MN_SUPEROXIDE_DISMUTASE_(SOD),_C-TERMINAL_DOMAIN	
D768	FUMBLE-LIKE	FUMBLE	
D769	ETF-QO_DOMAIN-LIKE	ETF_QO	
D770	VPS28_N-TERMINAL_DOMAIN	VPS28	VPS28_C-TERMINAL_DOMAIN-LIKE	
D771	SMG-4/UPF3	SMG4_UPF3	
D772	ATP_SYNTHASE_B_CHAIN-LIKE	MT_ATP-SYNT_B	
D773	FRATAXIN_CYAY	FRATAXIN-LIKE	FRATAXIN	MITO_FRATAXIN	FES_CYAY	
D774	LCCL	LCCL_DOMAIN	
D775	VPS9	VPS9_DOMAIN	
D776	RNA_POL_RPB5_N	EUKARYOTIC_RPB5_N-TERMINAL_DOMAIN	
D777	RIBOSOMAL_L5_C	RIBOSOMAL_PROTEIN_L5	RIBOSOMAL_L5	
D778	CYTOCHROM_C	MONODOMAIN_CYTOCHROME_C	CYT_NIT_NRFB	
D779	SRP19	
D780	K_TETRA	TETRAMERIZATION_DOMAIN_OF_POTASSIUM_CHANNELS	
D781	RIBOSOMAL_S6	RIBOSOMAL_PROTEIN_S6	S6	
D782	RIBOSOMAL_L7AE	L30E/L7AE_RIBOSOMAL_PROTEINS	RPL7AE	
D783	GLOBIN	GLOBINS	
D784	FKBP_C	FKBP_IMMUNOPHILIN/PROLINE_ISOMERASE	
D785	ALPHA-AMYLASE_C	ALPHA-AMYLASES,_C-TERMINAL_BETA-SHEET_DOMAIN	
D786	RIBOSOMAL_PROTEIN_L35AE	RIBOSOMAL_L35AE	BOSOMAL_L35A_60S_RIBONUCLEOPROTEIN_L35A_L35AE_50S_RNA-BINDING_TRNA-BINDING_SEQUENCE_	
D787	FKBP12-RAPAMYCIN-BINDING_DOMAIN_OF_FKBP-RAPAMYCIN-ASSOCIATED_PROTEIN_(FRAP)	RAPAMYCIN_BIND	
D788	GLY_TRANSF_SUG	GLYCOSYLATING_TOXIN_CATALYTIC_DOMAIN-LIKE	
D789	ARID	ARID_DOMAIN	
D790	MED7_HINGE_REGION	MED7	
D791	MINIMAL_THUMP	THUMP	
D792	GAT	GAT_DOMAIN	
D793	RIBOSOMAL_L21P	RIBOSOMAL_PROTEIN_L21P	
D794	GELSOLIN	C-TERMINAL,_GELSOLIN-LIKE_DOMAIN_OF_SEC23/24	
D795	PUA	PUA_DOMAIN	
D796	VPS36_ESCRT-II	VPS36_N-TERMINAL_DOMAIN-LIKE	
D797	SWIRM	SWIRM_DOMAIN	
D798	TPK_CATALYTIC	THIAMIN_PYROPHOSPHOKINASE,_CATALYTIC_DOMAIN	TPK	THI_PPKINASE	TPK_B1_BINDING	THIAMIN_PYROPHOSPHOKINASE,_SUBSTRATE-BINDING_DOMAIN	
D799	SMR_DOMAIN	SMR	
D800	CUE	CUE_DOMAIN	
D801	RIBOSOMAL_PROTEIN_L14E	RIBOSOMAL_L6E	RIBOSOMAL_L27E	RIBOSOMAL_L14E	
D802	SOD_FE_N	FE,MN_SUPEROXIDE_DISMUTASE_(SOD),_N-TERMINAL_DOMAIN	
D803	BAG	BAG_DOMAIN	
D804	GTP_CYCLOHYDROI	GTP_CYCLOHYDROLASE_I	GTP_CYCLOHYDRO1	
D805	P_PROPROTEIN	PROPROTEIN_CONVERTASE_P-DOMAIN	
D806	FYVE	FYVE,_A_PHOSPHATIDYLINOSITOL-3-PHOSPHATE_BINDING_DOMAIN	
D807	RIBOSOMAL_S24E	RIBOSOMAL_PROTEIN_S24E	BOSOMAL_S24_40S_RIBONUCLEOPROTEIN_S24E_30S_S24_CDNA_RIKEN_ACETYLATION_	
D808	DCP2	DCP2_BOX_A_DOMAIN	
D809	APG12	APG12-LIKE	APG12_C	
D810	ACPS	HOLO-(ACYL_CARRIER_PROTEIN)_SYNTHASE_ACPS	
D811	RIBOSOMAL_PROTEIN_L31E	RIBOSOMAL_L31E	
D812	PCI_DOMAIN_(PINT_MOTIF)	PCI	PINT	
D813	L23P	RIBOSOMAL_L23	L23_ARCH	RIBOSOMAL_L23EN	
D814	SH2	SH2_DOMAIN	
D815	TRNA_INT_ENDO	TRNA-INTRON_ENDONUCLEASE_CATALYTIC_DOMAIN-LIKE	
D816	V-SNARE	T-SNARE_PROTEINS	SNARE	SNARE_FUSION_COMPLEX	V-SNARE_C	T_SNARE	
D817	DNA_BINDING_1	METHYLATED_DNA-PROTEIN_CYSTEINE_METHYLTRANSFERASE,_C-TERMINAL_DOMAIN	
D818	SMI1/KNR4-LIKE	SMI1_KNR4	
D819	ZF-CHY	CHY_ZINC_FINGER	
D820	PORPHOBIL_DEAMC	PORPHOBILINOGEN_DEAMINASE_(HYDROXYMETHYLBILANE_SYNTHASE),_C-TERMINAL_DOMAIN	
D821	GAF	GAF_DOMAIN	
D822	HELICASE_SGS1	HRDC_DOMAIN_FROM_HELICASES	HRDC	EXOSC10_HRDC_DOMAIN-LIKE	
D823	CYT-B5	CYTOCHROME_B5	
D824	GIY-YIG	GIY-YIG_ENDONUCLEASE	GIYC	
D825	ATP-SYNT_DE_N	EPSILON_SUBUNIT_OF_F1F0-ATP_SYNTHASE_N-TERMINAL_DOMAIN	P_SYNTHASE_ION_EPSILON_SUBUNIT_HYDROLASE_CF1_SYNTHESIS_CHAIN_HYDROGEN_	ATP_SYNT_EPSI	
D826	RIBOSOMAL_L27_PROTEIN	RIBOSOMAL_L27	BOSOMAL_L27_50S_RIBONUCLEOPROTEIN_CHLOROPLAST_MITOCHONDRIAL_PEPTIDE_60S_TRANSIT_PRECURSOR_	L27	
D827	HLH	HLH,_HELIX-LOOP-HELIX_DNA-BINDING_DOMAIN	
D828	ALPHA-MANN_MID	ALPHA-MANNOSIDASE,_DOMAIN_2	
D829	PWWP	PWWP_DOMAIN	
D830	STE50P-SAM	SAM_(STERILE_ALPHA_MOTIF)_DOMAIN	SAM_2	SAM	
D831	RNA_POL_RPB5_C	RPB5	
D832	EIF_4G1	EUKARYOTIC_INITIATION_FACTOR_4F_SUBUNIT_EIF4G,_EIF4E-BINDING_DOMAIN	
D833	HR1_REPEAT	HR1	
D834	U-BOX	UBOX	
D835	PABP	PABC_(PABP)_DOMAIN	PABP-1234	
D836	SWIB	SWIB/MDM2_DOMAIN	
D837	RAD10	XPF/RAD1/MUS81_NUCLEASE	PAIR_DNA_EXCISION_ERCC1_NUCLEOTIDE_DNA-BINDING_HYDROLASE_PROTEIN_ENDONUCLEASE_DAMAGE_	RAD1	
D838	RIBOSOMAL_PROTEIN_L37AE	RIBOSOMAL_L37AE	L37A	
D839	PB1	PB1_DOMAIN	
D840	GAR1-LIKE_SNORNP	GAR1	BONUCLEOPROTEIN_H/ACA_NUCLEAR_BIOGENESIS_GAR1_SNORNP_SUBUNIT_RNA-BINDING_RIBOSOME_COMPLEX_	
D841	P4_ORIGIN-BINDING_DOMAIN-LIKE	RFX_DNA_BINDING	
D842	RIBOSOMAL_S16	RIBOSOMAL_PROTEIN_S16	S16	
D843	ZF-CSL	CSL_ZINC_FINGER	
D844	ATP_PHOSPHORIBOSYLTRANSFERASE_(ATP-PRTASE,_HISG),_REGULATORY_C-TERMINAL_DOMAIN	HISG_C	HISG	HISG_C-TERM	
D845	CAP_GLY	CAP-GLY_DOMAIN	
D846	INHIBITOR_I9	SUBTILASE_PROPEPTIDES/INHIBITORS	
D847	TFIIH_BTF_P62_N	TFIIH_DOMAIN	
D848	NOB1_ZINC_FINGER-LIKE	NOB1_ZN_BIND	
D849	BOLA	BOLA-LIKE	
D850	ISY1_N-TERMINAL_DOMAIN-LIKE	ISY1	
D851	CRAL_TRIO_N	CRAL/TRIO_N-TERMINAL_DOMAIN	
D852	C-TERMINAL_DOMAIN_OF_RPA32	RPA_C	
D853	RIBOSOMAL_L12	RIBOSOMAL_PROTEIN_L7/12,_C-TERMINAL_DOMAIN	RIBOSOMAL_L7_L12	L12	RIBOSOMAL_PROTEIN_L7/12,_OLIGOMERISATION_(N-TERMINAL)_DOMAIN	
D854	RABGEF_MSS4	MSS4	RABGEF	
D855	TRANSCRIPTIONAL_COACTIVATOR_PC4_C-TERMINAL_DOMAIN	PC4	
D856	ZF-TIM10_DDP	TIM10/DDP	
D857	TFIIA_GAMMA_C	TRANSCRIPTION_FACTOR_IIA_(TFIIA),_BETA-BARREL_DOMAIN	TFIIA	TFIIA_GAMMA_N	TRANSCRIPTION_FACTOR_IIA_(TFIIA),_ALPHA-HELICAL_DOMAIN	
D858	TRAM	TRAM_DOMAIN	
D859	EB1	EB1_DIMERISATION_DOMAIN-LIKE	
D860	RPS17E-LIKE	RIBOSOMAL_S17E	
D861	RNA_POL_N	RNA_POLYMERASE_SUBUNIT_RPB10	
D862	SURE-LIKE	SURE	
D863	RIBOSOMAL_L28	RIBOSOMAL_PROTEIN_L28	L28	
D864	VPS23_C-TERMINAL_DOMAIN	VPS23_CORE	
D865	DCP1	
D866	SPC24-LIKE	SPC24	
D867	RNA_POL_RPB6	RPB6	
D868	RIBOSOMAL_L29	RIBOSOMAL_PROTEIN_L29_(L29P)	RIBOSOMAL_L29_HIP	L29	
D869	SECE	PREPROTEIN_TRANSLOCASE_SECE_SUBUNIT	SECE_EUK_ARCH	
D870	RIBOSOMAL_PROTEIN_S27E	RIBOSOMAL_S27E	BOSOMAL_ZINC_METAL-BINDING_ZINC-FINGER_RIBONUCLEOPROTEIN_40S_S27_S27_S27E_SEQUENCE_	
D871	GYF	GYF_DOMAIN	
D872	RIBOSOMAL_L37E	RIBOSOMAL_PROTEIN_L37E	BOSOMAL_RRNA-BINDING_METAL-BINDING_RNA-BINDING_ZINC_RIBONUCLEOPROTEIN_ZINC-FINGER_L37_60S_L37E_	
D873	RAD21_REC8	RAD21/REC8-LIKE	
D874	RIBOSOMAL_PROTEIN_L24E	RIBOSOMAL_L24E	RIBOSOMAL_L24E_L24	
D875	XPA_C	DNA_REPAIR_FACTOR_XPA_DNA-_AND_RPA-BINDING_DOMAIN,_C-TERMINAL_SUBDOMAIN	
D876	RIBOSOMAL_S14	RIBOSOMAL_PROTEIN_S14	
D877	L51_S25_CI-B8	MITOCHONDRIAL_RIBOSOMAL_PROTEIN_L51/S25/CI-B8_DOMAIN	
D878	NOP10P	NUCLEOLAR_RNA-BINDING_PROTEIN_NOP10-LIKE	
D879	KELCH_1	KELCH_MOTIF	
D880	COX17	COX17-LIKE	PPER_CHAPERONE_C_OXIDASE_CYTOCHROME_COX17_CHAPERONE_METAL-BINDING_MITOCHONDRION_ASSEMBLY_	
D881	XPC-BINDING	XPC-BINDING_DOMAIN	
D882	TAP_C	TAP-C_DOMAIN-LIKE	
D883	EPSILON_SUBUNIT_OF_MITOCHONDRIAL_F1F0-ATP_SYNTHASE	ATP-SYNT_EPS	
D884	F-BOX	F-BOX_DOMAIN	FBOX	
D885	RIBOSOMAL_S27	RIBOSOMAL_PROTEIN_S27A	
D886	RIBOSOMAL_S18	RIBOSOMAL_PROTEIN_S18	S18	
D887	DEK_C-TERMINAL_DOMAIN	DEK_C	
D888	RIBOSOMAL_L39	RIBOSOMAL_PROTEIN_L39E	BOSOMAL_L39_60S_RIBONUCLEOPROTEIN_L39_ISOFORM_L39E_CBG20586_A_CHROMOSOME_	
D889	ZF-AN1	AN1-LIKE_ZINC_FINGER	ZNF_AN1	
D890	ATP-DEPENDENT_RIBOFLAVIN_KINASE-LIKE	FLAVOKINASE	
D891	ZF-MYND	MYND_ZINC_FINGER	
D892	COPPER-FIST	ZINC_DOMAIN_CONSERVED_IN_YEAST_COPPER-REGULATED_TRANSCRIPTION_FACTORS	CU_FIST	
D893	SGL-LIKE	SGL	
D894	CLATHRIN_PROPEL	CLATHRIN_HEAVY-CHAIN_TERMINAL_DOMAIN	
D895	GATA	ERYTHROID_TRANSCRIPTION_FACTOR_GATA-1	ZNF_GATA	
D896	SAP	SAP_DOMAIN	
D897	OST4	OLIGOSACCHARYLTRANSFERASE_SUBUNIT_OST4P	
D898	BRCT_DOMAIN	BRCT	
D899	TRM112P-LIKE	TRM112P	
D900	L-AMINOACID/POLYAMINE_OXIDASE	AMINO_OXIDASE	
D901	ZF-HIT	HIT_ZINC_FINGER	
D902	PROTEINASE_A_INHIBITOR_IA3	INHIBITOR_I34	
D903	SEL1	
D904	AIP3	
D905	MCM	
D906	COG4	
D907	CNH	
D908	SPC7	
D909	AHS2	
D910	SET	
D911	TBC	
D912	ERCC4	
D913	OMPDECASE	OMP_DECARBOXYLASE_LIKE	DECARBOXYLASE	
D914	AHS1	
D915	SHR3_CHAPERONE	
D916	PXA	
D917	RHOGEF	
D918	PIG-X	
D919	TLD	TLDC	
D920	LNS2	
D921	IBR	
D922	MAD3_BUB1_I	
D923	TELOMERASE_RBD	
D924	MA3	
D925	DALR_1	
D926	SPT2	
D927	JMJC	
D928	PARBC	PARB	
D929	PI3K_C2	C2_PI3K_CLASS_III	
D930	STE	CLEAR_TRANSCRIPTION_METAL-BINDING_ZINC-FINGER_ZINC_FACTOR_DNA-BINDING_STE12_REPRESSOR_CANDIDA_	
D931	HIRAN	
D932	WH1	
D933	UME	
D934	HDAC_INTERACT	
D935	FDX-ACB	
D936	BIR	
D937	CPN10	
D938	NFU_N	
D939	GED	
D940	AARP2CN	
D941	GRAM	
D942	SPT5-NGN	NGN	
D943	X8	
D944	IBN_N	
D945	WSC	
D946	GIT_SHD	GIT	
D947	RANBPM_CRA	CRA	
D948	ZF-UBR	ZNF_UBR1	
D949	TEA	
D950	HSA	
D951	CULLIN_NEDD8	
D952	DDT	
D953	CBFB_NFYA	CBF	
D954	HTH_3	HTH_XRE	
D955	AD_CYC_G-ALPHA	
D956	PSP	
D957	ZF-DBF	ZNF_DBF	
D958	G-PATCH	G_PATCH	
D959	ZF-BED	ZNF_BED	
D960	GRIP	
D961	RIIA	
D962	JMJN	
D963	PBD	
D964	QLQ	
D965	LISH	
D966	WH2	
D967	BUL1_C	RAIN_BUL2_CHROMOSOME_NRRL_PATHWAY_GLABRATA_KLUYVEROMYCES_CANDIDA_BUL1_LACTIS_	
D968	RAIN_PHO86_NRRL_PHOSPHATE_KLUYVEROMYCES_LACTIS_CHROMOSOME_YJL117W_GLABRATA_Y-_	PHO86	
D969	MBRANE_RECEPTOR_MITOCHONDRIAL_SUBUNIT_OUTER_TOM22_IMPORT_TRANSLOCASE_DEBARYOMYCES_STRAIN_	TOM22	3A0801S05TOM22	
D970	MF_ALPHA_N	TING_PHEROMONE_ALPHA_FACTOR_ALPHA-PHEROMONE_PRECURSOR_CONTAINS:_ALPHA-1_BASIC_REPEAT_	MF_ALPHA	
D971	TUP_N	PEAT_WD_REPRESSOR_TRANSCRIPTION_TRANSCRIPTIONAL_TUP1_REGULATION_TRANSDUCER_REPRESSOR_STRAIN_	
D972	RIBOSOMAL_L38E	BOSOMAL_RIBONUCLEOPROTEIN_L38_60S_L38_L38E_FAMILY_STRAIN_MULTIGENE_NRRL_	
D973	MBRANE_SOM1_SOM1_PEPTIDE_INNER_TRANSIT_PRECURSOR_MITOCHONDRION_MITOCHONDRIAL_Q96VL8_	MITOCHONDR_SOM1	
D974	BOSOMAL_S25_40S_RIBONUCLEOPROTEIN_S25_MULTIGENE_FAMILY_TRANSCRIPTION_STRAIN_DIRECT_	RIBOSOMAL_S25	
D975	BOSOMAL_40S_S21_RIBONUCLEOPROTEIN_S21_ACETYLATION_DIRECT_SEQUENCING_SUBUNIT_PROTEIN_	RIBOSOMAL_S21E	
D976	OSPHORIBOSYL-AMP_BIOSYNTHESIS_CYCLOHYDROLASE_HYDROLASE_HISTIDINE_AMINO-ACID_PRA-CH_PHOSPHORIBOSYL-ATP_BIFUNCTIONAL_INCLUDES:_	PRA-CH	
D977	RIBOSOMAL_L29E	BOSOMAL_L29_60S_L29_RIBONUCLEOPROTEIN_METHYLATION_REPEAT_DIRECT_L29E_SEQUENCING_	
D978	FTHFS	
D979	MFS_1	MFS	
D980	SHMT	
D981	MEMO	MEMO_LIKE	
D982	CDC_SEPTIN	SEPTIN	
D983	MPN_NPL4	NPL4	ZF-NPL4	
D984	MIP	
D985	SURF1	
D986	PTERIN_BIND	PTERIN_BINDING	
D987	FLP_C	INT_FLP	FLP_N	LAMBDA_INTEGRASE-LIKE,_CATALYTIC_CORE	LAMBDA_INTEGRASE-LIKE,_N-TERMINAL_DOMAIN	
D988	TAF4	
D989	IGPS	
D990	PRAI	
D991	RADICAL_SAM	
D992	COBW_LIKE	COBW	
D993	GTP_CYCLOHYDRO2	
D994	SCO	SCO1-SENC	
D995	DIM1	
D996	TFIIF_ALPHA	TFIIFA	
D997	SQR_TYPEC_CYBS	CYBS	
D998	URM1	
D999	MMR_HSR1	HSR1_MMR1	
D1000	SPT4	
D1001	MISAT_MYO_SEGII	MISATO	
D1002	TFIIE_BETA	TFIIE_BETA_WINGED_HELIX	
D1003	S1_S28E	RIBOSOMAL_S28E	
D1004	TAF8_C	TAF8	
D1005	UVRD-HELICASE	UVRD	
D1006	NRAMP	
D1007	TFB2	
D1008	ZIP	
D1009	MATE	
D1010	MTC	
D1011	TFB4	
D1012	CRCB	
D1013	GCV_T	GCVT	GCV_T_C	
D1014	SEC62	
D1015	ATP-SYNT_D	V_ATPASE_SUBD	
D1016	RIBOSOMAL_S8E	S8E	
D1017	APBA	APBA_PANE	APBA_C	KETOPANTOATE_REDUCTASE_PANE	
D1018	RAD4	
D1019	AHPC-TSA	AHPC	
D1020	SBDS_C	RNA_SBDS	SBDS	
D1021	OGG_N	OGG	
D1022	V-ATPASE_G	V_ATP_SYNT_G	
D1023	5S_RNA_MAT_M5	TRNA_LIG_KINASE	
D1024	NA_PUMP_DECARBB	NA_SULPH_SYMP	
D1025	HLYIII	
D1026	THIA_CYTX	TRANSP_CYT_PUR	
D1027	S21P	RIBOSOMAL_S21	
D1028	RIMK_FAM	RIMK	
D1029	PPR	
D1030	MURE	MUR_LIGASE_M	
D1031	RPR	RPR_DOMAIN_(SMART_00582_)	
D1032	ML	ML_DOMAIN	
D1033	PINC	PIN_DOMAIN	
D1034	DUSP	DUSP,_DOMAIN_IN_UBIQUITIN-SPECIFIC_PROTEASES	
D1035	SPT5_KOW_DOMAIN-LIKE	KOW	
D1036	MOTOR_DOMAIN	MOTOR_PROTEINS	
D1037	PDXS-LIKE	PDXS	
D1038	DHN_ALDOLASE/EPIMERASE	DHNA_DHNTPE	
D1039	CROTONASE-LIKE	
D1040	IPP_ISOMERASE	IPP_ISOMERASE-LIKE	IPP_ISOM_1	
D1041	SIALIDASE	SIALIDASES_(NEURAMINIDASES)	
D1042	GABARAP	GABARAP-LIKE	
D1043	EVH1	ENABLED/VASP_HOMOLOGY_1_DOMAIN_(EVH1_DOMAIN)	
D1044	4HBT	4HBT-LIKE	
D1045	PAAI_THIOESTERASE	PAAI/YDII-LIKE	
D1046	AMPKBETA_GBD_LIKE	AMPK-BETA_GLYCOGEN_BINDING_DOMAIN-LIKE	
D1047	LSM14_N	LSM14_N-TERMINAL_DOMAIN-LIKE	
D1048	FABD	FABD-LIKE	
D1049	YJEF_C-TERMINAL_DOMAIN-LIKE	YJEF_CTERM	
D1050	RIBA	RIBA-LIKE	
D1051	SALVAGE_MTNX	MTNX-LIKE	
D1052	ENOLASE-PPASE	ENOLASE-PHOSPHATASE_E1	
D1053	MAGNESIUM-DEPENDENT_PHOSPHATASE-1,_MDP1	MDP-1	
D1054	OLIGOSAC_AMYL	GLUCOAMYLASE	
D1055	PURE	N5-CAIR_MUTASE_(PHOSPHORIBOSYLAMINOIMIDAZOLE_CARBOXYLASE,_PURE)	
D1056	PROC_C-TERMINAL_DOMAIN-LIKE	PROC	
D1057	N-TERMINAL_DOMAIN_OF_THE_DELTA_SUBUNIT_OF_THE_F1F0-ATP_SYNTHASE	ATP_SYNT_DELTA	
D1058	IMPACT_YIGZ	YIGZ_N-TERMINAL_DOMAIN-LIKE	
D1059	IOJAP_YBEB	IOJAP/YBEB-LIKE	
D1060	SEC14	
D1061	GAL4	
D1062	HHH2	HHH2_MOTIF	
D1063	ELP3	
D1064	ZNF_RAD18	RAD18	
D1065	RAD23	RAD23_N	
D1066	PURB	
D1067	CINA	CINA_NTERM	
D1068	NT_CLASSII-CCAASE	TRNA_CCA_ACTINO	
D1069	MODD	MODD_LIKE	
D1070	RFAE_DOM_II	RFAE_N	
D1071	THIL	
D1072	FEOB	
D1073	NAGA	
D1074	MOBB	
D1075	MOLYB_MOBA	MOBA	
D1076	DPOR_BCHL	BCHL_LIKE	
D1077	DUF3414	
D1078	MMS1	
D1079	VPS10	
D1080	VOLTAGE-GATED_POTASSIUM_CHANNELS	
D1081	PD_COBS	
D1082	BNR	
D1083	MED5	
D1084	2A30	
D1085	NRAP	
D1086	RAD2	
D1087	PHAGESHOCK_PSPA	
D1088	DUF3020	
D1089	IKI3	
D1090	NUP188	
D1091	C_CPA1	
D1092	NODI	
D1093	FMP27	
D1094	GUN4-ASSOCIATED_DOMAIN	
D1095	NTRCD	
D1096	ECTOINE_EHUA	
D1097	XYLG	
D1098	V_ATPASE_I	
D1099	GLUCAN_SYNTHASE	
D1100	RAD3	
D1101	CRT10	
D1102	VPS35	
D1103	FEN_ARCH	
D1104	DNA_POL_PHI	
D1105	FLOCCULIN	
D1106	GLYCO_HYDRO_63	
D1107	SEX-LETHAL	
D1108	SPB_INTERACTING	
D1109	MED16	
D1110	PAT1	
D1111	ARCOG04150	
D1112	VID27	
D1113	PQQ_SYN_PQQF	
D1114	OLIGOXYLOGLUCAN_REDUCING_END-SPECIFIC_CELLOBIOHYDROLASE	
D1115	RIM_PROTEIN	
D1116	NOP14	
D1117	HRP1	
D1118	SEC10	
D1119	RHD3	
D1120	BARREN	
D1121	UTP14	
D1122	RRN6	
D1123	PCRA	
D1124	UTP8	
D1125	ACC_CENTRAL	
D1126	SPC97_SPC98	
D1127	MAP65_ASE1	
D1128	TCO89	
D1129	RED1	
D1130	GLYCO_HYDRO_81	
D1131	DUF1712	
D1132	PEPTIDASE_S64	
D1133	TIGR00733	
D1134	SEC39	
D1135	SEC3	
D1136	NEUROLYSIN-LIKE	
D1137	GLYCO_HYDRO_47	
D1138	TMAO_TORS	
D1139	LCD1	
D1140	TIGR00376	
D1141	FLGK_ENDS	
D1142	NUP84_NUP100	
D1143	KDPB	
D1144	KINETOCHOR_YBP2	
D1145	UFD2P_CORE	
D1146	SLX4	
D1147	COG6	
D1148	CYSS	
D1149	FLGB	
D1150	PROPION_PRPE	
D1151	3A0801S09	
D1152	UPF0061	
D1153	STT3	
D1154	TERPENE_SYNTHASES	
D1155	RAV1P_C	
D1156	CDC45	
D1157	NDC1_NUP	
D1158	SEC6	
D1159	SUR7	
D1160	NIC96	
D1161	PROK_DNAK	
D1162	COHESIN_LOAD	
D1163	NUCLEOPOR_NUP85	
D1164	2MET_ISOCIT_DHY	
D1165	TIGR00367	
D1166	IML2	
D1167	DND_ASSOC_3	
D1168	ORC1-BINDING_DOMAIN	
D1169	KAR9	
D1170	EMP70	
D1171	PURH	
D1172	LEUCINE-RICH_REPEAT_VARIANT	
D1173	SIR1	
D1174	RRN3	
D1175	CYSI	
D1176	MPP10	
D1177	ALLOPHANATE_HYD	
D1178	MED17	
D1179	NPR3	
D1180	SART-1	
D1181	GPI16	
D1182	SFI1	
D1183	HCP-LIKE	
D1184	NUCLEOPORIN_C	
D1185	FBPA	
D1186	YGDL_LIKE	
D1187	PEPTIDASE_M49	
D1188	VPS52	
D1189	ADDB_ALPHAS	
D1190	PYRG	
D1191	RFT-1	
D1192	HPC2	
D1193	RIMI	
D1194	DHC_N1	
D1195	EIF-3C_N	
D1196	HYDANTOINASE_B	
D1197	LCRH_SYCD	
D1198	CAS_CMR5	
D1199	PHO4	
D1200	PROTO_IX_OX	
D1201	SP	
D1202	SAPS	
D1203	SPORE_IV_B	
D1204	AIRS_C	
D1205	HSPBP1_DOMAIN	
D1206	TIGR00054	
D1207	ALG6_ALG8	
D1208	NPR2	
D1209	SKN1	
D1210	CLASS_I_ALPHA-1;2-MANNOSIDASE,_CATALYTIC_DOMAIN	
D1211	MDM31_MDM32	
D1212	MITOFILIN	
D1213	AATASE	
D1214	DUF3210	
D1215	TCP11	
D1216	THT1	
D1217	BAF1_ABF1	
D1218	FABG_REL	
D1219	ALKYLSULFATASE-LIKE	
D1220	FMP27_WPPW	
D1221	ATG22	
D1222	PIG-S	
D1223	PRMT5	
D1224	SLD3	
D1225	KDUD	
D1226	STN1	
D1227	RIBP_PPKIN	
D1228	YGFH_SUBFAM	
D1229	PLAKOPHILIN_1_HELICAL_REGION	
D1230	DSL1	
D1231	DUF2347	
D1232	GAA1	
D1233	SOG2	
D1234	AE	
D1235	RGP1	
D1236	HPAE	
D1237	INIT_TRNA_PT	
D1238	ZWF	
D1239	NHA1_C	
D1240	ANOCTAMIN	
D1241	DUF889	
D1242	ICE2	
D1243	BETA-LACTAMASE_INHIBITOR_PROTEIN-II,_BLIP-II	
D1244	RGY	
D1245	MON1	
D1246	CHAPS	
D1247	MENE	
D1248	PURF	
D1249	GLYCO_TRANSF_22	
D1250	PRFC	
D1251	DUF2413	
D1252	BIOA	
D1253	LACCASE	
D1254	XYLB	
D1255	U2AF_LG	
D1256	MERA	
D1257	YIHY_NOT_RBN	
D1258	GDEASE	
D1259	RL_KLUYVEROMYCES_STRAIN_LACTIS_Y-_CEREVISIAE_YDR179WA_CHROMOSOME_Q03983_YDR179W-A_	
D1260	MUS7	
D1261	GENX	
D1262	FLIF	
D1263	TGR	
D1264	RINT1_TIP1	
D1265	OAT_LIKE	
D1266	GDA1_CD39	
D1267	TIGR00148	
D1268	NCS1	
D1269	DUF3535	
D1270	PAPAIN-LIKE	
D1271	SERINC	
D1272	NAD_BINDING_5	
D1273	RNA12	
D1274	PCLME	
D1275	COBG	
D1276	TIGR00368	
D1277	SYNAPT_SV2	
D1278	DRC1-SLD2	
D1279	TIM54	
D1280	PRIL_PRIS_EUKARYOTIC	
D1281	KYNURENINASE	
D1282	AROA	
D1283	ACCC	
D1284	APT1	
D1285	DUF3591	
D1286	YJHG_YAGF	
D1287	ISN1	
D1288	BUD22	
D1289	YJDL_SUB1_FAM	
D1290	2A060605	
D1291	UBIB	
D1292	3A0501S007	
D1293	ERG4_ERG24	
D1294	STI1	
D1295	RIBOPHORIN_I	
D1296	LTV	
D1297	MORPH_PROTEIN1	
D1298	NRPS_CONDENSATION_DOMAIN_(AMIDE_SYNTHASE)	
D1299	HCO3_COTRANSP	
D1300	GLYCO_HYDRO_15	
D1301	BUL1_N	
D1302	TYPE_IV_PILW	
D1303	CAS_CSE1	
D1304	PIGN	
D1305	CLF	
D1306	MANNOSYL_TRANS2	
D1307	CHL4	
D1308	DUF2422	
D1309	DUF1253	
D1310	PURA	
D1311	PEROXIN-3	
D1312	MBOAT	
D1313	2A1704	
D1314	OM_YFIO	
D1315	DDOST_48KD	
D1316	ARCOG00543	
D1317	PROLYL_OLIGOPEPTIDASE,_N-TERMINAL_DOMAIN	
D1318	MANA	
D1319	RSM22	
D1320	DUF89	
D1321	PAF1	
D1322	NA_H_EXCHANGER	
D1323	HOMOSERO_AC_TRN	
D1324	SVF1	
D1325	HSLU	
D1326	CGS_LIKE	
D1327	TIGR02243	
D1328	DHC_N2	
D1329	KAT11	
D1330	LAT_FAM	
D1331	NOP53	
D1332	SPOT_RELA	
D1333	SNF2_N	
D1334	DUF1708	
D1335	PROCN	
D1336	PEPTIDASE_C50	
D1337	LGL_C	
D1338	TIP49	
D1339	UPF0052	
D1340	HIM1	
D1341	TIGR00145	
D1342	ALLANTOINASE	
D1343	ISCS	
D1344	MYCOTHIOL_MSHC	
D1345	APG17	
D1346	FTR1	
D1347	MED3	
D1348	DUF1720	
D1349	TIGR00292	
D1350	DING_REL	
D1351	GASTRICSIN	
D1352	PCAF	
D1353	DIE2_ALG10	
D1354	ORC6	
D1355	DAT	
D1356	GPH	
D1357	DUF2722	
D1358	DUF3533	
D1359	AVL9	
D1360	ECTOINE_ECTB	
D1361	DUF1744	
D1362	PAXNEB	
D1363	CLN3	
D1364	MGR1	
D1365	GSF2	
D1366	BRO1	
D1367	DUF2235	
D1368	DUF3337	
D1369	TIGR00092	
D1370	AROB	
D1371	FAT	
D1372	PSAT_LIKE	
D1373	PEX24P	
D1374	GLYCO_HYDRO_38C	
D1375	RNA_POL_I_A49	
D1376	SOPT	
D1377	SALVAGE_MTNA	
D1378	DASS	
D1379	RAIN_CHROMOSOME_NRRL_A_KLUYVEROMYCES_LACTIS_HANSENII_LIPOLYTICA_YARROWIA_DEBARYOMYCES_	
D1380	NOT1	
D1381	IMIDAZOLONE-5PH	
D1382	APG6	
D1383	AN1_N	
D1384	GERC3_HEPT	
D1385	NEDD8	
D1386	FUBI	
D1387	NSE5	
D1388	AST1_LIKE	
D1389	REVISIAE_YKL077W_P36081_SACCHAROMYCES_IPF15116_CANDIDA_SMY1-MUD2_ADR134CP_FUNCTION_SINGLETON_	
D1390	METK	
D1391	ALPHA-MANNOSIDASE,_C-TERMINAL_DOMAIN	
D1392	HPLIC_N	
D1393	PIMA	
D1394	NIRF_N	
D1395	GDX_N	
D1396	SCYTHE_N	
D1397	YPT/RAB-GAP_DOMAIN_OF_GYP1P	
D1398	PALH	
D1399	ACYL_TRANSF_1	
D1400	VPS16_N	
D1401	MAD	
D1402	BPL_N	
D1403	ISH1	
D1404	REVISIAE_YGR122W_P53272_SACCHAROMYCES_MEP1-PPT1_AAR081CP_SINGLETON_	
D1405	PARKIN_N	
D1406	SF3A120_C	
D1407	KBL_LIKE	
D1408	DUF2075	
D1409	DUF2424	
D1410	ALG3	
D1411	GLY_CAC_T_REL	
D1412	GLU_SYNTHASE	
D1413	COPI_C	
D1414	CSE1	
D1415	HISC	
D1416	LEO1	
D1417	REVISIAE_YBL081W_P38180_RHK1-PET112_SACCHAROMYCES_	
D1418	MAR	
D1419	PAP1	
D1420	APG9	
D1421	GLYCO_HYDRO_76	
D1422	ATZ_TRZ_LIKE	
D1423	MPP_PHOD	
D1424	INIT_COND_ENZYMES	
D1425	BAG1_N	
D1426	DUF3468	
D1427	VAR1	
D1428	ZETA_CRYSTALLIN	
D1429	DUF3402	
D1430	LACTAL_REDASE	
D1431	VPS53_N	
D1432	PEPTIDASE_A22B	
D1433	NAB6_MRNP_BDG	
D1434	MANGANESE-DEPENDENT_INORGANIC_PYROPHOSPHATASE_(FAMILY_II)	
D1435	ACR3	
D1436	BIOF	
D1437	ORNITHINE_CYCLODEAMINASE-LIKE	
D1438	MSC	
D1439	MED13_C	
D1440	DSL1_N	
D1441	GCD14	
D1442	AAD_C	
D1443	ROMOSOME_CELL_FIDELITY_CENTRAL_GLABRATA_MEIOSIS_TRANSMISSION_MITOSIS_CANDIDA_STRAIN_	
D1444	TAU95	
D1445	COX15-CTAA	
D1446	TIGR00010	
D1447	CZTS_SILS_COPS	
D1448	RIBULOSE_E2B2	
D1449	ADE	
D1450	PHOR_PROTEO	
D1451	TAP42	
D1452	DOR1	
D1453	EXS	
D1454	USO1_P115_HEAD	
D1455	TRNA(1-METHYLADENOSINE)_METHYLTRANSFERASE-LIKE	
D1456	TTC	
D1457	DEAROMAT_HAD	
D1458	TIGR02928	
D1459	THRB	
D1460	DUF1682	
D1461	AROFGH	
D1462	ORC2	
D1463	NSE4	
D1464	PSN	
D1465	MIS12_COMPONENT	
D1466	BETA_SECRETASE_LIKE	
D1467	RUVB	
D1468	ISOASP_DIPEP	
D1469	DNA_S_DNDA	
D1470	SALICYLATE_MONO	
D1471	SECURIN	
D1472	MED1	
D1473	ISOPREN_C2_LIKE	
D1474	GAS_VESIC_GVPN	
D1475	HEME	
D1476	RUBISCO_LSMT_CATALYTIC_DOMAIN	
D1477	HOLB	
D1478	CYCLIN_A/CDK2-ASSOCIATED_P19,_SKP2	
D1479	SYJA_N	
D1480	SEC15	
D1481	CBBA	
D1482	TTL	
D1483	GALE	
D1484	TIGR00267	
D1485	HOT	
D1486	V2_CEREVISIAE_MEMBRANE_YDR202C_IPF19660_SACCHAROMYCES_Q03956_CANDIDA_VACUOLAR_V-ATPASE_	
D1487	DOPEY_N	
D1488	CELL_CYCLE_ARREST_PROTEIN_BUB3	
D1489	3A0107S03	
D1490	TIGR00147	
D1491	FTASE	
D1492	DUF726	
D1493	DUF654	
D1494	SCS3P	
D1495	RNASE_H2-YDR279	
D1496	CELLULASES_CATALYTIC_DOMAIN	
D1497	PANK_EUKAR	
D1498	DUF2036	
D1499	DUF2351	
D1500	CECR5	
D1501	SPX	
D1502	REP_4	
D1503	NPA1	
D1504	MAK32	
D1505	TRICORN_PROTEASE_DOMAIN_2	
D1506	LGE1	
D1507	SUBTILASES	
D1508	CTP_TRANSF_1	
D1509	DUF221	
D1510	DAGAT	
D1511	CHOLINE_TRANSPO	
D1512	HISTONE_LYSINE_METHYLTRANSFERASES	
D1513	NATB_MDM20	
D1514	ALO	
D1515	CPSF_A	
D1516	ADGF	
D1517	POLYKETIDE_SYNTHASE	
D1518	5'-NUCLEOTIDASE_(SYN._UDP-SUGAR_HYDROLASE),_N-TERMINAL_DOMAIN	
D1519	CBF5	
D1520	HEMH	
D1521	CRM1_C	
D1522	DUF605	
D1523	GCD10P	
D1524	UAA	
D1525	EXO_POLY_ONLY	
D1526	MEIOTIC_REC114	
D1527	MGC45594_LIKE	
D1528	TIMELESS	
D1529	UPF0160	
D1530	RAP30/74_INTERACTION_DOMAINS	
D1531	DAP3	
D1532	VPS16_C	
D1533	DUF747	
D1534	GUAA_CTERM	
D1535	SENSORY_BOX	
D1536	BYSTIN	
D1537	NBP1	
D1538	HDA2-3	
D1539	BENZ_COA_BZDN	
D1540	ROGDI_LZ	
D1541	CDK7	
D1542	YTCJ_LIKE	
D1543	GALACTURONASE	
D1544	GLYCO_HYDRO_28	
D1545	MMDA	
D1546	HPAX	
D1547	NOC2	
D1548	GFAT	
D1549	GALM_LELOIR	
D1550	TRANSFERASE	
D1551	CDC50	
D1552	RAN-BINDING	
D1553	ECTOINE_EUTB	
D1554	ANP1	
D1555	DIT1_PVCA	
D1556	UDPNAET	
D1557	DNA-REPAIR_PROTEIN_XRCC1	
D1558	RNA1P_(RANGAP1),_N-TERMINAL_DOMAIN	
D1559	AAR2	
D1560	OFD1_CTDD	
D1561	DUF833	
D1562	DUF2408	
D1563	KTI12	
D1564	DUF3543	
D1565	PEPTIDASE_M22	
D1566	HEMC	
D1567	LIPA	
D1568	SDA1	
D1569	N2227	
D1570	TRRAP	
D1571	FIG	
D1572	HMBS	
D1573	ARCOG04112	
D1574	2A37	
D1575	BAC_SURFACE_AG	
D1576	CHS3P	
D1577	DUF3115	
D1578	MIAA	
D1579	ARGININE_METHYLTRANSFERASE	
D1580	DEOB_CATALYTIC_DOMAIN-LIKE	
D1581	ANTI_R_LAR	
D1582	D123	
D1583	YXKO-RELATED	
D1584	IPP_ISOM_2	
D1585	DUF663	
D1586	RAIN_NRRL_KLUYVEROMYCES_LACTIS_CHROMOSOME_GLABRATA_WALL_Y-_AER320CP_MATRIX_	
D1587	BCAT_BETA_FAMILY	
D1588	CAS_LIKE	
D1589	CPA	
D1590	TIGR03442	
D1591	DSL1_C	
D1592	TFIIF_BETA	
D1593	PPP4R2	
D1594	REVISIAE_YOR279C_SACCHAROMYCES_MSES_AER355CP_Q12192_NUCLEAR_REPRESSION_S0005805_FACTOR_	
D1595	PET127	
D1596	GALACTOSE_OXIDASE,_CENTRAL_DOMAIN	
D1597	AF1104-LIKE	
D1598	SRPA_LIKE	
D1599	DUF171	
D1600	NUP160	
D1601	RNA_POL_RPC82	
D1602	MANNOSYL_TRANS3	
D1603	DUF908	
D1604	MED18	
D1605	SCNTA1_LIKE	
D1606	CYOE_CTAB	
D1607	TRM13	
D1608	PEPTIDASE_C54	
D1609	MIT_RIBOS_MRP51	
D1610	YAFJ	
D1611	HYDANTOINASE_A	
D1612	LUNG_7-TM_R	
D1613	ARRESTIN_C	
D1614	XC-1258_LIKE	
D1615	GLU_SYN_CENTRAL	
D1616	DCASE	
D1617	TIGR00343	
D1618	YCHF	
D1619	YTP1	
D1620	SDS3	
D1621	HISJ_FAM	
D1622	EXTRADIOL_DIOXYGENASE_3B_LIKE	
D1623	PEPTIDASE_C14	
D1624	DUP	
D1625	DASH_SPC34	
D1626	COATOMER_E	
D1627	PH0642_LIKE	
D1628	SPO22	
D1629	DUF2454	
D1630	NCA2	
D1631	BETA_ELIM_LYASE	
D1632	PER1	
D1633	RPA1889-LIKE	
D1634	CUTINASE-LIKE	
D1635	HYPOTHETICAL_PROTEIN_VC1974	
D1636	DNA_PRIMASE_LRG	
D1637	HAP2_ELONG	
D1638	GET2	
D1639	DUF3554	
D1640	PROLINE_IMINOPEPTIDASE-LIKE	
D1641	NAGD-LIKE	
D1642	KSGA	
D1643	POL_ALPHA_B_N	
D1644	STE2	
D1645	CHORISMATE_BIND	
D1646	STE3	
D1647	GPP34	
D1648	HALOALKANE_DEHALOGENASE	
D1649	PESCADILLO_N	
D1650	PEX19	
D1651	DUF1162	
D1652	DUF3608	
D1653	NFO	
D1654	DTDP_GLUC_DEHYT	
D1655	RIBAZOLE_COBC	
D1656	YBGI_SA1388	
D1657	ENACPRED_II	
D1658	TRPD	
D1659	COATAMER_BETA_C	
D1660	FRAG1	
D1661	BCHC	
D1662	CELLULASE	
D1663	YL1	
D1664	POC1	
D1665	ATP11	
D1666	LACB	
D1667	LETM1	
D1668	HYPOTHETICAL_PROTEIN_HI1317	
D1669	ALPHA-MANNOSIDASE	
D1670	TRF	
D1671	APHC	
D1672	HIS_9_PROPOSED	
D1673	AMINOMETHYLTRANSFERASE_FOLATE-BINDING_DOMAIN	
D1674	COATOMER_APPENDAGE_DOMAIN	
D1675	MENA_SCO4490	
D1676	N-6_DNA_METHYLASE-LIKE	
D1677	SE	
D1678	N1221	
D1679	3BETA_HSD	
D1680	HK	
D1681	AOS	
D1682	PROLIDASE	
D1683	CCP-LIKE	
D1684	DPH5	
D1685	DUF124	
D1686	EPOXIDE_HYDROLASE	
D1687	L005C_CEREVISIAE_P53195_GOLGI_SACCHAROMYCES_DOR1_WITH_MEMBRANE_COMPLEX_STACK_	
D1688	GLYCO_HYDRO_38	
D1689	ATP-SYNT_S1	
D1690	EEVS	
D1691	GPI2	
D1692	MMP37	
D1693	PI-PLCC_GDPD_SF_UNCHAR3	
D1694	SIP1	
D1695	AROE	
D1696	RRMJ	
D1697	MREC	
D1698	UBIG	
D1699	AGMATINE_AGUB	
D1700	INS_P5_2-KIN	
D1701	DUF410	
D1702	GAMMA-COP	
D1703	EIF3_SUBUNIT	
D1704	HEML	
D1705	Y4IL_LIKE	
D1706	CDC73	
D1707	RCD1	
D1708	DUF2305	
D1709	P34-ARC	
D1710	GLYOXALASE_II_(HYDROXYACYLGLUTATHIONE_HYDROLASE)	
D1711	ATP-SYNT_10	
D1712	TRNA_LIG_CPD	
D1713	DUF300	
D1714	2788_CEREVISIAE_DNA-BINDING_NUCLEAR_SCT1-HIR1_YBL010C_SACCHAROMYCES_	
D1715	NHL_REPEAT	
D1716	TYRA_DIMERIZATION_DOMAIN-LIKE	
D1717	SURF4	
D1718	BOP1NT	
D1719	NTERM_TO_SELD	
D1720	PYRUVATE-FERREDOXIN_OXIDOREDUCTASE,_PFOR,_DOMAIN_III	
D1721	DUF572	
D1722	ARFAPTIN,_RAC-BINDING_FRAGMENT	
D1723	HALOPEROXIDASE	
D1724	TIGR01033	
D1725	PRIA	
D1726	ADCL_LIKE	
D1727	RL_KLUYVEROMYCES_PAS5_STRAIN_LACTIS_PEROXISOMAL_INITIATION_METAL-BINDING_Y-_CEREVISIAE_	
D1728	NUP96	
D1729	DUF185	
D1730	CARBOXYLESTERASE	
D1731	YEBC-LIKE	
D1732	R046C_CEREVISIAE_SACCHAROMYCES_AEL108WP_S0001754_ACETYLATION_COLONIES_PET10_MEMBRANE_DIRECT_	
D1733	DUF2407	
D1734	SUN	
D1735	DUF28	
D1736	INHIBITOR_OF_APOPTOSIS_(IAP)_REPEAT	
D1737	IPPT	
D1738	MAM1	
D1739	DUF3453	
D1740	ATG27	
D1741	ARV1	
D1742	YGEW	
D1743	GSH_GLOB	
D1744	DUF3722	
D1745	COPIICOATED_ERV	
D1746	PQ-LOOP	
D1747	LICD	
D1748	P6-MHP1_YJL043W_YPT52-DBP7_	
D1749	60KD_IMP	
D1750	GLYCO_TRANSF_34	
D1751	LAGLIDADG_1	
D1752	THO2	
D1753	PEX2_PEX12	
D1754	XRN_N	
D1755	SE_SSNA	
D1756	EBP2	
D1757	WBUZ	
D1758	KV_BETA	
D1759	CYTO_HEME_LYASE	
D1760	PRP3	
D1761	SSL1	
D1762	MKT1_C	
D1763	CDC68-LIKE	
D1764	DUF1776	
D1765	LUC7	
D1766	PET122	
D1767	QUEUOSINE_YADB	
D1768	SCRAMBLASE	
D1769	CANDIDA_ALS_N	
D1770	PUL	
D1771	ATG13	
D1772	MJ0042_CXXC	
D1773	MTAP	
D1774	BIRA_LIGASE	
D1775	BI-1-LIKE	
D1776	DPP6_CATALYTIC_DOMAIN-LIKE	
D1777	TIGR00044	
D1778	UTP21	
D1779	PMT	
D1780	YIF1	
D1781	IMS	
D1782	YHHF-LIKE	
D1783	YHFI-LIKE	
D1784	2A43	
D1785	DNA_S_DNDD	
D1786	HYPOXIA-INDUCIBLE_FACTOR_HIF_IHHIBITOR_(FIH1)	
D1787	AQUAPORIN-LIKE	
D1788	CPSF73-100_C	
D1789	GLE1	
D1790	MOCO_BIOSYNTHESIS_PROTEINS	
D1791	SE_YGFK	
D1792	EXOSTOSIN	
D1793	HIRA	
D1794	DNA_REPLICATION_INITIATOR_(CDC21/CDC54)_N-TERMINAL_DOMAIN	
D1795	DUF159	
D1796	BAR_SNX8	
D1797	DUF913	
D1798	NOP52	
D1799	PIH1	
D1800	SAW1	
D1801	CLASP_N	
D1802	ELO	
D1803	BAC_GDH	
D1804	GCD	
D1805	PEPTIDASE_M48	
D1806	MOAD_ARCH	
D1807	TIGR00275	
D1808	CITMHS	
D1809	DDE	
D1810	SMC_NSE1	
D1811	UTP11	
D1812	LMBE-LIKE	
D1813	CAT-LIKE	
D1814	RAIN_NRRL_KLUYVEROMYCES_LACTIS_CHROMOSOME_GOLGI_GLABRATA_AAR104WP_Y-_CANDIDA_	
D1815	OXYGEN-INDEPENDENT_COPROPORPHYRINOGEN_III_OXIDASE_HEMN	
D1816	MAGE	
D1817	MENH_SHCHC	
D1818	DUF775	
D1819	TIGR00296	
D1820	CPDASE	
D1821	RAD54_N	
D1822	PEPTIDASE_C13	
D1823	PGAP1	
D1824	UPF0121	
D1825	HUS1	
D1826	POP1	
D1827	TIGR02449	
D1828	PDR_LIKE	
D1829	THE_SPINDLE_ASSEMBLY_CHECKPOINT_PROTEIN_MAD2	
D1830	BCHO_MG_CHE_REL	
D1831	ABA_GPCR	
D1832	UNC-50	
D1833	MBA1	
D1834	INTEIN_ENDONUCLEASE	
D1835	5'-NUCLEOTIDASE_(SYN._UDP-SUGAR_HYDROLASE),_C-TERMINAL_DOMAIN	
D1836	DUF2401	
D1837	RODA_SHAPE	
D1838	VIRB5	
D1839	PHOSPHATE_BINDING_PROTEIN-LIKE	
D1840	SAC3_GANP	
D1841	CASP_C	
D1842	GLXB	
D1843	REVISIAE_P50945_YNL100W_SACCHAROMYCES_TRANSMEMBRANE_MEMBRANE_YNL100WP_POL1-RAS2_SINGLETON_AER379CP_	
D1844	NOT3	
D1845	CLATHRIN_LG_CH	
D1846	MGM101P	
D1847	DUF3434	
D1848	CUT8	
D1849	UGPASE_PROKARYOTIC	
D1850	ARCH_BUD32	
D1851	PRO_IMINO_PEP_2	
D1852	SSUA_FAM	
D1853	RHODOPSIN-LIKE	
D1854	DUF2370	
D1855	OPI1	
D1856	METHYLTRANSF_8	
D1857	EUTJ	
D1858	GLDE	
D1859	PYLS	
D1860	O-ACETYLTRANSFERASE	
D1861	NST	
D1862	GMHB_YAED	
D1863	CTNS	
D1864	TIGR00289	
D1865	NMD3	
D1866	CARBOXYLESTERASE/THIOESTERASE_1	
D1867	RNA_LIG_T4_1	
D1868	DBL_HOMOLOGY_DOMAIN_(DH-DOMAIN)	
D1869	PLSC	
D1870	TIGR00157	
D1871	RIC1	
D1872	GRASP55_65	
D1873	ATCASE_REG	
D1874	FSH1	
D1875	ALPHA_ANH_LIKE_IV	
D1876	ASP_GLU_RACE	
D1877	LRS4	
D1878	VAC_IMPORTDEG	
D1879	DUF2428	
D1880	CAC2371-LIKE	
D1881	HORMA	
D1882	DYNEIN_HEAVY	
D1883	UPF0016	
D1884	BMS1	
D1885	PANF	
D1886	ARCOG00187	
D1887	CIS_IPPS	
D1888	UBIQUITIN_CARBOXYL-TERMINAL_HYDROLASE_UCH-L	
D1889	GIT3	
D1890	EAP30	
D1891	SPB1_C	
D1892	PAC2	
D1893	CHAC	
D1894	TIGR00271	
D1895	NMT1	
D1896	GUANIDINOACETATE_METHYLTRANSFERASE	
D1897	ABHYDROLASE_2	
D1898	DUF676	
D1899	ROT1	
D1900	HYDROXY-O-METHY	
D1901	AROD	
D1902	LIGNINASE	
D1903	CYANAMIDE_FAM	
D1904	DHSB	
D1905	RUTD	
D1906	TIGR00729	
D1907	COQ4	
D1908	SNF5	
D1909	RL_KLUYVEROMYCES_STRAIN_LACTIS_MCM22_CELL_CENTRAL_MEIOSIS_Y-_MITOSIS_	
D1910	BETA_CLAMP	
D1911	SPT20	
D1912	PEX11	
D1913	DNA2	
D1914	AD-003_PROTEIN-LIKE	
D1915	SERB	
D1916	PYRF	
D1917	SSO0622-LIKE	
D1918	DUF1691	
D1919	DUF1620	
D1920	TYW3	
D1921	NOP16	
D1922	CYSH	
D1923	ERG2_SIGMA1R	
D1924	RSMB	
D1925	PRENYLTRANSF	
D1926	PORPHOBIL_DEAM	
D1927	GBP	
D1928	VIT1	
D1929	PMM	
D1930	DER1	
D1931	DUF2431	
D1932	LPXTG_ANCHOR	
D1933	PEPTIDASE_C48	
D1934	EIF2A	
D1935	PDT	
D1936	DUF3294	
D1937	NSENSE-MEDIATED_DECAY_MRNA_	
D1938	TIGR00482	
D1939	THG1	
D1940	HVSL	
D1941	LYSA	
D1942	RIBE	
D1943	HYDANT_A_N	
D1944	MRP-LIKE	
D1945	ADENAIN-LIKE	
D1946	EOS1	
D1947	KAS_III	
D1948	ALMT	
D1949	RGG_CTERM	
D1950	OM_YAET	
D1951	TIGR00057	
D1952	GT8_HUGT1_C_LIKE	
D1953	DUF699	
D1954	DUF3449	
D1955	SYBINDIN	
D1956	FA_DESATURASE	
D1957	DREG-2	
D1958	FTSA	
D1959	PURN	
D1960	SURF6	
D1961	TAPE_MEAS_TP901	
D1962	SHQ1	
D1963	URB2	
D1964	FLEN-LIKE	
D1965	RIBOFLAVIN_SYNTHASE	
D1966	PHOSPHOSERINE_PHOSPHATASE	
D1967	SLU7	
D1968	RIBOSOMAL_S3AE	
D1969	RNA_ME_TRANS	
D1970	RNA_POL_I_TF	
D1971	VACUOLAR_SORTING_PROTEIN_DOMAIN	
D1972	ACCD	
D1973	MEI5	
D1974	NADA	
D1975	SNO	
D1976	DUF3321	
D1977	GRP1_FUN34_YAAH	
D1978	PIR	
D1979	SOR_SNZ	
D1980	PROTOCAT_PCAB	
D1981	ERV26	
D1982	NMRA	
D1983	ATP-GRASP_2	
D1984	SHE9_MDM33	
D1985	DUF1709	
D1986	SPO7	
D1987	P4HC	
D1988	MED14	
D1989	METHYLTRANSF_4	
D1990	PRP38	
D1991	O1_SACCHAROMYCES_KLUYVERI_CEREVISIAE_P53604_YNR049C_Q9UVP9_	
D1992	QUINOHEMOPROTEIN_AMINE_DEHYDROGENASE_B_CHAIN	
D1993	ILVH-LIKE	
D1994	TIGR00091	
D1995	NUCLEASE	
D1996	DNA_REPAIR_GLYCOSYLASE,_2_C-TERMINAL_DOMAINS	
D1997	DUF383	
D1998	PUT_PHOSPHATASE	
D1999	MED20	
D2000	PEPTIDASE_S9	
D2001	MOZ_SAS	
D2002	BETA_1,4_GALACTOSYLTRANSFERASE_(B4GALT1)	
D2003	MJ1464	
D2004	MOCO_CARRIER_PROTEIN-LIKE	
D2005	L9	
D2006	TIGR00730	
D2007	PHAGE_XKDX	
D2008	TAP-LIKE	
D2009	MER2	
D2010	SALVAGE_MTNB	
D2011	BAP31	
D2012	MYOSIN_TH1	
D2013	FLAGELL_FLGL	
D2014	PEPTIDASE_M41	
D2015	GARS_A	
D2016	DUF1742	
D2017	SMK-1	
D2018	VEL1P	
D2019	INTEGRIN_A_(OR_I)_DOMAIN	
D2020	ENDA	
D2021	BB1717-LIKE	
D2022	APG5	
D2023	CLP1	
D2024	FIG1	
D2025	KRI1	
D2026	AGMATINASE	
D2027	DRF_FH3	
D2028	MAT1	
D2029	5-FTHF_CYC-LIG	
D2030	DUF2421	
D2031	SSU72	
D2032	MND1	
D2033	PAM	
D2034	BADI	
D2035	SBF	
D2036	NUC173	
D2037	ZF-DNA_POL	
D2038	DUF2410	
D2039	PEPTIDASE_C12	
D2040	DIATOR_RNA_STRAIN_REGULATION_TRANSCRIPTION_POLYMERASE_II_TRANSCRIPTIONAL_CHROMOSOME_NRRL_	
D2041	SIN_N	
D2042	TROPOMYOSIN	
D2043	DUF155	
D2044	ROX3	
D2045	ATG31	
D2046	R251W_CEREVISIAE_P53317_SACCHAROMYCES_AER300CP_SINGLETON_MGA1-GCN4_	
D2047	TOSKELETON_ACTIN-BINDING_INTERACTING_STRUCTURAL_SEQUENCE_PHOSPHORYLATION_TALIN_HUNTINGTIN_RIKEN_FULL_	
D2048	TMPK	
D2049	4OH_2_O_VAL_ALD	
D2050	PHNW-AEPZ	
D2051	SCRB_FAM	
D2052	PYR-5-NUCLTDASE	
D2053	R008W_P43592_CEREVISIAE_SACCHAROMYCES_CYCLE_AEL293CP_CELL_ARREST_SINGLETON_FACTOR_	
D2054	DUF106	
D2055	EMP24_GP25L	
D2056	PEMT	
D2057	WLM	
D2058	CTE7	
D2059	HUTG	
D2060	CTR	
D2061	LUM_BINDING	
D2062	DYNAMITIN	
D2063	RAIN_NRRL_KLUYVEROMYCES_LACTIS_CHROMOSOME_DAL81-YVH1_GLABRATA_Y-_ACL094WP_CANDIDA_	
D2064	INOSICASE	
D2065	TIGR00152	
D2066	GPI1	
D2067	TIP41	
D2068	EEIG1	
D2069	CM_MONO2	
D2070	AHBA_SYNTH_RP	
D2071	YIDC_OXA1_CTERM	
D2072	BFR	
D2073	DUF2034	
D2074	STE5_C	
D2075	NRK1	
D2076	TPT1/KPTA	
D2077	ORN_DEC_LIKE	
D2078	TIGR00042	
D2079	RELE_STBE	
D2080	GLPT	
D2081	GTI1_PAC2	
D2082	MED6	
D2083	RESIII	
D2084	PHO88	
D2085	DUF1605	
D2086	GUAA_NTERM	
D2087	RUTB	
D2088	CALMODULIN-LIKE	
D2089	HYPB	
D2090	CHD5	
D2091	CALCIPRESSIN	
D2092	TRS120	
D2093	DNA_BRE_C	
D2094	UPF2	
D2095	FUNGAL_ZINC_PEPTIDASE	
D2096	SNF7	
D2097	TIGR00007	
D2098	COAE	
D2099	DPCK	
D2100	GALACTOSIDE_ACETYLTRANSFERASE-LIKE	
D2101	INTEIN_(PROTEIN_SPLICING_DOMAIN)	
D2102	ARYLAMINE_N-ACETYLTRANSFERASE	
D2103	SRPRB	
D2104	FAR-17A_AIG1	
D2105	PTS_2-RNA	
D2106	RNA_POLI_A34	
D2107	DUF3507	
D2108	RRS1	
D2109	COQ7	
D2110	DSHCT	
D2111	ANSCRIPTION_MEIOSIS_ACTIVATOR_REGULATION_REC104_RECOMBINATION_MEIOTIC_	
D2112	RRAA-LIKE	
D2113	CDC37_N	
D2114	ARB2	
D2115	DDHD	
D2116	LAGLIDADG_2	
D2117	DUF1349	
D2118	ATG11	
D2119	RNA_POL_RPB1_R	
D2120	ORN	
D2121	DMQH	
D2122	NTN_HYDROLASE	
D2123	RAD14	
D2124	DRP1	
D2125	UBIX_PAD	
D2126	PGA1	
D2127	ALG14	
D2128	DNA_III_PSI	
D2129	CATECHOL_2_3	
D2130	MALONATE_MDCH	
D2131	RIBOSOMAL_S7E	
D2132	CHD	
D2133	UFD1	
D2134	MED8	
D2135	METG_C_TERM	
D2136	CYSG_NTERM	
D2137	SPEA	
D2138	R034W_CEREVISIAE_SACCHAROMYCES_P40022_PIP1-GLN3_SINGLETON_AGR234WP_YEM4_	
D2139	TRNA_SPLICING_PRODUCT_APPR>P_CYCLIC_NUCLEOTIDE_PHOSPHODIESTERASE	
D2140	REVISIAE_YLR356W_SACCHAROMYCES_SCM4P_Q06485_P32564_YLR356WP_YGR049W_SCM4_AEL283CP_	
D2141	ALDOLASE_CLASS_I	
D2142	NORE_LIKE	
D2143	YML079-LIKE	
D2144	N6-ADENINEMLASE	
D2145	YIP1	
D2146	PEPTIDASE_M76	
D2147	PENTA-EF-HAND_PROTEINS	
D2148	ECH	
D2149	DUF866	
D2150	PEPTIDASE_A2B	
D2151	MRG	
D2152	CPDC	
D2153	MAL13P1.257-LIKE	
D2154	AUTOTRANS_BARL	
D2155	SEC66	
D2156	OSCP	
D2157	GNEG_ABRB_DUP	
D2158	COASE	
D2159	SMS	
D2160	KEI1	
D2161	CWF_CWC_15	
D2162	BETA-D-XYLOSIDASE_C-TERMINAL_DOMAIN-LIKE	
D2163	UPF0220	
D2164	RPN7	
D2165	NOT2_3_5	
D2166	EPL1	
D2167	APC15P	
D2168	DUF1640	
D2169	N-SET	
D2170	ISG20	
D2171	UPF0113	
D2172	INTRON_MATURAS2	
D2173	MAT_ALPHA1	
D2174	CHAPERONE_DMP	
D2175	DUF947	
D2176	ALB1	
D2177	MANNOSE_6-PHOSPHATE_RECEPTOR_DOMAIN	
D2178	DNA_S_DNDE	
D2179	DIVERGE_RPSU	
D2180	TRNA_M1G_MT	
D2181	NTH	
D2182	BADF/BADG/BCRA/BCRD-LIKE	
D2183	BIOTINIDASE_LIKE	
D2184	NAD_BINDING_2	
D2185	DUF1689	
D2186	IST1	
D2187	DUF2405	
D2188	METHYLTRANSF_6	
D2189	BIOD	
D2190	D_ALA_D_ALATIGR	
D2191	SPORE_YABG	
D2192	UVRC	
D2193	YDEN-LIKE	
D2194	MTR2	
D2195	DUF788	
D2196	PIG-U	
D2197	APT	
D2198	SSP2_C-TERMINAL_DOMAIN-LIKE	
D2199	BCS1_N	
D2200	TBPIP	
D2201	DHH	
D2202	USE1	
D2203	ECX1	
D2204	NODULIN-LIKE	
D2205	PDCD2_C	
D2206	DUF21	
D2207	BOT1P	
D2208	FOLLICULIN	
D2209	PAM17	
D2210	YICI_N-TERMINAL_DOMAIN-LIKE	
D2211	RER1	
D2212	MED4	
D2213	REDOXIN	
D2214	EST3	
D2215	MAIA	
D2216	MTRC	
D2217	PEP3_VPS18	
D2218	HBRB	
D2219	PIG-F	
D2220	DUF1706	
D2221	SEPTUM_ZIPA	
D2222	ALPHA-KETOACID_DEHYDROGENASE_KINASE,_N-TERMINAL_DOMAIN	
D2223	RIBOSOMAL_L13E	
D2224	RETICULON	
D2225	OST3_OST6	
D2226	DUF2010	
D2227	ESCRT-II	
D2228	PROPELLER_TOLB	
D2229	SIDER_RHTX_FPTX	
D2230	FMN_BIND_2	
D2231	TOM37_C	
D2232	CRS2	
D2233	SUGARP_ISOMERASE	
D2234	PHB	
D2235	TRNA_SYNT_1C_R1	
D2236	MAK10	
D2237	TTQ_MADH_HV	
D2238	DED_CYTO	
D2239	CGI-121	
D2240	MAF1	
D2241	A1PP	
D2242	ERF4	
D2243	DUF3385	
D2244	RXT2_N	
D2245	U6-SNRNA_BDG	
D2246	MSRA	
D2247	PBP_1A_FAM	
D2248	TIGR01210	
D2249	F20056_CANDIDA_YIL057C_P40188_CEREVISIAE_SACCHAROMYCES_ADL065WP_SNP1-GPP1_GLABRATA_STRAIN_	
D2250	DIHYDROPYRIMIDINE_DEHYDROGENASE,_N-TERMINAL_DOMAIN	
D2251	BCDHK_ADOM3	
D2252	CHEY-RELATED	
D2253	NAAAR	
D2254	PSF1_N-TERMINAL_DOMAIN-LIKE	
D2255	DUF2962	
D2256	DUF592	
D2257	SPC25	
D2258	PTSS_2	
D2259	PEROXIN-13_N	
D2260	YJBN	
D2261	PANTETHN_TRN	
D2262	DUF3381	
D2263	SKIP_SNW	
D2264	FMP27_GFWDK	
D2265	DUF1212	
D2266	A22_STRAIN_NRRL_DEBARYOMYCES_LACTIS_CHROMOSOME_HANSENII_KLUYVEROMYCES_E_AAL048WP_	
D2267	LAS1	
D2268	RNASE_P_POP3	
D2269	TAN	
D2270	PRELI	
D2271	LYSINE_DECARBOX	
D2272	DASH_SPC19	
D2273	TIGR00153	
D2274	HALOPEROXIDASE_(BROMOPEROXIDASE)	
D2275	SEC34	
D2276	STEROID_DH	
D2277	RFC1	
D2278	UNC45-CENTRAL	
D2279	SPBC215_ISWI_LIKE	
D2280	NDC80_HEC	
D2281	DUF2578	
D2282	G10	
D2283	DUF3605	
D2284	DUF2011	
D2285	SPT16	
D2286	P6_NRRL_P/MRP_STRAIN_LACTIS_PROCESSING_KLUYVEROMYCES_SUBUNIT_ACL177WP_YGR030C_	
D2287	YVTN_REPEAT	
D2288	3A0801S04TOM	
D2289	TRMB-LIKE	
D2290	MID2	
D2291	UPF0020	
D2292	PTPLA	
D2293	THOC7	
D2294	TIM21	
D2295	APOO	
D2296	MRNA_EXPORT_FACTOR_TAP	
D2297	CELL_CYCLE_CONTROL_PHOSPHATASE,_CATALYTIC_DOMAIN	
D2298	DUF1690	
D2299	DUF3602	
D2300	FLO11	
D2301	TOC34_LIKE	
D2302	AUTOPHAGY_N	
D2303	PF0523-LIKE	
D2304	MRNA_DECAPPING_ENZYME-LIKE	
D2305	DUF2781	
D2306	UPF0005	
D2307	SYF2	
D2308	UTP15_C	
D2309	SIROHEME_SYNTHASE_N-TERMINAL_DOMAIN-LIKE	
D2310	INSIG	
D2311	DUF2702	
D2312	N-TERMINAL_DOMAIN_OF_RNASE_HI	
D2313	TIGR00256	
D2314	DRMBL	
D2315	CUPIN_5	
D2316	AIRC	
D2317	UTP13	
D2318	NUF2	
D2319	SIXA	
D2320	NNAC_LIKE	
D2321	NPCC	
D2322	/NOND	
D2323	ER_LUMEN_RECEPT	
D2324	BP28CT	
D2325	STEROL-SENSING	
D2326	RRNA_PROCESSING	
D2327	CPL	
D2328	DHHA2	
D2329	RAD9	
D2330	UPF1_ZN_BIND	
D2331	COQ10P_LIKE	
D2332	DSP_MAPKP	
D2333	CID2	
D2334	ACETOHYDROXY_ACID_ISOMEROREDUCTASE_(KETOL-ACID_REDUCTOISOMERASE,_KARI)	
D2335	MOD_R	
D2336	DUF1227	
D2337	CAULI_VI	
D2338	COMEB	
D2339	PET20	
D2340	MCM2_N	
D2341	UBIQ_CYT_C_CHAP	
D2342	RNASE_P_P30	
D2343	CRTW_BETA-CAROTENE-KETOLASE	
D2344	XSEA	
D2345	ENDO-ALPHA-SIALIDASE	
D2346	PLANT_O-METHYLTRANSFERASE,_C-TERMINAL_DOMAIN	
D2347	RASGAP_C	
D2348	MAJOR_CAP_HK97	
D2349	LIGK_PCME	
D2350	RTT106	
D2351	UPF0029	
D2352	PPAT_COAS	
D2353	NOP25	
D2354	RNA_EDITING_TERMINAL_URIDYL_TRANSFERASE_2,_RET2,_DOMAIN_2	
D2355	PAL1	
D2356	ADA3	
D2357	REM	
D2358	SYS1	
D2359	DUF846	
D2360	NUP_RETROTRP_BD	
D2361	MARVEL	
D2362	ARCOG00985	
D2363	DUF143	
D2364	PAAB1	
D2365	KDO	
D2366	TIGR01212	
D2367	MAJ_TAIL_PHI13	
D2368	PRA1	
D2369	MPPN	
D2370	GLCG-LIKE	
D2371	RRP15P	
D2372	TIGR01177	
D2373	ORMDL	
D2374	SEC8_EXOCYST	
D2375	DUF962	
D2376	MRC1	
D2377	ILM1	
D2378	DUF2013	
D2379	MYF_DOMAIN	
D2380	SAD1_UNC	
D2381	NYV1_N	
D2382	DCP2P	
D2383	MURB	
D2384	CRC_SUBUNIT	
D2385	SYNATPOBREVIN_N-TERMINAL_DOMAIN	
D2386	TIGR00003	
D2387	NUP50	
D2388	DRIM	
D2389	53BP1	
D2390	GNALOSOME_NUCLEAR_COP9_SUBUNIT_COMPLEX_	
D2391	TIGR03545	
D2392	MRP-L28	
D2393	EST1	
D2394	SID	
D2395	RAD33	
D2396	HALF-PINT	
D2397	TRMA_ONLY	
D2398	ARCH_S9P	
D2399	SRA1	
D2400	COPI_ASSOC	
D2401	MANB	
D2402	BRR6_LIKE_C_C	
D2403	RTT102P	
D2404	RIBF	
D2405	AFT	
D2406	MIS12	
D2407	MEMBR_TRAF_MHD	
D2408	3-CARBOXY-CIS,CIS-MUCOANTE_LACTONIZING_ENZYME	
D2409	EXTRADIOL_DIOXYGENASES	
D2410	DUF2417	
D2411	MIS14	
D2412	DUF382	
D2413	PROTEASOM_RPN13	
D2414	RNA_POLI_A14	
D2415	APC8	
D2416	U5_2-SNRNA_BDG	
D2417	KDPG_ALDOLASE	
D2418	SIGMA70-ECF	
D2419	CAS_CYAN_RAMP_2	
D2420	ACID_COA_MUT_N	
D2421	AIRS	
D2422	DUF3661	
D2423	AMP_N	
D2424	VMA12	
D2425	DUF3336	
D2426	IPP-2	
D2427	U2A'-LIKE	
D2428	FOLK	
D2429	RIBOSOMAL_S9	
D2430	COG5	
D2431	SPLICEOSOMAL_PROTEIN_U5-15KD	
D2432	CID	
D2433	BUD13	
D2434	LYSIDINE_TILS_N	
D2435	CBP4	
D2436	MMCE	
D2437	NGP1NT	
D2438	THP2	
D2439	UREASE_ALPHA	
D2440	MED21	
D2441	YKR049C-LIKE	
D2442	NAD_BINDING_3	
D2443	TPR_MLP1_2	
D2444	UMP1	
D2445	ZF-C3HC	
D2446	GLGX_DEBRANCH	
D2447	DUF1279	
D2448	PQIA_FAM	
D2449	TIGR00293	
D2450	BLMA_LIKE	
D2451	DUF1900	
D2452	MRP-S28	
D2453	RAIN_NRRL_P/MRP_LACTIS_PROCESSING_CHROMOSOME_KLUYVEROMYCES_SUBUNIT_POP8_CANDIDA_	
D2454	RAD9_RAD53_BIND	
D2455	PIG-P	
D2456	IMS_C	
D2457	ABC1	
D2458	DUF336	
D2459	BRF1	
D2460	ALKD_LIKE	
D2461	DUF2731	
D2462	DUF1687	
D2463	MRP-L46	
D2464	RIBONUC_2-5A	
D2465	PAM16	
D2466	G1_YBR258C_COMPONENT_P38337_CEREVISIAE_SACCHAROMYCES_WITH_AFR611CP_TELOMERE_PROTEINS_	
D2467	HOMOSERINE_KINASE	
D2468	SIROHEME_SYNTHASE_MIDDLE_DOMAINS-LIKE	
D2469	UNIVERSAL_STRESS_PROTEIN-LIKE	
D2470	CSE2-LIKE	
D2471	DUF367	
D2472	PIG-L	
D2473	CORNICHON	
D2474	PREBEACH_PH-LIKE_DOMAIN	
D2475	ACETYL-COA_SYNTHASE	
D2476	MERP	
D2477	HUTI	
D2478	DUF500	
D2479	COMPLEX1_LYR	
D2480	E1_DERP2_DERF2	
D2481	RIBOSOMAL_S6E	
D2482	DUF2015	
D2483	KIN17_MID	
D2484	DUF1115	
D2485	PRP21_LIKE_P	
D2486	ANSCRIPTION_ZINC_DNA-BINDING_METAL-BINDING_REGULATION_NUCLEAR_ACTIVATOR_CEREVISIAE_SACCHAROMYCES_CHA4_	
D2487	P7_SUBUNIT_NRRL_YBR167C_P/MRP_STRAIN_CAPOP7_POTENTIAL_COMPONENT_LACTIS_	
D2488	FUMARATE_REDUCTASE/SUCCINATE_DEHYDOGENASE_IRON-SULFUR_PROTEIN,_C-TERMINAL_DOMAIN	
D2489	HYPOTHETICAL_PROTEIN_MTH1_(MT0001),_DIMERISATION_DOMAIN	
D2490	CASPASE_CATALYTIC_DOMAIN	
D2491	COOC	
D2492	DASH_DAD2	
D2493	DUF2343	
D2494	CT20	
D2495	YBAK/PRORS_ASSOCIATED_DOMAIN	
D2496	GGCT_LIKE	
D2497	PG-PI_TP	
D2498	TOLA_FULL	
D2499	EPS_FAM	
D2500	MSMEG_4193	
D2501	RIBOPHORIN_II	
D2502	CBM_21	
D2503	PROCT	
D2504	DFP1_HIM1_M	
D2505	CWFJ_C_1	
D2506	MED10	
D2507	DUF2392	
D2508	DUF579	
D2509	DUF298	
D2510	DUF1325	
D2511	L31	
D2512	ESTERASE_LIPASE	
D2513	R071C_CEREVISIAE_P40045_SACCHAROMYCES_SINGLETON_ACL046CP_RNR1-ALD5_	
D2514	TIGR00268	
D2515	DCM	
D2516	TIGR00357	
D2517	HERMES_TRANSPOSASE-LIKE	
D2518	RRNA_METHYLTRANSFERASE_RLMA	
D2519	SYNAPSIN_C-TERMINAL_DOMAIN	
D2520	BOSOMAL_P19955_YMR31_YFR049W_CEREVISIAE_SACCHAROMYCES_PEPTIDE_YMR-31_SEQUENCING_DIRECT_	
D2521	PRP31_C	
D2522	DUF544	
D2523	MOV34	
D2524	U3SNORNP10	
D2525	EIF3G	
D2526	UPF0041	
D2527	FA_HYDROXYLASE	
D2528	DUF1783	
D2529	DUF2340	
D2530	REP_FAC-A_3	
D2531	MMGT	
D2532	TIGR00049	
D2533	AZLC	
D2534	TIGR00004	
D2535	DUF2841	
D2536	METRS-N	
D2537	DNA-BINDING_DOMAIN_OF_MLU1-BOX_BINDING_PROTEIN_MBP1	
D2538	CLATHRIN_ADAPTOR_APPENDAGE,_ALPHA_AND_BETA_CHAIN-SPECIFIC_DOMAIN	
D2539	RNA_POL_RPC4	
D2540	COMPASS-SHG1	
D2541	SULFIREDOXIN-LIKE	
D2542	YOPT_CYS_PROT	
D2543	ATP_SULFURYLASE_C-TERMINAL_DOMAIN	
D2544	PUT_ANTI_RECEPT	
D2545	VPS55	
D2546	PRP1_N	
D2547	LICASE_ATP-BINDING_NUCLEOTIDE-BINDING_HYDROLASE_RNA_ATP-DEPENDENT_BOX_DEAD_HELICASE_3.6.1.-_	
D2548	DUF1765	
D2549	DUF3767	
D2550	DUF1077	
D2551	FERRIC_REDUCT	
D2552	FIBRINOGEN-BINDING_DOMAIN	
D2553	USO1_P115_C	
D2554	UAF_RRN10	
D2555	TMF_TATA_BD	
D2556	COG2	
D2557	MRP_L46	
D2558	PHAGE_TERM_2	
D2559	DNA_REPAIR_GLYCOSYLASE,_N-TERMINAL_DOMAIN	
D2560	SOD_NI_PROTEASE	
D2561	SNARE_ASSOC	
D2562	EF-HAND_MODULES_IN_MULTIDOMAIN_PROTEINS	
D2563	ALKYLSULFATASE_C-TERMINAL_DOMAIN-LIKE	
D2564	POLY_A_POLYMERASE_C-TERMINAL_REGION-LIKE	
D2565	RPM2	
D2566	CYT_B559_ALPHA	
D2567	PSF3_C-TERMINAL_DOMAIN-LIKE	
D2568	METMALONYL_EPIM	
D2569	INOS-1-P_SYNTH	
D2570	DR1025_LIKE	
D2571	PEX14_N	
D2572	DIHYDRODIPICOLINATE_REDUCTASE-LIKE	
D2573	NEXIN_C	
D2574	PSP1	
D2575	DMAP_BINDING	
D2576	HESB-LIKE_DOMAIN	
D2577	FUMARATE_REDUCTASE_RESPIRATORY_COMPLEX_CYTOCHROME_B_SUBUNIT,_FRDC	
D2578	SUCCINOGLYCAN_BP_EXOA	
D2579	PGA2	
D2580	ADOMET_MTASE	
D2581	DUF2361	
D2582	RXT3	
D2583	MED15_FUNGI	
D2584	NDH_I_N	
D2585	XIN_YGL262W_KILLER_3'REGION_MEMBRANE_HEAT-SENSITIVE_ISC10_P53054_SINGLETON_SEQUENCING_	
D2586	GOT1	
D2587	F420_OXIDORED	
D2588	ABI	
D2589	PSEUDO_ANKYRIN_REPEAT	
D2590	UNCHAR_DOM_2	
D2591	L303CP_HDF2-ILV2_SINGLETON_YMR107W_CEREVISIAE_SACCHAROMYCES_Q04438_	
D2592	PFU	
D2593	VPS39_1	
D2594	TELOMERE_REG-2	
D2595	RIBOSOMAL_L22E	
D2596	ERG28	
D2597	DUF2420	
D2598	SEC23_BS	
D2599	UTP12	
D2600	0060_EIGHTY_ABR213WP_YER092W_CEREVISIAE_NUCLEAR_SACCHAROMYCES_SUBUNIT_INO_	
D2601	GON7	
D2602	CDP-OH_P_TRANSF	
D2603	CG6151-P	
D2604	VPS39_2	
D2605	4'-PHOSPHOPANTETHEINYL_TRANSFERASE_SFP	
D2606	DUF3635	
D2607	RCR	
D2608	DUF2838	
D2609	DUF3441	
D2610	CRF1	
D2611	MED22	
D2612	ANSCRIPTION_NRRL_STRAIN_LACTIS_SNF11_KLUYVEROMYCES_E_AGR131WP_ACTIVATOR_COMPONENT_	
D2613	CTF8	
D2614	PRKCSH	
D2615	CGR1	
D2616	DRMIP_HESP	
D2617	FRR	
D2618	DLP	
D2619	PYRANOSE_OX	
D2620	TIGR00269	
D2621	MINC	
D2622	NSP1_C	
D2623	HBS1_C	
D2624	PARA_BETA_HELIX	
D2625	SFI1_C	
D2626	YQGFC	
D2627	NNF1	
D2628	FWDC/FMDC	
D2629	DAD	
D2630	RIBOSOMAL_S26E	
D2631	SRP1_TIP1	
D2632	RPP20	
D2633	FE-S_BIOSYN	
D2634	LIPIN_N	
D2635	DUF2638	
D2636	ATE_N	
D2637	FAD-DEPENDENT_THIOL_OXIDASE	
D2638	HYPOTHETICAL_PROTEIN_YHR087W	
D2639	ATP-BINDING_DOMAIN_OF_PEPTIDE_SYNTHETASES	
D2640	MGTE	
D2641	PSF2_C-TERMINAL_DOMAIN-LIKE	
D2642	RIBOSOMAL_L50	
D2643	CARBPEP_Y_N	
D2644	CELL_CYCLE_REGULATORY_PROTEINS	
D2645	KRE9	
D2646	POPLD	
D2647	CWFJ_C_2	
D2648	DUF2416	
D2649	RPA2_DBD_D	
D2650	WASP	
D2651	PHNA	
D2652	HYPOTHETICAL_PROTEIN_MJ0882	
D2653	DNA_TOPOISOMERASE_II_BINDING_PROTEIN_1,_TOPBP1	
D2654	NTRC	
D2655	PHF5	
D2656	RESTRICTION_ENDONUCLEASE_FOKI,_N-TERMINAL_(RECOGNITION)_DOMAIN	
D2657	ASPARTYL_DIPEPTIDASE_PEPE	
D2658	PTERIN_4A	
D2659	PAAD-LIKE	
D2660	EXOSC1	
D2661	APC13P	
D2662	TERT	
D2663	NAPI_COTRN_REL	
D2664	ROTAMASE	
D2665	GARS_N	
D2666	O-CLC	
D2667	N-TERMINAL_PAS_DOMAIN_OF_PAS_KINASE	
D2668	DUF2427	
D2669	FMP27_SW	
D2670	NAB2	
D2671	ISCA	
D2672	SUFA_PROTEO	
D2673	MAP1_LC3	
D2674	HYPOTHETICAL_PROTEIN_YML108W	
D2675	RNASE_P_SUBUNIT_P29-LIKE	
D2676	RECQ_HELICASE_DNA-BINDING_DOMAIN-LIKE	
D2677	DUF1892	
D2678	DIL	
D2679	BRAP2	
D2680	MED11	
D2681	RUTC	
D2682	GLPE_ST	
D2683	POP4	
D2684	STEROID-BINDING_DOMAIN	
D2685	DISCOIDIN_DOMAIN_(FA58C,_COAGULATION_FACTOR_5/8_C-TERMINAL_DOMAIN)	
D2686	S_LAYER_REL_MAC	
D2687	ECTOINE_EUTD	
D2688	S6_RPL18B-TRF5_P48560_CEREVISIAE_YNL300W_SACCHAROMYCES_	
D2689	HISI-LIKE	
D2690	SAS10_UTP3	
D2691	ARC1P_N-TERMINAL_DOMAIN-LIKE	
D2692	SUPERNATANT_PROTEIN_FACTOR_(SPF),_C-TERMINAL_DOMAIN	
D2693	MTH1187-LIKE	
D2694	BIOC	
D2695	RSC14	
D2696	DUF1546	
D2697	SPT5_N	
D2698	WAC_ACF1_DNA_BD	
D2699	ATP-SYNT_G	
D2700	RAP1_C	
D2701	FCF1	
D2702	ATX10HOMO_ASSOC	
D2703	U3_SNORNA_ASSOC	
D2704	IBB	
D2705	RAD21_REC8_N	
D2706	ELONGIN_A	
D2707	MAK16	
D2708	DUF946	
D2709	MED2	
D2710	SGF11	
D2711	TIGR00365	
D2712	GS_DOMAIN	
D2713	DUF1751	
D2714	TYA	
D2715	RIBOSOMAL_L36E	
D2716	ATG_C	
D2717	IRON_PERMEASE	
D2718	SELD	
D2719	ANSCRIPTION_ACTIVATOR_CHROMATIN_REGULATOR_REGULATION_NUCLEAR_SWR1-COMPLEX_	
D2720	COMEC_REC2	
D2721	PHAGE_XXXX	
D2722	TIGR00245	
D2723	GLU_CYS_LIG_REL	
D2724	TIGR00106	
D2725	CIAPIN1	
D2726	YIPPEE	
D2727	C9ORF74_HOMOLOG	
D2728	YNR034W-A-LIKE	
D2729	DUF2373	
D2730	DUF2183	
D2731	INFC	
D2732	MMR_HSR1_C	
D2733	CFIA_PCF11	
D2734	MRP-L27	
D2735	RPR2	
D2736	DNAN	
D2737	ELECTRON_TRANSFER_FLAVOPROTEIN-UBIQUINONE_OXIDOREDUCTASE-LIKE	
D2738	RIBOSOMAL_L28E	
D2739	DUF2456	
D2740	BRE1	
D2741	FCF2	
D2742	RFC-E_C	
D2743	DUF3779	
D2744	L-ALA-DL-GLU_EPIMERASE	
D2745	HYPOTHETICAL_PROTEIN_SAV1430	
D2746	ARSR-LIKE_TRANSCRIPTIONAL_REGULATORS	
D2747	BRIGHT	
D2748	SH3BGR_(SH3-BINDING,_GLUTAMIC_ACID-RICH_PROTEIN-LIKE)	
D2749	GROES	
D2750	HELICASE_DNA-BINDING_DOMAIN	
D2751	CSM1	
D2752	DUF1726	
D2753	FTSH_EXT	
D2754	VHR1	
D2755	RIBOSOMAL_L34E	
D2756	S10_PLECTIN	
D2757	NOC3P	
D2758	U1SNRNP70_N	
D2759	DUF814	
D2760	GARS_C	
D2761	IPI1_N	
D2762	COMEC_N-TERM	
D2763	B_ANT_REPEAT	
D2764	GATASE1_SCBLP_LIKE	
D2765	HOLIN_TOX_SECR	
D2766	NIP7P_HOMOLOG,_N-TERMINAL_DOMAIN	
D2767	APOLIPOPROTEIN_A-I	
D2768	DUF2404	
D2769	EVR1_ALR	
D2770	ICMT	
D2771	DUF2418	
D2772	AMINOMETHYLTRANSFERASE_BETA-BARREL_DOMAIN	
D2773	CBID	
D2774	RRM_4	
D2775	DLIC	
D2776	YTH	
D2777	F1F0-ATPSYN_F	
D2778	SEC20	
D2779	HYPOTHETICAL_PROTEIN_C14ORF129,_HSPC210	
D2780	UPF0086	
D2781	NUA4	
D2782	MRP-L47	
D2783	LPOR	
D2784	R062WP_MSN4-FBA1_YKL061W_P35727_CEREVISIAE_SACCHAROMYCES_	
D2785	TIGR00341	
D2786	DUF77	
D2787	MVB12	
D2788	GCR1_C	
D2789	METHYLTRANSF_1N	
D2790	AD	
D2791	REP_FAC_C	
D2792	DUF2439	
D2793	EIF5C	
D2794	PEPTIDYL-TRNA_HYDROLASE_DOMAIN	
D2795	DUF3437	
D2796	DUF1998	
D2797	MKT1_N	
D2798	SRI	
D2799	PMC2NT	
D2800	ATP-CONE	
D2801	UK	
D2802	TB2_DP1_HVA22	
D2803	REVISIAE_P48232_YNL086W_SACCHAROMYCES_AER412WP_SINGLETON_TOP2-MKT1_YNL086WP_	
D2804	SPC25-LIKE	
D2805	2A69	
D2806	FES1	
D2807	RETROTRANS_GAG	
D2808	MIF2	
D2809	CENP-O	
D2810	UDP-G_GGTASE	
D2811	MRP-S33	
D2812	DUF543	
D2813	CBM_48	
D2814	KXDL	
D2815	SYNTAXIN-18_N	
D2816	RNR_INHIB	
D2817	DUF836	
D2818	SYNAPTOBREVIN	
D2819	VANZ	
D2820	SPIIAB	
D2821	BAF	
D2822	MLE_LIKE	
D2823	NRDH	
D2824	SUMO	
D2825	YBBN	
D2826	SOF1	
D2827	DUF3448	
D2828	FLILHELTA	
D2829	BUT2	
D2830	DASH_DAD3	
D2831	LACC	
D2832	FLAGELL_FLIJ	
D2833	GLYCOPHORIN_A	
D2834	HYPOTHETICAL_PROTEIN_AF0491,_N-TERMINAL_DOMAIN	
D2835	SWI3	
D2836	ENDOSULFINE	
D2837	STB3	
D2838	CAS_MJ1666	
D2839	TRAUB	
D2840	U3_ASSOC_6	
D2841	HOT_DOG	
D2842	W2	
D2843	ENY2	
D2844	FUCA	
D2845	CWC25	
D2846	CTLH	
D2847	ON_YOR382W_CEREVISIAE_S0005909_SACCHAROMYCES_LIPOPROTEIN_GPI-ANCHOR_MEMBRANE_FACILITATOR_WALL_	
D2848	MSCL	
D2849	DUF468	
D2850	PARA	
D2851	DUF3735	
D2852	BHD_3	
D2853	VPS51	
D2854	CAF1A	
D2855	YEATS	
D2856	HLYII	
D2857	SUF_SCAF_2	
D2858	CDC6_C	
D2859	DUF2611	
D2860	TCTEX-1	
D2861	STAPH_A_PARA_1	
D2862	YGFY-LIKE	
D2863	SCF_UBIQUITIN_LIGASE_COMPLEX_WHB_DOMAIN	
D2864	IMG2	
D2865	SAFF	
D2866	TOM13	
D2867	SYNTAXIN-6_N	
D2868	PADR_ACIDOBACT	
D2869	NAD_BIND_H4MPT_DH	
D2870	CHITIN_SYNTH_1N	
D2871	RAB5IP	
D2872	RIBOSOMAL_L37	
D2873	DUF3128	
D2874	DUF59	
D2875	PHAGE_RINA	
D2876	PUTATIVE_ZINC_BINDING_DOMAIN	
D2877	TRAP_FUSED	
D2878	MED31	
D2879	OGT	
D2880	ELF1	
D2881	YOS1	
D2882	WGG	
D2883	MOLYBDENUM_COFACTOR_BIOSYNTHESIS_PROTEIN_MOBA	
D2884	BING4CT	
D2885	GLYCOS_TRANS_3N	
D2886	ATG16	
D2887	KILA-N	
D2888	EPSO_LIKE	
D2889	TUDOR-KNOT	
D2890	DUF1981	
D2891	FERRITIN	
D2892	DUF2406	
D2893	ATASE	
D2894	DASH_DUO1	
D2895	EPS_SUGTRANS	
D2896	PTS-II-BC-SUCR	
D2897	PCNB	
D2898	GN3L_GRN1	
D2899	DUF3215	
D2900	SWI5	
D2901	IATP	
D2902	LEXA-RELATED	
D2903	PSF2_N-TERMINAL_DOMAIN-LIKE	
D2904	TRNA_SYNT_1C_R2	
D2905	CKS	
D2906	SPOC	
D2907	MIDNOLIN_N	
D2908	YJJG/YFNB	
D2909	TIGR00481	
D2910	PRPB	
D2911	TRAB	
D2912	3869_YNL211C_CEREVISIAE_SACCHAROMYCES_PEX17-MER1_ABL169WP_SINGLETON_	
D2913	TONB-HEMLACTRNS	
D2914	PDSO	
D2915	DUF2008	
D2916	MTRG	
D2917	GARL	
D2918	RPAP2_RTR1	
D2919	PEX-1N	
D2920	TOM37	
D2921	AUTOPHAGIN-LIKE	
D2922	RPOE2-LIKE	
D2923	TIGR00297	
D2924	PHA_SYNTH_III_E	
D2925	DTBS	
D2926	MBF1	
D2927	SRP9-21	
D2928	SAC3	
D2929	DUF2462	
D2930	GIT3_C	
D2931	PKR1	
D2932	PIG-H	
D2933	DIMERIZATION_MOTIF_OF_SIR4	
D2934	COQ9	
D2935	SGS	
D2936	F420-0_ABCPERM	
D2937	SPC42P	
D2938	PCC1	
D2939	INO80_IES4	
D2940	SAS10_UTP3_C	
D2941	THOC2	
D2942	DWNN	
D2943	DYSFN	
D2944	PWI	
D2945	CYTOKIN_CHECK_N	
D2946	CDP-ME_SYNTHETASE	
D2947	DHHA1	
D2948	CLPS	
D2949	LSMAD	
D2950	TIG	
D2951	EST1_DNA_BIND	
D2952	PHOSPHOGLYCERATE_DEHYDROGENASE,_REGULATORY_(C-TERMINAL)_DOMAIN	
D2953	COBI_CBIL	
D2954	CAS_TM1794_CRM2	
D2955	SPC12	
D2956	HYPOTHETICAL_PROTEIN_AF0491,_MIDDLE_DOMAIN	
D2957	ATU3015-LIKE	
D2958	GH20_GCNA-LIKE	
D2959	FKBR2	
D2960	RAD60-SLD	
D2961	SRP40_C	
D2962	CAF1C_H4-BD	
D2963	RPAP1_C	
D2964	DUF1762	
D2965	BCNT	
D2966	DASH_DAD4	
D2967	WALI7	
D2968	GP16_SPP1	
D2969	YFCH	
D2970	HEMA	
D2971	BCL-2	
D2972	SLD5_C-TERMINAL_DOMAIN-LIKE	
D2973	THIOPURINE_S-METHYLTRANSFERASE	
D2974	TMF_DNA_BD	
D2975	SCA7	
D2976	MAD3_BUB1_II	
D2977	TIGR00697	
D2978	PUT_DNA_PACK	
D2979	BCHM-CHLM	
D2980	HSDM	
D2981	MED9	
D2982	HEF_DOMAIN-LIKE	
D2983	PET191_N	
D2984	RPN3_C	
D2985	DUF1748	
D2986	ALBA	
D2987	CTK3_C	
D2988	DUF2403	
D2989	ATP_SUB_H	
D2990	SF3B10	
D2991	DPM2	
D2992	AUTOPHAGY_ACT_C	
D2993	WBS_METHYLT	
D2994	RRN9	
D2995	WYOSINE_FORM	
D2996	RAI1	
D2997	SHD1	
D2998	LOLA	
D2999	NOT-MENG	
D3000	URAD_N-TERM-DOM	
D3001	FLIS	
D3002	T_DEN_PUT_TSPSE	
D3003	MG103	
D3004	MPV17_PMP22	
D3005	CMC1	
D3006	UPF0203	
D3007	ASP_RACE	
D3008	PRP19	
D3009	DUF2697	
D3010	ROMO1	
D3011	TUG	
D3012	B-BLOCK_TFIIIC	
D3013	NOP5NT	
D3014	MVIN	
D3015	HEMERYTH_DOM	
D3016	HRCA	
D3017	MYCOTHIOL_INO1	
D3018	HYPOTHETICAL_PROTEIN_YJIA,_C-TERMINAL_DOMAIN	
D3019	PRIMASE_CTERM	
D3020	P8-MTCP1	
D3021	CAS_CST2_DEVR	
D3022	MACRO_GDAP2_LIKE	
D3023	GST_C_METAXIN1_3	
D3024	DNA-BINDING_DOMAIN_FROM_RAP30	
D3025	STEROL_MT_C	
D3026	CYCLO_DEHY_OCIN	
D3027	DUF1771	
D3028	ATP_TRANSF	
D3029	ZF-DNL	
D3030	NLE	
D3031	POLYA	
D3032	DUF1903	
D3033	DASH_ASK1	
D3034	MMS19_N	
D3035	DUF2205	
D3036	CNL2_NKP2	
D3037	COBW_C	
D3038	PI31_PROT_REG	
D3039	CBFD_NFYB_HMF	
D3040	DUF1899	
D3041	TONB-XANTH-CAUL	
D3042	C-TERMINAL_FRAGMENT_OF_ELONGATION_FACTOR_SELB	
D3043	TIGR00159	
D3044	CMD	
D3045	DSS1_SEM1	
D3046	TIGR00149_YBJQ	
D3047	DUF618	
D3048	TRANSPOSASE_TC5	
D3049	FLIM_SWITCH	
D3050	RUMP_HXLA	
D3051	QCR10	
D3052	CFEM	
D3053	TRNA_RLMH_YBEA	
D3054	MYOSIN_S1_FRAGMENT,_N-TERMINAL_DOMAIN	
D3055	VPS37_C-TERMINAL_DOMAIN-LIKE	
D3056	PERMEASE_CYST	
D3057	DEOC	
D3058	N-UTILIZATION_SUBSTANCE_G_PROTEIN_NUSG,_C-TERMINAL_DOMAIN	
D3059	AGGLUTININ_PRECURSOR_SIGNAL_ADHESION_SUBUNIT_CEREVISIAE_GLYCOPROTEIN_P32781_YGL032C_CELL_	
D3060	R3H_RRM	
D3061	TMA7	
D3062	HTH_9	
D3063	ATP-SYNT_E	
D3064	BHD_2	
D3065	MED12	
D3066	PPI_YPI1	
D3067	THIG	
D3068	ATP_SYNT_H	
D3069	DUF202	
D3070	KLRAQ	
D3071	DBP10CT	
D3072	CAS_CSA5	
D3073	VPS4_C	
D3074	APC2	
D3075	SET_ASSOC	
D3076	CAS_TM1795_CMR1	
D3077	HEMY_COLI	
D3078	SRP72	
D3079	CLOSTRIP	
D3080	DAPD_AC	
D3081	NIFM_NITROG	
D3082	BAH_PLANT_2	
D3083	HNHC	
D3084	FLGEFG_SUBFAM	
D3085	COB-CHELAT-SUB	
D3086	CPEP_PPHONMUT	
D3087	TIGR02231	
D3088	CAS_TM1811_CSM1	
D3089	MYCOTHIOL_MSHD	
D3090	EIID-AGA	
D3091	YGFZ_SIGNATURE	
D3092	BPL_C	
D3093	DUF3249	
D3094	DUF307	
D3095	STM1_N	
D3096	RIBOSOMAL_S13_N	
D3097	DKCLD	
D3098	FTSK_C-TERMINAL_DOMAIN-LIKE	
D3099	HSP9_HSP12	
D3100	SRR1	
D3101	N_PAC_NP60	
D3102	PUTATIVE_ISOMERASE_YBHE	
D3103	CIT_LY_LIGASE	
D3104	TIGR02680	
D3105	MJ1255	
D3106	TIGR00305	
D3107	CYAB	
D3108	BHD_1	
D3109	UCR_TM	
D3110	TIGR00374	
D3111	DUF1729	
D3112	IGR	
D3113	DUF2296	
D3114	EDF1-LIKE	
D3115	DASH_DAD1	
D3116	GAL4_DIMER	
D3117	PSF3_N-TERMINAL_DOMAIN-LIKE	
D3118	AWS	
D3119	PORC_KORC	
D3120	TIGR01209	
D3121	NARJ	
D3122	4F5	
D3123	NAC	
D3124	TIGR00270	
D3125	COA_E_ACTIV	
D3126	DUF384	
D3127	2A45	
D3128	ISPD	
D3129	TIGR00053	
D3130	ZF-C2HC5	
D3131	COX9	
D3132	RIBOSOMAL_S30	
D3133	VMA21	
D3134	NBL1_BOREALIN_N	
D3135	ISP_TRANSMEMBRANE_ANCHOR	
D3136	PUG	
D3137	ZF-DHHC	
D3138	INT_ALPHA	
D3139	FUN14	
D3140	NT_TRANS	
D3141	EXSB	
D3142	PADR-LIKE	
D3143	NOGCT	
D3144	SCM3	
D3145	HIG_1_N	
D3146	ZF-RING-LIKE	
D3147	LEXA	
D3148	BETA_RFAP_SYN	
D3149	NUFIP1	
D3150	CONJ_TIGR03752	
D3151	CAS_CSN1	
D3152	SPORE_III_AF	
D3153	ATP-SYNT_J	
D3154	JACALIN	
D3155	CYTOCHR_II_CCSB	
D3156	PHN_THR-FAM	
D3157	MET_A_ALW26	
D3158	TATB	
D3159	RARD	
D3160	ZDS_C	
D3161	KELCH_2	
D3162	RABENOSYN-5_RAB-BINDING_DOMAIN-LIKE	
D3163	PILM	
D3164	PHN_AA_OXID	
D3165	TIGR00281	
D3166	LPXC	
D3167	TIGR00162	
D3168	NUC130_3NT	
D3169	STRIATIN	
D3170	MED26	
D3171	CXXCH_TIGR02603	
D3172	B_AN_OCIN	
D3173	NEUGRIN	
D3174	INCENP_ARK-BIND	
D3175	ECR1_N-TERMINAL_DOMAIN-LIKE	
D3176	KINASE_ASSOCIATED_DOMAIN_1,_KA1	
D3177	VI_CHP_8	
D3178	SFSA	
D3179	PTS-GLC	
D3180	PS_II_CP47	
D3181	COPRINUS_MATING	
D3182	RIBOSOMAL_L40E	
D3183	MRP_L53	
D3184	SDH5	
D3185	HOIL1_N	
D3186	HEXAPEP	
D3187	SFM	
D3188	TFIID_30KDA	
D3189	PIK1	
D3190	UPF0057	
D3191	VPS11_C	
D3192	MDV1	
D3193	TIGR00454	
D3194	GATC	
D3195	N-CLASSICAL_DEBARYOMYCES_HANSENII_EXPORT_E_STRAIN_CHROMOSOME_CBS767_CEREVISIAE_Q02820_	
D3196	GRAM_DOMAIN	
D3197	PAPA-1	
D3198	MAC	
D3199	WHSC1_RELATED	
D3200	FLIR	
D3201	MTP	
D3202	MGT	
D3203	EXBD_2	
D3204	SPORE_YPEB	
D3205	TIGR02646	
D3206	TIGR00244	
D3207	BASS	
D3208	GLDJ	
D3209	RPAP1_N	
D3210	FUN_ATP-SYNT_8	
D3211	SEC31	
D3212	SUV3_C	
D3213	OXIDORED-LIKE	
D3214	TOM5	
D3215	MRP-S23	
D3216	DUF2665	
D3217	KA1	
D3218	DASH_HSK3	
D3219	ZF-PRIMASE	
D3220	FOLH_CATALYTIC_DOMAIN-LIKE	
D3221	NARI	
D3222	AKGDH_NOT_PDH	
D3223	RLPA	
D3224	TIGR00056	
D3225	SUFD	
D3226	TRANSAMIN_PHNW	
D3227	UVRB	
D3228	YIDE_YBJL_DUPL	
D3229	HABP4_PAI-RBP1	
D3230	ZF-GRF	
D3231	UBA_2	
D3232	CYSE	
D3233	MALONATE_BIOTIN	
D3234	NUSB	
D3235	CAS_TM1807_CSM5	
D3236	CCG1/TAFII250-INTERACTING_FACTOR_B_(CIB)	
D3237	MG010	
D3238	NANE	
D3239	DUF2423	
D3240	F1_ATPASE_INHIBITOR,_IF1,_C-TERMINAL_DOMAIN	
D3241	NCS2	
D3242	TIGR02922	
D3243	HTRL_YIBB	
D3244	TIGR00156	
D3245	SHUGOSHIN_N	
D3246	ZNF_C2C2	
D3247	PMP1_2	
D3248	CWF21	
D3249	ARCHAEO_AFPA	
D3250	TYPE_IV_PILB	
D3251	2A0601	
D3252	SPORE_V_B	
D3253	ORGAN_HYD_PEROX	
D3254	DPY-30	
D3255	FIP1	
D3256	YIDC_NTERM	
D3257	HPNE	
D3258	CAS_TM1810_CSM2	
D3259	CYNX	
D3260	RNPA	
D3261	BENZO_1_2_BENA	
D3262	PYST-B	
D3263	HE_PIG	
D3264	TOM7	
D3265	RMMBL	
D3266	FFD_TFG	
D3267	KGPDC_HPS	
D3268	PHAGE_ARPU	
D3269	PCA_LIGA	
D3270	CBIQ_TIGR	
D3271	RPON_SIGMA	
D3272	SUCR_SYNTH	
D3273	PHAGESHOCK_PSPB	
D3274	TYPE_I_HLYD	
D3275	YBCJ-LIKE	
D3276	CAS2	
D3277	PTS-II-BC-UNK1	
D3278	REGION_3'REGION_MEMBRANE_TRANSMEMBRANE_FRE2_SNI2_YIL175W/YJL222W-B_CBP2_HYR1_ERR1_	
D3279	SEC61_BETA	
D3280	DUF1674	
D3281	NIFL_NITROG	
D3282	DUF2415	
D3283	SPO_YTXC	
D3284	DCU	
D3285	SPORE_GER_X_C	
D3286	DNA_BIND_RSFA	
D3287	CBM_19	
D3288	PEDC_BRCD	
D3289	CAS_CSC1	
D3290	DOT_ICM_DOTB	
D3291	COBT	
D3292	FANCL_C	
D3293	CELA	
D3294	TRASH	
D3295	SIG70_BACTEROI1	
D3296	ZF-H2C2	
D3297	SKG6	
D3298	ACC_SEC_ASP1	
D3299	CYT_B559_BETA	
D3300	HMD_REL	
D3301	ADEN_FORM_HYP	
D3302	PME_INHIB	
D3303	CZTR_SILR_COPR	
D3304	YAE1_N	
D3305	UDP-GALP_MUTASE	
D3306	ISDE	
D3307	P21_CBOT	
D3308	ACC_DEAM_REL	
D3309	TIGR03766	
D3310	RS4NT	
D3311	CPAE_LIKE	
D3312	CRIB	
D3313	HOMOSERINEK_II	
D3314	TRBJ_TI	
D3315	CAS_CSX8	
D3316	CIR_N	
D3317	CHCH	
D3318	SHNI-TPR	
D3319	CHZ	
D3320	SHAPE_MRED	
D3321	TEHB-LIKE	
D3322	RUTA	
D3323	CHOL_SULFATASE	
D3324	CAS_TM1808_CSM4	
D3325	NUMOD1	
D3326	LISSENCEPHALY-1_PROTEIN_(LIS-1,_PAF-AH_ALPHA)_N-TERMINAL_DOMAIN	
D3327	DUF1242	
D3328	PR_BETA_C	
D3329	DOC_P1	
D3330	235KDA-FAM	
D3331	OADG_FAM	
D3332	CYSRS	
D3333	TIGR00264	
D3334	MTU_FAM_MCE	
D3335	LSD1	
D3336	PEPCTERM_CHNLEN	
D3337	FLIA_WHIG	
D3338	GLDM_GLIDING	
D3339	CTC_TL5	
D3340	AHAH	
D3341	TREP_DENT_LIPO	
D3342	TSPASET_TENG_C	
D3343	GNAT_ABLB	
D3344	ROK_GLCA_FAM	
D3345	PEPCTERM_HYPO_1	
D3346	MANNOSE-BINDING_LECTINS	
D3347	APROT_LOWCOMP	
D3348	ETRAMP	
D3349	PYST-C1	
D3350	TFIIIC_SUBUNIT	
D3351	DUF2411	
D3352	RLI	
D3353	SPO12	
D3354	RRN7	
D3355	DYSFC	
D3356	CAS_CAS6	
D3357	DEVR_ARCHAEA	
D3358	PBP4	
D3359	OPY2	
D3360	MATUR_YQEB	
D3361	MURC	
D3362	CMK	
D3363	CLAN_AA_DTGA	
D3364	MYCOPLAS_LPPA	
D3365	NUSA_CTERM_RPT	
D3366	THYX	
D3367	CHLOR_ARCH_YYY	
D3368	GRXB	
D3369	TIGR00488	
D3370	TIGR00096	
D3371	RUVA	
D3372	DUF1713	
D3373	MENA	
D3374	CDH	
D3375	MG423	
D3376	PBENZ_HYDROXYL	
D3377	GIDB	
D3378	PHAGE_LYSB	
D3379	RPE3	
D3380	SPORE_COTS	
D3381	ISDH_HARA	
D3382	SPORE_YTVI	
D3383	TIGR00286	
D3384	ASP_4_DECARBOX	
D3385	CIRC_KAIB	
D3386	DUF1752	
D3387	TIGR00304	
D3388	YCCS	
D3389	CYDB	
D3390	PEPCTERM_ROSEO	
D3391	LIVCS	
D3392	THIP	
D3393	ALT_F1F0_F0_B	
D3394	GLDL_GLIDING	
D3395	YHGI_GNTY	
D3396	PTA	
D3397	TYPE_II_GSPD	
D3398	TAPE_MEAS_LAM_C	
D3399	FTSL_BROAD	
D3400	2A0309	
D3401	HPNW_PROPOSED	
D3402	FATC	
D3403	LIC	
D3404	2A0604S01	
D3405	HI0074	
D3406	NIFX	
D3407	RPOA	
D3408	FTCD	
D3409	VI_MINOR_1	
D3410	3A0109S03R	
D3411	SPORE_YLMC_YMXH	
D3412	MNMC_CTERM	
D3413	TRBB	
D3414	PDXJ	
D3415	CAS_GSU0053	
D3416	TIGR00452	
D3417	CAS3_HD	
D3418	TRBB_P	
D3419	TIGR00052	
D3420	THIW	
D3421	SFUA	
D3422	UNDEC_PP_BACA	
D3423	TIGR00093	
D3424	TIGR00740	
D3425	CH4_NH3MON_OX_B	
D3426	4HYDROXCOARED	
D3427	STAPH_TAND_HYPO	
D3428	YMDA_YTGF	
D3429	2A58	
D3430	NHPM_MICRO_HLYD	
D3431	BAC_FLAV_CT_M	
D3432	G6PI_ARCH	
D3433	HSDR	
D3434	NARG	
D3435	TREHALASE_CA-BI	
D3436	GSHA_CYANO	
D3437	APRA	
D3438	CHP_TIGR02217	
D3439	MUTY	
D3440	ARSC_RELATED	
D3441	TIGR00023	
D3442	MTU_EFFLUX	
D3443	LANTI_PERM_MUTE	
D3444	TIGR02710	
D3445	NUC153	
D3446	DFDF	
D3447	YL1_C	
D3448	ZF-TRM13_CCCH	
D3449	STE5	
D3450	SPORE_SIGI	
D3451	PLANCTO_DOM_1	
D3452	BACTERIOCIN_ACC	
D3453	TYPE_III_YSCE	
D3454	DESULF_FES4	
D3455	XPRTASE	
D3456	PAAC-3OHACCOADH	
D3457	LCRE	
D3458	FLIZ	
D3459	TIGR02285	
D3460	TIGR02757	
D3461	P_FRUCT_ADP	
D3462	SPORE_YABQ	
D3463	AHPD_DOM	
D3464	XYLOSE_ISOM_A	
D3465	TIGR00701	
D3466	NICKEL_NIKB	
D3467	SIG70-CYANORPOD	
D3468	MMCOA_MUT_BETA	
D3469	BCCT	
D3470	HEQRO_PERM_3TM	
D3471	P_ACNES_RR	
D3472	COMF	
D3473	L18_BACT	
D3474	PHAGE_REP_ORG_N	
D3475	GREA	
D3476	EF-1_BETA_ACID	
D3477	SED5P	
D3478	LOLCE	
D3479	RR_PLUS_RPT_1	
D3480	SIG-70_GVS1	
D3481	TIGR00743	
D3482	2A0120	
D3483	MENC_GAMMA/GM+	
D3484	CARR_DOM_SF	
D3485	METHAN_MARK_11	
D3486	NDP-SUGDHASE	
D3487	MURD	
D3488	FLHB_REL_III	
D3489	YXEA_FAM	
D3490	SEPS	
D3491	CAS_CSD1	
D3492	FLHA	
D3493	PF_UNCHAR_267	
D3494	TIGR02600	
D3495	SA_TANDEM_LIPO	
D3496	BACT_IMMUN_7TM	
D3497	PRC	
D3498	TIGR00370	
D3499	HAD_TYPE_II	
D3500	SPORE_0_A	
D3501	F420_MSMEG_2256	
D3502	HYPA	
D3503	VIRB9	
D3504	NHAD	
D3505	TIGR02453	
D3506	CDP_4_6_DHTASE	
D3507	XSEB	
D3508	PAND	
D3509	DHAK_REG	
D3510	ANCH_RPT_WALL	
D3511	CXXCG_CXXCG_HTH	
D3512	NOD_PAND_PYR	
D3513	BCHD-CHLD	
D3514	TIGR03663	
D3515	FYDLN_ACID	
D3516	ANFK_NITROG	
D3517	III_NEEDLE	
D3518	TIGR00288	
D3519	HFQ	
D3520	3A0103S03R	
D3521	MFD	
D3522	8A0101	
D3523	CM_ARCHAEAL	
D3524	MUG	
D3525	PILUS_CPAB	
D3526	CMD-LIKE	
D3527	NUPC	
D3528	IOR_ALPHA	
D3529	BISC_FAM	
D3530	ZF-U11-48K	
D3531	PHENYL_P_GAMMA	
D3532	DUF3639	
D3533	YSCR	
D3534	TIGR02611	
D3535	WBUX	
D3536	HYP_HSER_KINASE	
D3537	PHAGE_REL_NUC	
D3538	TRBL_P	
D3539	TRP_DIMET_ALLYL	
D3540	ASSEMBLY_YFGL	
D3541	PY-REPT-46	
D3542	SE_DEP_MOLYB_1	
D3543	PSAB	
D3544	RNASET	
D3545	SDA_MONO	
D3546	COBS	
D3547	DCTP_DEAM	
D3548	TIGR02677	
D3549	TIGR03503	
D3550	6_PYR_PTER_REL	
D3551	DGQHR	
D3552	PAAX_TRNS_REG	
D3553	GLU_CYS_LIGASE	
D3554	INTEG_TIGR01906	
D3555	TIGR00247	
D3556	TATC-ARCH	
D3557	MALONATE_MADL	
D3558	NDH_I_L	
D3559	TIGR02099	
D3560	SUFB	
D3561	SIG70_FAMX2	
D3562	SIGX5	
D3563	SPORE_SIGH	
D3564	VNFG_NITROG	
D3565	2A6301S02	
D3566	PSEG	
D3567	DAM	
D3568	PHAGESHOCK_PSPG	
D3569	ICE_TRAI_PFLUOR	
D3570	METHAN_MARK_15	
D3571	ADM_REL	
D3572	TIGR00048	
D3573	SPORE_YQFD	
D3574	TIGR00294	
D3575	CXXU_SELWTH	
D3576	TIGR03809	
D3577	HGPRTASE	
D3578	NUOI	
D3579	SPORE_II_GA	
D3580	ANFO_NITROG	
D3581	THIS	
D3582	CYTO_C552_HCOOH	
D3583	NICKEL_NIKA	
D3584	UREA_T_URTC_ARC	
D3585	SPORE_II_D	
D3586	PHNP	
D3587	TIGR03034	
D3588	SHUGOSHIN_C	
D3589	WHI5	
D3590	AUTOPHAGY_CTERM	
D3591	RIBOSOMAL_L41	
D3592	DUF348	
D3593	LEADER_CPA1	
D3594	RPOH_PROTEO	
D3595	RIFIN	
D3596	CELLULLOSE_BCSF	
D3597	TIGR00284	
D3598	CBTB	
D3599	SPPA_DOM	
D3600	OCIN_TIGR03798	
D3601	SPORE_II_AA	
D3602	HETEROCYST_DEVB	
D3603	ACC_SEC_Y2	
D3604	YCFN_THIK	
D3605	LANTI_PERM_MUTG	
D3606	POLY_P_AMP_TRNS	
D3607	TIGR00255	
D3608	MTAA_CMUA	
D3609	PS_II_PSBQ_BACT	
D3610	PBP_1C	
D3611	A_THAL_3526	
D3612	TIGR02096	
D3613	TRAF_TI	
D3614	PHN_DUF6	
D3615	TRPR	
D3616	COBT_DBIPRT	
D3617	POLA	
D3618	PORTAL_PBSX	
D3619	DIAMPROPI_NH3LY	
D3620	FIB_SUCC_MAJOR	
D3621	TYR_PHENOL_LY	
D3622	CELLULOSE_YHJQ	
D3623	CAS1_YPEST	
D3624	OMP_MTRB_PIOB	
D3625	HOLIN_PHILC3	
D3626	CAS_HTH	
D3627	HI0065_YJEE	
D3628	RUVC	
D3629	TIGR02450	
D3630	RUMP_HXLB	
D3631	BIOW	
D3632	TIGR02270	
D3633	REXB_RECOMB	
D3634	HYP_HI0043	
D3635	RNFB	
D3636	SPORE_DPAB	
D3637	CAS1_ECOLI	
D3638	COBB	
D3639	GLRX_ARCH	
D3640	A118_PUT_PORTAL	
D3641	CONJ_TIGR03758	
D3642	RNR_ANAER_BDELL	
D3643	VI_CHP_7	
D3644	PTS_IIC_FRUCTO	
D3645	SDA_BETA	
D3646	16S_RIMM	
D3647	PHOTO_ALPH_CHP1	
D3648	SUCR_P_SYN_N	
D3649	SASP_TLP	
D3650	TAT_SIGNAL_SEQ	
D3651	RNASEEG	
D3652	ARG_ORNITH_ANTI	
D3653	LP_	
D3654	3A0501S07	
D3655	SIGZ	
D3656	PHNV	
D3657	SPORE_IV_A	
D3658	PHAP_BMEG	
D3659	PEPCASE_ARCH	
D3660	YVYF	
D3661	NUOG	
D3662	COBZ_N-TERM	
D3663	EF_0837	
D3664	TIGR03546	
D3665	MOB_MYST_A	
D3666	MYCOTHIOL_MSHB	
D3667	TRAC-F-TYPE	
D3668	ABC_MOXJ	
D3669	RNASE_H_YQGF	
D3670	SRTB_SIG_NPQTN	
D3671	THRB_ALT	
D3672	CAS_DEVS	
D3673	TIGR00364	
D3674	CYSD	
D3675	TSPASET_TENG_N	
D3676	8TM_EPSH	
D3677	2A0307_GADC	
D3678	EUTP	
D3679	DLTC	
D3680	TIGR00089	
D3681	ADDB_GPOS	
D3682	YRBI-PHOSPHATAS	
D3683	SUFR_CYANO	
D3684	SPORE_SIGF	
D3685	ICE_RAQPRD	
D3686	CAS_CT1978	
D3687	FUM_AC_ACETASE	
D3688	TRAW	
D3689	PIMT	
D3690	ICE_PFL4669	
D3691	FRHB	
D3692	MALONATE_DELTA	
D3693	MIAB-LIKE-B	
D3694	YECD_YERC	
D3695	MRAY	
D3696	PULLUL_STRCH	
D3697	PGM_BPD_IND	
D3698	EIIBC-GUT	
D3699	SECE_BACT	
D3700	HDGF_RELATED	
D3701	HIRA_B	
D3702	EUKARYOTIC_PROTEASES	
D3703	RECO	
D3704	GAPDH-II_ARCHAE	
D3705	TONB-COPPER	
D3706	ALT_F1F0_F1_EPS	
D3707	SULFOLOB_CBSB	
D3708	SPORE_SIGG	
D3709	HOLIN_LLH	
D3710	PFL2-3	
D3711	ALTF1_A	
D3712	STEVOR	
D3713	MOAA_ARCHAEAL	
D3714	EUT_HYP	
D3715	FES	
D3716	A_THAL_3678	
D3717	RPT_CSMH	
D3718	NIRD_ASSIM_SML	
D3719	UTASE_GLND	
D3720	SPORE_III_D	
D3721	SPORE_II_P	
D3722	RNR_ACTIV_NRDG3	
D3723	PROTOCAT_PCAD	
D3724	SULFOPYRU_ALPH	
D3725	NQRD	
D3726	TIGR02687	
D3727	PST-A	
D3728	PFLA	
D3729	NA_SYMPORT_SM	
D3730	ZF_HD_PROT_N	
D3731	PSEH	
D3732	PROTEASE_DEGS	
D3733	MTRA	
D3734	ECTOINE_EUTC	
D3735	VNFD	
D3736	XAPX	
D3737	THIA_YUAJ	
D3738	HOLIN_BLYA	
D3739	ATP_SYNT_B	
D3740	ONE_C_DEHYD_C	
D3741	HEMN	
D3742	MAUM_NAPG	
D3743	LSM_INTERACT	
D3744	DUF2432	
D3745	ANTI_SIG_CHRR	
D3746	UIM	
D3747	CAS_AF1879	
D3748	PPHN_PYRUV_HYD	
D3749	LP_HNG_HEL_ABRB	
D3750	PHOSPHATE_PSTC	
D3751	TREHALOS_R_ECOL	
D3752	HPAI	
D3753	APCB	
D3754	YAJC	
D3755	PA_COA_OXY1	
D3756	HPAB-2	
D3757	PROPIONATE_PRPR	
D3758	PYRIDOX_MJ0158	
D3759	OSMO_MPG_PHOS	
D3760	PLANCTO_DOM_2	
D3761	FORMATE_TAT	
D3762	F1F0_CHP_2	
D3763	ACC_ESTER	
D3764	PHAGE_P_LOOP	
D3765	PEP_EXOSORT	
D3766	HOLIN_SPP1	
D3767	P_FAL_TIGR01639	
D3768	EYA-CONS_DOMAIN	
D3769	MALONATE_BETA	
D3770	DAPB_PLANT	
D3771	HPNM	
D3772	TATC	
D3773	PARTITION_REPB	
D3774	HYDROG_PROT	
D3775	HPNN	
D3776	TUNGSTATE_WTPA	
D3777	GSU_C4XC__C2XCH	
D3778	SMPB	
D3779	INTEIN_NTERM	
D3780	PTS-II-ABC-BETA	
D3781	RESTRICT_ALW26I	
D3782	TORA	
D3783	ACCA	
D3784	PPSR-CRTJ	
D3785	BAC_FLAV_CT_K	
D3786	PS_I_PSAC	
D3787	SPORE_YTEA	
D3788	ARCH_PEF_CTERM	
D3789	BETA_RPT_YVTN	
D3790	CAS_CAS5D	
D3791	ECTOINE_ECTA	
D3792	MONO_PEP_TRSGLY	
D3793	YEIP	
D3794	CYTB-HYDOGENASE	
D3795	PMEV_KIN_ANIM	
D3796	TIGR00043	
D3797	CAS4	
D3798	TRAK_FTYPE	
D3799	UREA_ABC_URTA	
D3800	RPIB	
D3801	SPO_II_M	
D3802	ISCR	
D3803	SELA	
D3804	VSR	
D3805	CO_DH_CATA	
D3806	PORTAL_HK97	
D3807	ARCC	
D3808	DPRA	
D3809	TYPE_III_SSAH	
D3810	C20_METHYL_CRTF	
D3811	SULFO_CYANIN	
D3812	CIRC_OCIN_UBER	
D3813	ACTII	
D3814	GYRA	
D3815	LIPID_A_HTRB	
D3816	PEPCTERM_CAAX	
D3817	EII-SOR	
D3818	EXCISE	
D3819	BEXC_CTRB_KPSE	
D3820	IQ	
D3821	GRAB	
D3822	PHAGE_LAM_T	
D3823	PPK2_REL_1	
D3824	PHOU_FULL	
D3825	BGL	
D3826	PILT_FAM	
D3827	VI_CHP_5	
D3828	NPDG	
D3829	3A0901S05TIC20	
D3830	SORTASE_SRTB	
D3831	LRRCAP	
D3832	DMSO_DMSB	
D3833	FRUA	
D3834	MIAB-METHIOLASE	
D3835	OUTER_YHBN_LPTA	
D3836	PLASMID_TRAJ	
D3837	NDH_I_M	
D3838	METHAN_MARK_12	
D3839	TMAO_TORE	
D3840	SPORE_YQFC	
D3841	PURR_BSUB	
D3842	TREHALOS_R_BSUB	
D3843	TIGR00373	
D3844	PLASMOD_DOM_1	
D3845	SPORELYASE	
D3846	YFHB_G-PROTEO	
D3847	TIGR00659	
D3848	MTRH	
D3849	L_RHAM_ISO_RHIZ	
D3850	YIR-BIR-CIR_PLA	
D3851	ARCH_COMA	
D3852	VI_ZYME	
D3853	MUCO_DELTA	
D3854	COAD_PREV_KDTB	
D3855	RIB_ALPHA	
D3856	TIGR00046	
D3857	C4_TRAR_PROTEO	
D3858	PILUS_MSHL	
D3859	GNTP	
D3860	MURF	
D3861	PS_II_PSBZ	
D3862	CONJ_TIGR03755	
D3863	MO_ABC_PORTER	
D3864	OBG_CGTA_EXTEN	
D3865	COB_COM_SS_B	
D3866	CAS1_NMENI	
D3867	PHAGE_DNAB	
D3868	DOC_PARTNER	
D3869	OSMO_MPGSYNTH	
D3870	YDAH	
D3871	RMLD	
D3872	PUHA	
D3873	PHAGESHOCK_PSPC	
D3874	MALONATE_GAMMA	
D3875	HPND	
D3876	SULA	
D3877	NSPC	
D3878	POSTSET	
D3879	HPNC	
D3880	FLHB_REL	
D3881	RUTG	
D3882	CYANO_FES_CHP	
D3883	PYST-A	
D3884	SIG-70_PLANCTO1	
D3885	HAP4_HAP_BIND	
D3886	AFT1_OSA	
D3887	DEOD	
D3888	TAT_SUBSTR_1	
D3889	SLP	
D3890	GLDG	
D3891	SOXR	
D3892	TIGR01244	
D3893	FLAGELL_FLGJ	
D3894	FRUCT_SUCRO_REP	
D3895	SIG70_FAMX1	
D3896	VI_RHS_VGR	
D3897	PFAD_FAM	
D3898	PEPTIDASE-T	
D3899	MARINE_SRT_TARG	
D3900	TIGR02271	
D3901	TIGR00266	
D3902	COME	
D3903	NTRB	
D3904	ACEE	
D3905	FDHALPHA-LIKE	
D3906	DMSO_RED_II_CHA	
D3907	TIGR00273	
D3908	ACC_SEC_ASP2	
D3909	RPE1	
D3910	CPW_WPC	
D3911	HAD-IG-NCLTIDSE	
D3912	HPAR	
D3913	CAS_TM1802	
D3914	UHCUDC	
D3915	FLIQ	
D3916	BENZO_BOXC	
D3917	RV3369	
D3918	F420_COFG	
D3919	KXYKXGKXW	
D3920	STABL_TIGR02574	
D3921	ABC_PERI_MOXJ_2	
D3922	SPORE_YKWD	
D3923	RV2061_F420	
D3924	SORTASE_FAM	
D3925	UDG_FAM4	
D3926	SPORE_BOFA	
D3927	INFA	
D3928	PURO_ARCH	
D3929	SPORE_YHBH	
D3930	UXUA	
D3931	CCOP	
D3932	PS_II_C550	
D3933	CAS_RAMP_CMR4	
D3934	ALA_DH_ARCH	
D3935	SPORE_III_AE	
D3936	YSCI_HRPB_DOM	
D3937	F420_RV3520C	
D3938	NEAR_NOT_GCVH	
D3939	PYRO_PDASE	
D3940	CBTA	
D3941	HOLIN_LAMBDA	
D3942	RPE5	
D3943	LYSIDINE_TILS_C	
D3944	TOLR	
D3945	SPO_YUNB	
D3946	CYD_OPER_YBGE	
D3947	ECBF-BCBF	
D3948	PQQ_PQQD	
D3949	RHAMNU_1P_ALD	
D3950	LUCIF_BA3436	
D3951	SUCRSPSYN_PLN	
D3952	METHAN_MARK_6	
D3953	POMP_REPEAT	
D3954	F420_MSMEG_4141	
D3955	GSHA_FERROOX	
D3956	TFX	
D3957	GLDH_LIPO	
D3958	RHAT	
D3959	HOMEO_ZF_HD	
D3960	BUTYR_KINASE	
D3961	CUER	
D3962	SPORE_YLBJ	
D3963	INTEIN_CTERM	
D3964	TRP_5_MONOOX	
D3965	RPOD_CTERM	
D3966	CSPD	
D3967	DND_ASSOC_2	
D3968	EPSF	
D3969	CXXC_CXXC_SSSS	
D3970	CYCNUCDIESTASE	
D3971	OXALATE_FRC	
D3972	DSRB	
D3973	SERC_2	
D3974	TOP6B	
D3975	HCACC	
D3976	EIIA-MAN	
D3977	LRP1_CTERM	
D3978	CM_MONO_GRMPOS	
D3979	MENA_SCO4550	
D3980	YGIT_FINGER	
D3981	MYCOTHIOL_MSHA	
D3982	NUOD	
D3983	LISTE_LIPO_26	
D3984	BCHX	
D3985	HDXY_ISOURATE	
D3986	HPAI-NOT-DAPA	
D3987	RECR	
D3988	ARGR_WHOLE	
D3989	PYRU_PHOS_DIKIN	
D3990	MAZG	
D3991	PDXA	
D3992	FLAV_RNR	
D3993	HYDANTASE	
D3994	DAPA	
D3995	TIGR00251	
D3996	DELTA_60_RPT	
D3997	FUT_NUCASE	
D3998	TAURINE_ABC_BND	
D3999	CCS	
D4000	TRES_CTERM	
D4001	CAS_CAS5H	
D4002	METHAN_MARK_16	
D4003	EF_0831	
D4004	BCHE	
D4005	PHYCOCY_ALPHA	
D4006	NAPC_NIRT	
D4007	RELB_DINJ	
D4008	MODA	
D4009	TIGR03643	
D4010	TYR_3_MONOOX	
D4011	CAS1_HMARI	
D4012	DNSTRM_HI1420	
D4013	VI_CHP_6	
D4014	PS_I_PSAM	
D4015	ECTOINE_EHUD	
D4016	MOAB_PROTEO	
D4017	LLM_2I7G	
D4018	TATAE	
D4019	PCAJ_SCOB_FAM	
D4020	RUBISCO_III	
D4021	4CYS_CYTOCHR	
D4022	ARCSN_TRNA_TGT	
D4023	LACG	
D4024	GLYCO_ACCESS_1	
D4025	MYCO_ARTH_VIR_N	
D4026	ARCH_FLAG_NTERM	
D4027	COUPLE_HIPB	
D4028	BETA	
D4029	QOXC	
D4030	CAS_CAS5P	
D4031	PRTRC_B	
D4032	NDHI	
D4033	PORD_KORD	
D4034	DSDC	
D4035	HYPE	
D4036	DFX_RBO	
D4037	CITD	
D4038	AGAZ_GATZ	
D4039	FLGC	
D4040	PS_II_PSBV2	
D4041	PHI3626_GP14_N	
D4042	CM_P_1	
D4043	BICUPIN_OXALIC	
D4044	PEPCTERM_FEMAB	
D4045	DND_ASSOC_1	
D4046	HESB_REL_SELENO	
D4047	BACTERIOCIN_SIG	
D4048	RNFE	
D4049	CHP_HNE_0200	
D4050	FIMV_CORE	
D4051	ECA_WECA	
D4052	BRANCHED_PTB	
D4053	HPNK	
D4054	FLG_NEW	
D4055	EF_0829	
D4056	SPORE_V_AD	
D4057	GATC_REL	
D4058	MUTH_TIGR	
D4059	GALT_2	
D4060	SXT_TRAD	
D4061	TRYPANO_RHS	
D4062	POTASS_KDPF	
D4063	MOTA1	
D4064	PHR2	
D4065	THIH	
D4066	PHASIN_3	
D4067	FLIQ_REL_III	
D4068	PSEUDOAZURIN	
D4069	PHAGE_TIGR01671	
D4070	CAA3_CTAG	
D4071	DECARB_PCAC	
D4072	POLC	
D4073	EAGR_BOX	
D4074	HISB_NTERM	
D4075	TIGR02444	
D4076	TMPT_SE_TE	
D4077	FKBH	
D4078	HRCV	
D4079	AHPD	
D4080	SELA_REL	
D4081	PSEF	
D4082	NAPF	
D4083	ABLA_LIKE_1	
D4084	CHLORIN-ENZ	
D4085	PENTA_MXKDX	
D4086	NA_K_ATPASE_BET	
D4087	ACC_DEAM	
D4088	PHNS2	
D4089	TYR_2_3_MUTASE	
D4090	QUEF-II	
D4091	GVPC_CYAN_RPT	
D4092	PHNE	
D4093	LCRG_PCRG	
D4094	COBF	
D4095	UPSTRM_HI1419	
D4096	PUCE	
D4097	MERR	
D4098	SPORE_SIGMAK	
D4099	GMHA	
D4100	INTEGRASE_GRON	
D4101	REDOX_DISULF_2	
D4102	SASP_GAMMA	
D4103	CBB3_Q_EPSI	
D4104	PUPYLATE_CTERM	
D4105	ACSF	
D4106	HEPTSYL_TRN_II	
D4107	YOKU_NEAR_ABLA	
D4108	METHAN_MARK_14	
D4109	SPORE_III_AD	
D4110	VIRAL_PPASE	
D4111	CAS3_YERSINIA	
D4112	NUOB_FAM	
D4113	TIGR03252	
D4114	SRTB_SIG_QVPTGV	
D4115	NRDD	
D4116	SOXD	
D4117	HIMA	
D4118	CYT_NIT_NRFF	
D4119	NDHF3_CO2	
D4120	CAS_CSF1	
D4121	OXIDO_GRP_1	
D4122	CITE	
D4123	TIGR00423	
D4124	PYST-D	
D4125	PPISOM_GLDI	
D4126	MARINE_SORT_HK	
D4127	TNAC_LEADER	
D4128	PEPT_DEFORMYL	
D4129	PQQ_SYN_PQQB	
D4130	AMICYANIN	
