# Supplementary material for: Reconstituting protein interaction networks using parameter-dependent domain-domain interactions
Source: BMC Bioinformatics. 2013 May 7;14:154. doi: 10.1186/1471-2105-14-154 (PMC3660195; doi:10.1186/1471-2105-14-154)
Supplement: Additional file 2 — Merged protein-domain annotations that correspond to domain annotations from the new PFAM-A release. This file contains a list of 202 merged protein-domain annotations corresponding to domain annotations from the current PFAM-A release (release 26.0) that did not exist in the previous PFAM-A release (release 25.0), but had a matching domain annotation in our merged set. Additionally, this file contains the merged protein-domain annotations corresponding to the current PFAM-A domain annotations that replaced the annotations from the previous PFAM release. [file 1471-2105-14-154-S2.xlsx]

## Sheet: ModifiedDomains
PROTEIN	NEW_DOMAIN	NEW_START	NEW_END	OLD_DOMAIN	OLD_START	OLD_END	MERGED_DOMAIN	MERGED_START	MERGED_END	MERGED_DOMAIN-ORIGINAL_NAME
YBR034C	METHYLTRANSF_31	58	182	PRMA	58	132	D1579	26	329	ARGININE_METHYLTRANSFERASE
YGL096W	HOMEOBOX_KN	212	251	COPRINUS_MATING	209	259	D70	182	259	HOMEOBOX
YHR166C	TPR_1	398	428	CHAPS	372	478	D311	88	564	TETRATRICOPEPTIDE_REPEAT_(TPR)
YHR166C	TPR_11	432	496	CHAPS	372	478	D311	88	564	TETRATRICOPEPTIDE_REPEAT_(TPR)
YHR200W	VWA_2	6	158	SSL1	6	144	D345	1	189	VWFA
YIL138C	TROPOMYOSIN_1	7	149	KLRAQ	19	80	D2042	1	159	TROPOMYOSIN
YKL017C	AAA_11	207	434	RESIII	210	397	D2	205	655	AAA
YLR383W	AAA_23	84	343	SMC_N	81	1082	D2	12	1108	AAA
YMR080C	AAA_11	408	608	RESIII	409	574	D2	406	626	AAA
YMR135C	CLTH	130	298	RANBPM_CRA	223	301	D2846	130	213	CLTH
YMR247C	ZF-RING_2	1506	1556	FANCL_C	1507	1546	D148	1507	1560	ZF-C3HC4
YNL010W	HAD	6	188	PUT_PHOSPHATASE	5	209	D2	4	196	HAD_LIKE
YNL129W	AAA_18	9	164	PRK	9	162	D2	1	167	AAA

## Sheet: NewDomains
PROTEIN	NEW_DOMAIN	NEW_START	NEW_END	MERGED_DOMAIN	MERGED_START	MERGED_END	MERGED_DOMAIN-ORIGINAL_NAME
YBR096W	4HBT_2	74	175	D1044	67	187	4HBT, 4HBT-LIKE
YER176W	AAA_11	648	853	D2	647	1096	AAA
YHR164C	AAA_11	1052	1139	D2	1050	1443	AAA
YHR164C	AAA_11	1155	1221	D2	1050	1443	AAA
YLR430W	AAA_11	1334	1626	D2	1333	1622	AAA
YER176W	AAA_12	860	1091	D2	647	1096	AAA
YHR164C	AAA_12	1229	1442	D2	1050	1443	AAA
YKL017C	AAA_12	444	650	D2	205	655	AAA
YMR080C	AAA_12	616	812	D2	406	626	AAA
YDL166C	AAA_18	10	130	D2	4	170	AAA
YNL261W	AAA_22	33	167	D2	7	202	AAA
YNL250W	AAA_23	6	247	D2	4	1302	AAA
YKR054C	AAA_6	1758	1978	D2	1786	2847	AAA
YKR054C	AAA_8	2732	2934	D2	1786	2847	AAA
YKR054C	AAA_9	3378	3598	D2	3061	3608	AAA
YER036C	ABC_TRAN_2	295	365	D2	79	603	ABC_TRANSPORTER_TRANSMEMBRANE_REGION, ABC_TRANSPORTER_ATPASE_DOMAIN-LIKE, ABC_MEMBRANE, ABC_TRAN, TRANSMEMBRANE_DOMAIN
YFR009W	ABC_TRAN_2	438	519	D2	189	752	ABC_TRANSPORTER_TRANSMEMBRANE_REGION, ABC_TRANSPORTER_ATPASE_DOMAIN-LIKE, ABC_MEMBRANE, ABC_TRAN, TRANSMEMBRANE_DOMAIN
YBL015W	ACETYLCOA_HYD_C	334	481	D647	8	518	ACETYLCOA_HYDRO
YFR027W	ACETYLTRANSF_13	209	267	D68	138	235	ACETYLTRANSF_1
YIR042C	ACETYLTRANSF_3	36	174	D68	25	198	ACETYLTRANSF_1
YBL069W	ADH_ZINC_N_2	289	423	D5	50	426	ADH_ZINC_N
YER101C	ADH_ZINC_N_2	278	424	D5	51	427	ADH_ZINC_N
YMR152W	ADH_ZINC_N_2	224	362	D5	9	364	ADH_ZINC_N
YLR420W	AMIDOHYDRO_4	12	264	D73	3	359	AMIDOHYDRO_1
YAR042W	ANK	197	227	D687	20	246	ANK, ANKYRIN_REPEAT
YDL056W	ANK	512	541	D687	359	588	ANK, ANKYRIN_REPEAT
YER111C	ANK	521	551	D687	478	680	ANK, ANKYRIN_REPEAT
YER111C	ANK	642	672	D687	478	680	ANK, ANKYRIN_REPEAT
YAR042W	ANK_2	23	119	D687	20	246	ANK, ANKYRIN_REPEAT
YGR233C	ANK_2	410	483	D687	411	651	ANK, ANKYRIN_REPEAT
YOR034C	ANK_2	173	253	D687	53	279	ANK, ANKYRIN_REPEAT
YPL110C	ANK_2	508	603	D687	418	625	ANK, ANKYRIN_REPEAT
YDL056W	ANK_4	396	454	D687	359	588	ANK, ANKYRIN_REPEAT
YMR068W	ANK_4	9	60	D687	9	193	ANK, ANKYRIN_REPEAT
YCR051W	ANK_5	31	76	D687	5	113	ANK, ANKYRIN_REPEAT
YGL206C	CLATHRIN_H_LINK	362	425	D164	338	1588	CLH, CLATHRIN, CLATHRIN_HEAVY_CHAIN_PROXIMAL_LEG_SEGMENT, CLATHRIN_HEAVY-CHAIN_LINKER_DOMAIN, CLATHRIN-LINK
YDR255C	CLTH	177	320	D2846	176	236	CTLH
YGL227W	CLTH	770	929	D2846	769	826	CTLH
YIL097W	CLTH	189	393	D2846	187	245	CTLH
YDR180W	COHESIN_HEAT	721	762	D97	513	1051	HEAT_REPEAT
Q0110	CYTOCHROM_B_N_2	87	157	D264	3	173	CYTOCHROM_B_N
YEL077C	DEAD	229	386	D2	208	421	DEAD
YIL177C	DEAD	675	832	D2	654	867	DEAD
YJL225C	DEAD	675	832	D2	654	867	DEAD
YLL067C	DEAD	212	370	D2	192	405	DEAD
YPR204W	DEAD	6	162	D2	5	160	DEAD
YDR533C	DJ-1_PFPI_N	4	42	D15	3	235	DJ-1_PFPI, DJ-1/PFPI
YHR069C	ECR1_N	54	92	D3175	53	103	ECR1_N-TERMINAL_DOMAIN-LIKE,
YGL106W	EF_HAND_5	88	142	D153	85	144	EFHAND
YKL190W	EF_HAND_5	25	80	D153	25	163	EFHAND
YKL190W	EF_HAND_5	94	160	D153	25	163	EFHAND
YNL083W	EF_HAND_5	19	77	D153	20	76	EFHAND
YLR250W	EF_HAND_5	60	136	D2562	41	139	EF-HAND_MODULES_IN_MULTIDOMAIN_PROTEINS
YBL047C	EFHAND_3	11	93	D153	7	365	EFHAND
YBL047C	EFHAND_3	130	220	D153	7	365	EFHAND
YBL047C	EFHAND_3	278	360	D153	7	365	EFHAND
YIR006C	EFHAND_3	269	347	D153	258	688	EFHAND
YIR006C	EFHAND_3	595	690	D153	258	688	EFHAND
YNL084C	EFHAND_3	1	103	D153	1	221	EFHAND
YML038C	EMRE	45	155	D91	76	375	MULTIDRUG_RESISTANCE_EFFLUX_TRANSPORTER_EMRE
YCR017C	EXO_ENDO_PHOS	701	778	D180	682	875	EXO_ENDO_PHOS, SPHINGOMYELIN_PHOSPHODIESTERASE-LIKE
YLR001C	FASCICLIN	481	602	D53	29	744	FASCICLIN
YLL041C	FER4_17	178	251	D2488	138	263	FUMARATE_REDUCTASE/SUCCINATE_DEHYDOGENASE_IRON-SULFUR_PROTEIN
YGR061C	GATASE_5	1090	1357	D15	4	1357	GATASE
YGR124W	GATASE_7	47	166	D15	2	484	GATASE
YML096W	GATASE_7	75	174	D15	75	500	GATASE
YPR145W	GATASE_7	47	166	D15	2	485	GATASE
YGR124W	GATASE_7	47	166	D173	1	479	GLTS
YML096W	GATASE_7	75	174	D173	1	191	GLTS
YPR145W	GATASE_7	47	166	D173	1	480	GLTS
YGL236C	GIDA_ASSOC_3	589	654	D404	37	664	GIDA, GIDA-LIKE
YHR163W	GLUCOSAMINE_ISO	13	212	D2233	19	180	SUGARP_ISOMERASE,
YCR073W-A	GLUCOSAMINE_ISO	83	268	D325	82	305	6PGL
YGR248W	GLUCOSAMINE_ISO	14	219	D325	3	252	6PGL
YHR163W	GLUCOSAMINE_ISO	13	212	D325	6	246	6PGL
YNR034W	GLUCOSAMINE_ISO	87	272	D325	15	311	6PGL
YGL065C	GLYCO_TRANSF_4	17	197	D63	7	434	GLYCOSYL_TRANSFERASES_GROUP_1
YOR148C	G-PATCH_2	75	154	D958	100	149	G-PATCH, G_PATCH
YGR154C	GST_C_2	239	306	D2	182	349	GST_C
YKR076W	GST_C_2	234	324	D2	194	363	GST_C
YMR251W	GST_C_2	229	320	D2	190	359	GST_C
YKR076W	GST_N_2	45	183	D2	29	82	GST_N
YMR251W	GST_N_2	46	180	D2	29	82	GST_N
YMR023C	GTPASE_CYS_C	451	523	D2	38	526	SMALL_GTPASE
YCR015C	HAD	5	239	D2	2	237	HAD_LIKE
YER171W	HELICASE_C_2	526	699	D2	544	688	HELICASE_C
YPL008W	HELICASE_C_2	653	834	D2	670	821	HELICASE_C
YNL015W	INHIBITOR_I9	5	74	D846	3	74	INHIBITOR_I9
YHR158C	KELCH_3	357	406	D879	176	431	KELCH_MOTIF
YPL263C	KELCH_3	93	145	D879	93	363	KELCH_MOTIF
YOR371C	KELCH_4	712	744	D879	291	783	KELCH_MOTIF
YGR238C	KELCH_5	82	117	D879	72	388	KELCH_MOTIF
YGR238C	KELCH_5	194	237	D879	72	388	KELCH_MOTIF
YHR158C	KELCH_5	178	221	D879	176	431	KELCH_MOTIF
YHR158C	KELCH_5	234	277	D879	176	431	KELCH_MOTIF
YER132C	KELCH_6	132	182	D879	76	244	KELCH_MOTIF
YLL032C	KH_1	486	545	D385	481	563	KH-I
YKR079C	LACTAMASE_B_2	503	760	D182	34	766	LACTAMASE_B
YMR137C	LACTAMASE_B_2	241	386	D182	229	396	LACTAMASE_B
YKR079C	LACTAMASE_B_4	7	68	D182	34	766	LACTAMASE_B
YJL005W	LRR_4	1087	1125	D600	790	1206	LRR
YER007W	LRR_6	177	190	D600	95	350	LRR
YMR235C	LRR_6	41	64	D600	28	324	LRR
YJL005W	LRR_8	933	989	D600	790	1206	LRR
YKL193C	LRR_8	137	193	D600	43	332	LRR
YPR129W	LSM14	1	83	D1047	1	81	LSM14_N, LSM14_N-TERMINAL_DOMAIN-LIKE
YPL217C	MOBB	71	96	D1074	71	94	MOBB
YDR359C	MYB_DNA-BIND_6	650	709	D626	644	706	MYB_DNA-BINDING
YNL123W	PDZ_1	392	469	D391	70	966	PDZ_DOMAIN
YNL123W	PDZ_1	869	944	D391	70	966	PDZ_DOMAIN
YIL151C	PIN_4	949	1096	D1033	947	1087	PIN_DOMAIN
YKR096W	PIN_4	1027	1176	D1033	1025	1164	PIN_DOMAIN
YOL021C	PIN_4	88	206	D1033	86	207	PIN_DOMAIN
YOR166C	PIN_4	132	274	D1033	130	262	PIN_DOMAIN
YCL004W	PLDC_2	79	220	D105	48	255	PLDC
YER168C	POLYA_POL_RNABD	232	291	D2564	203	319	POLY_A_POLYMERASE_C-TERMINAL_REGION-LIKE
YBL068W	PRIBOSYLTRAN_N	14	132	D114	81	315	PRIBOSYLTRAN
YER099C	PRIBOSYLTRAN_N	6	124	D114	73	306	PRIBOSYLTRAN
YHL011C	PRIBOSYLTRAN_N	7	123	D114	72	308	PRIBOSYLTRAN
YKL181W	PRIBOSYLTRAN_N	5	120	D114	3	206	PRIBOSYLTRAN
YOL061W	PRIBOSYLTRAN_N	6	134	D114	6	424	PRIBOSYLTRAN
YHR052W	RIBOSOMAL_L1	42	287	D294	63	292	RIBOSOMAL_L1
YKR060W	RIBOSOMAL_L1	17	251	D294	13	255	RIBOSOMAL_L1
YER068W	RRM_5	161	229	D213	127	229	RRM
YPL184C	RRM_5	317	362	D213	199	603	RRM
YHL034C	RRM_6	188	267	D213	26	272	RRM
YHR086W	RRM_6	56	129	D213	48	382	RRM
YLL046C	RRM_6	142	208	D213	33	233	RRM
YML117W	RRM_6	655	720	D213	652	736	RRM
YNL175C	RRM_6	127	210	D213	119	325	RRM
YNL286W	RRM_6	194	258	D213	39	262	RRM
YPL184C	RRM_6	203	268	D213	199	603	RRM
YPL184C	RRM_6	433	485	D213	199	603	RRM
YPR163C	RRM_6	104	177	D213	90	187	RRM
YBR294W	SULFATE_TRA_GLY	107	189	D9	108	802	SULFATE_TRANSP
YLR092W	SULFATE_TRA_GLY	123	205	D9	124	847	SULFATE_TRANSP
YPR003C	SULFATE_TRA_GLY	105	188	D9	106	707	SULFATE_TRANSP
YCL043C	THIOREDOXIN_6	175	326	D137	34	482	THIOREDOXIN
YDR518W	THIOREDOXIN_6	174	322	D137	36	484	THIOREDOXIN
YOL006C	TOPO_C_ASSOC	699	769	D196	129	741	TOPOISOM_I
YNL088W	TOPRIM	445	547	D195	9	1171	TOPRIM_TOPOIIA, TOPRIM_TOPOIIA_LIKE
YOL145C	TPR_1	734	759	D311	53	856	TETRATRICOPEPTIDE_REPEAT_(TPR), TPR
YBL084C	TPR_11	679	741	D311	432	744	TETRATRICOPEPTIDE_REPEAT_(TPR), TPR
YBR112C	TPR_11	225	293	D311	22	415	TETRATRICOPEPTIDE_REPEAT_(TPR), TPR
YJR032W	TPR_11	239	322	D311	238	383	TETRATRICOPEPTIDE_REPEAT_(TPR), TPR
YKL022C	TPR_11	530	591	D311	260	755	TETRATRICOPEPTIDE_REPEAT_(TPR), TPR
YMR018W	TPR_11	397	451	D311	202	506	TETRATRICOPEPTIDE_REPEAT_(TPR), TPR
YNL313C	TPR_11	639	701	D311	615	739	TETRATRICOPEPTIDE_REPEAT_(TPR), TPR
YOR027W	TPR_11	262	323	D311	5	496	TETRATRICOPEPTIDE_REPEAT_(TPR), TPR
YDL097C	TPR_15	138	256	D311	119	333	TETRATRICOPEPTIDE_REPEAT_(TPR), TPR
YNL121C	TPR_16	436	493	D311	93	572	TETRATRICOPEPTIDE_REPEAT_(TPR), TPR
YBR112C	TPR_2	297	328	D311	22	415	TETRATRICOPEPTIDE_REPEAT_(TPR), TPR
YGR123C	TPR_2	81	113	D311	8	141	TETRATRICOPEPTIDE_REPEAT_(TPR), TPR
YLR292C	TPR_2	141	173	D311	58	190	TETRATRICOPEPTIDE_REPEAT_(TPR), TPR
YOL145C	TPR_2	342	371	D311	53	856	TETRATRICOPEPTIDE_REPEAT_(TPR), TPR
YDR244W	TPR_8	348	380	D311	300	611	TETRATRICOPEPTIDE_REPEAT_(TPR), TPR
YHR117W	TPR_8	379	409	D311	125	588	TETRATRICOPEPTIDE_REPEAT_(TPR), TPR
YHR166C	TPR_8	217	243	D311	88	564	TETRATRICOPEPTIDE_REPEAT_(TPR), TPR
YOL145C	TPR_8	463	490	D311	53	856	TETRATRICOPEPTIDE_REPEAT_(TPR), TPR
YNL079C	TROPOMYOSIN_1	67	187	D2042	1	197	TROPOMYOSIN
YGL094C	UCH_1	505	829	D141	515	590	UCH
YDL008W	ZF-APC11	1	102	D148	1	102	VARIANT_RING_DOMAIN
YDR146C	ZF-C2H2	550	574	D151	550	617	ZNF_C2H2
YDR146C	ZF-C2H2	580	604	D151	550	617	ZNF_C2H2
YDR463W	ZF-C2H2	160	182	D151	155	195	ZNF_C2H2
YHL027W	ZF-C2H2	213	234	D151	146	235	ZNF_C2H2
YHR006W	ZF-C2H2	204	226	D151	202	238	ZNF_C2H2
YKL062W	ZF-C2H2	602	624	D151	571	624	ZNF_C2H2
YLR131C	ZF-C2H2	603	627	D151	598	660	ZNF_C2H2
YLR131C	ZF-C2H2	633	657	D151	598	660	ZNF_C2H2
YPL038W	ZF-C2H2	123	144	D151	91	141	ZNF_C2H2
YPR186C	ZF-C2H2	254	273	D151	47	389	ZNF_C2H2
YBR267W	ZF-C2H2_2	163	262	D151	162	253	CLASSIC_ZINC_FINGER,_C2H2, ZNF_C2H2, ZF-C2H2
YDR253C	ZF-C2H2_4	127	147	D151	93	144	CLASSIC_ZINC_FINGER,_C2H2, ZNF_C2H2, ZF-C2H2
YGR067C	ZF-C2H2_4	8	30	D151	4	59	CLASSIC_ZINC_FINGER,_C2H2, ZNF_C2H2, ZF-C2H2
YJL056C	ZF-C2H2_4	706	730	D151	705	846	CLASSIC_ZINC_FINGER,_C2H2, ZNF_C2H2, ZF-C2H2
YPR022C	ZF-C2H2_4	31	55	D151	31	91	CLASSIC_ZINC_FINGER,_C2H2, ZNF_C2H2, ZF-C2H2
YPR022C	ZF-C2H2_4	61	91	D151	31	91	CLASSIC_ZINC_FINGER,_C2H2, ZNF_C2H2, ZF-C2H2
YPR186C	ZF-C2H2_4	134	159	D151	47	389	CLASSIC_ZINC_FINGER,_C2H2, ZNF_C2H2, ZF-C2H2
YPR186C	ZF-C2H2_4	223	244	D151	47	389	CLASSIC_ZINC_FINGER,_C2H2, ZNF_C2H2, ZF-C2H2
YPR186C	ZF-C2H2_4	365	389	D151	47	389	CLASSIC_ZINC_FINGER,_C2H2, ZNF_C2H2, ZF-C2H2
YKR017C	ZF-C3HC4	179	223	D148	174	252	ZF-C3HC4
YLR323C	ZF-C3HC4_2	197	237	D1064	197	220	ZNF_RAD18
YDL074C	ZF-C3HC4_2	647	688	D148	634	696	ZF-C3HC4
YLR323C	ZF-C3HC4_2	197	237	D148	197	240	ZF-C3HC4
YDR266C	ZF-C3HC4_3	61	109	D148	56	109	ZF-C3HC4
YBR066C	ZF-H2C2_2	167	194	D151	162	210	CLASSIC_ZINC_FINGER,_C2H2, ZNF_C2H2, ZF-C2H2
YDR043C	ZF-H2C2_2	188	214	D151	172	226	CLASSIC_ZINC_FINGER,_C2H2, ZNF_C2H2, ZF-C2H2
YDR096W	ZF-H2C2_2	842	868	D151	826	876	CLASSIC_ZINC_FINGER,_C2H2, ZNF_C2H2, ZF-C2H2
YER169W	ZF-H2C2_2	723	749	D151	707	757	CLASSIC_ZINC_FINGER,_C2H2, ZNF_C2H2, ZF-C2H2
YGL035C	ZF-H2C2_2	54	78	D151	46	95	CLASSIC_ZINC_FINGER,_C2H2, ZNF_C2H2, ZF-C2H2
YJL056C	ZF-H2C2_2	755	778	D151	705	846	CLASSIC_ZINC_FINGER,_C2H2, ZNF_C2H2, ZF-C2H2
YJL056C	ZF-H2C2_2	783	806	D151	705	846	CLASSIC_ZINC_FINGER,_C2H2, ZNF_C2H2, ZF-C2H2
YJR127C	ZF-H2C2_2	165	189	D151	148	197	CLASSIC_ZINC_FINGER,_C2H2, ZNF_C2H2, ZF-C2H2
YML081W	ZF-H2C2_2	75	99	D151	58	107	CLASSIC_ZINC_FINGER,_C2H2, ZNF_C2H2, ZF-C2H2
YDL043C	ZF-MET	67	90	D151	56	97	HKH_MOTIF-CONTAINING_C2H2_FINGER
YDL098C	ZF-MET	80	104	D151	79	115	HKH_MOTIF-CONTAINING_C2H2_FINGER
YGL254W	ZF-MET	74	94	D151	12	95	HKH_MOTIF-CONTAINING_C2H2_FINGER
YOL133W	ZF-RBX1	34	111	D148	33	118	VARIANT_RING_DOMAIN
YDR143C	ZF-RING_2	249	281	D148	165	290	VARIANT_RING_DOMAIN
YHR115C	ZF-RING_2	326	372	D148	326	377	VARIANT_RING_DOMAIN
YDR255C	ZF-RING_LISH	349	403	D148	353	417	VARIANT_RING_DOMAIN
