# Supplementary material for: Reconstituting protein interaction networks using parameter-dependent domain-domain interactions
Source: BMC Bioinformatics. 2013 May 7;14:154. doi: 10.1186/1471-2105-14-154 (PMC3660195; doi:10.1186/1471-2105-14-154)
Supplement: Additional file 3 — Domain-domain interactions extracted by the parameter-dependent DDI selection (PADDS) method – multiple organisms. This file contains lists of domain-domain interactions extracted by PADDS for the Riley dataset [27] for all values of the parameter α analyzed in the main text. [file 1471-2105-14-154-S3.xlsx]

## Sheet: 0.0
FORK_HEAD	DAGK_CAT
ACYLPHOSPHATASE	LIM
NAC	LIM
NUP133	LIM
SINA	KH_1
NTF2	KH_1
PRE-SET	KH_1
ABHYDROLASE_1	KH_1
CYCLIN_C	KH_1
CHITIN_BIND_4	KH_1
ZF-HIT	NTF2
HMG_BOX	NTF2
WW	NTF2
COFILIN_ADF	NTF2
PEPTIDASE_M16	CPN60_TCP1
FF	CPN60_TCP1
JOSEPHIN	CPN60_TCP1
FILAMIN	CPN60_TCP1
HMG_BOX	CPN60_TCP1
ZF-C2H2	CPN60_TCP1
AT_HOOK	CPN60_TCP1
BZIP	SNAP-25
SNARE	DEAD
PID	DEAD
ZF-TRAF	DEAD
CHITIN_BIND_4	DEAD
PERICARDIN_RPT	DEAD
ANNEXIN	DEAD
EGF	NUMBF
TUB	NUMBF
RIBOSOMAL_L37E	TIG
CYTOCHROM_C	4HBT
LIPASE	4HBT
DUF1053	4HBT
ZF-CCHC	4HBT
FILAMIN	4HBT
MIP	4HBT
SUPRDOM57	4HBT
WD40	4HBT
RIBOSOMAL_S17	4HBT
ATP-SYNT_D	GST_N
RF-1	RIBOSOMAL_L7AE
RIBOSOMAL_L7AE	TFIIF_ALPHA
F_ACTIN_CAP_B	PPR
NSF	PKINASE
EF1_GNE	PKINASE
RIBOSOMAL_S8	SKP1_POZ
RIBOSOMAL_S9	SKP1_POZ
PEPTIDASE_M16	ZF-C2H2
ADENYLSUCC_SYNT	ODC_AZ
NUDIX	ODC_AZ
AP_ENDONUC_2	ODC_AZ
G-ALPHA	ODC_AZ
M	ODC_AZ
G-PATCH	ODC_AZ
ZF-HIT	ODC_AZ
HMG_BOX	ODC_AZ
ACYLTRANSFERASE	ODC_AZ
C2	ODC_AZ
URICASE	ODC_AZ
UBIQUITIN	ODC_AZ
EXONUC_X-T	ODC_AZ
ARF	CHITIN_BIND_4
UCR_TM	CHITIN_BIND_4
PEPTIDASE_M13_N	BZIP
DSRM	CPN60_TCP1
DUF706	CPN60_TCP1
MOV34	CPN60_TCP1
E1_DH	CPN60_TCP1
JMJC	CPN60_TCP1
2-HACID_DH	CPN60_TCP1
HECT	CPN60_TCP1
BTB	CPN60_TCP1
3_5_EXONUC	CPN60_TCP1
MCM	PBP
TFIID-18KDA	ZF-C2H2
CNMP_BINDING	ZF-C2H2
SUPRDOM144	ZF-C2H2
ZF-C2H2	CRAL_TRIO
SPROUTY	CRAL_TRIO
FER4	SPROUTY
TMS_TDE	SPROUTY
G-PATCH	SPROUTY
AMINOTRAN_1_2	SPROUTY
AHPC-TSA	CRAL_TRIO_N
XRCC1_N	AHPC-TSA
E1_DH	AHPC-TSA
SUPRDOM98	METALLOPHOS
ZF-C3HC4	LECTIN_C
SUPRDOM35	LECTIN_C
GMP_PDE_DELTA	MSS4
PBP	HOMEOBOX
LIPASE	ZF-DNL
ARRESTIN_C	ZF-DNL
HSP70	ZF-DNL
SUPRDOM90	RHOGEF
ZF-C3HC4	SUPRDOM90
SH3BP5	ZF-C2H2
GMP_SYNT_C	ZF-C2H2
DRF_DAD	USO1_P115_HEAD
PUF	USO1_P115_HEAD
GAS2	USO1_P115_HEAD
ZF-HIT	USO1_P115_HEAD
SPRY	USO1_P115_HEAD
DUF1213	USO1_P115_HEAD
ADK	USO1_P115_HEAD
TIG	ABHYDRO_LIPASE
HMG_BOX	C1_3
DSRM	DAGK_ACC
AMP-BINDING	MET_10
DSRM	MET_10
UQ_CON	MET_10
AT_HOOK	TATD_DNASE
WD40	TATD_DNASE
KINESIN	TATD_DNASE
SSF	TATD_DNASE
RRM_1	TATD_DNASE
URICASE	CBM_14
CALRETICULIN	CBM_14
CATALASE	RNA_POL_RPC34
ZF-C2H2	RNA_POL_RPC34
HOMEOBOX	RNA_POL_RPC34
LIM	RNA_POL_RPC34
PAX	RNA_POL_RPC34
RIBOSOMAL_S3_C	IBR
NIC	IBR
PMSR	IBR
SUPRDOM156	IBR
HOMEOBOX	IBR
IBB	IBR
DCMP_CYT_DEAM	METALLOPHOS
ODC_AZ	CHORION_3
ARPC4	CHORION_3
PHD	CHORION_3
ZF-HIT	CHORION_3
ZF-CCHC	CHORION_3
RIBOSOMAL_S17	CHORION_3
PEPTIDASE_C1	CHORION_3
ALDEDH	CHORION_3
RIBONUCLEASE_3	UBA
SWIB	UBA
TEKTIN	UBA
LSM	UBA
ELONGIN_A	UBA
L15	SNAP-25
RIBOSOMAL_S10	SNAP-25
SUCC_DH_FLAV_C	SNAP-25
DUF773	SNAP-25
ATP-SYNT_C	SNAP-25
FILAMIN	SNAP-25
MYOSIN_TAIL_1	SNAP-25
HORMONE_RECEP	SNARE
GCV_H	SNAP-25
ACONITASE	DAGK_ACC
SKP1_POZ	DAGK_ACC
Y_PHOSPHATASE	EIF-5A
MITO_CARR	RIBOSOMAL_S19E
BIOPTERIN_H	RIBOSOMAL_S19E
SH3BP5	RIBOSOMAL_S19E
P450	ANK
MFS_1	ANK
GTP_CDC	DNAJ_C
SUPRDOM32	ZF-C3HC4
RIBOSOMAL_S15	ZF-C2H2
CHORION_3	ZF-C2H2
MSSP	RIBOSOMAL_S15
MYOSIN_HEAD	RIBOSOMAL_S15
G-ALPHA	RIBOSOMAL_S15
CRAL_TRIO	RIBOSOMAL_S15
I-SET	RIBOSOMAL_S15
ZF-C3HC4	RIBOSOMAL_S15
EGF_CA	RIBOSOMAL_S15
ARRESTIN_C	RIBOSOMAL_S15
HOMEOBOX	RIBOSOMAL_S15
FIBRINOGEN_C	RIBOSOMAL_S15
ARM	KELCH_1
INTEGRIN_ALPHA	LRR
HMG_BOX	LRR
ZF-RANBP	NIC
CYTOCHROM_C	NIC
MYOSIN_HEAD	NIC
GUANYLATE_KIN	NIC
DYNAMIN_N	NIC
SH2	NIC
ATP-SYNT_AB	NIC
AMINOTRAN_1_2	NIC
RRM_1	NIC
NIC	DUF590
SET	DUF590
P25-ALPHA	DUF590
V-ATPASE_G	P25-ALPHA
RIBOSOMAL_S3_C	P25-ALPHA
MAGSP	P25-ALPHA
MYTH4	XRN_N
RRM_1	XRN_N
ETF_ALPHA	ZF-C2H2
ZF-CCCH	PB1
CALRETICULIN	CHITIN_BIND_4
RIBOSOMAL_L35AE	4HBT
SUPRDOM138	4HBT
NUP84_NUP100	4HBT
PREFOLDIN	S10_PLECTIN
CHITIN_BIND_4	S10_PLECTIN
ABC_TRAN	S10_PLECTIN
NUCLEOPLASMIN	S10_PLECTIN
CALRETICULIN	S10_PLECTIN
SIR2	V_ATPASE_I
PKINASE	V_ATPASE_I
SWIB	V_ATPASE_I
RRM_1	V_ATPASE_I
RAS	V_ATPASE_I
BAND_41	SPOND_N
NUC_SUG_TRANSP	LIM
CHITIN_BIND_4	TETRASPANNIN
DYNAMIN_N	SH3_1
ZW10	SH3_1
RIBOSOMAL_S4	ZF-C2H2
METALLOTHIO_5	ZF-C2H2
NAC	ZF-C2H2
IBN_N	VATP-SYNT_AC39
ADH_SHORT	PP2C
HMG_BOX	RRM_1
PROMININ	RRM_1
JMJC	DSRM
SUPRDOM111	DSRM
TRYPSIN	DSRM
P25-ALPHA	SH3_2
GHMP_KINASES	SH3_2
E1-E2_ATPASE	GHMP_KINASES
TFIIA	RIBOSOMAL_L7AE
RRM_1	SEC1
ZF-DHHC	SEC1
ZF-C2H2	SEC1
RIBOSOMAL_L29	PKINASE_C
RIBOSOMAL_L23	PKINASE_C
SUPRDOM146	PKINASE_C
ZF-DHHC	PEPTIDASE_S8
GCM	P_PROPROTEIN
RAS	PEPTIDASE_S8
ACYL-COA_DH	WWE
EXONUC_X-T	WWE
THIOLASE_C	PB1
SUPRDOM47	PB1
DYNEIN_LIGHT	PB1
G-PATCH	ACTIN
HLH	ACTIN
SUPRDOM93	ZF-C2H2
JMJC	DYNAMIN_N
ZF-C2H2	SUPRDOM37
SAM_2	SUPRDOM37
CALPONIN	SUPRDOM37
FKBP_C	SAM_2
RIBOSOMAL_S13	SAM_2
TRNA-SYNT_2B	CALPONIN
MITO_CARR	CALPONIN
MBT	RIBOSOMAL_L21E
SULFATE_TRANSP	RIBOSOMAL_L21E
PAH	RIBOSOMAL_L21E
SWIB	PEPTIDASE_M16
HTH_PSQ	PEPTIDASE_M16_C
VATP-SYNT_AC39	ZF-C2H2
SWIB	VATP-SYNT_AC39
ARF	VATP-SYNT_AC39
HOMEOBOX	COG6
RHOGEF	COG6
SUPRDOM43	ABC_TRAN
RIBOSOMAL_S3_C	ABC_TRAN
HAIRY_ORANGE	ABC_TRAN
SNARE	GAT
NSF	FILAMIN
HSBP1	FILAMIN
ZF-BED	FILAMIN
DUF101	FILAMIN
CIDE-N	FILAMIN
EXO_ENDO_PHOS	FILAMIN
RIBOSOMAL_S13	ASPARAGINASE
GSHPX	ZF-C2H2
ETC_C1_NDUFA4	RRM_1
L15	RRM_1
SAP18	RRM_1
HLH	EXONUC_X-T
T-BOX	EXONUC_X-T
ZF-MYND	EXONUC_X-T
G-PATCH	SURP
EIF_2_ALPHA	PRO_ISOMERASE
MOZ_SAS	EIF-3_P25
LIM	EIF-3_P25
BEACH	EIF-3_P25
UQ_CON	MOZ_SAS
ANK	MOZ_SAS
SUPRDOM57	MOZ_SAS
MIT	MOZ_SAS
DSRM	MOZ_SAS
PHOSPHORYLASE	MOZ_SAS
PAC	MOZ_SAS
BPL_LIPA_LIPB	MOZ_SAS
ATP-SYNT_EPS	MOZ_SAS
RIBOSOMAL_S3_C	LIM
ALPHA-AMYLASE	LIM
IBN_N	SUPRDOM48
V-SNARE	RAD50_ZN_HOOK
DYNEIN_LIGHT	RAD50_ZN_HOOK
PCI	COG6
SWIB	COG6
HMG_BOX	COG6
ZF-C3HC4	COG6
SEC6	COG6
CAP_GLY	UBIQUITIN
NDK	MYTH4
ALPHA-AMYLASE	MYOSIN_HEAD
COPROGEN_OXIDAS	MYOSIN_HEAD
RIBOSOMAL_L3	RA
GLYCO_HYDRO_16	RA
RIBOSOMAL_L4	MYTH4
ABHYDROLASE_2	RA
PORIN_3	RA
RIBOSOMAL_S3_C	MYTH4
GLYCOGEN_SYN	RA
RIBOSOMAL_S7	RA
TROPONIN	MYOSIN_HEAD
DUF1213	RA
I-SET	PEPTIDASE_C1
ADAM_SPACER1	RRM_1
LECTIN_C	2-OXOACID_DH
BPL_LIPA_LIPB	EFHAND
MAGSP	EFHAND
RASGEF_N	SEC10
ADH_SHORT	LAMININ_N
EXONUC_X-T	AN_PEROXIDASE
PARAMECIUM_SA	RRM_1
ADH_ZINC_N	RRM_1
SEC10	RRM_1
AN_PEROXIDASE	RRM_1
GLYCO_HYDRO_35	RRM_1
SUPRDOM143	MATH
CYCLIN_N	ZF-TRAF
RIBOSOMAL_L39	MATH
P25-ALPHA	ZF-TRAF
GALACTOSYL_T	MATH
SUPRDOM43	ZF-TRAF
SERENDIPITY_A	TPR
CND1	TPR
RIBOSOMAL_S8E	TPR
E1_DH	NHL
LANC_LIKE	RIBOSOMAL_L30
STERILE	RIBOSOMAL_L30
DNAJ_C	RIBOSOMAL_L30
HAIRY_ORANGE	RIBOSOMAL_L30
LANC_LIKE	2-HACID_DH
BTB	ADH_ZINC_N
SCP	UBA
UBA	STEROID_DH
GELSOLIN	STEROID_DH
ZF-UBR1	STEROID_DH
CUB	STEROID_DH
PRO_ISOMERASE	STEROID_DH
IU_NUC_HYDRO	STEROID_DH
UPF0005	STEROID_DH
G-PATCH	STEROID_DH
SH3_1	STEROID_DH
NAD_KINASE	HOMEOBOX
SEC1	HOMEOBOX
KELCH_2	OS-D
14-3-3	OS-D
TSP_1	OS-D
HA2	OS-D
IBB	OS-D
TRYPSIN	OS-D
PROTEASOME	KELCH_2
LRR	KELCH_2
RIBOSOMAL_S10	KELCH_2
SET	KELCH_2
CIDE-N	MFAP1_C
SUPRDOM138	MFAP1_C
AT_HOOK	MFAP1_C
SYNTAXIN	FHA
SEC20	FHA
KAZAL_1	FHA
FORK_HEAD	FHA
KH_1	FHA
ZF-TRAF	FHA
RIBOSOMAL_L13E	FHA
CHITIN_BIND_4	FHA
SH3_1	FHA
COMPLEX1_LYR	FHA
2-HACID_DH	FHA
THIOREDOXIN	FHA
ATP-GUA_PTRANS	ANK
DNA_PRIMASE_S	ANK
DYNEIN_LIGHT	CIDE-N
AT_HOOK	CIDE-N
ZF-C2H2	CIDE-N
CIDE-N	CIDE-N
ZF-C2H2	STEROID_DH
ZF-TRAF	LIM
TFIIB	LIM
HMG_BOX	LIM
SET	THYROGLOBULIN_1
7TM_6	PHD
THIOREDOXIN	LIM
THIOREDOXIN	EMI
CBM_21	LIM
CHORION_3	ZF-CCCH
CH	ZF-CCCH
P_PROPROTEIN	ZF-CCCH
EFG_IV	ZF-CCCH
CBFD_NFYB_HMF	ZF-CCCH
G-PATCH	ZF-CCCH
ACTIN	ZF-CCCH
IBB	ZF-CCCH
C2	ZF-CCCH
HLH	ZF-CCCH
ZF-CCCH	ZF-CCCH
CBFD_NFYB_HMF	ASP
SNF	DYNAMIN_N
SKP1_POZ	CLIP
KELCH_2	NTF2
MBT	NTF2
ACTIN	COESTERASE
SCP	ARF
DNAJ	ABC_MEMBRANE
IG	ABC_TRAN
RIBOSOMAL_S17	ABC_MEMBRANE
TIM	UBA
PBX	RIBOSOMAL_S17
RAD50_ZN_HOOK	CBFD_NFYB_HMF
UPF0099	CBFD_NFYB_HMF
ADH_SHORT	CBFD_NFYB_HMF
COG6	CBFD_NFYB_HMF
ABC_TRAN	CBFD_NFYB_HMF
GAT	CBFD_NFYB_HMF
FILAMIN	CBFD_NFYB_HMF
ASPARAGINASE	CBFD_NFYB_HMF
2-HACID_DH	CBFD_NFYB_HMF
CLATHRIN_PROPEL	CBFD_NFYB_HMF
CBFD_NFYB_HMF	RHOGEF
PGAM	LIM
PFK	LIM
HMG_BOX	RIBOSOMAL_L15E
EGF_CA	RIBOSOMAL_L15E
MITO_CARR	RIBOSOMAL_L15E
ARRESTIN_C	RIBOSOMAL_L15E
PEPTIDASE_M24	RIBOSOMAL_L15E
RHD	RIBOSOMAL_L15E
CNH	RIBOSOMAL_L15E
7TM_1	RIBOSOMAL_L15E
ZF-C2H2	7TM_1
EXO_ENDO_PHOS	SPROUTY
2-HACID_DH	SPROUTY
DUF590	EXO_ENDO_PHOS
SUPRDOM43	EXO_ENDO_PHOS
TFIID_20KDA	2-HACID_DH
SUPRDOM102	GILT
COG6	FHA
RIBOSOMAL_L19E	SPECTRIN
ECH	EFHAND
G-PATCH	DYNEIN_LIGHT
PAH	DYNEIN_LIGHT
SKP1_POZ	DYNEIN_LIGHT
INOSITOL_P	DYNEIN_LIGHT
ZF-C3HC4	RIBOSOMAL_S26E
ADAPTIN_N	RIBOSOMAL_S26E
ODC_AZ	RIBOSOMAL_S26E
CHITIN_BIND_4	RIBOSOMAL_S26E
SAM_PNT	RIBOSOMAL_S26E
RHD	RIBOSOMAL_S26E
7TM_1	RIBOSOMAL_S26E
SEC7	RIBOSOMAL_S26E
BZIP	RIBOSOMAL_S26E
ZF-CCCH	LA
CH	LA
NTF2	LA
CYCLIN_C	LA
ACTIN	LA
WD40	LA
SUPRDOM48	LA
TFIID_20KDA	PEPTIDASE_C1
ANK	TIL
MSSP	BZIP
RASGEF	BZIP
GST_N	BZIP
LSM	BZIP
HOMEOBOX	TFIIA
METALLOPHOS	TFIIA
RIBOSOMAL_L22E	TFIIA
SAND	TFIIA
RIBOSOMAL_S19	CHROMO_SHADOW
RIBOSOMAL_S12	CHROMO_SHADOW
HOMEOBOX	SNF5
PEPTIDASE_C2	SNF5
AMINOTRAN_1_2	SNF5
CYCLIN_N	SNF5
LRRNT	SNF5
TRANSFORMER	SNF5
RRM_1	SNF5
CN_HYDROLASE	SNF5
SAM_2	SNF5
WWE	SNF5
SWIB	SNF5
HORMONE_RECEP	SNF5
HTH_PSQ	SNF5
SNF5	MFAP1_C
FHA	MFAP1_C
ANK	MFAP1_C
ARF	DYNEIN_LIGHT
PEPTIDASE_M3	AAA
HYDROLASE	PARAMECIUM_SA
SIR2	PARAMECIUM_SA
SWIM	PARAMECIUM_SA
ZF-DHHC	PARAMECIUM_SA
TEKTIN	PARAMECIUM_SA
PRK	PARAMECIUM_SA
DNA_POL_ALPHA_B	PARAMECIUM_SA
MT-A70	PARAMECIUM_SA
ZF-DHHC	SET
FER4	SET
MT-A70	SET
RAS	SET
SKP1	METALLOPHOS
HLH	SUPRDOM90
INOSITOL_P	SUPRDOM90
AA_PERMEASE	HLH
RICIN_B_LECTIN	HLH
MIP	HLH
TFIID_30KDA	RNA_POL_RPB6
HSP20	RNA_POL_RPB6
PMSR	ZF-C2H2
EMP70	ZF-C2H2
BTB	CARN_ACYLTRANSF
EFHAND	CARN_ACYLTRANSF
LRR	CARN_ACYLTRANSF
JMJC	CARN_ACYLTRANSF
2-HACID_DH	CARN_ACYLTRANSF
AMINOTRAN_5	RCC1
HOMEOBOX	RCC1
ANATO	RCC1
DM	IBR
SH3_2	IBR
SUPRDOM145	TSP_3
PROX1	TSP_3
METHUSELAH_N	TSP_3
TTL	LIM
ALBA	LIM
HSP20	LIM
SUPRDOM90	LIM
AA_KINASE	LIM
PPR	SPRY
IF4E	SPRY
FER2	DEP
OCNUS	RASGEF_N
DUF59	RA
PRO_ISOMERASE	DEP
HMG_BOX	CHITIN_BIND_4
DISINTEGRIN	LIM
PCRF	PQ-LOOP
IBR	PQ-LOOP
CHITIN_BIND_4	UQ_CON
HESB	PDZ
SUPRDOM55	PDZ
MFS_1	PDZ
CBFD_NFYB_HMF	RRM_1
RIBOSOMAL_S17E	RRM_1
MITO_CARR	RRM_1
RRM_1	SUPRDOM55
PKINASE	SUPRDOM55
GLYOXALASE	PB1
ZF-C2H2	SUPRDOM35
RIBOSOMAL_S8	ZF-C2H2
DUF28	ZF-C2H2
MOZ_SAS	ZF-C2H2
ADAM_SPACER1	GDPD
SUPRDOM57	GDPD
7TM_1	GDPD
RIBOSOMAL_L14E	WD40
SWIB	RNA_POL_RPB4
HSP20	RNA_POL_RPB4
MT_ATP-SYNT_D	RNA_POL_RPB4
HOMEOBOX	RNA_POL_RPB4
TSC22	FN3
MITO_CARR	ANATO
RIBOSOMAL_L6	ANATO
RIBOSOMAL_L32E	ANATO
CLATHRIN_PROPEL	EGF_CA
LDL_RECEPT_A	RPEL
ACTIN	RPEL
CHITIN_BIND_4	RPEL
GTP_EFTU_D3	RPEL
RIBOSOMAL_L15E	ZF-C3HC4
RIBOSOMAL_S9	ZF-C3HC4
RIBOSOMAL_L4	ZF-C3HC4
COFILIN_ADF	MET_10
SWIB	MET_10
ATP-GUA_PTRANS	TRYPSIN
5_NUCLEOTID	TRYPSIN
TCTP	TRYPSIN
UQ_CON	TRYPSIN
AT_HOOK	TRYPSIN
RIBOSOMAL_S3_C	TRYPSIN
BIOPTERIN_H	TRYPSIN
ANNEXIN	TPR
PEPTIDASE_M13_N	TPR
SWIM	CAS_CSE1
SWIB	PEPTIDASE_M24
SH3_1	PEPTIDASE_M24
RIBOSOMAL_S21E	PKINASE
RIBOSOMAL_S19	PKINASE
RIBOSOMAL_L37E	PKINASE
ALK_PHOSPHATASE	ZF-C2H2
GTP_EFTU_D2	TSG
SIR2	TSG
RIBOSOMAL_L3	ZF-UBR1
MT_ATP-SYNT_B	ZF-UBR1
RIBOSOMAL_S12	ZF-UBR1
SUPRDOM32	ZF-UBR1
GDE_C	RRM_1
F_ACTIN_CAP_B	RAD10
HLH	RAD10
ASTACIN	ADAM_SPACER1
RIBOSOMAL_S3_C	ADAM_SPACER1
KOW	ADAM_SPACER1
PHOSPHORYLASE	ADAM_SPACER1
DIX	ADAM_SPACER1
DISINTEGRIN	ADAM_SPACER1
HOMEOBOX	AN_PEROXIDASE
DUF862	EXONUC_X-T
SUPRDOM55	F_ACTIN_CAP_B
RIBOSOMAL_L14	F_ACTIN_CAP_B
SUPRDOM57	F_ACTIN_CAP_B
RIBOSOMAL_60S	F_ACTIN_CAP_B
HSP20	F_ACTIN_CAP_B
DEAD	F_ACTIN_CAP_B
PRIBOSYLTRAN	F_ACTIN_CAP_B
SIR2	F_ACTIN_CAP_B
CHORION_2	F_ACTIN_CAP_B
CHORION_S16	F_ACTIN_CAP_B
PORIN_3	F_ACTIN_CAP_B
FLYWCH	CBM_14
IG	CBM_14
FORK_HEAD	CBM_14
PRK	CBM_14
TIG	CYCLIN_C
LECTIN_C	CYCLIN_C
EXONUC_X-T	CYCLIN_C
LACTAMASE_B	CYCLIN_C
BZIP	CYCLIN_C
EXONUC_X-T	P450
LSM	TRYPSIN
PERICARDIN_RPT	TRYPSIN
ISO_DH	RIBOSOMAL_S25
LIM	RIBOSOMAL_S25
P450	NUCLEOPORIN2
SWIB	NUCLEOPORIN2
ARM	NOP
IF-2B	NOP
SKB1	RRM_1
DYNEIN_LIGHT	RRM_1
AMINOTRAN_1_2	RRM_1
STT3	RRM_1
ZF-RANBP	MOEZ_MOEB
GLYCOS_TRANSF_1	MOEZ_MOEB
FER2	MOEZ_MOEB
ZF-C2H2	THIF
IF4E	THIF
HMG_BOX	THIF
ARM	MOEZ_MOEB
E2F_TDP	MOEZ_MOEB
MONOOXYGENASE	THIF
HOMEOBOX	THIF
TRNA_ANTI	MOEZ_MOEB
THIF	MOAE
ALG3	ZF-CHY
ARF	ZF-CHY
WD40	AMINOTRAN_1_2
AMINOTRAN_1_2	P450
ALPHA-AMYLASE	P450
UPF0016	RASGEF
NAC	DEP
ACYLTRANSFERASE	RASGEF_N
KOW	RA
RWD	DEP
PHOSPHORYLASE	F_ACTIN_CAP_B
HIST_DEACETYL	F_ACTIN_CAP_B
BAND_3_CYTO	F_ACTIN_CAP_B
RIBOSOMAL_S13	F_ACTIN_CAP_B
ZF-TIM10_DDP	CYBS
EGF_CA	CYBS
S19	CYBS
ODC_AZ	ZF-TIM10_DDP
JMJC	FURIN-LIKE
RIBOSOMAL_L18AE	FURIN-LIKE
MATH	RAN_BP1
EGF_CA	PEPTIDASE_M3
SINA	PEPTIDASE_M3
SUPRDOM76	PCI
ZF-C4	MORN
ER_LUMEN_RECEPT	CHAC
SAP18	CHAC
SKP1_POZ	CHAC
BZIP	CHAC
CHAC	LAMININ_G_1
GRIP	CRAL_TRIO
GILT	CRAL_TRIO
SPRY	EF1G
HAT	GST_N
CATION_ATPASE_C	EF1G
DUF101	GST_N
CNH	EF1G
VITELLOGENIN_N	OATP
ACYLTRANSFERASE	DSRM
MSSP	RIBOSOMAL_L10E
NUDIX	RIBOSOMAL_L10E
SUPRDOM144	RIBOSOMAL_L10E
UBIQUITIN	RIBOSOMAL_L10E
ZF-C2H2	RIBOSOMAL_L10E
RIBOSOMAL_L1	EF1_GNE
CBFD_NFYB_HMF	TAFII28
TFIIA	TFIID-18KDA
KELCH_2	RIBOSOMAL_S18
DUF602	RIBOSOMAL_S18
METALLOPHOS	DUF602
RRM_1	FIP1
EGF_CA	FIP1
RIBOSOMAL_L39	CUB
FURIN-LIKE	HAIRY_ORANGE
TETRASPANNIN	HAIRY_ORANGE
CU2_MONOOX_C	HAIRY_ORANGE
HSP20	HAIRY_ORANGE
OTU	HAIRY_ORANGE
C2	HAIRY_ORANGE
SH3_1	HAIRY_ORANGE
ALDO_KET_RED	HAIRY_ORANGE
LIM	ENT
DAGK_CAT	ENT
LA	NHL
HIST_DEACETYL	PEPTIDASE_C48
A_DEAMIN	RIBOSOMAL_S10
L27	RIBOSOMAL_S10
RHOGEF	RIBOSOMAL_S10
MET_10	RIBOSOMAL_S10
ZF-BED	RIBOSOMAL_S10
AMINOTRAN_1_2	RIBOSOMAL_S10
CHROMO_SHADOW	RIBOSOMAL_S10
CIDE-N	RIBOSOMAL_S10
TRANSLIN	METHYLTRANSF_4
TRNA-SYNT_1	HSP20
RRM_1	GAMMA-BBH
SH2	GAMMA-BBH
PCI	GAMMA-BBH
FILAMIN	ENTH
ER_LUMEN_RECEPT	ENTH
ALPHA-2-MRAP_C	ENTH
E1_DERP2_DERF2	SH2
THIOREDOXIN	PCI
ADH_SHORT	CIDE-N
METALLOTHIO_5	CIDE-N
SULFOTRANSFER_1	HORMONE_RECEP
UQ_CON	HORMONE_RECEP
KINESIN	PROTEASOME
GTP_EFTU_D2	PROTEASOME
DRF_DAD	PROTEASOME
ANK	PROTEASOME
LRR	PROTEASOME
PROTEASOME	ROBL_LC7
CARN_ACYLTRANSF	ROBL_LC7
GLYCO_HYDRO_18	ROBL_LC7
PKINASE	CARN_ACYLTRANSF
METALLOPHOS	GLYCO_HYDRO_18
RIBOSOMAL_L14E	EGF_CA
RIBOSOMAL_L36E	CUB
NOP10P	EGF_CA
RIBOSOMAL_L18E	EGF_CA
PCI	CUB
FER4	HLH
SAM_PNT	HLH
TEKTIN	GST_N
TFB2	GST_N
AMINO_OXIDASE	GST_N
DISINTEGRIN	HGTP_ANTICODON
3HCDH	HGTP_ANTICODON
HMG_BOX	CU2_MONOOXYGEN
SUPRDOM32	GILT
HMG_BOX	GILT
HR1	SKP1
E1-E2_ATPASE	SIR2
SIR2	GAMMA-THIONIN
ZF-DHHC	GAMMA-THIONIN
SRP9	MA3
PKINASE	GAMMA-BBH
ENTH	GAMMA-BBH
PRIBOSYLTRAN	MMR_HSR1
FERRITIN	UQ_CON
2OG-FEII_OXY	UQ_CON
AAA	FERRITIN
ADAM_SPACER1	FERRITIN
BIOPTERIN_H	FERRITIN
SAND	ZF-MYND
FURIN-LIKE	CHROMO
CH	CHROMO
MYOTUB-RELATED	AAA
KAZAL_2	RIBOSOMAL_S11
CNH	RIBOSOMAL_S11
AAA	RIBOSOMAL_S11
LACTAMASE_B	RIBOSOMAL_S11
MORN	EXO_ENDO_PHOS
UPF0121	EXO_ENDO_PHOS
HISTONE	DZF
CHITIN_BIND_4	WW
SPOND_N	WW
MT_ATP-SYNT_B	WW
HATPASE_C	WW
RIBOSOMAL_L34E	WW
GAT	CARN_ACYLTRANSF
PRIBOSYLTRAN	CARN_ACYLTRANSF
ZF-C3HC4	CARN_ACYLTRANSF
HLH	PHD
DYNEIN_LIGHT	UBA
PRIBOSYLTRAN	UBA
MSS4	UBA
MT-A70	UBA
ACTIN	CRAL_TRIO
GTP_EFTU_D2	TRYPSIN
HISTONE	TRYPSIN
VINCULIN	LIM
SH3_1	KOW
LIPASE	E1_DH
ETS	E1_DH
SUPRDOM55	E1_DH
S19	E1_DH
E1_DH	UPF0139
VINCULIN	SH3_1
AAA	PAP_ASSOC
JUN	PAP_ASSOC
ARFGAP	PAP_ASSOC
PCI	HEAT
CBFB_NFYA	HEAT
NSF	HEAT
AMIDASE	HEAT
UBA	HEAT
CHITIN_BIND_4	NUP133
HSP20	PHD
CNH	PHD
7TM_1	HSP20
GMP_SYNT_C	HSP20
PEPTIDASE_C1	CNH
ARG_TRNA_SYNT_N	HSP20
GILT	HSP20
UBIQUITIN	E2F_TDP
RHD	SUPRDOM57
LACTAMASE_B	SUPRDOM57
PK	ADAP_COMP_SUB
RIBOSOMAL_L22E	ADAP_COMP_SUB
EGF_CA	OCNUS
KH_1	HAIRY_ORANGE
ADH_ZINC_N	HAIRY_ORANGE
SAM_1	HAIRY_ORANGE
THIOREDOXIN	WW
WW	TRNA-SYNT_2
CHORD	ANK
GIY-YIG	AAA
ZF-ZPR1	AAA
FAD_BINDING_1	G-PATCH
SET	UBIQUITIN
LDL_RECEPT_A	UBIQUITIN
EXO_ENDO_PHOS	UBIQUITIN
OTU	UBIQUITIN
DUF101	LSM
EXO70	LSM
VPS52	LSM
CHROMO_SHADOW	LSM
LECTIN_C	LSM
SKP1_POZ	ELONGIN_A
ZF-TRAF	TPR
SH3BP5	TPR
RIBOSOMAL_L24E	TPR
AT_HOOK	I-SET
SUPRDOM32	SH3BP5
HYDROLASE	SH3BP5
TRYPSIN	RHOGEF
THIOREDOXIN	RHOGEF
ADAP_COMP_SUB	CHITIN_BIND_4
HORMA	CHITIN_BIND_4
SUPRDOM87	CHITIN_BIND_4
CDC48_N	CHITIN_BIND_4
PEP_DEFORMYLASE	CHITIN_BIND_4
CATION_ATPASE_C	CHITIN_BIND_4
ENDOSULFINE	CHITIN_BIND_4
PRIBOSYLTRAN	CHITIN_BIND_4
ALDEDH	CHITIN_BIND_4
SUPRDOM48	CHITIN_BIND_4
SH3_2	CHITIN_BIND_4
SCRAMBLASE	NUDIX
DUF1162	NUDIX
RIBOSOMAL_L22	NUDIX
ZF-C2H2	NUDIX
RBD	NUDIX
TRYPSIN	NUDIX
RIBOSOMAL_L1	NUDIX
ATP-SYNT_F	NUDIX
THIOREDOXIN	NUDIX
TRYPSIN	TBC
RICIN_B_LECTIN	LA
7TM_6	RIBOSOMAL_L13
TIG	RIBOSOMAL_L13
RRM_1	PP2C
KH_1	PP2C
HSP20	SERENDIPITY_A
HGTP_ANTICODON	SERENDIPITY_A
CBM_14	SERENDIPITY_A
C2	SERENDIPITY_A
ARFGAP	SERENDIPITY_A
CPN60_TCP1	SERENDIPITY_A
MYB_DNA-BINDING	SERENDIPITY_A
GTP_CDC	SERENDIPITY_A
SERENDIPITY_A	PDZ
CBM_21	HATPASE_C
KOW	G-ALPHA
ATP-SYNT_D	G-ALPHA
FKBP_C	RHOGEF
RIBOSOMAL_L23	RHOGEF
SUPRDOM146	RHOGEF
SECE	RHOGEF
RIBOSOMAL_S25	P450
DAGK_CAT	SCP
HMG_BOX	SCP
HLH	SCP
SAP18	SCP
XAN_UR_PERMEASE	SCP
DNK	NAD_KINASE
GLOBIN	P21-ARC
HAIRY_ORANGE	RCD1
SGS	RCD1
TEKTIN	ADAPTIN_N
ALD_N	PDZ
SEC1	PDZ
RIBOSOMAL_L18P	PDZ
ALPHA_L_FUCOS	PDZ
MOB1_PHOCEIN	PDZ
GST_N	PDZ
MANNOSYL_TRANS	PDZ
MYOSIN_TAIL_1	ZF-C3HC4
PBP	SURF4
SINA	SURF4
PROFILIN	WH1
HOMEOBOX	ARRESTIN_C
DYNEIN_LIGHT	RIBOSOMAL_L18AE
RRM_1	RIBOSOMAL_L18AE
RIBOSOMAL_L18AE	IBN_N
CALRETICULIN	P34-ARC
NSP1_C	C1_1
RIBOSOMAL_S7	C1_1
PEPTIDASE_M17	C1_1
SPX	CNH
RIBOSOMAL_L36E	C1_1
MYB_DNA-BINDING	CNH
RIBOSOMAL_L34E	CNH
SRCR	RIBOSOMAL_L39
HMG_BOX	RIBOSOMAL_L39
PHD	RIBOSOMAL_L39
TIG	VINCULIN
LYASE_1	VINCULIN
POLO_BOX	SIR2
LECTIN_LEG-LIKE	SIR2
SIR2	MOTILE_SPERM
CH	MOTILE_SPERM
PBX	TFIID_20KDA
LYASE_1	ALDO_KET_RED
PRIBOSYLTRAN	RIBOSOMAL_L31E
PP2C	RIBOSOMAL_L31E
AMINOTRAN_1_2	RIBOSOMAL_L31E
CHITIN_BIND_4	RIBOSOMAL_L31E
CBM_14	RIBOSOMAL_L31E
NMD3	COX5A
ACTIN	COX5A
RIBOSOMAL_60S	COX5A
RIBOSOMAL_L6	COX5A
E1_DH	COX5A
WD40	COX5A
CYS_MET_META_PP	DUF833
K_TETRA	DUF833
PAX	DUF833
DUF833	VATP-SYNT_E
UBIQUITIN	VATP-SYNT_E
V-ATPASE_H	VATP-SYNT_E
HMG_BOX	VATP-SYNT_E
DIRP	VATP-SYNT_E
RAD21_REC8	VATP-SYNT_E
TCTP	VATP-SYNT_E
CBFB_NFYA	GLYCO_HYDRO_18
IBN_N	GLYCO_HYDRO_18
SINA	PET
USO1_P115_HEAD	PET
METALLOTHIO_5	PET
UBA	PET
CPN60_TCP1	DNAJ_CXXCXGXG
DNAJ_CXXCXGXG	P450
UQ_CON	HEXAPEP
EFHAND	HEXAPEP
RIBOSOMAL_L22	HEXAPEP
LRR	HEXAPEP
ZF-C2H2	HEXAPEP
SUPRDOM32	HEXAPEP
MIB_HERC2	HEXAPEP
SUPRDOM154	EFHAND
ALDO_KET_RED	EFHAND
OCCLUDIN_ELL	ZF-C2H2
IU_NUC_HYDRO	IU_NUC_HYDRO
ZF-C2H2	UPF0005
RIBOSOMAL_L22E	LRRNT
CYSTATIN	LRRNT
THIOREDOXIN	ACTIN
PHD	LRRNT
HLH	METALLOPHOS
CBIA	METALLOPHOS
PEPTIDASE_M14	METALLOPHOS
AT_HOOK	METALLOPHOS
P450	METALLOPHOS
CHITIN_BIND_4	METALLOPHOS
CBM_21	DER1
SINA	GYF
HOMEOBOX	GYF
AMINOTRAN_1_2	GYF
PTR2	JUN
GTP_EFTU_D2	ARFGAP
SIR2	RIBOSOMAL_S21E
ZF-C2H2	RIBOSOMAL_S21E
CHROMO_SHADOW	RIBOSOMAL_S21E
RNA_POL_RPB4	FERRITIN
PERICARDIN_RPT	FERRITIN
TRNA_BIND	FERRITIN
PBX	FERRITIN
SUPRDOM142	ZF-CCCH
V-ATPASE_G	VATP-SYNT_E
UQ_CON	VATP-SYNT_E
GTP_EFTU_D2	VATP-SYNT_E
PEPTIDASE_C1	VATP-SYNT_E
P450	V-ATPASE_H
RAS	V-ATPASE_H
DYNEIN_LIGHT	TCTP
BSD	TCTP
PKINASE	V-ATPASE_G
PORIN_3	GELSOLIN
TRYPSIN	GELSOLIN
TSP_1	GELSOLIN
ACTIN	GELSOLIN
UCH	GELSOLIN
DUF602	ZF-SEC23_SEC24
E1_DH	ZF-SEC23_SEC24
WW	TRYPSIN
BAND_41	TRYPSIN
DUTPASE	ACTIN
DZF	ACTIN
CHITIN_BIND_4	ACTIN
GALACTOSYL_T	ACTIN
FORK_HEAD	GLYCOS_TRANSF_1
PROPEP_M14	GLYCOS_TRANSF_1
AMINOTRAN_1_2	RIBOSOMAL_60S
PEPTIDASE_M17	RIBOSOMAL_60S
DYNAMIN_N	RIBOSOMAL_60S
ARM	RIBOSOMAL_60S
SUPRDOM98	RIBOSOMAL_60S
CHORION_2	CTP_TRANSF_2
EGF_CA	CTP_TRANSF_2
FG-GAP	CHORION_2
ANK	CHORION_2
RIBOSOMAL_S25	GOLOCO
RHOGEF	GOLOCO
SKIP_SNW	GOLOCO
GTP_CDC	SOH1
VATP-SYNT_AC39	VHS
3HCDH	VHS
2-HACID_DH	VHS
SPERMINE_SYNTH	SUPRDOM141
RNA_POL_RPB4	METALLOPHOS
HSF_DNA-BIND	RRM_1
PEPTIDASE_M24	PEPTIDASE_C1
ACYL_TRANSF_3	PEPTIDASE_C1
ZF-SEC23_SEC24	PEPTIDASE_C1
PROTEASOME	PEPTIDASE_C1
GTP_EFTU_D3	HLH
NUCLEOPLASMIN	NUCLEOPLASMIN
SNF5	K_TETRA
ANNEXIN	K_TETRA
UPF0193	RRM_1
ZF-C2H2	UPF0193
PRO_ISOMERASE	LSM
ZF-MYND	G-PATCH
G-PATCH	SH2
CBFB_NFYA	ZF-C2H2
MOB1_PHOCEIN	EXS
DNAJ_CXXCXGXG	MOB1_PHOCEIN
TUDOR	MOB1_PHOCEIN
CNH	MOB1_PHOCEIN
SUPRDOM95	MFS_1
GCM	ALD_N
FYVE	ALD_N
SUPRDOM150	ALD_N
UQ_CON	NSP1_C
FN3	DEATH
BAR	DEATH
DNAJ_C	DEATH
KH_1	ROBL_LC7
EF1_GNE	ROBL_LC7
ROBL_LC7	C1_1
START	CYTOCHROM_C
RHD	CYTOCHROM_C
COFILIN_ADF	CYTOCHROM_C
BSD	CYTOCHROM_C
ZF-C3HC4	CYTOCHROM_C
ZF-ZPR1	CYTOCHROM_C
ZF-C2H2	RIBOSOMAL_L35AE
SAM_1	RIBOSOMAL_L35AE
ZF-TRAF	RIBOSOMAL_L35AE
DUF101	RIBOSOMAL_L35AE
7TM_1	RIBOSOMAL_L35AE
ARF	RIBOSOMAL_L35AE
ACTIN	RIBOSOMAL_L35AE
EGF_CA	RIBOSOMAL_L35AE
PAX	RIBOSOMAL_L35AE
LYS	RRM_1
RIBOSOMAL_L4	RHOGAP
ZF-NANOS	RHOGAP
NSP1_C	RHOGAP
ELONGIN_A	RHOGAP
BTB	RHOGAP
SUPRDOM32	RHOGAP
FILAMIN	PA28_BETA
RRM_1	PA28_BETA
G-ALPHA	SUPRDOM76
I-SET	SUPRDOM76
RIBOSOMAL_L4	SUPRDOM76
DAO	SUPRDOM76
PEPTIDASE_M14	SUPRDOM76
TROPOMYOSIN	PX
ATP-GUA_PTRANSN	NAC
RIBOSOMAL_L7AE	NAC
PCI	NAC
PAX	NAC
ALPHA-2-MRAP_C	THIOREDOXIN
WD40	MT_ATP-SYNT_D
PBX	MT_ATP-SYNT_D
UDPGP	ADAPTIN_N
MYOTUB-RELATED	DEAD
ACYL-COA_DH	HA2
SUPRDOM138	HA2
AN_PEROXIDASE	DEAD
EF1_GNE	HA2
ZF-C2H2	IPP-2
WD40	IPP-2
SKIP_SNW	IPP-2
BAR	MYB_DNA-BINDING
P450	MYB_DNA-BINDING
MYB_DNA-BINDING	TRYPSIN
GLOBIN	ACETYLTRANSF_1
LIPASE	LSM
RIBOSOMAL_L29	LSM
MH2	LSM
SOD_FE_N	LSM
K_TETRA	LSM
FILAMIN	LSM
2OG-FEII_OXY	FILAMIN
ALDEDH	FILAMIN
HMG_COA_SYNT	FILAMIN
HSBP1	RIBONUCLEASE_3
HMG_BOX	FZO_MITOFUSIN
PDZ	FZO_MITOFUSIN
GLYCOS_TRANSF_1	HOMEOBOX
HAT	HOMEOBOX
SAM_DECARBOX	HOMEOBOX
ZF-MYND	HOMEOBOX
I_LWEQ	TPR
ZF-CCCH	TPR
VINCULIN	I_LWEQ
WWE	ANTH
SUPRDOM43	I_LWEQ
BIR	CHITIN_BIND_4
SPC97_SPC98	SPECTRIN
CYCLIN_N	WW
FYRN	BROMODOMAIN
BROMODOMAIN	HLH
CLIP	ADAPTIN_N
RIBOSOMAL_L18P	ADAPTIN_N
HMG_BOX	ADAPTIN_N
BZIP	ADAPTIN_N
PEPTIDASE_C1	ADAPTIN_N
KAZAL_1	K_TETRA
TF_AP-2	K_TETRA
THIOREDOXIN	KAZAL_2
HLYIII	CBFD_NFYB_HMF
4HBT	ZIP
THIOREDOXIN	ZIP
ZF-SEC23_SEC24	MH2
EFHAND	MH2
NUMBF	MH1
UQ_CON	MH2
COFILIN_ADF	MH2
PX	GTP_EFTU_D3
UFD1	GTP_EFTU_D3
PHD	GTP_EFTU_D3
ADK	GTP_EFTU_D2
HLH	MH2
SWIB	MH2
ADAM_SPACER1	ANK
MAK10	ANK
RIBOSOMAL_L4	ANK
RIBOSOMAL_L36E	ANK
TETRASPANNIN	ANK
GATA	FILAMIN
SUPRDOM95	FILAMIN
NUCLEOPLASMIN	FILAMIN
AMPKBI	FILAMIN
RAS	SIP1
FKBP_C	RIBOSOMAL_S27E
ADAPTIN_N	RIBOSOMAL_S27E
I-SET	RIBOSOMAL_S27E
SNF	RIBOSOMAL_S27E
PERICARDIN_RPT	RIBOSOMAL_S27E
RNA_POL_A_BAC	RIBOSOMAL_S27E
TSP_3	FKBP_C
7TM_6	FKBP_C
VINCULIN	FKBP_C
Y_PHOSPHATASE	FKBP_C
P450	FKBP_C
RIBOSOMAL_L22E	FKBP_C
PROTEASOME	FKBP_C
CLATHRIN_PROPEL	HOMEOBOX
PRIBOSYLTRAN	I-SET
AAA	SNF
RHD	CHITIN_BIND_4
RIBOSOMAL_S10	ZF-SEC23_SEC24
PDZ	GELSOLIN
GTP_EFTU_D2	ZF-SEC23_SEC24
RNA_POL_RPB2_4	SUPRDOM31
7TM_1	GELSOLIN
CHITIN_BIND_4	GELSOLIN
CBS	ZF-SEC23_SEC24
RIBOSOMAL_L4	GELSOLIN
FAA_HYDROLASE	GELSOLIN
KAZAL_1	SUPRDOM31
SUPRDOM101	ZF-SEC23_SEC24
ADK	ZF-SEC23_SEC24
ADAP_COMP_SUB	LRR
SEC1	HYDROLASE
SET	HYDROLASE
V_ATPASE_I	HYDROLASE
SUPT5	RAS
ACYL-COA_DH	DUF814
SH3_2	DUF814
VPS52	RRM_1
AIRS	RRM_1
DNK	HOMEOBOX
NOL1_NOP2_FMU	VPS52
RRM_1	BSD
DUF602	14-3-3
EXONUC_X-T	14-3-3
SSF	FTZ
ZF-MIZ	FTZ
DUF1213	RNA_POL_RPC4
RIBOSOMAL_L4	ACYL-COA_DH
AT_HOOK	ACYL-COA_DH
RIBOSOMAL_L1	ACYL-COA_DH
RIBOSOMAL_S13	ACYL-COA_DH
ANK	ACYL-COA_DH
ACYL-COA_DH	POLYPRENYL_SYNT
GLYOXALASE	P450
PID	P450
ACETYLTRANSF_1	P450
BYSTIN	P450
RIBOSOMAL_60S	P450
KOW	P450
CBM_14	P450
RIBOSOMAL_L37E	P450
Y_PHOSPHATASE	P450
THYMIDYLAT_SYNT	HOMEOBOX
SUPRDOM30	HOMEOBOX
UPF0027	ZF-C2H2
ALDOLASE_II	HTH_PSQ
CBFD_NFYB_HMF	UQ_CON
NA_H_EXCHANGER	UQ_CON
NAC	NA_H_EXCHANGER
ZF-MYM	NA_H_EXCHANGER
RIBOSOMAL_L24E	NA_H_EXCHANGER
SPRY	COA_BINDING
CUB	SPRY
LSM	SPRY
AT_HOOK	SPRY
RIBOSOMAL_L18E	SPRY
SUPRDOM32	SPRY
HSP20	ZF-DHHC
LAMININ_N	ZF-DHHC
LSM	PDZ
IBR	RASGEF
MRG	RASGEF
P21-ARC	RASGEF
EXO_ENDO_PHOS	RASGEF
HYDROLASE	SURP
HAT	5_NUCLEOTID_C
INOSITOL_P	RRM_1
TFIID_20KDA	SEC7
HLH	SEC7
GLYCO_HYDRO_47	SEC7
URICASE	SEC7
NTP_TRANSFERASE	PH
PRENYLTRANS	SUPRDOM69
INNEXIN	PRENYLTRANS
BTB	PRENYLTRANS
HOMEOBOX	PRENYLTRANS
E1-E2_ATPASE	PRENYLTRANS
CBFB_NFYA	PRENYLTRANS
G_GLU_TRANSPEPT	PRENYLTRANS
SNARE	PRENYLTRANS
SUPRDOM90	PRENYLTRANS
COMPLEX1_24KDA	PRENYLTRANS
S19	PRENYLTRANS
UQ_CON	PRENYLTRANS
RHOGAP	ANK
P450	ALDO_KET_RED
ZF-C3HC4	F-ACTIN_CAP_A
MET_10	ZF-C2H2
MAGSP	HLYIII
LYS	ZF-C3HC4
C1_1	LIPOCALIN
ZF-C2H2	RIBOSOMAL_L4
PAH	AAA
HLH	HOOK
TRYPSIN	HOOK
RASGEF	HOOK
ZF-C2H2	HOOK
HOOK	MYOSIN_TAIL_1
NOT3	R3H
ANK	LIPASE
ZF-RANBP	LIPASE
CBM_14	LIPASE
ADK	LDL_RECEPT_B
DUF233	MYB_DNA-BINDING
ASP	MYB_DNA-BINDING
WD40	ASP
AT_HOOK	GTP_CDC
GTP_EFTU_D3	GTP_CDC
PERICARDIN_RPT	UBA
ALPHA-AMYLASE	UBA
SAM_PNT	HSP20
NICASTRIN	HSP20
RIBOSOMAL_L19	HSP20
DCMP_CYT_DEAM	TRYPSIN
METALLOPHOS	TRYPSIN
BAND_3_CYTO	TRYPSIN
ZF-C5HC2	TRYPSIN
SUPRDOM48	EXONUC_X-T
SUPRDOM40	EXONUC_X-T
HA2	L15
RASGEF	L15
TRYPSIN	L15
RHD	L15
CBM_14	TIM
HSP20	RETICULON
SAP18	RETICULON
RRM_1	IKI3
EXONUC_X-T	IKI3
ZF-C2H2	F-ACTIN_CAP_A
HLYIII	F-ACTIN_CAP_A
SWIB	SYNTAXIN
CTP_TRANSF_2	SYNTAXIN
AT_HOOK	SYNTAXIN
THIOLASE_C	SYNTAXIN
GDPD	SYNTAXIN
SUPRDOM144	NDR
PRO_ISOMERASE	NDR
ENTH	ZF-C2H2
CYCLIN_C	IQ
PQ-LOOP	IQ
RIBOSOMAL_L7AE	IQ
KE2	IQ
SUPRDOM111	IQ
HAIRY_ORANGE	IQ
CYCLIN_C	LYASE_1
THIOREDOXIN	LYASE_1
HSP70	LYASE_1
CATION_ATPASE_N	LYASE_1
RIBOSOMAL_S3_C	LYASE_1
PKINASE_C	LYASE_1
GAL_LECTIN	LYASE_1
BSD	SUPRDOM30
GATA	AMINOTRAN_1_2
AT_HOOK	AMINOTRAN_1_2
PK	AMINOTRAN_1_2
SH3_1	AMINOTRAN_1_2
P25-ALPHA	POLO_BOX
HOMEOBOX	PEPTIDASE_M24
SNARE	DNAJ_C
NDR	DNAJ_C
ODC_AZ	DNAJ_C
CBFD_NFYB_HMF	DNAJ_C
IQ	DNAJ_C
I-SET	DNAJ
LYASE_1	DNAJ_C
SUPRDOM30	DNAJ_C
DUF101	DNAJ_C
VPS52	DNAJ_C
BSD	DNAJ_C
PEPTIDASE_M13_N	DNAJ
SCRAMBLASE	SYNTAXIN
IG	SYNTAXIN
HLH	SYNTAXIN
LDL_RECEPT_B	SYNTAXIN
KINESIN	6PGD
SUPRDOM90	6PGD
TFB4	TRNA-SYNT_2
HISTONE	DUF663
MMR_HSR1	DUF663
RRNAAD	DUF663
LTV	DUF663
RIO1	DUF663
PRO_ISOMERASE	HSP9_HSP12
SUPRDOM76	SUPRDOM73
STE	TEA
SNF2_N	LMWPC
GTP_EFTU_D2	HHH-GPD
LINKER_HISTONE	HHH-GPD
MUTS_II	HHH-GPD
RRM_1	HHH-GPD
RNA_POL_RPB2_5	HHH-GPD
RNA_POL_RPC82	HHH-GPD
NRAP	HHH-GPD
FHA	LINKER_HISTONE
HECT	WD40
TRNA-SYNT_2	LRR
BYSTIN	F-BOX
TRNA-SYNT_1	F-BOX
DUF699	F-BOX
KRR1	F-BOX
UPF0113	F-BOX
NMD3	F-BOX
FKBP_C	F-BOX
FTSJ	F-BOX
EIF-6	F-BOX
FKBP_C	BRIX
RIBOSOMAL_S8E	BRIX
NOP52	BRIX
SDA1	BRIX
FTSJ	BRIX
PEPTIDASE_M24	BRIX
DUF408	BRIX
AAA	BRIX
NOC3P	BRIX
VPS35	WD40
HD	WD40
ABC_TRAN	6PGD
RESPONSE_REG	UQ_CON
PHOSPHORYLASE	IMS
IBB	SMC_C
CAP	RRM_1
SUPRDOM48	RRM_1
AIRS_C	MYB_DNA-BINDING
SUPRDOM45	MYB_DNA-BINDING
ADK_LID	UQ_CON
UCR_14KD	UQ_CON
ADK_LID	ALA_RACEMASE_N
IRON_PERMEASE	ALA_RACEMASE_N
SUPRDOM36	ALA_RACEMASE_N
SERYL_TRNA_N	ALA_RACEMASE_N
SIN1	ALA_RACEMASE_N
DLH	PKINASE
TPR	ACOX
DUF59	F-BOX
PEPTIDASE_M16	DUF652
E1-E2_ATPASE	DUF652
FKBP_C	XPG_I
BRIX	XPG_I
IRON_PERMEASE	RIBOSOMAL_L14
HSP70	CN_HYDROLASE
CLP_N	CN_HYDROLASE
PYROPHOSPHATASE	CN_HYDROLASE
SUPRDOM90	CN_HYDROLASE
GRPE	CN_HYDROLASE
ATP-SYNT_AB	CN_HYDROLASE
VATP-SYNT_E	CN_HYDROLASE
ACTIN	HHH-GPD
CU-OXIDASE	HHH-GPD
ISO_DH	HHH-GPD
SUBTILISIN_N	HHH
RNA_POL_A_BAC	HHH
WD40	HHH-GPD
HSP70	HHH-GPD
RHODANESE	AHPC-TSA
GAD	SUPRDOM114
LYASE_1	DSPC
MGM101P	DRMBL
SPOIIE	DRMBL
PRIBOSYLTRAN	PP2C
EIF-6	PP2C
RIIA	UQ_CON
ABC_TRAN	EF1G
DUF933	EF1G
SOD_FE_C	ECH
RIBOSOMAL_S15	ECH
RIBOSOMAL_S9	ECH
S4	ECH
RIBOSOMAL_S10	ECH
RIBOSOMAL_S7	ECH
RIBOSOMAL_S17	ECH
CK_II_BETA	PESCADILLO_N
MAM33	PESCADILLO_N
FIBRILLARIN	PESCADILLO_N
NOP52	PESCADILLO_N
S1	PESCADILLO_N
FTSJ	PESCADILLO_N
MMR_HSR1	PESCADILLO_N
DSPC	PESCADILLO_N
GTP_CDC	UCH
GLYCO_HYDRO_47	UCH
AMINOTRAN_1_2	UCH
DUF689	UCH
TPR	UCH
DEAD	BYSTIN
MRA1	BYSTIN
RIBOSOMAL_S4	BYSTIN
BRIX	BYSTIN
DUF699	BYSTIN
KH_1	BYSTIN
LTV	BYSTIN
MPP10	BYSTIN
FIBRILLARIN	BYSTIN
NOP14	BYSTIN
SUPRDOM93	BYSTIN
SUPRDOM76	BYSTIN
DRIM	BYSTIN
DUF663	BYSTIN
HAT	BYSTIN
NRAP	BYSTIN
PPX-GPPA	DUF699
ADAPTIN_N	DUF699
DEAD	ACETYLTRANSF_1
KRR1	WD40
REP-A_N	WD40
THR_DEHYDRAT_C	EF1G
NOP52	NOL1_NOP2_FMU
NOP	NOL1_NOP2_FMU
MMR_HSR1	NOL1_NOP2_FMU
UPF0120	NOL1_NOP2_FMU
DUF814	NOL1_NOP2_FMU
RASGEF_N	NOL1_NOP2_FMU
DUF663	NOL1_NOP2_FMU
EIF-6	NOL1_NOP2_FMU
FKBP_C	NOL1_NOP2_FMU
RIBOSOMAL_L10	NOL1_NOP2_FMU
NOG1	NOL1_NOP2_FMU
CBF	NOL1_NOP2_FMU
PUF	NOL1_NOP2_FMU
NRAP	NOL1_NOP2_FMU
RIBOSOMAL_L24E	NOL1_NOP2_FMU
LRR	NOL1_NOP2_FMU
ABC_TRAN	BRIX
PEPTIDASE_M16	COQ7
MT-A70	COQ7
DEAD	COQ7
ESTERASE	COQ7
CKS	F-BOX
SPERMINE_SYNTH	SPERMINE_SYNTH
MCM	ZF-C3HC4
IBB	ZF-C3HC4
CTR	COATOMER_WDAD
SUPRDOM101	COATOMER_WDAD
ISO_DH	COATOMER_WDAD
SUPRDOM91	COATOMER_WDAD
M	COATOMER_WDAD
E1_DH	COATOMER_WDAD
P5CR	COATOMER_WDAD
BAR	COATOMER_WDAD
UPF0016	COATOMER_WDAD
2OG-FEII_OXY	COATOMER_WDAD
CK_II_BETA	NOL1_NOP2_FMU
COX5A	NOL1_NOP2_FMU
IRON_PERMEASE	NOL1_NOP2_FMU
GAR1	NOL1_NOP2_FMU
RIBOSOMAL_S8E	NOL1_NOP2_FMU
UPF0113	NOL1_NOP2_FMU
NMD3	NOL1_NOP2_FMU
FIBRILLARIN	NOL1_NOP2_FMU
SUGAR_TR	NOL1_NOP2_FMU
CDC48_N	PREFOLDIN
HISTONE	RFX_DNA_BINDING
DDT	RFX_DNA_BINDING
ZN_CLUS	RFX_DNA_BINDING
DYNAMIN_N	RFX_DNA_BINDING
REP-A_N	RNASEH
RRM_1	RNASEH
TRNA-SYNT_1	RNASEH
NOG1	SUPRDOM78
XRN_N	SUPRDOM78
SHMT	SUPRDOM78
PEPTIDASE_M24	SUPRDOM78
PESCADILLO_N	SUPRDOM78
GTP_EFTU_D2	SUPRDOM78
DUF814	SUPRDOM78
DUF592	HIST_DEACETYL
SUPRDOM87	E1-E2_ATPASE
PGK	E1-E2_ATPASE
FAD_BINDING_6	HSP70
SIS	TPR
ADH_ZINC_N	SWIRM
HEAT_PBS	SWIRM
SUPRDOM95	SUPRDOM55
RIBOSOMAL_L1	SUPRDOM55
RIBOSOMAL_L4	SUPRDOM55
IMG2	RIBOSOMAL_L3
RIBOSOMAL_L23	RIBOSOMAL_L3
RIBOSOMAL_L27	RIBOSOMAL_L3
RIBOSOMAL_L28	RIBOSOMAL_L3
PBP	RIBOSOMAL_L3
MRP-L47	RIBOSOMAL_L3
SUPRDOM95	RIBOSOMAL_L3
RIBOSOMAL_L17	RIBOSOMAL_L3
DRIM	RIBOSOMAL_L3
RIBOSOMAL_L34	RIBOSOMAL_L3
RIBOSOMAL_L1	RIBOSOMAL_L3
MMR_HSR1	RIBOSOMAL_L3
RIBOSOMAL_L4	RIBOSOMAL_L3
RIBOSOMAL_L36	RIBOSOMAL_L3
REP-A_N	HMG_BOX
RIBONUC_RED_SM	HMG_BOX
RNA_POL_RPC34	HMG_BOX
SUPRDOM26	HMG_BOX
MIF4G	HMG_BOX
FER2	HESB
HSP70	HESB
DNAJ	NIFU_N
HSP70	NIFU_N
FER2	AMINOTRAN_5
AMINOTRAN_1_2	GERE
SECB	SUPRDOM79
SUPRDOM79	SECY
SECG	SECY
SECB	SECB
BPD_TRANSP_1	SBP_BAC_3
FECCD	FECCD
ABC_TRAN	FECCD
SUPRDOM16	SUPRDOM16
LAMB	SUPRDOM16
LPP	SUPRDOM16
SUPRDOM16	TOLA
PORIN_1	TOLA
EXBD	TOLA
MOTA_EXBB	TOLA
TRAB_PILLUS	TRAK
UVRD-HELICASE	DNA_MIS_REPAIR
E1-E2_ATPASE	DUF907
GLUCAN_SYNTHASE	DUF907
PDR_CDR	DUF907
C2	DUF907
TIP49	AUXIN_EFF
HSP20	PEPTIDASE_M16
PYR_REDOX_DIM	PEPTIDASE_M16
E1_DH	PEPTIDASE_M16
TRANSKET_PYR	PEPTIDASE_M16
TRUD	ETF_QO
SUPRDOM87	SUPRDOM87
HTH_8	RNA_POL_A_BAC
RECA	RECA
DINI	RECA
RECX	RECA
IBN_N	RIBOSOMAL_L23EN
SUPRDOM80	SUPRDOM80
ISTB	SUPRDOM80
ZF-CHC2	SUPRDOM80
SUPRDOM80	TER
RNA_POL_A_BAC	CRP
CRP	SUPRDOM123
SSRECOG	ZF-C3HC4
GTP_CYCLOHYDROI	WD40
U-BOX	PKINASE
PGM_PMM_III	ZF-C2H2
RNA_POL_RPB2_5	ZF-C2H2
INOSITOL_P	ZF-C2H2
CYS_MET_META_PP	GATASE_2
LRR	GATASE_2
SUPRDOM87	ACETYLTRANSF_1
FTHFS	ACETYLTRANSF_1
MYOSIN_N	ACETYLTRANSF_1
TPR	ACETYLTRANSF_1
FTHFS	MMR_HSR1
NMD3	MMR_HSR1
PEPTIDASE_M24	MMR_HSR1
METALLOPHOS	ZF-CCHC
SUF	ZF-CCHC
HLH	ZF-CCHC
C1D	RNASE_PH_C
ACPS	PP-BINDING
PHD	HELICASE_C
EMP24_GP25L	GLYCO_TRANSF_22
IMPDH	RIBOSOMAL_L14
CBS	FHA
SIS	FHA
GLYCOGEN_SYN	FHA
EIF-3C_N	FHA
ZF-UBR1	FHA
MMR_HSR1	FHA
DEAD	SUPRDOM115
SUPRDOM36	SUPRDOM115
SUPRDOM76	SUPRDOM115
SUPRDOM32	SUPRDOM115
NOG1	DEAD
RIBOSOMAL_L30	DEAD
FF	WD40
UTP14	WD40
CLP_N	SUPRDOM67
SPX	MRA1
AMINOTRAN_3	MRA1
OXIDORED_FMN	MRA1
EXO70	SNF2_N
CBM_21	ZF-C3HC4
MAM33	ZF-C3HC4
ALPHA-AMYLASE	ALPHA-AMYLASE
PKINASE	RIBOSOMAL_L15
IMG2	RIBOSOMAL_L15
RIBOSOMAL_L27	RIBOSOMAL_L15
RIBOSOMAL_L16	RIBOSOMAL_L15
RIBOSOMAL_L13	RIBOSOMAL_L15
RIBOSOMAL_L28	RIBOSOMAL_L15
DSRM	RIBOSOMAL_L15
PBP	RIBOSOMAL_L15
MRP-L47	RIBOSOMAL_L15
RIBOSOMAL_L6	RIBOSOMAL_L15
SUPRDOM95	RIBOSOMAL_L15
SPOU_METHYLASE	RIBOSOMAL_L15
ADAPTIN_N	RIBOSOMAL_L15
DRIM	RIBOSOMAL_L15
RIBOSOMAL_L1	RIBOSOMAL_L15
MMR_HSR1	RIBOSOMAL_L15
RIBOSOMAL_L23	SUPRDOM55
RIBOSOMAL_L27	SUPRDOM55
RIBONUCLEASE_3	SUPRDOM55
PBP	SUPRDOM55
MRP-L47	SUPRDOM55
FIP1	DEAD
METALLOPHOS	DEAD
SUF	DEAD
RRM_1	DUF89
SET	DUF592
PRO_ISOMERASE	DUF592
AT_HOOK	DUF592
AA_KINASE	DUF292
RNASE_PH_C	DUF292
EIF-5_EIF-2B	DUF292
SUPRDOM111	DUF292
DOR1	DUF292
GLUCAN_SYNTHASE	AMINOTRAN_1_2
SEC7	AMINOTRAN_1_2
SIS	AMINOTRAN_1_2
ISO_DH	AMINOTRAN_1_2
MITO_CARR	AMINOTRAN_1_2
HGTP_ANTICODON	AMINOTRAN_1_2
ADH_ZINC_N	ACONITASE_C
HAT	ZF-U1
FF	ZF-U1
MIF4G	ZF-U1
INOS-1-P_SYNTH	RIBOSOMAL_S8
DNA_POL_B_EXO	RRM_1
DUF254	DUF254
PIR	DUF907
CYCLIN_N	HSF_DNA-BIND
ADH_ZINC_N	MID2
CORA	PKINASE
SUPRDOM115	PKINASE
MYB_DNA-BINDING	ZF-BED
AMIDOHYDRO_1	RHOMBOID
GST_N	AMMONIUM_TRANSP
TRANSALDOLASE	DSPC
ARSA_ATPASE	GLYCO_HYDRO_32
YIP1	AATASE
RIBOSOMAL_S16	TRNA-SYNT_1B
PKINASE	PMT
RIBOSOMAL_60S	THIOREDOXIN
PEPTIDASE_C48	THIOREDOXIN
AMP-BINDING	RIBOSOMAL_S2
RIBOSOMAL_S12	SUPRDOM87
HSP70	SUPRDOM87
NOC3P	EIF-6
PSEUDOU_SYNTH_1	WD40
RNB	WD40
RIBOSOMAL_L12	WD40
TCTP	WD40
AMIDOHYDRO_1	PKINASE
DEAD	DUF747
TCTP	DUF747
CU-OXIDASE	MO25
PEX19	MO25
HECT	MO25
ADH_ZINC_N	MO25
SMG4_UPF3	SRP1_TIP1
DUF250	SRP1_TIP1
PSEUDOU_SYNTH_2	TRNA-SYNT_2D
SUPRDOM22	PSEUDOU_SYNTH_2
DUF500	STE2
GRPE	PPI_YPI1
PMM	ADAP_COMP_SUB
I_LWEQ	CGR1
MIP	CORNICHON
METALLOPHOS	TYR_DEACYLASE
TFIIA	KRE9
CHITIN_SYNTH_1	CDP-OH_P_TRANSF
GST_N	CDP-OH_P_TRANSF
TRANSKET_PYR	DEAD
OXIDORED_FMN	DEAD
ATP-CONE	DEAD
RIBONUC_RED_SM	DEAD
PC_REP	DEAD
ADAPTIN_N	DEAD
TENA_THI-4	DEAD
DLH	DEAD
HELICASE_C	DNA_LIGASE_A_N
HSP70	DNA_LIGASE_A_N
SUPRDOM35	DNA_LIGASE_A_N
MFS_1	DNA_LIGASE_A_N
TFB4	SUPRDOM103
DUF341	BAG
GST_N	ZIP
PRO_ISOMERASE	ZIP
PATATIN	STAG
HEAT_PBS	STAG
METALLOPHOS	SEC6
2OG-FEII_OXY	DEAD
DUS	EXONUC_X-T
HISTONE	RIBOSOMAL_L14E
ETF_ALPHA	TRNA-SYNT_2B
EFHAND	TRNA-SYNT_2
GLYCO_HYDRO_47	TRNA-SYNT_2
VPS53_N	RAS
VPS52	RAS
ACONITASE_C	RAS
FERROCHELATASE	RNASE_P_P30
THIF	APBA
DUF59	SUGAR_TR
P34-ARC	GTP_CDC
ACTIN	GTP_CDC
GLYCO_HYDRO_17	GTP_CDC
HEAT_PBS	GTP_CDC
SIS	RIBOSOMAL_L14
SUPRDOM116	RIBOSOMAL_L14
HEAT_PBS	RIBOSOMAL_L14
HSP70	RIBOSOMAL_L14
PEPTIDASE_M16	RIBOSOMAL_L14
UPF0120	RIBOSOMAL_L14
MPPN	CDP-OH_P_TRANSF
ATP-SYNT_G	DNAJ
SUPRDOM101	2-HACID_DH
GHMP_KINASES	2-HACID_DH
PEPTIDASE_M28	2-HACID_DH
SUPRDOM30	2-HACID_DH
TPR	2-HACID_DH
PEX24P	2-HACID_DH
NPL4	2-HACID_DH
ZN_CLUS	2-HACID_DH
GLYCOS_TRANSF_4	2-HACID_DH
DAHP_SYNTH_1	2-HACID_DH
MFS_1	2-HACID_DH
RIBOSOMAL_L4	2-HACID_DH
TMS_TDE	2-HACID_DH
PRO_ISOMERASE	2-HACID_DH
PMT	2-HACID_DH
PEPTIDASE_C13	2-HACID_DH
AAA	2-HACID_DH
GLYCO_TRANSF_15	2-HACID_DH
FUMBLE	2-HACID_DH
AMP_N	2-HACID_DH
RAS	SUPRDOM36
ALDEDH	GDA1_CD39
EFHAND	GDA1_CD39
ACETYLTRANSF_1	GDA1_CD39
DAHP_SYNTH_1	FAD_BINDING_2
PEX14_N	SUPRDOM19
GTP_CYCLOHYDROI	SUPRDOM19
PORIN_3	SUPRDOM19
TRANSALDOLASE	SUPRDOM19
TIM44	GLYCO_HYDRO_63
BRIX	NRAP
RRNAAD	NRAP
RNB	NRAP
MRA1	NRAP
RIBOSOMAL_S4	NRAP
MPP10	NRAP
FIBRILLARIN	NRAP
NOP14	NRAP
DRIM	NRAP
HAT	NRAP
KH_1	NRAP
UPF0120	NRAP
DIM1	NOP
RIBOSOMAL_L27	NOP
RIBONUCLEASE_3	NOP
PBP	NOP
RIBOSOMAL_L14	NOP
MRP-L47	NOP
RIBOSOMAL_L17	NOP
SUPRDOM57	NOP
EFG_C	NOP
RIBOSOMAL_L4	NOP
PMT	FTR1
DUF352	FTR1
PROTEASOME	FTR1
HIST_DEACETYL	EIF-6
IGPD	EIF-6
RIBOSOMAL_S8E	EIF-6
NOG1	EIF-6
FIBRILLARIN	EIF-6
RIBOSOMAL_L30	EIF-6
RNA_POL_RPB2_5	EIF-6
SDA1	EIF-6
PUF	EIF-6
FTR1	2-HACID_DH
SUPRDOM22	2-HACID_DH
CYS_MET_META_PP	2-HACID_DH
CUE	2-HACID_DH
RIBOSOMAL_L1	2-HACID_DH
ATP-SYNT_F	2-HACID_DH
RIBONUC_RED_SM	2-HACID_DH
GTP1_OBG	2-HACID_DH
RIBOSOMAL_L13	2-HACID_DH
RIBOSOMAL_S28E	2-HACID_DH
MITO_CARR	2-HACID_DH
ADH_SHORT	2-HACID_DH
ATP-SYNT_C	2-HACID_DH
EIF-6	2-HACID_DH
ACID_PHOSPHAT_A	2-HACID_DH
2-HACID_DH	JMJC
DUF171	JMJC
ENDONUCLEASE_NS	LACTAMASE_B
NRAP	PSEUDOU_SYNTH_1
FERRIC_REDUCT	SUPRDOM99
BZIP	GLYCOGEN_SYN
SOD_FE_N	GLYCOGEN_SYN
UQ_CON	ZN_CLUS
ANDROGEN_RECEP	CAVEOLIN
ZF-C4	SAM_PNT
ANDROGEN_RECEP	MOZ_SAS
CIMR	INSULIN
CHEZ	SUPRDOM70
NTF2	NTF2
TROPONIN	TROPONIN
RNASEA	LRR
SUPRDOM108	SUPRDOM108
SUPRDOM108	SUPRDOM107
NHASE_BETA	NHASE_ALPHA
PKI	PKINASE_C
SUPRDOM109	COX1
RNA_POL	AMIDASE_2
KUNITZ_LEGUME	ALPHA-AMYLASE
BETA-APP	TRYPSIN
LEP_RECEPTOR_IG	LEPTIN
ATP-SYNT_B	ATP-SYNT_A
ATP-SYNT_AB	ATP-SYNT_A
EXO_ENDO_PHOS	THIOREDOXIN
TISSUE_FAC	TRYPSIN
SUPRDOM30	PCI
TBP	IBN_N
V-SNARE	BNR
VPS16_C	SEC1
SYNTAXIN	PEP3_VPS18
PP2C	PEP3_VPS18
SEC7	PEP3_VPS18
PEPTIDASE_M1	PEP3_VPS18
CLATHRIN	PEP3_VPS18
V-SNARE	PEP3_VPS18
DUF254	PEP3_VPS18
NAP	WD40
RIBONUC_L-PSP	U-BOX
NPL4	U-BOX
UBX	U-BOX
TREHALOSE_PPASE	U-BOX
ZONA_PELLUCIDA	ZONA_PELLUCIDA
SRF-TF	FORK_HEAD
ADH_ZINC_N	FORK_HEAD
OXYSTEROL_BP	WD40
TRANSKET_PYR	PATATIN
MAM	SUPRDOM105
FAD_BINDING_6	SH3_1
SUPRDOM56	SH3_1
CK_II_BETA	SH3_1
SUCC_DH_FLAV_C	SH3_1
DED_CYTO	SH3_1
CUE	SH3_1
SUPRDOM48	OXYSTEROL_BP
UBX	WD40
SH3_2	ZF-C2HC5
SKN1	KA1
SH3_1	HMG-COA_RED
UQ_CON	HMG-COA_RED
GDE_C	SH3_1
PRO_ISOMERASE	SH3_1
GLYCOGEN_SYN	SH3_1
HISTONE	SH3_1
SH3_1	PATATIN
ATP-SYNT	PKINASE
FER2	PKINASE
ATP-SYNT_D	PKINASE
GPP34	PKINASE
TRUB_N	BYSTIN
SLT_BETA	RIP
MM_COA_MUTASE	B12-BINDING
SRP14	SRP9
RING_HYDROXYL_B	RING_HYDROXYL_A
[truncated: 10,923 more rows]

## Sheet: 0.1
FORK_HEAD	DAGK_CAT
ACYLPHOSPHATASE	LIM
NAC	LIM
NUP133	LIM
SINA	KH_1
NTF2	KH_1
MBD	KH_1
ABHYDROLASE_1	KH_1
CYCLIN_C	KH_1
CHITIN_BIND_4	KH_1
ZF-HIT	NTF2
HMG_BOX	NTF2
WW	NTF2
COFILIN_ADF	NTF2
PEPTIDASE_M16	CPN60_TCP1
FF	CPN60_TCP1
JOSEPHIN	CPN60_TCP1
FILAMIN	CPN60_TCP1
HMG_BOX	CPN60_TCP1
ZF-C2H2	CPN60_TCP1
AT_HOOK	CPN60_TCP1
BZIP	SNAP-25
SNAP-25	DEAD
NUMBF	DEAD
ZF-TRAF	DEAD
CHITIN_BIND_4	DEAD
PERICARDIN_RPT	DEAD
ANNEXIN	DEAD
EGF_CA	NUMBF
TUB	NUMBF
RIBOSOMAL_L37E	TIG
CYTOCHROM_C	4HBT
LIPASE	4HBT
DUF1053	4HBT
ZF-CCHC	4HBT
FILAMIN	4HBT
MIP	4HBT
SUPRDOM57	4HBT
WD40	4HBT
RIBOSOMAL_S17	4HBT
ATP-SYNT_D	GST_N
RF-1	RIBOSOMAL_L7AE
RIBOSOMAL_L7AE	TFIIF_ALPHA
F_ACTIN_CAP_B	PPR
NSF	PKINASE
EF1_GNE	PKINASE
RIBOSOMAL_S8	SKP1_POZ
RIBOSOMAL_S9	SKP1_POZ
PEPTIDASE_M16	ZF-C2H2
ADENYLSUCC_SYNT	ODC_AZ
NUDIX	ODC_AZ
AP_ENDONUC_2	ODC_AZ
G-ALPHA	ODC_AZ
M	ODC_AZ
G-PATCH	ODC_AZ
ZF-HIT	ODC_AZ
HMG_BOX	ODC_AZ
ACYLTRANSFERASE	ODC_AZ
C2	ODC_AZ
URICASE	ODC_AZ
UBIQUITIN	ODC_AZ
EXONUC_X-T	ODC_AZ
ARF	CHITIN_BIND_4
UCR_TM	CHITIN_BIND_4
PEPTIDASE_M13_N	BZIP
DSRM	CPN60_TCP1
DUF706	CPN60_TCP1
MOV34	CPN60_TCP1
E1_DH	CPN60_TCP1
JMJC	CPN60_TCP1
2-HACID_DH	CPN60_TCP1
HECT	CPN60_TCP1
BTB	CPN60_TCP1
3_5_EXONUC	CPN60_TCP1
MCM	PBP
TFIID-18KDA	ZF-C2H2
CNMP_BINDING	ZF-C2H2
SUPRDOM144	ZF-C2H2
ZF-C2H2	CRAL_TRIO
SPROUTY	CRAL_TRIO
DHO_DH	SPROUTY
TMS_TDE	SPROUTY
G-PATCH	SPROUTY
AMINOTRAN_1_2	SPROUTY
AHPC-TSA	CRAL_TRIO_N
XRCC1_N	AHPC-TSA
E1_DH	AHPC-TSA
SUPRDOM98	METALLOPHOS
ZF-C3HC4	LECTIN_C
SUPRDOM35	LECTIN_C
GMP_PDE_DELTA	MSS4
PBP	HOMEOBOX
LIPASE	ZF-DNL
ARRESTIN_C	ZF-DNL
HSP70	ZF-DNL
SUPRDOM90	RHOGEF
ZF-C3HC4	SUPRDOM90
SH3BP5	ZF-C2H2
GMP_SYNT_C	ZF-C2H2
DRF_DAD	USO1_P115_HEAD
PUF	USO1_P115_HEAD
GAS2	USO1_P115_HEAD
ZF-HIT	USO1_P115_HEAD
SPRY	USO1_P115_HEAD
DUF1213	USO1_P115_HEAD
ADK	USO1_P115_HEAD
RHD	ABHYDRO_LIPASE
HMG_BOX	C1_3
DSRM	C1_3
AMP-BINDING	MET_10
DSRM	MET_10
UQ_CON	MET_10
AT_HOOK	TATD_DNASE
WD40	TATD_DNASE
KINESIN	TATD_DNASE
SSF	TATD_DNASE
RRM_1	TATD_DNASE
URICASE	CBM_14
CALRETICULIN	CBM_14
CATALASE	RNA_POL_RPC34
ZF-C2H2	RNA_POL_RPC34
HOMEOBOX	RNA_POL_RPC34
LIM	RNA_POL_RPC34
PAX	RNA_POL_RPC34
RIBOSOMAL_S3_C	IBR
NIC	IBR
PMSR	IBR
SUPRDOM156	IBR
HOMEOBOX	IBR
IBB	IBR
DCMP_CYT_DEAM	METALLOPHOS
ODC_AZ	CHORION_3
ARPC4	CHORION_3
PHD	CHORION_3
ZF-HIT	CHORION_3
ZF-CCHC	CHORION_3
RIBOSOMAL_S17	CHORION_3
PEPTIDASE_C1	CHORION_3
ALDEDH	CHORION_3
RIBONUCLEASE_3	UBA
SWIB	UBA
TEKTIN	UBA
LSM	UBA
ELONGIN_A	UBA
L15	SNAP-25
RIBOSOMAL_S10	SNAP-25
SUCC_DH_FLAV_C	SNAP-25
DUF773	SNAP-25
ATP-SYNT_C	SNAP-25
FILAMIN	SNAP-25
MYOSIN_TAIL_1	SNAP-25
HORMONE_RECEP	SNAP-25
GCV_H	SNAP-25
ACONITASE_C	C1_3
SKP1_POZ	C1_3
Y_PHOSPHATASE	EIF-5A
MITO_CARR	RIBOSOMAL_S19E
BIOPTERIN_H	RIBOSOMAL_S19E
SH3BP5	RIBOSOMAL_S19E
P450	ANK
MFS_1	ANK
GTP_CDC	DNAJ_CXXCXGXG
SUPRDOM32	ZF-C3HC4
RIBOSOMAL_S15	ZF-C2H2
CHORION_3	ZF-C2H2
MSSP	RIBOSOMAL_S15
MYTH4	RIBOSOMAL_S15
G-ALPHA	RIBOSOMAL_S15
CRAL_TRIO	RIBOSOMAL_S15
I-SET	RIBOSOMAL_S15
ZF-C3HC4	RIBOSOMAL_S15
CUB	RIBOSOMAL_S15
ARRESTIN_C	RIBOSOMAL_S15
HOMEOBOX	RIBOSOMAL_S15
FIBRINOGEN_C	RIBOSOMAL_S15
ARM	KELCH_1
INTEGRIN_ALPHA	LRR
HMG_BOX	LRR
ZF-RANBP	NIC
CYTOCHROM_C	NIC
DIL	NIC
GUANYLATE_KIN	NIC
DYNAMIN_N	NIC
SH2	NIC
ATP-SYNT_AB	NIC
AMINOTRAN_1_2	NIC
RRM_1	NIC
NIC	DUF590
SET	DUF590
P25-ALPHA	DUF590
V-ATPASE_G	P25-ALPHA
RIBOSOMAL_S3_C	P25-ALPHA
MAGSP	P25-ALPHA
MYTH4	XRN_N
RRM_1	XRN_N
ETF_ALPHA	ZF-C2H2
ZF-CCCH	PB1
CALRETICULIN	CHITIN_BIND_4
RIBOSOMAL_L35AE	4HBT
SUPRDOM138	4HBT
NUP84_NUP100	4HBT
PREFOLDIN	S10_PLECTIN
CHITIN_BIND_4	S10_PLECTIN
ABC_TRAN	S10_PLECTIN
NUCLEOPLASMIN	S10_PLECTIN
CALRETICULIN	S10_PLECTIN
SIR2	V_ATPASE_I
PKINASE	V_ATPASE_I
SWIB	V_ATPASE_I
RRM_1	V_ATPASE_I
RAS	V_ATPASE_I
BAND_41	SPOND_N
NUC_SUG_TRANSP	LIM
CHITIN_BIND_4	TETRASPANNIN
DYNAMIN_N	SH3_1
ZW10	SH3_1
RIBOSOMAL_S4	ZF-C2H2
METALLOTHIO_5	ZF-C2H2
NAC	ZF-C2H2
IBN_N	VATP-SYNT_AC39
ADH_SHORT	PP2C
HMG_BOX	RRM_1
PROMININ	RRM_1
JMJC	DSRM
SUPRDOM111	DSRM
TRYPSIN	DSRM
P25-ALPHA	DED_CYTO
GHMP_KINASES	DED_CYTO
CATION_ATPASE_C	GHMP_KINASES
TFIIA	RIBOSOMAL_L7AE
RRM_1	SEC1
ZF-DHHC	SEC1
ZF-C2H2	SEC1
RIBOSOMAL_L29	PKINASE_C
RIBOSOMAL_L23	PKINASE_C
SUPRDOM146	PKINASE_C
ZF-DHHC	P_PROPROTEIN
GCM	P_PROPROTEIN
RAS	P_PROPROTEIN
ACYL-COA_DH	WWE
EXONUC_X-T	WWE
THIOLASE_C	PB1
DYNAMIN_N	PB1
DYNEIN_LIGHT	PB1
G-PATCH	ACTIN
HLH	ACTIN
SUPRDOM93	ZF-C2H2
JMJC	DYNAMIN_N
ZF-C2H2	SUPRDOM37
SAM_2	SUPRDOM37
CALPONIN	SUPRDOM37
FKBP_C	SAM_2
RIBOSOMAL_S13	SAM_2
TRNA-SYNT_2B	CALPONIN
MITO_CARR	CALPONIN
MBT	RIBOSOMAL_L21E
SULFATE_TRANSP	RIBOSOMAL_L21E
PAH	RIBOSOMAL_L21E
SWIB	PEPTIDASE_M16
HTH_PSQ	PEPTIDASE_M16
VATP-SYNT_AC39	ZF-C2H2
SWIB	VATP-SYNT_AC39
ARF	VATP-SYNT_AC39
HOMEOBOX	COG6
RHOGEF	COG6
SUPRDOM43	ABC_TRAN
RIBOSOMAL_S3_C	ABC_TRAN
HAIRY_ORANGE	ABC_TRAN
SNARE	GAT
NSF	FILAMIN
HSBP1	FILAMIN
ZF-BED	FILAMIN
DUF101	FILAMIN
CIDE-N	FILAMIN
EXO_ENDO_PHOS	FILAMIN
RIBOSOMAL_S13	ASPARAGINASE
GSHPX	ZF-C2H2
ETC_C1_NDUFA4	RRM_1
L15	RRM_1
SAP18	RRM_1
HLH	EXONUC_X-T
T-BOX	EXONUC_X-T
ZF-MYND	EXONUC_X-T
G-PATCH	SURP
EIF_2_ALPHA	PRO_ISOMERASE
MOZ_SAS	EIF-3_P25
LIM	EIF-3_P25
DUF1088	EIF-3_P25
UQ_CON	MOZ_SAS
ANK	MOZ_SAS
SUPRDOM57	MOZ_SAS
MIT	MOZ_SAS
DSRM	MOZ_SAS
PHOSPHORYLASE	MOZ_SAS
PAC	MOZ_SAS
BPL_LIPA_LIPB	MOZ_SAS
ATP-SYNT_EPS	MOZ_SAS
RIBOSOMAL_S3_C	LIM
ALPHA-AMYLASE	LIM
IBN_N	SUPRDOM48
V-SNARE	RAD50_ZN_HOOK
DYNEIN_LIGHT	RAD50_ZN_HOOK
PCI	COG6
SWIB	COG6
HMG_BOX	COG6
ZF-C3HC4	COG6
SEC6	COG6
CAP_GLY	UBIQUITIN
NDK	MYTH4
ISOAMYLASE_N	MYTH4
COPROGEN_OXIDAS	MYTH4
RIBOSOMAL_L3	MYTH4
GLYCO_HYDRO_16	MYTH4
RIBOSOMAL_L4	MYTH4
ABHYDROLASE_2	MYTH4
PORIN_3	MYTH4
RIBOSOMAL_S3_C	MYTH4
GLYCOGEN_SYN	MYTH4
RIBOSOMAL_S7	MYTH4
TROPONIN	MYTH4
DUF1213	MYTH4
I-SET	PEPTIDASE_C1
ADAM_SPACER1	RRM_1
LECTIN_C	2-OXOACID_DH
BPL_LIPA_LIPB	EFHAND
MAGSP	EFHAND
RASGEF_N	SEC10
ADH_SHORT	LAMININ_N
EXONUC_X-T	AN_PEROXIDASE
PARAMECIUM_SA	RRM_1
ADH_ZINC_N	RRM_1
SEC10	RRM_1
AN_PEROXIDASE	RRM_1
GLYCO_HYDRO_35	RRM_1
SUPRDOM143	ZF-TRAF
CYCLIN_C	ZF-TRAF
RIBOSOMAL_L39	ZF-TRAF
P25-ALPHA	ZF-TRAF
GALACTOSYL_T	ZF-TRAF
SUPRDOM43	ZF-TRAF
SERENDIPITY_A	TPR
CND1	TPR
RIBOSOMAL_S8E	TPR
E1_DH	NHL
LANC_LIKE	RIBOSOMAL_L30
STERILE	RIBOSOMAL_L30
DNAJ_CXXCXGXG	RIBOSOMAL_L30
HAIRY_ORANGE	RIBOSOMAL_L30
LANC_LIKE	2-HACID_DH
BTB	ADH_ZINC_N
SCP	UBA
UBA	STEROID_DH
ZF-SEC23_SEC24	STEROID_DH
ZF-UBR1	STEROID_DH
CUB	STEROID_DH
PRO_ISOMERASE	STEROID_DH
IU_NUC_HYDRO	STEROID_DH
UPF0005	STEROID_DH
G-PATCH	STEROID_DH
SH2	STEROID_DH
NAD_KINASE	HOMEOBOX
SEC1	HOMEOBOX
KELCH_2	OS-D
14-3-3	OS-D
TSP_1	OS-D
HA2	OS-D
IBB	OS-D
TRYPSIN	OS-D
PROTEASOME	KELCH_2
LRR	KELCH_2
RIBOSOMAL_S10	KELCH_2
SET	KELCH_2
CIDE-N	MFAP1_C
SUPRDOM138	MFAP1_C
AT_HOOK	MFAP1_C
SYNTAXIN	FHA
SEC20	FHA
KAZAL_1	FHA
FORK_HEAD	FHA
KH_1	FHA
ZF-TRAF	FHA
RIBOSOMAL_L13E	FHA
CHITIN_BIND_4	FHA
SH3_1	FHA
COMPLEX1_LYR	FHA
2-HACID_DH	FHA
THIOREDOXIN	FHA
ATP-GUA_PTRANS	ANK
DNA_PRIMASE_S	ANK
DYNEIN_LIGHT	CIDE-N
AT_HOOK	CIDE-N
ZF-C2H2	CIDE-N
CIDE-N	CIDE-N
ZF-C2H2	STEROID_DH
ZF-TRAF	LIM
TFIIB	LIM
HMG_BOX	LIM
SET	THYROGLOBULIN_1
7TM_6	PHD
THIOREDOXIN	LIM
THIOREDOXIN	EMI
CBM_21	LIM
CHORION_3	ZF-CCCH
CH	ZF-CCCH
P_PROPROTEIN	ZF-CCCH
EFG_IV	ZF-CCCH
CBFD_NFYB_HMF	ZF-CCCH
G-PATCH	ZF-CCCH
ACTIN	ZF-CCCH
IBB	ZF-CCCH
C2	ZF-CCCH
HLH	ZF-CCCH
ZF-CCCH	ZF-CCCH
CBFD_NFYB_HMF	ASP
SNF	DYNAMIN_N
SKP1_POZ	CLIP
KELCH_2	NTF2
MBT	NTF2
ACTIN	COESTERASE
SCP	ARF
DNAJ	ABC_MEMBRANE
I-SET	ABC_MEMBRANE
RIBOSOMAL_S17	ABC_MEMBRANE
TIM	UBA
PBX	RIBOSOMAL_S17
RAD50_ZN_HOOK	CBFD_NFYB_HMF
UPF0099	CBFD_NFYB_HMF
ADH_SHORT	CBFD_NFYB_HMF
COG6	CBFD_NFYB_HMF
ABC_TRAN	CBFD_NFYB_HMF
GAT	CBFD_NFYB_HMF
FILAMIN	CBFD_NFYB_HMF
ASPARAGINASE	CBFD_NFYB_HMF
2-HACID_DH	CBFD_NFYB_HMF
CLATHRIN_PROPEL	CBFD_NFYB_HMF
CBFD_NFYB_HMF	RHOGEF
PGAM	LIM
PFK	LIM
HMG_BOX	RIBOSOMAL_L15E
LDL_RECEPT_B	RIBOSOMAL_L15E
MITO_CARR	RIBOSOMAL_L15E
ARRESTIN_C	RIBOSOMAL_L15E
PEPTIDASE_M24	RIBOSOMAL_L15E
RHD	RIBOSOMAL_L15E
CNH	RIBOSOMAL_L15E
7TM_1	RIBOSOMAL_L15E
ZF-C2H2	7TM_1
EXO_ENDO_PHOS	SPROUTY
2-HACID_DH	SPROUTY
DUF590	EXO_ENDO_PHOS
SUPRDOM43	EXO_ENDO_PHOS
TFIID_20KDA	2-HACID_DH
SUPRDOM102	GILT
COG6	FHA
RIBOSOMAL_L19E	SPECTRIN
ECH	SPECTRIN
G-PATCH	DYNEIN_LIGHT
PAH	DYNEIN_LIGHT
SKP1_POZ	DYNEIN_LIGHT
INOSITOL_P	DYNEIN_LIGHT
ZF-C3HC4	RIBOSOMAL_S26E
ADAPTIN_N	RIBOSOMAL_S26E
ODC_AZ	RIBOSOMAL_S26E
CHITIN_BIND_4	RIBOSOMAL_S26E
SAM_PNT	RIBOSOMAL_S26E
RHD	RIBOSOMAL_S26E
7TM_1	RIBOSOMAL_S26E
SEC7	RIBOSOMAL_S26E
BZIP	RIBOSOMAL_S26E
ZF-CCCH	LA
CH	LA
NTF2	LA
CYCLIN_C	LA
ACTIN	LA
WD40	LA
SUPRDOM48	LA
TFIID_20KDA	PEPTIDASE_C1
ANK	TIL_ASSOC
MSSP	BZIP
RASGEF_N	BZIP
GST_N	BZIP
LSM	BZIP
HOMEOBOX	TFIIA
METALLOPHOS	TFIIA
RIBOSOMAL_L22E	TFIIA
SAND	TFIIA
RIBOSOMAL_S19	CHROMO_SHADOW
RIBOSOMAL_S12	CHROMO_SHADOW
HOMEOBOX	SNF5
PEPTIDASE_C2	SNF5
AMINOTRAN_1_2	SNF5
CYCLIN_N	SNF5
LRRNT	SNF5
TRANSFORMER	SNF5
RRM_1	SNF5
CN_HYDROLASE	SNF5
SAM_2	SNF5
WWE	SNF5
SWIB	SNF5
HORMONE_RECEP	SNF5
HTH_PSQ	SNF5
SNF5	MFAP1_C
FHA	MFAP1_C
ANK	MFAP1_C
ARF	DYNEIN_LIGHT
PEPTIDASE_M3	AAA
HYDROLASE	PARAMECIUM_SA
SIR2	PARAMECIUM_SA
SWIM	PARAMECIUM_SA
ZF-DHHC	PARAMECIUM_SA
TEKTIN	PARAMECIUM_SA
PRK	PARAMECIUM_SA
DNA_POL_ALPHA_B	PARAMECIUM_SA
MT-A70	PARAMECIUM_SA
ZF-DHHC	SET
FER4	SET
MT-A70	SET
RAS	SET
SKP1	METALLOPHOS
HLH	SUPRDOM90
INOSITOL_P	SUPRDOM90
AA_PERMEASE	HLH
RICIN_B_LECTIN	HLH
MIP	HLH
TFIID_30KDA	RNA_POL_RPB6
HSP20	RNA_POL_RPB6
PMSR	ZF-C2H2
EMP70	ZF-C2H2
BTB	CARN_ACYLTRANSF
EFHAND	CARN_ACYLTRANSF
LRR	CARN_ACYLTRANSF
JMJC	CARN_ACYLTRANSF
2-HACID_DH	CARN_ACYLTRANSF
AMINOTRAN_5	RCC1
HOMEOBOX	RCC1
ANATO	RCC1
DM	IBR
GUANYLATE_KIN	IBR
SUPRDOM145	TSP_3
PROX1	TSP_3
METHUSELAH_N	TSP_3
TTL	LIM
ALBA	LIM
HSP20	LIM
SUPRDOM90	LIM
AA_KINASE	LIM
PPR	SPRY
IF4E	SPRY
SUPRDOM155	RASGEF_N
OCNUS	RASGEF_N
DUF59	RASGEF_N
PRO_ISOMERASE	RASGEF_N
HMG_BOX	CHITIN_BIND_4
DISINTEGRIN	LIM
PCRF	PQ-LOOP
IBR	PQ-LOOP
CHITIN_BIND_4	UQ_CON
HESB	PDZ
SUPRDOM55	PDZ
MFS_1	PDZ
CBFD_NFYB_HMF	RRM_1
RIBOSOMAL_S17E	RRM_1
MITO_CARR	RRM_1
RRM_1	SUPRDOM55
PKINASE	SUPRDOM55
GLYOXALASE	PB1
ZF-C2H2	SUPRDOM35
RIBOSOMAL_S8	ZF-C2H2
DUF28	ZF-C2H2
MOZ_SAS	ZF-C2H2
ADAM_SPACER1	GDPD
SUPRDOM57	GDPD
7TM_1	GDPD
RIBOSOMAL_L14E	WD40
SWIB	RNA_POL_RPB4
HSP20	RNA_POL_RPB4
MT_ATP-SYNT_D	RNA_POL_RPB4
HOMEOBOX	RNA_POL_RPB4
TSC22	SPRY
MITO_CARR	ANATO
RIBOSOMAL_L6	ANATO
RIBOSOMAL_L32E	ANATO
CLATHRIN_PROPEL	ANATO
LDL_RECEPT_A	RPEL
ACTIN	RPEL
CHITIN_BIND_4	RPEL
GTP_EFTU_D3	RPEL
RIBOSOMAL_L15E	ZF-C3HC4
RIBOSOMAL_S9	ZF-C3HC4
RIBOSOMAL_L4	ZF-C3HC4
COFILIN_ADF	MET_10
SWIB	MET_10
ATP-GUA_PTRANS	TRYPSIN
5_NUCLEOTID	TRYPSIN
TCTP	TRYPSIN
UQ_CON	TRYPSIN
AT_HOOK	TRYPSIN
RIBOSOMAL_S3_C	TRYPSIN
BIOPTERIN_H	TRYPSIN
ANNEXIN	TPR
PEPTIDASE_M13_N	TPR
SWIM	CAS_CSE1
SWIB	PEPTIDASE_M24
SH3_1	PEPTIDASE_M24
RIBOSOMAL_S21E	PKINASE
RIBOSOMAL_S19	PKINASE
RIBOSOMAL_L37E	PKINASE
ALK_PHOSPHATASE	ZF-C2H2
EFG_IV	TSG
SIR2	TSG
RIBOSOMAL_L3	ZF-UBR1
MT_ATP-SYNT_B	ZF-UBR1
RIBOSOMAL_S12	ZF-UBR1
SUPRDOM32	ZF-UBR1
GDE_C	RRM_1
F_ACTIN_CAP_B	RAD10
HLH	RAD10
ASTACIN	ADAM_SPACER1
RIBOSOMAL_S3_C	ADAM_SPACER1
KOW	ADAM_SPACER1
PHOSPHORYLASE	ADAM_SPACER1
DIX	ADAM_SPACER1
DISINTEGRIN	ADAM_SPACER1
HOMEOBOX	AN_PEROXIDASE
DUF862	EXONUC_X-T
SUPRDOM55	F_ACTIN_CAP_B
RIBOSOMAL_L14	F_ACTIN_CAP_B
SUPRDOM57	F_ACTIN_CAP_B
RIBOSOMAL_60S	F_ACTIN_CAP_B
HSP20	F_ACTIN_CAP_B
ZF-CXXC	F_ACTIN_CAP_B
PRIBOSYLTRAN	F_ACTIN_CAP_B
SIR2	F_ACTIN_CAP_B
CHORION_2	F_ACTIN_CAP_B
CHORION_S16	F_ACTIN_CAP_B
PORIN_3	F_ACTIN_CAP_B
FLYWCH	CBM_14
I-SET	CBM_14
FORK_HEAD	CBM_14
PRK	CBM_14
TIG	CYCLIN_C
LECTIN_C	CYCLIN_C
EXONUC_X-T	CYCLIN_C
LACTAMASE_B	CYCLIN_C
BZIP	CYCLIN_C
EXONUC_X-T	P450
LSM	TRYPSIN
PERICARDIN_RPT	TRYPSIN
ISO_DH	RIBOSOMAL_S25
LIM	RIBOSOMAL_S25
P450	NUCLEOPORIN2
SWIB	NUCLEOPORIN2
ARM	NOP
IF-2B	NOP
SKB1	RRM_1
DYNEIN_LIGHT	RRM_1
AMINOTRAN_1_2	RRM_1
STT3	RRM_1
PEPTIDASE_C2	MOEZ_MOEB
GLYCOS_TRANSF_1	MOEZ_MOEB
FER2	MOEZ_MOEB
ZF-C2H2	MOEZ_MOEB
IF4E	MOEZ_MOEB
HMG_BOX	MOEZ_MOEB
IBB	MOEZ_MOEB
E2F_TDP	MOEZ_MOEB
MONOOXYGENASE	MOEZ_MOEB
HOMEOBOX	MOEZ_MOEB
TRNA_ANTI	MOEZ_MOEB
MOEZ_MOEB	MOAE
ALG3	ZF-CHY
ARF	ZF-CHY
WD40	AMINOTRAN_1_2
AMINOTRAN_1_2	P450
ALPHA-AMYLASE	P450
UPF0016	RASGEF_N
NAC	RASGEF_N
ACYLTRANSFERASE	RASGEF_N
KOW	RASGEF_N
RWD	RASGEF_N
PHOSPHORYLASE	F_ACTIN_CAP_B
HIST_DEACETYL	F_ACTIN_CAP_B
BAND_3_CYTO	F_ACTIN_CAP_B
RIBOSOMAL_S13	F_ACTIN_CAP_B
ZF-TIM10_DDP	CYBS
TB	CYBS
S19	CYBS
ODC_AZ	ZF-TIM10_DDP
ZF-C5HC2	TB
RIBOSOMAL_L18AE	TB
MATH	RAN_BP1
EGF_CA	PEPTIDASE_M3
SINA	PEPTIDASE_M3
SUPRDOM76	PCI
ZF-C4	MORN
ER_LUMEN_RECEPT	CHAC
SAP18	CHAC
SKP1_POZ	CHAC
BZIP	CHAC
CHAC	LAMININ_G_1
GRIP	CRAL_TRIO
GILT	CRAL_TRIO
SPRY	EF1G
HAT	EF1G
CATION_ATPASE_C	EF1G
DUF101	EF1G
CNH	EF1G
VITELLOGENIN_N	OATP
ACYLTRANSFERASE	HA2
MSSP	RIBOSOMAL_L10E
NUDIX	RIBOSOMAL_L10E
SUPRDOM144	RIBOSOMAL_L10E
UBIQUITIN	RIBOSOMAL_L10E
ZF-C2H2	RIBOSOMAL_L10E
RIBOSOMAL_L1	EF1_GNE
CBFD_NFYB_HMF	TAFII28
TFIIA	TFIID-18KDA
KELCH_2	RIBOSOMAL_S18
DUF602	RIBOSOMAL_S18
METALLOPHOS	DUF602
RRM_1	FIP1
CUB	FIP1
RIBOSOMAL_L39	CUB
P_PROPROTEIN	HAIRY_ORANGE
TETRASPANNIN	HAIRY_ORANGE
CU2_MONOOX_C	HAIRY_ORANGE
HSP20	HAIRY_ORANGE
OTU	HAIRY_ORANGE
C2	HAIRY_ORANGE
SH3_1	HAIRY_ORANGE
ALDO_KET_RED	HAIRY_ORANGE
LIM	ENT
DAGK_CAT	ENT
LA	NHL
HIST_DEACETYL	PEPTIDASE_C48
A_DEAMIN	RIBOSOMAL_S10
L27	RIBOSOMAL_S10
RHOGEF	RIBOSOMAL_S10
MET_10	RIBOSOMAL_S10
ZF-BED	RIBOSOMAL_S10
AMINOTRAN_1_2	RIBOSOMAL_S10
CHROMO_SHADOW	RIBOSOMAL_S10
CIDE-N	RIBOSOMAL_S10
TRANSLIN	METHYLTRANSF_4
TRNA-SYNT_1	HSP20
RRM_1	GAMMA-BBH
SH2	GAMMA-BBH
PCI	GAMMA-BBH
FILAMIN	ENTH
ER_LUMEN_RECEPT	ENTH
ALPHA-2-MRAP_C	ENTH
E1_DERP2_DERF2	SH2
THIOREDOXIN	PCI
ADH_SHORT	CIDE-N
METALLOTHIO_5	CIDE-N
SULFOTRANSFER_1	HORMONE_RECEP
UQ_CON	HORMONE_RECEP
KINESIN	PROTEASOME
EFG_IV	PROTEASOME
DRF_DAD	PROTEASOME
ANK	PROTEASOME
LRR	PROTEASOME
PROTEASOME	ROBL_LC7
CARN_ACYLTRANSF	ROBL_LC7
GLYCO_HYDRO_18	ROBL_LC7
PKINASE	CARN_ACYLTRANSF
METALLOPHOS	GLYCO_HYDRO_18
RIBOSOMAL_L14E	CUB
RIBOSOMAL_L36E	CUB
NOP10P	CUB
RIBOSOMAL_L18E	CUB
PCI	CUB
FER4	HLH
SAM_PNT	HLH
TEKTIN	GST_N
TFB2	GST_N
AMINO_OXIDASE	GST_N
DISINTEGRIN	HGTP_ANTICODON
3HCDH	HGTP_ANTICODON
HMG_BOX	CU2_MONOOXYGEN
SUPRDOM32	GILT
HMG_BOX	GILT
HR1	SKP1
CATION_ATPASE_C	SIR2
SIR2	GAMMA-THIONIN
ZF-DHHC	GAMMA-THIONIN
SRP9	MA3
PKINASE	GAMMA-BBH
ENTH	GAMMA-BBH
PRIBOSYLTRAN	MMR_HSR1
FERRITIN	UQ_CON
2OG-FEII_OXY	UQ_CON
AAA	FERRITIN
ADAM_SPACER1	FERRITIN
BIOPTERIN_H	FERRITIN
SAND	2OG-FEII_OXY
TB	CHROMO
CH	CHROMO
MYOTUB-RELATED	AAA
KAZAL_1	RIBOSOMAL_S11
CNH	RIBOSOMAL_S11
AAA	RIBOSOMAL_S11
LACTAMASE_B	RIBOSOMAL_S11
MORN	EXO_ENDO_PHOS
UPF0121	EXO_ENDO_PHOS
HISTONE	DZF
CHITIN_BIND_4	WW
SPOND_N	WW
MT_ATP-SYNT_B	WW
HATPASE_C	WW
RIBOSOMAL_L34E	WW
GAT	CARN_ACYLTRANSF
PRIBOSYLTRAN	CARN_ACYLTRANSF
ZF-C3HC4	CARN_ACYLTRANSF
HLH	PHD
DYNEIN_LIGHT	UBA
PRIBOSYLTRAN	UBA
MSS4	UBA
MT-A70	UBA
ACTIN	CRAL_TRIO
GTP_EFTU_D3	TRYPSIN
HISTONE	TRYPSIN
VINCULIN	LIM
SH3_1	KOW
LIPASE	E1_DH
SAM_PNT	E1_DH
SUPRDOM55	E1_DH
S19	E1_DH
E1_DH	UPF0139
VINCULIN	SH3_1
AAA	PAP_ASSOC
JUN	PAP_ASSOC
ARFGAP	PAP_ASSOC
PCI	HEAT
CBFB_NFYA	HEAT
NSF	HEAT
AMIDASE	HEAT
UBA	HEAT
CHITIN_BIND_4	NUP133
HSP20	PHD
CNH	PHD
7TM_1	HSP20
GMP_SYNT_C	HSP20
PEPTIDASE_C1	CNH
ARG_TRNA_SYNT_N	HSP20
GILT	HSP20
UBIQUITIN	E2F_TDP
RHD	SUPRDOM57
LACTAMASE_B	SUPRDOM57
PK	ADAP_COMP_SUB
RIBOSOMAL_L22E	ADAP_COMP_SUB
EGF_CA	OCNUS
KH_1	HAIRY_ORANGE
ADH_ZINC_N	HAIRY_ORANGE
SAM_1	HAIRY_ORANGE
THIOREDOXIN	WW
WW	TRNA-SYNT_2
CHORD	ANK
GIY-YIG	AAA
ZF-ZPR1	AAA
NO_SYNTHASE	G-PATCH
SET	UBIQUITIN
LDL_RECEPT_B	UBIQUITIN
EXO_ENDO_PHOS	UBIQUITIN
OTU	UBIQUITIN
DUF101	LSM
EXO70	LSM
VPS52	LSM
CHROMO_SHADOW	LSM
LECTIN_C	LSM
SKP1_POZ	ELONGIN_A
ZF-TRAF	TPR
SH3BP5	TPR
RIBOSOMAL_L24E	TPR
AT_HOOK	I-SET
SUPRDOM32	SH3BP5
HYDROLASE	SH3BP5
TRYPSIN	RHOGEF
THIOREDOXIN	RHOGEF
ADAP_COMP_SUB	CHITIN_BIND_4
HORMA	CHITIN_BIND_4
SUPRDOM87	CHITIN_BIND_4
CDC48_N	CHITIN_BIND_4
PEP_DEFORMYLASE	CHITIN_BIND_4
CATION_ATPASE_C	CHITIN_BIND_4
ENDOSULFINE	CHITIN_BIND_4
PRIBOSYLTRAN	CHITIN_BIND_4
ALDEDH	CHITIN_BIND_4
SUPRDOM48	CHITIN_BIND_4
GUANYLATE_KIN	CHITIN_BIND_4
SCRAMBLASE	NUDIX
DUF1162	NUDIX
RIBOSOMAL_L22	NUDIX
ZF-C2H2	NUDIX
RBD	NUDIX
TRYPSIN	NUDIX
RIBOSOMAL_L1	NUDIX
ATP-SYNT_F	NUDIX
THIOREDOXIN	NUDIX
TRYPSIN	TBC
RICIN_B_LECTIN	LA
7TM_6	RIBOSOMAL_L13
TIG	RIBOSOMAL_L13
RRM_1	PP2C
KH_1	PP2C
HSP20	SERENDIPITY_A
TGS	SERENDIPITY_A
CBM_14	SERENDIPITY_A
C2	SERENDIPITY_A
ARFGAP	SERENDIPITY_A
CPN60_TCP1	SERENDIPITY_A
MYB_DNA-BINDING	SERENDIPITY_A
GTP_CDC	SERENDIPITY_A
SERENDIPITY_A	PDZ
CBM_21	HATPASE_C
KOW	G-ALPHA
ATP-SYNT_D	G-ALPHA
FKBP_C	RHOGEF
RIBOSOMAL_L23	RHOGEF
SUPRDOM146	RHOGEF
SECE	RHOGEF
RIBOSOMAL_S25	P450
DAGK_CAT	SCP
HMG_BOX	SCP
HLH	SCP
SAP18	SCP
XAN_UR_PERMEASE	SCP
DNK	NAD_KINASE
GLOBIN	P21-ARC
HAIRY_ORANGE	RCD1
SGS	RCD1
TEKTIN	ADAPTIN_N
ALD_N	PDZ
SEC1	PDZ
RIBOSOMAL_L18P	PDZ
ALPHA_L_FUCOS	PDZ
MOB1_PHOCEIN	PDZ
GST_N	PDZ
MANNOSYL_TRANS	PDZ
MYOSIN_TAIL_1	IBR
PBP	SURF4
SINA	SURF4
PROFILIN	WH1
HOMEOBOX	ARRESTIN_C
DYNEIN_LIGHT	RIBOSOMAL_L18AE
RRM_1	RIBOSOMAL_L18AE
RIBOSOMAL_L18AE	IBN_N
CALRETICULIN	P34-ARC
NSP1_C	CNH
RIBOSOMAL_S7	CNH
PEPTIDASE_M17	CNH
EXS	CNH
RIBOSOMAL_L36E	CNH
MYB_DNA-BINDING	CNH
RIBOSOMAL_L34E	CNH
SRCR	RIBOSOMAL_L39
HMG_BOX	RIBOSOMAL_L39
PHD	RIBOSOMAL_L39
TIG	VINCULIN
LYASE_1	VINCULIN
POLO_BOX	SIR2
LECTIN_LEG-LIKE	SIR2
SIR2	MOTILE_SPERM
CH	MOTILE_SPERM
PBX	TFIID_20KDA
LYASE_1	ALDO_KET_RED
PRIBOSYLTRAN	RIBOSOMAL_L31E
PP2C	RIBOSOMAL_L31E
AMINOTRAN_1_2	RIBOSOMAL_L31E
CHITIN_BIND_4	RIBOSOMAL_L31E
CBM_14	RIBOSOMAL_L31E
NMD3	COX5A
ACTIN	COX5A
RIBOSOMAL_60S	COX5A
RIBOSOMAL_L6	COX5A
E1_DH	COX5A
WD40	COX5A
CYS_MET_META_PP	DUF833
K_TETRA	DUF833
PAX	DUF833
DUF833	VATP-SYNT_E
UBIQUITIN	VATP-SYNT_E
V-ATPASE_H	VATP-SYNT_E
HMG_BOX	VATP-SYNT_E
DIRP	VATP-SYNT_E
RAD21_REC8	VATP-SYNT_E
TCTP	VATP-SYNT_E
CBFB_NFYA	GLYCO_HYDRO_18
IBN_N	GLYCO_HYDRO_18
SINA	PET
USO1_P115_HEAD	PET
METALLOTHIO_5	PET
RVP	PET
CPN60_TCP1	DNAJ_CXXCXGXG
DNAJ_CXXCXGXG	P450
UQ_CON	HEXAPEP
EFHAND	HEXAPEP
RIBOSOMAL_L22	HEXAPEP
LRR	HEXAPEP
ZF-C2H2	HEXAPEP
SUPRDOM32	HEXAPEP
MIB_HERC2	HEXAPEP
SUPRDOM154	EFHAND
ALDO_KET_RED	EFHAND
OCCLUDIN_ELL	ZF-C2H2
IU_NUC_HYDRO	IU_NUC_HYDRO
ZF-C2H2	UPF0005
RIBOSOMAL_L22E	LRRNT
CYSTATIN	LRRNT
THIOREDOXIN	ACTIN
PHD	LRRNT
HLH	METALLOPHOS
CBIA	METALLOPHOS
PEPTIDASE_M14	METALLOPHOS
AT_HOOK	METALLOPHOS
P450	METALLOPHOS
CHITIN_BIND_4	METALLOPHOS
CBM_21	DER1
SINA	GYF
HOMEOBOX	GYF
AMINOTRAN_1_2	GYF
PTR2	JUN
GTP_EFTU_D3	ARFGAP
SIR2	RIBOSOMAL_S21E
ZF-C2H2	RIBOSOMAL_S21E
CHROMO_SHADOW	RIBOSOMAL_S21E
RNA_POL_RPB4	FERRITIN
PERICARDIN_RPT	FERRITIN
TRNA_BIND	FERRITIN
PBX	FERRITIN
SUPRDOM142	ZF-CCCH
V-ATPASE_G	VATP-SYNT_E
UQ_CON	VATP-SYNT_E
GTP_EFTU_D3	VATP-SYNT_E
PEPTIDASE_C1	VATP-SYNT_E
P450	V-ATPASE_H
RAS	V-ATPASE_H
DYNEIN_LIGHT	TCTP
BSD	TCTP
PKINASE	V-ATPASE_G
PORIN_3	ZF-SEC23_SEC24
TRYPSIN	ZF-SEC23_SEC24
ADAM_SPACER1	ZF-SEC23_SEC24
ACTIN	ZF-SEC23_SEC24
RHODANESE	ZF-SEC23_SEC24
DUF602	ZF-SEC23_SEC24
E1_DH	ZF-SEC23_SEC24
WW	TRYPSIN
BAND_41	TRYPSIN
DUTPASE	ACTIN
DZF	ACTIN
CHITIN_BIND_4	ACTIN
GALACTOSYL_T	ACTIN
FORK_HEAD	GLYCOS_TRANSF_1
PROPEP_M14	GLYCOS_TRANSF_1
AMINOTRAN_1_2	RIBOSOMAL_60S
PEPTIDASE_M17	RIBOSOMAL_60S
DYNAMIN_N	RIBOSOMAL_60S
ARM	RIBOSOMAL_60S
SUPRDOM98	RIBOSOMAL_60S
CHORION_2	CTP_TRANSF_2
EGF_CA	CTP_TRANSF_2
FG-GAP	CHORION_2
ANK	CHORION_2
RIBOSOMAL_S25	GOLOCO
RHOGEF	GOLOCO
SKIP_SNW	GOLOCO
GTP_CDC	SOH1
VATP-SYNT_AC39	VHS
3HCDH_N	VHS
2-HACID_DH	VHS
SPERMINE_SYNTH	SUPRDOM141
RNA_POL_RPB4	METALLOPHOS
HSF_DNA-BIND	RRM_1
PEPTIDASE_M24	PEPTIDASE_C1
ACYL_TRANSF_3	PEPTIDASE_C1
ZF-SEC23_SEC24	PEPTIDASE_C1
PROTEASOME	PEPTIDASE_C1
GTP_EFTU_D3	HLH
NUCLEOPLASMIN	NUCLEOPLASMIN
SNF5	K_TETRA
ANNEXIN	K_TETRA
UPF0193	RRM_1
ZF-C2H2	UPF0193
PRO_ISOMERASE	LSM
PWWP	G-PATCH
G-PATCH	SH2
CBFB_NFYA	HOMEOBOX
MOB1_PHOCEIN	EXS
DNAJ_CXXCXGXG	MOB1_PHOCEIN
TUDOR	MOB1_PHOCEIN
CNH	MOB1_PHOCEIN
SUPRDOM95	MFS_1
GCM	ALD_N
FYVE	ALD_N
ACYL-COA_DH	ALD_N
UQ_CON	NSP1_C
FN3	DEATH
BAR	DEATH
DNAJ_CXXCXGXG	DEATH
KH_1	ROBL_LC7
EF1_GNE	ROBL_LC7
ROBL_LC7	C1_1
START	CYTOCHROM_C
RHD	CYTOCHROM_C
COFILIN_ADF	CYTOCHROM_C
BSD	CYTOCHROM_C
ZF-C3HC4	CYTOCHROM_C
ZF-ZPR1	CYTOCHROM_C
ZF-C2H2	RIBOSOMAL_L35AE
SAM_1	RIBOSOMAL_L35AE
ZF-TRAF	RIBOSOMAL_L35AE
DUF101	RIBOSOMAL_L35AE
7TM_1	RIBOSOMAL_L35AE
ARF	RIBOSOMAL_L35AE
ACTIN	RIBOSOMAL_L35AE
EGF_CA	RIBOSOMAL_L35AE
PAX	RIBOSOMAL_L35AE
LYS	RRM_1
RIBOSOMAL_L4	RHOGAP
ZF-NANOS	RHOGAP
NSP1_C	RHOGAP
ELONGIN_A	RHOGAP
BTB	RHOGAP
SUPRDOM32	RHOGAP
FILAMIN	PA28_BETA
RRM_1	PA28_BETA
G-ALPHA	SUPRDOM76
I-SET	SUPRDOM76
RIBOSOMAL_L4	SUPRDOM76
DAO	SUPRDOM76
PEPTIDASE_M14	SUPRDOM76
TROPOMYOSIN	PX
ATP-GUA_PTRANSN	NAC
RIBOSOMAL_L7AE	NAC
PCI	NAC
PAX	NAC
ALPHA-2-MRAP_C	THIOREDOXIN
WD40	MT_ATP-SYNT_D
PBX	MT_ATP-SYNT_D
UDPGP	ADAPTIN_N
MYOTUB-RELATED	HA2
ACYL-COA_DH	HA2
SUPRDOM138	HA2
AN_PEROXIDASE	HA2
EF1_GNE	HA2
ZF-C2H2	IPP-2
WD40	IPP-2
SKIP_SNW	IPP-2
BAR	MYB_DNA-BINDING
P450	MYB_DNA-BINDING
MYB_DNA-BINDING	TRYPSIN
GLOBIN	ACETYLTRANSF_1
LIPASE	LSM
RIBOSOMAL_L29	LSM
MH2	LSM
SOD_FE_N	LSM
K_TETRA	LSM
FILAMIN	LSM
2OG-FEII_OXY	FILAMIN
ALDEDH	FILAMIN
HMG_COA_SYNT	FILAMIN
HSBP1	RIBONUCLEASE_3
HMG_BOX	FZO_MITOFUSIN
PDZ	FZO_MITOFUSIN
GLYCOS_TRANSF_1	HOMEOBOX
HAT	HOMEOBOX
SAM_DECARBOX	HOMEOBOX
PWWP	HOMEOBOX
I_LWEQ	TPR
ZF-CCCH	TPR
VINCULIN	I_LWEQ
WWE	I_LWEQ
SUPRDOM43	I_LWEQ
BIR	CHITIN_BIND_4
SPC97_SPC98	ZZ
CYCLIN_N	ZZ
FYRN	BROMODOMAIN
BROMODOMAIN	HLH
CLIP	ADAPTIN_N
RIBOSOMAL_L18P	ADAPTIN_N
HMG_BOX	ADAPTIN_N
BZIP	ADAPTIN_N
PEPTIDASE_C1	ADAPTIN_N
KAZAL_1	K_TETRA
TF_AP-2	K_TETRA
THIOREDOXIN	KAZAL_1
HLYIII	CBFD_NFYB_HMF
4HBT	ZIP
THIOREDOXIN	ZIP
ZF-SEC23_SEC24	MH2
EFHAND	MH2
NUMBF	MH2
UQ_CON	MH2
COFILIN_ADF	MH2
PX	GTP_EFTU_D3
UFD1	GTP_EFTU_D3
PHD	GTP_EFTU_D3
ADK	GTP_EFTU_D3
HLH	MH2
SWIB	MH2
ADAM_SPACER1	ANK
MAK10	ANK
RIBOSOMAL_L4	ANK
RIBOSOMAL_L36E	ANK
TETRASPANNIN	ANK
GATA	FILAMIN
SUPRDOM95	FILAMIN
NUCLEOPLASMIN	FILAMIN
AMPKBI	FILAMIN
RAS	SIP1
FKBP_C	RIBOSOMAL_S27E
ADAPTIN_N	RIBOSOMAL_S27E
I-SET	RIBOSOMAL_S27E
SNF	RIBOSOMAL_S27E
PERICARDIN_RPT	RIBOSOMAL_S27E
RNA_POL_A_BAC	RIBOSOMAL_S27E
TSP_3	FKBP_C
7TM_6	FKBP_C
VINCULIN	FKBP_C
Y_PHOSPHATASE	FKBP_C
P450	FKBP_C
RIBOSOMAL_L22E	FKBP_C
PROTEASOME	FKBP_C
CLATHRIN_PROPEL	HOMEOBOX
PRIBOSYLTRAN	I-SET
AAA	SNF
RHD	CHITIN_BIND_4
RIBOSOMAL_S10	ZF-SEC23_SEC24
GUANYLATE_KIN	ZF-SEC23_SEC24
EFG_IV	ZF-SEC23_SEC24
RNA_POL_RPB2_4	ZF-SEC23_SEC24
7TM_1	ZF-SEC23_SEC24
CHITIN_BIND_4	ZF-SEC23_SEC24
VOLTAGE_CLC	ZF-SEC23_SEC24
RIBOSOMAL_L4	ZF-SEC23_SEC24
FAA_HYDROLASE	ZF-SEC23_SEC24
KAZAL_1	ZF-SEC23_SEC24
SUPRDOM101	ZF-SEC23_SEC24
ADK	ZF-SEC23_SEC24
ADAP_COMP_SUB	LRR
SEC1	HYDROLASE
SET	HYDROLASE
V_ATPASE_I	HYDROLASE
SUPT5	RAS
ACYL-COA_DH	DUF814
GUANYLATE_KIN	DUF814
VPS52	RRM_1
AIRS	RRM_1
DNK	HOMEOBOX
NOL1_NOP2_FMU	VPS52
RRM_1	BSD
DUF602	14-3-3
EXONUC_X-T	14-3-3
SSF	FTZ
ZF-MIZ	FTZ
DUF1213	RNA_POL_RPC4
RIBOSOMAL_L4	ACYL-COA_DH
AT_HOOK	ACYL-COA_DH
RIBOSOMAL_L1	ACYL-COA_DH
RIBOSOMAL_S13	ACYL-COA_DH
ANK	ACYL-COA_DH
ACYL-COA_DH	POLYPRENYL_SYNT
GLYOXALASE	P450
PID	P450
ACETYLTRANSF_1	P450
BYSTIN	P450
RIBOSOMAL_60S	P450
KOW	P450
CBM_14	P450
RIBOSOMAL_L37E	P450
Y_PHOSPHATASE	P450
THYMIDYLAT_SYNT	HOMEOBOX
SUPRDOM30	HOMEOBOX
UPF0027	ZF-C2H2
ALDOLASE_II	HTH_PSQ
CBFD_NFYB_HMF	UQ_CON
NA_H_EXCHANGER	UQ_CON
NAC	NA_H_EXCHANGER
ZF-MYM	NA_H_EXCHANGER
RIBOSOMAL_L24E	NA_H_EXCHANGER
SPRY	COA_BINDING
CUB	SPRY
LSM	SPRY
AT_HOOK	SPRY
RIBOSOMAL_L18E	SPRY
SUPRDOM32	SPRY
HSP20	ZF-DHHC
LAMININ_N	ZF-DHHC
LSM	PDZ
IBR	RASGEF
MRG	RASGEF
P21-ARC	RASGEF
EXO_ENDO_PHOS	RASGEF
HYDROLASE	SURP
HAT	5_NUCLEOTID_C
INOSITOL_P	RRM_1
TFIID_20KDA	SEC7
HLH	SEC7
GLYCO_HYDRO_47	SEC7
URICASE	SEC7
NTP_TRANSFERASE	SEC7
PRENYLTRANS	SUPRDOM69
INNEXIN	PRENYLTRANS
BTB	PRENYLTRANS
HOMEOBOX	PRENYLTRANS
CATION_ATPASE_C	PRENYLTRANS
CBFB_NFYA	PRENYLTRANS
G_GLU_TRANSPEPT	PRENYLTRANS
SNARE	PRENYLTRANS
SUPRDOM90	PRENYLTRANS
COMPLEX1_24KDA	PRENYLTRANS
S19	PRENYLTRANS
UQ_CON	PRENYLTRANS
RHOGAP	ANK
P450	ALDO_KET_RED
ZF-C3HC4	F-ACTIN_CAP_A
MET_10	ZF-C2H2
MAGSP	HLYIII
LYS	ZF-C3HC4
CNH	LIPOCALIN
ZF-C2H2	RIBOSOMAL_L4
PAH	AAA
HLH	HOOK
TRYPSIN	HOOK
RASGEF	HOOK
ZF-C2H2	HOOK
HOOK	MYOSIN_TAIL_1
NOT3	R3H
ANK	LIPASE
ZF-RANBP	LIPASE
CBM_14	LIPASE
ADK	LDL_RECEPT_B
DUF233	MYB_DNA-BINDING
ASP	MYB_DNA-BINDING
WD40	ASP
AT_HOOK	GTP_CDC
GTP_EFTU_D3	GTP_CDC
PERICARDIN_RPT	UBA
ALPHA-AMYLASE	UBA
SAM_PNT	HSP20
NICASTRIN	HSP20
RIBOSOMAL_L19	HSP20
DCMP_CYT_DEAM	TRYPSIN
METALLOPHOS	TRYPSIN
BAND_3_CYTO	TRYPSIN
ZF-C5HC2	TRYPSIN
SUPRDOM48	EXONUC_X-T
SUPRDOM40	EXONUC_X-T
HA2	L15
RASGEF_N	L15
TRYPSIN	L15
RHD	L15
CBM_14	TIM
HSP20	RETICULON
SAP18	RETICULON
RRM_1	IKI3
EXONUC_X-T	IKI3
ZF-C2H2	F-ACTIN_CAP_A
HLYIII	F-ACTIN_CAP_A
SWIB	SYNTAXIN
CTP_TRANSF_2	SYNTAXIN
AT_HOOK	SYNTAXIN
THIOLASE_N	SYNTAXIN
GDPD	SYNTAXIN
SUPRDOM144	NDR
PRO_ISOMERASE	NDR
ENTH	ZF-C2H2
CYCLIN_C	IQ
PQ-LOOP	IQ
RIBOSOMAL_L7AE	IQ
KE2	IQ
SUPRDOM111	IQ
HAIRY_ORANGE	IQ
CYCLIN_C	LYASE_1
THIOREDOXIN	LYASE_1
HSP70	LYASE_1
CATION_ATPASE_C	LYASE_1
RIBOSOMAL_S3_C	LYASE_1
PKINASE_C	LYASE_1
GAL_LECTIN	LYASE_1
BSD	SUPRDOM30
GATA	AMINOTRAN_1_2
AT_HOOK	AMINOTRAN_1_2
PK	AMINOTRAN_1_2
SH3_1	AMINOTRAN_1_2
P25-ALPHA	POLO_BOX
HOMEOBOX	PEPTIDASE_M24
SYNTAXIN	DNAJ_C
NDR	DNAJ_C
ODC_AZ	DNAJ_C
CBFD_NFYB_HMF	DNAJ_C
IQ	DNAJ_C
I-SET	DNAJ_C
LYASE_1	DNAJ_C
SUPRDOM30	DNAJ_C
DUF101	DNAJ_C
VPS52	DNAJ_C
BSD	DNAJ_C
PEPTIDASE_M13_N	DNAJ_C
SCRAMBLASE	SYNTAXIN
I-SET	SYNTAXIN
HLH	SYNTAXIN
LDL_RECEPT_B	SYNTAXIN
KINESIN	6PGD
SUPRDOM90	6PGD
TFB4	TRNA-SYNT_2
HISTONE	DUF663
MMR_HSR1	DUF663
RRNAAD	DUF663
LTV	DUF663
RIO1	DUF663
PRO_ISOMERASE	HSP9_HSP12
SUPRDOM76	SUPRDOM73
STE	TEA
SNF2_N	LMWPC
GTP_EFTU_D2	HHH-GPD
LINKER_HISTONE	HHH-GPD
MUTS_I	HHH-GPD
RRM_1	HHH-GPD
RNA_POL_RPB2_4	HHH-GPD
RNA_POL_RPC82	HHH-GPD
NRAP	HHH-GPD
FHA	LINKER_HISTONE
HECT	WD40
TRNA-SYNT_2	F-BOX
BYSTIN	F-BOX
TRNA-SYNT_1	F-BOX
DUF699	F-BOX
KRR1	F-BOX
UPF0113	F-BOX
NMD3	F-BOX
FKBP_C	F-BOX
FTSJ	F-BOX
EIF-6	F-BOX
FKBP_C	BRIX
RIBOSOMAL_S8E	BRIX
NOP52	BRIX
SDA1	BRIX
FTSJ	BRIX
PEPTIDASE_M24	BRIX
DUF408	BRIX
AAA	BRIX
NOC3P	BRIX
VPS35	WD40
HD	WD40
ABC_TRAN	6PGD
RESPONSE_REG	UQ_CON
PHOSPHORYLASE	IMS
IBB	SMC_C
CAP	RRM_1
SUPRDOM48	RRM_1
AIRS	MYB_DNA-BINDING
SUPRDOM45	MYB_DNA-BINDING
ADK_LID	UQ_CON
UCR_14KD	UQ_CON
ADK_LID	ALA_RACEMASE_N
IRON_PERMEASE	ALA_RACEMASE_N
SUPRDOM36	ALA_RACEMASE_N
SERYL_TRNA_N	ALA_RACEMASE_N
SIN1	ALA_RACEMASE_N
DLH	PKINASE
TPR	ACOX
DUF59	F-BOX
PEPTIDASE_M16	DUF652
CATION_ATPASE_C	DUF652
FKBP_C	XPG_I
BRIX	XPG_I
IRON_PERMEASE	RIBOSOMAL_L14
HSP70	CN_HYDROLASE
CLP_N	CN_HYDROLASE
PYROPHOSPHATASE	CN_HYDROLASE
SUPRDOM90	CN_HYDROLASE
GRPE	CN_HYDROLASE
SUPRDOM49	CN_HYDROLASE
VATP-SYNT_E	CN_HYDROLASE
ACTIN	HHH-GPD
CU-OXIDASE	HHH-GPD
ISO_DH	HHH-GPD
SUBTILISIN_N	HHH-GPD
RNA_POL_A_BAC	HHH-GPD
WD40	HHH-GPD
HSP70	HHH-GPD
RHODANESE	AHPC-TSA
GAD	SUPRDOM114
LYASE_1	DSPC
MGM101P	DRMBL
SPOIIE	DRMBL
PRIBOSYLTRAN	PP2C
EIF-6	PP2C
RIIA	UQ_CON
ABC_TRAN	EF1G
DUF933	EF1G
SOD_FE_C	ECH
RIBOSOMAL_S15	ECH
RIBOSOMAL_S9	ECH
S4	ECH
RIBOSOMAL_S10	ECH
RIBOSOMAL_S7	ECH
RIBOSOMAL_S17	ECH
CK_II_BETA	PESCADILLO_N
MAM33	PESCADILLO_N
FIBRILLARIN	PESCADILLO_N
NOP52	PESCADILLO_N
S1	PESCADILLO_N
FTSJ	PESCADILLO_N
MMR_HSR1	PESCADILLO_N
DSPC	PESCADILLO_N
GTP_CDC	UCH
GLYCO_HYDRO_47	UCH
AMINOTRAN_1_2	UCH
DUF689	UCH
TPR	UCH
HA2	BYSTIN
MRA1	BYSTIN
RIBOSOMAL_S4	BYSTIN
BRIX	BYSTIN
DUF699	BYSTIN
KH_1	BYSTIN
LTV	BYSTIN
MPP10	BYSTIN
FIBRILLARIN	BYSTIN
NOP14	BYSTIN
SUPRDOM93	BYSTIN
SUPRDOM76	BYSTIN
DRIM	BYSTIN
DUF663	BYSTIN
HAT	BYSTIN
NRAP	BYSTIN
PPX-GPPA	DUF699
ADAPTIN_N	DUF699
DEAD	DUF699
KRR1	WD40
REP-A_N	WD40
THR_DEHYDRAT_C	EF1G
NOP52	NOL1_NOP2_FMU
NOP	NOL1_NOP2_FMU
MMR_HSR1	NOL1_NOP2_FMU
UPF0120	NOL1_NOP2_FMU
DUF814	NOL1_NOP2_FMU
RASGEF_N	NOL1_NOP2_FMU
DUF663	NOL1_NOP2_FMU
EIF-6	NOL1_NOP2_FMU
FKBP_C	NOL1_NOP2_FMU
RIBOSOMAL_L10	NOL1_NOP2_FMU
NOG1	NOL1_NOP2_FMU
CBF	NOL1_NOP2_FMU
PUF	NOL1_NOP2_FMU
NRAP	NOL1_NOP2_FMU
RIBOSOMAL_L24E	NOL1_NOP2_FMU
LRR	NOL1_NOP2_FMU
ABC_TRAN	BRIX
PEPTIDASE_M16	COQ7
MT-A70	COQ7
DEAD	COQ7
ESTERASE	COQ7
CKS	F-BOX
SPERMINE_SYNTH	SPERMINE_SYNTH
MCM	ZF-C3HC4
IBB	ZF-C3HC4
CTR	COATOMER_WDAD
SUPRDOM101	COATOMER_WDAD
ISO_DH	COATOMER_WDAD
SUPRDOM91	COATOMER_WDAD
M	COATOMER_WDAD
E1_DH	COATOMER_WDAD
P5CR	COATOMER_WDAD
BAR	COATOMER_WDAD
UPF0016	COATOMER_WDAD
2OG-FEII_OXY	COATOMER_WDAD
CK_II_BETA	NOL1_NOP2_FMU
COX5A	NOL1_NOP2_FMU
IRON_PERMEASE	NOL1_NOP2_FMU
GAR1	NOL1_NOP2_FMU
RIBOSOMAL_S8E	NOL1_NOP2_FMU
UPF0113	NOL1_NOP2_FMU
NMD3	NOL1_NOP2_FMU
FIBRILLARIN	NOL1_NOP2_FMU
SUGAR_TR	NOL1_NOP2_FMU
CDC48_N	PREFOLDIN
HISTONE	RFX_DNA_BINDING
DDT	RFX_DNA_BINDING
ZN_CLUS	RFX_DNA_BINDING
DYNAMIN_N	RFX_DNA_BINDING
REP-A_N	RNASEH
RRM_1	RNASEH
TRNA-SYNT_1	RNASEH
NOG1	SUPRDOM78
XRN_N	SUPRDOM78
SHMT	SUPRDOM78
PEPTIDASE_M24	SUPRDOM78
PESCADILLO_N	SUPRDOM78
GTP_EFTU_D2	SUPRDOM78
DUF814	SUPRDOM78
DUF592	HIST_DEACETYL
SUPRDOM87	E1-E2_ATPASE
PGK	E1-E2_ATPASE
FAD_BINDING_6	HSP70
SIS	TPR
ADH_ZINC_N	SWIRM
HEAT_PBS	SWIRM
SUPRDOM95	SUPRDOM55
RIBOSOMAL_L1	SUPRDOM55
RIBOSOMAL_L4	SUPRDOM55
IMG2	RIBOSOMAL_L3
RIBOSOMAL_L23	RIBOSOMAL_L3
RIBOSOMAL_L27	RIBOSOMAL_L3
RIBOSOMAL_L28	RIBOSOMAL_L3
PBP	RIBOSOMAL_L3
MRP-L47	RIBOSOMAL_L3
SUPRDOM95	RIBOSOMAL_L3
RIBOSOMAL_L17	RIBOSOMAL_L3
DRIM	RIBOSOMAL_L3
RIBOSOMAL_L34	RIBOSOMAL_L3
RIBOSOMAL_L1	RIBOSOMAL_L3
MMR_HSR1	RIBOSOMAL_L3
RIBOSOMAL_L4	RIBOSOMAL_L3
RIBOSOMAL_L36	RIBOSOMAL_L3
REP-A_N	HMG_BOX
RIBONUC_RED_SM	HMG_BOX
RNA_POL_RPC34	HMG_BOX
SUPRDOM26	HMG_BOX
MIF4G	HMG_BOX
FER2	HESB
HSP70	HESB
DNAJ	NIFU_N
HSP70	NIFU_N
FER2	AMINOTRAN_5
AMINOTRAN_1_2	GERE
SECB	SUPRDOM79
SUPRDOM79	SECY
SECG	SECY
SECB	SECB
BPD_TRANSP_1	SBP_BAC_3
FECCD	FECCD
ABC_TRAN	FECCD
SUPRDOM16	SUPRDOM16
LAMB	SUPRDOM16
LPP	SUPRDOM16
SUPRDOM16	TOLA
PORIN_1	TOLA
EXBD	TOLA
MOTA_EXBB	TOLA
TRAB_PILLUS	TRAK
UVRD-HELICASE	DNA_MIS_REPAIR
E1-E2_ATPASE	DUF907
GLUCAN_SYNTHASE	DUF907
PDR_CDR	DUF907
C2	DUF907
TIP49	AUXIN_EFF
HSP20	PEPTIDASE_M16
PYR_REDOX_DIM	PEPTIDASE_M16
E1_DH	PEPTIDASE_M16
TRANSKETOLASE_C	PEPTIDASE_M16
TRUD	ETF_QO
SUPRDOM87	SUPRDOM87
HTH_8	RNA_POL_A_CTD
RECA	RECA
DINI	RECA
RECX	RECA
HEAT_PBS	RIBOSOMAL_L23EN
SUPRDOM80	SUPRDOM80
ISTB	SUPRDOM80
ZF-CHC2	SUPRDOM80
SUPRDOM80	TER
RNA_POL_A_CTD	CRP
CRP	SUPRDOM123
SSRECOG	ZF-C3HC4
GTP_CYCLOHYDROI	WD40
U-BOX	PKINASE
PGM_PMM_III	ZF-C2H2
RNA_POL_RPB2_4	ZF-C2H2
INOSITOL_P	ZF-C2H2
CYS_MET_META_PP	GATASE_2
LRR	GATASE_2
SUPRDOM87	ACETYLTRANSF_1
FTHFS	ACETYLTRANSF_1
MYOSIN_N	ACETYLTRANSF_1
TPR	ACETYLTRANSF_1
FTHFS	MMR_HSR1
NMD3	MMR_HSR1
PEPTIDASE_M24	MMR_HSR1
METALLOPHOS	ZF-CCHC
SUF	ZF-CCHC
HLH	ZF-CCHC
C1D	RNASE_PH_C
ACPS	PP-BINDING
PHD	HA2
EMP24_GP25L	GLYCO_TRANSF_22
IMPDH	RIBOSOMAL_L14
CBS	FHA
SIS	FHA
GLYCOGEN_SYN	FHA
EIF-3C_N	FHA
ZF-UBR1	FHA
MMR_HSR1	FHA
DEAD	SUPRDOM115
SUPRDOM36	SUPRDOM115
SUPRDOM76	SUPRDOM115
SUPRDOM32	SUPRDOM115
NOG1	DEAD
RIBOSOMAL_L30	DEAD
FF	WD40
UTP14	WD40
CLP_N	HYDANTOINASE_B
SPX	MRA1
AMINOTRAN_3	MRA1
OXIDORED_FMN	MRA1
EXO70	SNF2_N
CBM_21	ZF-C3HC4
MAM33	ZF-C3HC4
ALPHA-AMYLASE	ALPHA-AMYLASE
PKINASE	RIBOSOMAL_L15
IMG2	RIBOSOMAL_L15
RIBOSOMAL_L27	RIBOSOMAL_L15
RIBOSOMAL_L16	RIBOSOMAL_L15
RIBOSOMAL_L13	RIBOSOMAL_L15
RIBOSOMAL_L28	RIBOSOMAL_L15
RIBONUCLEASE_3	RIBOSOMAL_L15
PBP	RIBOSOMAL_L15
MRP-L47	RIBOSOMAL_L15
RIBOSOMAL_L6	RIBOSOMAL_L15
SUPRDOM95	RIBOSOMAL_L15
SPOU_METHYLASE	RIBOSOMAL_L15
ADAPTIN_N	RIBOSOMAL_L15
DRIM	RIBOSOMAL_L15
RIBOSOMAL_L1	RIBOSOMAL_L15
MMR_HSR1	RIBOSOMAL_L15
RIBOSOMAL_L23	SUPRDOM55
RIBOSOMAL_L27	SUPRDOM55
RIBONUCLEASE_3	SUPRDOM55
PBP	SUPRDOM55
MRP-L47	SUPRDOM55
FIP1	DEAD
METALLOPHOS	DEAD
SUF	DEAD
RRM_1	DUF89
SET	DUF592
PRO_ISOMERASE	DUF592
AT_HOOK	DUF592
AA_KINASE	DUF292
RNASE_PH_C	DUF292
EIF-5_EIF-2B	DUF292
SUPRDOM111	DUF292
DOR1	DUF292
GLUCAN_SYNTHASE	AMINOTRAN_1_2
SEC7	AMINOTRAN_1_2
SIS	AMINOTRAN_1_2
ISO_DH	AMINOTRAN_1_2
MITO_CARR	AMINOTRAN_1_2
HGTP_ANTICODON	AMINOTRAN_1_2
ADH_ZINC_N	ACONITASE_C
HAT	ZF-U1
FF	ZF-U1
MIF4G	ZF-U1
INOS-1-P_SYNTH	RIBOSOMAL_S8
DNA_POL_B_EXO	RRM_1
DUF254	DUF254
PIR	DUF907
CYCLIN_N	HSF_DNA-BIND
ADH_ZINC_N	MID2
CORA	PKINASE
SUPRDOM115	PKINASE
MYB_DNA-BINDING	ZF-BED
AMIDOHYDRO_1	RHOMBOID
GST_N	AMMONIUM_TRANSP
TRANSALDOLASE	DSPC
ARSA_ATPASE	GLYCO_HYDRO_32
YIP1	AATASE
RIBOSOMAL_S16	TRNA-SYNT_1B
PKINASE	PMT
RIBOSOMAL_60S	THIOREDOXIN
PEPTIDASE_C48	THIOREDOXIN
AMP-BINDING	RIBOSOMAL_S2
RIBOSOMAL_S12	SUPRDOM87
HSP70	SUPRDOM87
NOC3P	EIF-6
PSEUDOU_SYNTH_1	WD40
RNB	WD40
RIBOSOMAL_L12	WD40
TCTP	WD40
AMIDOHYDRO_1	PKINASE
DEAD	DUF747
TCTP	DUF747
CU-OXIDASE	MO25
PEX19	MO25
HECT	MO25
ADH_ZINC_N	MO25
SMG4_UPF3	SRP1_TIP1
DUF250	SRP1_TIP1
PSEUDOU_SYNTH_2	TRNA-SYNT_2D
SUPRDOM22	PSEUDOU_SYNTH_2
DUF500	STE2
GRPE	PPI_YPI1
PMM	ADAP_COMP_SUB
I_LWEQ	CGR1
MIP	CORNICHON
METALLOPHOS	TYR_DEACYLASE
TFIIA	KRE9
CHITIN_SYNTH_1	CDP-OH_P_TRANSF
GST_N	CDP-OH_P_TRANSF
E1_DH	DEAD
OXIDORED_FMN	DEAD
ATP-CONE	DEAD
RIBONUC_RED_SM	DEAD
PC_REP	DEAD
ADAPTIN_N	DEAD
TENA_THI-4	DEAD
DLH	DEAD
DEAD	DNA_LIGASE_A_N
HSP70	DNA_LIGASE_A_N
SUPRDOM35	DNA_LIGASE_A_N
MFS_1	DNA_LIGASE_A_N
TFB4	SUPRDOM103
DUF341	BAG
GST_N	ZIP
PRO_ISOMERASE	ZIP
PATATIN	STAG
HEAT_PBS	STAG
METALLOPHOS	SEC6
2OG-FEII_OXY	SEC63
DUS	EXONUC_X-T
HISTONE	RIBOSOMAL_L14E
ETF_ALPHA	TRNA-SYNT_2B
EFHAND	TRNA-SYNT_2
GLYCO_HYDRO_47	TRNA-SYNT_2
VPS53_N	RAS
VPS52	RAS
ACONITASE_C	RAS
FERROCHELATASE	RNASE_P_P30
THIF	APBA
DUF59	SUGAR_TR
P34-ARC	GTP_CDC
ACTIN	GTP_CDC
GLYCO_HYDRO_17	GTP_CDC
HEAT_PBS	GTP_CDC
SIS	RIBOSOMAL_L14
SUPRDOM116	RIBOSOMAL_L14
HEAT_PBS	RIBOSOMAL_L14
HSP70	RIBOSOMAL_L14
PEPTIDASE_M16	RIBOSOMAL_L14
UPF0120	RIBOSOMAL_L14
MPPN	CDP-OH_P_TRANSF
ATP-SYNT_G	DNAJ
SUPRDOM101	2-HACID_DH
GHMP_KINASES	2-HACID_DH
PEPTIDASE_M28	2-HACID_DH
SUPRDOM30	2-HACID_DH
TPR	2-HACID_DH
PEX24P	2-HACID_DH
NPL4	2-HACID_DH
ZN_CLUS	2-HACID_DH
GLYCOS_TRANSF_4	2-HACID_DH
DAHP_SYNTH_1	2-HACID_DH
MFS_1	2-HACID_DH
RIBOSOMAL_L4	2-HACID_DH
TMS_TDE	2-HACID_DH
PRO_ISOMERASE	2-HACID_DH
PMT	2-HACID_DH
PEPTIDASE_C13	2-HACID_DH
AAA	2-HACID_DH
GLYCO_TRANSF_15	2-HACID_DH
FUMBLE	2-HACID_DH
AMP_N	2-HACID_DH
RAS	SUPRDOM36
ALDEDH	GDA1_CD39
EFHAND	GDA1_CD39
ACETYLTRANSF_1	GDA1_CD39
DAHP_SYNTH_1	FAD_BINDING_2
PEX14_N	SUPRDOM19
GTP_CYCLOHYDROI	SUPRDOM19
PORIN_3	SUPRDOM19
TRANSALDOLASE	SUPRDOM19
TIM44	GLYCO_HYDRO_63
BRIX	NRAP
RRNAAD	NRAP
RNB	NRAP
MRA1	NRAP
RIBOSOMAL_S4	NRAP
MPP10	NRAP
FIBRILLARIN	NRAP
NOP14	NRAP
DRIM	NRAP
HAT	NRAP
KH_1	NRAP
UPF0120	NRAP
DIM1	NOP
RIBOSOMAL_L27	NOP
RIBONUCLEASE_3	NOP
PBP	NOP
RIBOSOMAL_L14	NOP
MRP-L47	NOP
RIBOSOMAL_L17	NOP
SUPRDOM57	NOP
EFG_IV	NOP
RIBOSOMAL_L4	NOP
PMT	FTR1
DUF352	FTR1
PROTEASOME	FTR1
HIST_DEACETYL	EIF-6
IGPD	EIF-6
RIBOSOMAL_S8E	EIF-6
NOG1	EIF-6
FIBRILLARIN	EIF-6
RIBOSOMAL_L30	EIF-6
RNA_POL_RPA2_4	EIF-6
SDA1	EIF-6
PUF	EIF-6
FTR1	2-HACID_DH
SUPRDOM22	2-HACID_DH
CYS_MET_META_PP	2-HACID_DH
CUE	2-HACID_DH
RIBOSOMAL_L1	2-HACID_DH
ATP-SYNT_F	2-HACID_DH
RIBONUC_RED_SM	2-HACID_DH
GTP1_OBG	2-HACID_DH
RIBOSOMAL_L13	2-HACID_DH
RIBOSOMAL_S28E	2-HACID_DH
MITO_CARR	2-HACID_DH
ADH_SHORT	2-HACID_DH
ATP-SYNT_C	2-HACID_DH
EIF-6	2-HACID_DH
ACID_PHOSPHAT_A	2-HACID_DH
2-HACID_DH	JMJC
DUF171	JMJC
ENDONUCLEASE_NS	LACTAMASE_B
NRAP	PSEUDOU_SYNTH_1
FERRIC_REDUCT	DUF619
BZIP	GLYCOGEN_SYN
SOD_FE_N	GLYCOGEN_SYN
UQ_CON	ZN_CLUS
ANDROGEN_RECEP	CAVEOLIN
ANDROGEN_RECEP	SAM_PNT
ANDROGEN_RECEP	MOZ_SAS
CIMR	INSULIN
CHEZ	CHEW
NTF2	NTF2
TROPONIN	TROPONIN
RNASEA	LRR
SUPRDOM108	SUPRDOM108
SUPRDOM108	SUPRDOM107
NHASE_BETA	NHASE_ALPHA
PKI	PKINASE_C
SUPRDOM109	COX1
RNA_POL	AMIDASE_2
KUNITZ_LEGUME	ALPHA-AMYLASE
BETA-APP	TRYPSIN
LEP_RECEPTOR_IG	LEPTIN
ATP-SYNT_B	ATP-SYNT_A
ATP-SYNT_AB	ATP-SYNT_A
EXO_ENDO_PHOS	THIOREDOXIN
TISSUE_FAC	GLA
SUPRDOM30	PCI
TBP	IBN_N
V-SNARE	BNR
VPS16_C	SEC1
SYNTAXIN	PEP3_VPS18
PP2C	PEP3_VPS18
SEC7	PEP3_VPS18
PEPTIDASE_M1	PEP3_VPS18
CLATHRIN	PEP3_VPS18
V-SNARE	PEP3_VPS18
DUF254	PEP3_VPS18
NAP	WD40
RIBONUC_L-PSP	U-BOX
NPL4	U-BOX
UBX	U-BOX
TREHALOSE_PPASE	U-BOX
ZONA_PELLUCIDA	ZONA_PELLUCIDA
SRF-TF	FORK_HEAD
ADH_ZINC_N	FORK_HEAD
OXYSTEROL_BP	WD40
TRANSKETOLASE_C	PATATIN
MAM	SUPRDOM105
FAD_BINDING_6	SH3_1
SUPRDOM56	SH3_1
CK_II_BETA	SH3_1
SUCC_DH_FLAV_C	SH3_1
DED_CYTO	SH3_1
CUE	SH3_1
SUPRDOM48	OXYSTEROL_BP
UBX	WD40
SH3_2	ZF-C2HC5
SKN1	KA1
SH3_1	HMG-COA_RED
UQ_CON	HMG-COA_RED
GDE_C	SH3_1
PRO_ISOMERASE	SH3_1
GLYCOGEN_SYN	SH3_1
HISTONE	SH3_1
SH3_1	PATATIN
ATP-SYNT	PKINASE
FER2	PKINASE
ATP-SYNT_D	PKINASE
GPP34	PKINASE
TRUB_N	BYSTIN
SLT_BETA	RIP
MM_COA_MUTASE	MM_COA_MUTASE
SRP14	SRP9
RING_HYDROXYL_B	RING_HYDROXYL_A
[truncated: 12,156 more rows]

## Sheet: 0.2
FORK_HEAD	DAGK_CAT
ACYLPHOSPHATASE	LIM
NAC	LIM
NUP133	LIM
SINA	KH_1
NTF2	KH_1
MBD	KH_1
ABHYDROLASE_1	KH_1
CYCLIN_C	KH_1
CHITIN_BIND_4	KH_1
ZF-HIT	NTF2
HMG_BOX	NTF2
WW	NTF2
COFILIN_ADF	NTF2
PEPTIDASE_M16	CPN60_TCP1
FF	CPN60_TCP1
JOSEPHIN	CPN60_TCP1
FILAMIN	CPN60_TCP1
HMG_BOX	CPN60_TCP1
ZF-C2H2	CPN60_TCP1
AT_HOOK	CPN60_TCP1
BZIP	SNAP-25
SNAP-25	DEAD
NUMBF	DEAD
ZF-TRAF	DEAD
CHITIN_BIND_4	DEAD
PERICARDIN_RPT	DEAD
ANNEXIN	DEAD
EGF_CA	NUMBF
TUB	NUMBF
RIBOSOMAL_L37E	TIG
CYTOCHROM_C	4HBT
LIPASE	4HBT
DUF1053	4HBT
ZF-CCHC	4HBT
FILAMIN	4HBT
MIP	4HBT
SUPRDOM57	4HBT
WD40	4HBT
RIBOSOMAL_S17	4HBT
ATP-SYNT_D	GST_N
RF-1	RIBOSOMAL_L7AE
RIBOSOMAL_L7AE	TFIIF_ALPHA
F_ACTIN_CAP_B	PPR
NSF	PKINASE
EF1_GNE	PKINASE
RIBOSOMAL_S8	SKP1_POZ
RIBOSOMAL_S9	SKP1_POZ
PEPTIDASE_M16	ZF-C2H2
ADENYLSUCC_SYNT	ODC_AZ
NUDIX	ODC_AZ
AP_ENDONUC_2	ODC_AZ
G-ALPHA	ODC_AZ
M	ODC_AZ
G-PATCH	ODC_AZ
ZF-HIT	ODC_AZ
HMG_BOX	ODC_AZ
ACYLTRANSFERASE	ODC_AZ
C2	ODC_AZ
URICASE	ODC_AZ
UBIQUITIN	ODC_AZ
EXONUC_X-T	ODC_AZ
ARF	CHITIN_BIND_4
UCR_TM	CHITIN_BIND_4
PEPTIDASE_M13_N	BZIP
DSRM	CPN60_TCP1
DUF706	CPN60_TCP1
MOV34	CPN60_TCP1
E1_DH	CPN60_TCP1
JMJC	CPN60_TCP1
2-HACID_DH	CPN60_TCP1
HECT	CPN60_TCP1
BTB	CPN60_TCP1
3_5_EXONUC	CPN60_TCP1
MCM	PBP
TFIID-18KDA	ZF-C2H2
CNMP_BINDING	ZF-C2H2
SUPRDOM144	ZF-C2H2
ZF-C2H2	CRAL_TRIO
SPROUTY	CRAL_TRIO
DHO_DH	SPROUTY
TMS_TDE	SPROUTY
G-PATCH	SPROUTY
AMINOTRAN_1_2	SPROUTY
AHPC-TSA	CRAL_TRIO_N
XRCC1_N	AHPC-TSA
E1_DH	AHPC-TSA
SUPRDOM98	METALLOPHOS
ZF-C3HC4	LECTIN_C
SUPRDOM35	LECTIN_C
GMP_PDE_DELTA	MSS4
PBP	HOMEOBOX
LIPASE	ZF-DNL
ARRESTIN_C	ZF-DNL
HSP70	ZF-DNL
SUPRDOM90	RHOGEF
ZF-C3HC4	SUPRDOM90
SH3BP5	ZF-C2H2
GMP_SYNT_C	ZF-C2H2
DRF_DAD	USO1_P115_HEAD
PUF	USO1_P115_HEAD
GAS2	USO1_P115_HEAD
ZF-HIT	USO1_P115_HEAD
SPRY	USO1_P115_HEAD
DUF1213	USO1_P115_HEAD
ADK	USO1_P115_HEAD
RHD	ABHYDRO_LIPASE
HMG_BOX	C1_3
DSRM	C1_3
AMP-BINDING	MET_10
DSRM	MET_10
UQ_CON	MET_10
AT_HOOK	TATD_DNASE
WD40	TATD_DNASE
KINESIN	TATD_DNASE
SSF	TATD_DNASE
RRM_1	TATD_DNASE
URICASE	CBM_14
CALRETICULIN	CBM_14
CATALASE	RNA_POL_RPC34
ZF-C2H2	RNA_POL_RPC34
HOMEOBOX	RNA_POL_RPC34
LIM	RNA_POL_RPC34
PAX	RNA_POL_RPC34
RIBOSOMAL_S3_C	IBR
NIC	IBR
PMSR	IBR
SUPRDOM156	IBR
HOMEOBOX	IBR
IBB	IBR
DCMP_CYT_DEAM	METALLOPHOS
ODC_AZ	CHORION_3
ARPC4	CHORION_3
PHD	CHORION_3
ZF-HIT	CHORION_3
ZF-CCHC	CHORION_3
RIBOSOMAL_S17	CHORION_3
PEPTIDASE_C1	CHORION_3
ALDEDH	CHORION_3
RIBONUCLEASE_3	UBA
SWIB	UBA
TEKTIN	UBA
LSM	UBA
ELONGIN_A	UBA
L15	SNAP-25
RIBOSOMAL_S10	SNAP-25
SUCC_DH_FLAV_C	SNAP-25
DUF773	SNAP-25
ATP-SYNT_C	SNAP-25
FILAMIN	SNAP-25
MYOSIN_TAIL_1	SNAP-25
HORMONE_RECEP	SNAP-25
GCV_H	SNAP-25
ACONITASE_C	C1_3
SKP1_POZ	C1_3
Y_PHOSPHATASE	EIF-5A
MITO_CARR	RIBOSOMAL_S19E
BIOPTERIN_H	RIBOSOMAL_S19E
SH3BP5	RIBOSOMAL_S19E
P450	ANK
MFS_1	ANK
GTP_CDC	DNAJ_CXXCXGXG
SUPRDOM32	ZF-C3HC4
RIBOSOMAL_S15	ZF-C2H2
CHORION_3	ZF-C2H2
MSSP	RIBOSOMAL_S15
MYTH4	RIBOSOMAL_S15
G-ALPHA	RIBOSOMAL_S15
CRAL_TRIO	RIBOSOMAL_S15
I-SET	RIBOSOMAL_S15
ZF-C3HC4	RIBOSOMAL_S15
CUB	RIBOSOMAL_S15
ARRESTIN_C	RIBOSOMAL_S15
HOMEOBOX	RIBOSOMAL_S15
FIBRINOGEN_C	RIBOSOMAL_S15
ARM	KELCH_1
INTEGRIN_ALPHA	LRR
HMG_BOX	LRR
ZF-RANBP	NIC
CYTOCHROM_C	NIC
DIL	NIC
GUANYLATE_KIN	NIC
DYNAMIN_N	NIC
SH2	NIC
ATP-SYNT_AB	NIC
AMINOTRAN_1_2	NIC
RRM_1	NIC
NIC	DUF590
SET	DUF590
P25-ALPHA	DUF590
V-ATPASE_G	P25-ALPHA
RIBOSOMAL_S3_C	P25-ALPHA
MAGSP	P25-ALPHA
MYTH4	XRN_N
RRM_1	XRN_N
ETF_ALPHA	ZF-C2H2
ZF-CCCH	PB1
CALRETICULIN	CHITIN_BIND_4
RIBOSOMAL_L35AE	4HBT
SUPRDOM138	4HBT
NUP84_NUP100	4HBT
PREFOLDIN	S10_PLECTIN
CHITIN_BIND_4	S10_PLECTIN
ABC_TRAN	S10_PLECTIN
NUCLEOPLASMIN	S10_PLECTIN
CALRETICULIN	S10_PLECTIN
SIR2	V_ATPASE_I
PKINASE	V_ATPASE_I
SWIB	V_ATPASE_I
RRM_1	V_ATPASE_I
RAS	V_ATPASE_I
BAND_41	SPOND_N
NUC_SUG_TRANSP	LIM
CHITIN_BIND_4	TETRASPANNIN
DYNAMIN_N	SH3_1
ZW10	SH3_1
RIBOSOMAL_S4	ZF-C2H2
METALLOTHIO_5	ZF-C2H2
NAC	ZF-C2H2
IBN_N	VATP-SYNT_AC39
ADH_SHORT	PP2C
HMG_BOX	RRM_1
PROMININ	RRM_1
JMJC	DSRM
SUPRDOM111	DSRM
TRYPSIN	DSRM
P25-ALPHA	DED_CYTO
GHMP_KINASES	DED_CYTO
CATION_ATPASE_C	GHMP_KINASES
TFIIA	RIBOSOMAL_L7AE
RRM_1	SEC1
ZF-DHHC	SEC1
ZF-C2H2	SEC1
RIBOSOMAL_L29	PKINASE_C
RIBOSOMAL_L23	PKINASE_C
SUPRDOM146	PKINASE_C
ZF-DHHC	P_PROPROTEIN
GCM	P_PROPROTEIN
RAS	P_PROPROTEIN
ACYL-COA_DH	WWE
EXONUC_X-T	WWE
THIOLASE_C	PB1
DYNAMIN_N	PB1
DYNEIN_LIGHT	PB1
G-PATCH	ACTIN
HLH	ACTIN
SUPRDOM93	ZF-C2H2
JMJC	DYNAMIN_N
ZF-C2H2	SUPRDOM37
SAM_2	SUPRDOM37
CALPONIN	SUPRDOM37
FKBP_C	SAM_2
RIBOSOMAL_S13	SAM_2
TRNA-SYNT_2B	CALPONIN
MITO_CARR	CALPONIN
MBT	RIBOSOMAL_L21E
SULFATE_TRANSP	RIBOSOMAL_L21E
PAH	RIBOSOMAL_L21E
SWIB	PEPTIDASE_M16
HTH_PSQ	PEPTIDASE_M16
VATP-SYNT_AC39	ZF-C2H2
SWIB	VATP-SYNT_AC39
ARF	VATP-SYNT_AC39
HOMEOBOX	COG6
RHOGEF	COG6
SUPRDOM43	ABC_TRAN
RIBOSOMAL_S3_C	ABC_TRAN
HAIRY_ORANGE	ABC_TRAN
SNARE	GAT
NSF	FILAMIN
HSBP1	FILAMIN
ZF-BED	FILAMIN
DUF101	FILAMIN
CIDE-N	FILAMIN
EXO_ENDO_PHOS	FILAMIN
RIBOSOMAL_S13	ASPARAGINASE
GSHPX	ZF-C2H2
ETC_C1_NDUFA4	RRM_1
L15	RRM_1
SAP18	RRM_1
HLH	EXONUC_X-T
T-BOX	EXONUC_X-T
ZF-MYND	EXONUC_X-T
G-PATCH	SURP
EIF_2_ALPHA	PRO_ISOMERASE
MOZ_SAS	EIF-3_P25
LIM	EIF-3_P25
DUF1088	EIF-3_P25
UQ_CON	MOZ_SAS
ANK	MOZ_SAS
SUPRDOM57	MOZ_SAS
MIT	MOZ_SAS
DSRM	MOZ_SAS
PHOSPHORYLASE	MOZ_SAS
PAC	MOZ_SAS
BPL_LIPA_LIPB	MOZ_SAS
ATP-SYNT_EPS	MOZ_SAS
RIBOSOMAL_S3_C	LIM
ALPHA-AMYLASE	LIM
IBN_N	SUPRDOM48
V-SNARE	RAD50_ZN_HOOK
DYNEIN_LIGHT	RAD50_ZN_HOOK
PCI	COG6
SWIB	COG6
HMG_BOX	COG6
ZF-C3HC4	COG6
SEC6	COG6
CAP_GLY	UBIQUITIN
NDK	MYTH4
ISOAMYLASE_N	MYTH4
COPROGEN_OXIDAS	MYTH4
RIBOSOMAL_L3	MYTH4
GLYCO_HYDRO_16	MYTH4
RIBOSOMAL_L4	MYTH4
ABHYDROLASE_2	MYTH4
PORIN_3	MYTH4
RIBOSOMAL_S3_C	MYTH4
GLYCOGEN_SYN	MYTH4
RIBOSOMAL_S7	MYTH4
TROPONIN	MYTH4
DUF1213	MYTH4
I-SET	PEPTIDASE_C1
ADAM_SPACER1	RRM_1
LECTIN_C	2-OXOACID_DH
BPL_LIPA_LIPB	EFHAND
MAGSP	EFHAND
RASGEF_N	SEC10
ADH_SHORT	LAMININ_N
EXONUC_X-T	AN_PEROXIDASE
PARAMECIUM_SA	RRM_1
ADH_ZINC_N	RRM_1
SEC10	RRM_1
AN_PEROXIDASE	RRM_1
GLYCO_HYDRO_35	RRM_1
SUPRDOM143	ZF-TRAF
CYCLIN_C	ZF-TRAF
RIBOSOMAL_L39	ZF-TRAF
P25-ALPHA	ZF-TRAF
GALACTOSYL_T	ZF-TRAF
SUPRDOM43	ZF-TRAF
SERENDIPITY_A	TPR
CND1	TPR
RIBOSOMAL_S8E	TPR
E1_DH	NHL
LANC_LIKE	RIBOSOMAL_L30
STERILE	RIBOSOMAL_L30
DNAJ_CXXCXGXG	RIBOSOMAL_L30
HAIRY_ORANGE	RIBOSOMAL_L30
LANC_LIKE	2-HACID_DH
BTB	ADH_ZINC_N
SCP	UBA
UBA	STEROID_DH
ZF-SEC23_SEC24	STEROID_DH
ZF-UBR1	STEROID_DH
CUB	STEROID_DH
PRO_ISOMERASE	STEROID_DH
IU_NUC_HYDRO	STEROID_DH
UPF0005	STEROID_DH
G-PATCH	STEROID_DH
SH2	STEROID_DH
NAD_KINASE	HOMEOBOX
SEC1	HOMEOBOX
KELCH_2	OS-D
14-3-3	OS-D
TSP_1	OS-D
HA2	OS-D
IBB	OS-D
TRYPSIN	OS-D
PROTEASOME	KELCH_2
LRR	KELCH_2
RIBOSOMAL_S10	KELCH_2
SET	KELCH_2
CIDE-N	MFAP1_C
SUPRDOM138	MFAP1_C
AT_HOOK	MFAP1_C
SYNTAXIN	FHA
SEC20	FHA
KAZAL_1	FHA
FORK_HEAD	FHA
KH_1	FHA
ZF-TRAF	FHA
RIBOSOMAL_L13E	FHA
CHITIN_BIND_4	FHA
SH3_1	FHA
COMPLEX1_LYR	FHA
2-HACID_DH	FHA
THIOREDOXIN	FHA
ATP-GUA_PTRANS	ANK
DNA_PRIMASE_S	ANK
DYNEIN_LIGHT	CIDE-N
AT_HOOK	CIDE-N
ZF-C2H2	CIDE-N
CIDE-N	CIDE-N
ZF-C2H2	STEROID_DH
ZF-TRAF	LIM
TFIIB	LIM
HMG_BOX	LIM
SET	THYROGLOBULIN_1
7TM_6	PHD
THIOREDOXIN	LIM
THIOREDOXIN	EMI
CBM_21	LIM
CHORION_3	ZF-CCCH
CH	ZF-CCCH
P_PROPROTEIN	ZF-CCCH
EFG_IV	ZF-CCCH
CBFD_NFYB_HMF	ZF-CCCH
G-PATCH	ZF-CCCH
ACTIN	ZF-CCCH
IBB	ZF-CCCH
C2	ZF-CCCH
HLH	ZF-CCCH
ZF-CCCH	ZF-CCCH
CBFD_NFYB_HMF	ASP
SNF	DYNAMIN_N
SKP1_POZ	CLIP
KELCH_2	NTF2
MBT	NTF2
ACTIN	COESTERASE
SCP	ARF
DNAJ	ABC_MEMBRANE
I-SET	ABC_MEMBRANE
RIBOSOMAL_S17	ABC_MEMBRANE
TIM	UBA
PBX	RIBOSOMAL_S17
RAD50_ZN_HOOK	CBFD_NFYB_HMF
UPF0099	CBFD_NFYB_HMF
ADH_SHORT	CBFD_NFYB_HMF
COG6	CBFD_NFYB_HMF
ABC_TRAN	CBFD_NFYB_HMF
GAT	CBFD_NFYB_HMF
FILAMIN	CBFD_NFYB_HMF
ASPARAGINASE	CBFD_NFYB_HMF
2-HACID_DH	CBFD_NFYB_HMF
CLATHRIN_PROPEL	CBFD_NFYB_HMF
CBFD_NFYB_HMF	RHOGEF
PGAM	LIM
PFK	LIM
HMG_BOX	RIBOSOMAL_L15E
LDL_RECEPT_B	RIBOSOMAL_L15E
MITO_CARR	RIBOSOMAL_L15E
ARRESTIN_C	RIBOSOMAL_L15E
PEPTIDASE_M24	RIBOSOMAL_L15E
RHD	RIBOSOMAL_L15E
CNH	RIBOSOMAL_L15E
7TM_1	RIBOSOMAL_L15E
ZF-C2H2	7TM_1
EXO_ENDO_PHOS	SPROUTY
2-HACID_DH	SPROUTY
DUF590	EXO_ENDO_PHOS
SUPRDOM43	EXO_ENDO_PHOS
TFIID_20KDA	2-HACID_DH
SUPRDOM102	GILT
COG6	FHA
RIBOSOMAL_L19E	SPECTRIN
ECH	SPECTRIN
G-PATCH	DYNEIN_LIGHT
PAH	DYNEIN_LIGHT
SKP1_POZ	DYNEIN_LIGHT
INOSITOL_P	DYNEIN_LIGHT
ZF-C3HC4	RIBOSOMAL_S26E
ADAPTIN_N	RIBOSOMAL_S26E
ODC_AZ	RIBOSOMAL_S26E
CHITIN_BIND_4	RIBOSOMAL_S26E
SAM_PNT	RIBOSOMAL_S26E
RHD	RIBOSOMAL_S26E
7TM_1	RIBOSOMAL_S26E
SEC7	RIBOSOMAL_S26E
BZIP	RIBOSOMAL_S26E
ZF-CCCH	LA
CH	LA
NTF2	LA
CYCLIN_C	LA
ACTIN	LA
WD40	LA
SUPRDOM48	LA
TFIID_20KDA	PEPTIDASE_C1
ANK	TIL_ASSOC
MSSP	BZIP
RASGEF_N	BZIP
GST_N	BZIP
LSM	BZIP
HOMEOBOX	TFIIA
METALLOPHOS	TFIIA
RIBOSOMAL_L22E	TFIIA
SAND	TFIIA
RIBOSOMAL_S19	CHROMO_SHADOW
RIBOSOMAL_S12	CHROMO_SHADOW
HOMEOBOX	SNF5
PEPTIDASE_C2	SNF5
AMINOTRAN_1_2	SNF5
CYCLIN_N	SNF5
LRRNT	SNF5
TRANSFORMER	SNF5
RRM_1	SNF5
CN_HYDROLASE	SNF5
SAM_2	SNF5
WWE	SNF5
SWIB	SNF5
HORMONE_RECEP	SNF5
HTH_PSQ	SNF5
SNF5	MFAP1_C
FHA	MFAP1_C
ANK	MFAP1_C
ARF	DYNEIN_LIGHT
PEPTIDASE_M3	AAA
HYDROLASE	PARAMECIUM_SA
SIR2	PARAMECIUM_SA
SWIM	PARAMECIUM_SA
ZF-DHHC	PARAMECIUM_SA
TEKTIN	PARAMECIUM_SA
PRK	PARAMECIUM_SA
DNA_POL_ALPHA_B	PARAMECIUM_SA
MT-A70	PARAMECIUM_SA
ZF-DHHC	SET
FER4	SET
MT-A70	SET
RAS	SET
SKP1	METALLOPHOS
HLH	SUPRDOM90
INOSITOL_P	SUPRDOM90
AA_PERMEASE	HLH
RICIN_B_LECTIN	HLH
MIP	HLH
TFIID_30KDA	RNA_POL_RPB6
HSP20	RNA_POL_RPB6
PMSR	ZF-C2H2
EMP70	ZF-C2H2
BTB	CARN_ACYLTRANSF
EFHAND	CARN_ACYLTRANSF
LRR	CARN_ACYLTRANSF
JMJC	CARN_ACYLTRANSF
2-HACID_DH	CARN_ACYLTRANSF
AMINOTRAN_5	RCC1
HOMEOBOX	RCC1
ANATO	RCC1
DM	IBR
GUANYLATE_KIN	IBR
SUPRDOM145	TSP_3
PROX1	TSP_3
METHUSELAH_N	TSP_3
TTL	LIM
ALBA	LIM
HSP20	LIM
SUPRDOM90	LIM
AA_KINASE	LIM
PPR	SPRY
IF4E	SPRY
SUPRDOM155	RASGEF_N
OCNUS	RASGEF_N
DUF59	RASGEF_N
PRO_ISOMERASE	RASGEF_N
HMG_BOX	CHITIN_BIND_4
DISINTEGRIN	LIM
PCRF	PQ-LOOP
IBR	PQ-LOOP
CHITIN_BIND_4	UQ_CON
HESB	PDZ
SUPRDOM55	PDZ
MFS_1	PDZ
CBFD_NFYB_HMF	RRM_1
RIBOSOMAL_S17E	RRM_1
MITO_CARR	RRM_1
RRM_1	SUPRDOM55
PKINASE	SUPRDOM55
GLYOXALASE	PB1
ZF-C2H2	SUPRDOM35
RIBOSOMAL_S8	ZF-C2H2
DUF28	ZF-C2H2
MOZ_SAS	ZF-C2H2
ADAM_SPACER1	GDPD
SUPRDOM57	GDPD
7TM_1	GDPD
RIBOSOMAL_L14E	WD40
SWIB	RNA_POL_RPB4
HSP20	RNA_POL_RPB4
MT_ATP-SYNT_D	RNA_POL_RPB4
HOMEOBOX	RNA_POL_RPB4
TSC22	SPRY
MITO_CARR	ANATO
RIBOSOMAL_L6	ANATO
RIBOSOMAL_L32E	ANATO
CLATHRIN_PROPEL	ANATO
LDL_RECEPT_A	RPEL
ACTIN	RPEL
CHITIN_BIND_4	RPEL
GTP_EFTU_D3	RPEL
RIBOSOMAL_L15E	ZF-C3HC4
RIBOSOMAL_S9	ZF-C3HC4
RIBOSOMAL_L4	ZF-C3HC4
COFILIN_ADF	MET_10
SWIB	MET_10
ATP-GUA_PTRANS	TRYPSIN
5_NUCLEOTID	TRYPSIN
TCTP	TRYPSIN
UQ_CON	TRYPSIN
AT_HOOK	TRYPSIN
RIBOSOMAL_S3_C	TRYPSIN
BIOPTERIN_H	TRYPSIN
ANNEXIN	TPR
PEPTIDASE_M13_N	TPR
SWIM	CAS_CSE1
SWIB	PEPTIDASE_M24
SH3_1	PEPTIDASE_M24
RIBOSOMAL_S21E	PKINASE
RIBOSOMAL_S19	PKINASE
RIBOSOMAL_L37E	PKINASE
ALK_PHOSPHATASE	ZF-C2H2
EFG_IV	TSG
SIR2	TSG
RIBOSOMAL_L3	ZF-UBR1
MT_ATP-SYNT_B	ZF-UBR1
RIBOSOMAL_S12	ZF-UBR1
SUPRDOM32	ZF-UBR1
GDE_C	RRM_1
F_ACTIN_CAP_B	RAD10
HLH	RAD10
ASTACIN	ADAM_SPACER1
RIBOSOMAL_S3_C	ADAM_SPACER1
KOW	ADAM_SPACER1
PHOSPHORYLASE	ADAM_SPACER1
DIX	ADAM_SPACER1
DISINTEGRIN	ADAM_SPACER1
HOMEOBOX	AN_PEROXIDASE
DUF862	EXONUC_X-T
SUPRDOM55	F_ACTIN_CAP_B
RIBOSOMAL_L14	F_ACTIN_CAP_B
SUPRDOM57	F_ACTIN_CAP_B
RIBOSOMAL_60S	F_ACTIN_CAP_B
HSP20	F_ACTIN_CAP_B
ZF-CXXC	F_ACTIN_CAP_B
PRIBOSYLTRAN	F_ACTIN_CAP_B
SIR2	F_ACTIN_CAP_B
CHORION_2	F_ACTIN_CAP_B
CHORION_S16	F_ACTIN_CAP_B
PORIN_3	F_ACTIN_CAP_B
FLYWCH	CBM_14
I-SET	CBM_14
FORK_HEAD	CBM_14
PRK	CBM_14
TIG	CYCLIN_C
LECTIN_C	CYCLIN_C
EXONUC_X-T	CYCLIN_C
LACTAMASE_B	CYCLIN_C
BZIP	CYCLIN_C
EXONUC_X-T	P450
LSM	TRYPSIN
PERICARDIN_RPT	TRYPSIN
ISO_DH	RIBOSOMAL_S25
LIM	RIBOSOMAL_S25
P450	NUCLEOPORIN2
SWIB	NUCLEOPORIN2
ARM	NOP
IF-2B	NOP
SKB1	RRM_1
DYNEIN_LIGHT	RRM_1
AMINOTRAN_1_2	RRM_1
STT3	RRM_1
PEPTIDASE_C2	MOEZ_MOEB
GLYCOS_TRANSF_1	MOEZ_MOEB
FER2	MOEZ_MOEB
ZF-C2H2	MOEZ_MOEB
IF4E	MOEZ_MOEB
HMG_BOX	MOEZ_MOEB
IBB	MOEZ_MOEB
E2F_TDP	MOEZ_MOEB
MONOOXYGENASE	MOEZ_MOEB
HOMEOBOX	MOEZ_MOEB
TRNA_ANTI	MOEZ_MOEB
MOEZ_MOEB	MOAE
ALG3	ZF-CHY
ARF	ZF-CHY
WD40	AMINOTRAN_1_2
AMINOTRAN_1_2	P450
ALPHA-AMYLASE	P450
UPF0016	RASGEF_N
NAC	RASGEF_N
ACYLTRANSFERASE	RASGEF_N
KOW	RASGEF_N
RWD	RASGEF_N
PHOSPHORYLASE	F_ACTIN_CAP_B
HIST_DEACETYL	F_ACTIN_CAP_B
BAND_3_CYTO	F_ACTIN_CAP_B
RIBOSOMAL_S13	F_ACTIN_CAP_B
ZF-TIM10_DDP	CYBS
TB	CYBS
S19	CYBS
ODC_AZ	ZF-TIM10_DDP
ZF-C5HC2	TB
RIBOSOMAL_L18AE	TB
MATH	RAN_BP1
EGF_CA	PEPTIDASE_M3
SINA	PEPTIDASE_M3
SUPRDOM76	PCI
ZF-C4	MORN
ER_LUMEN_RECEPT	CHAC
SAP18	CHAC
SKP1_POZ	CHAC
BZIP	CHAC
CHAC	LAMININ_G_1
GRIP	CRAL_TRIO
GILT	CRAL_TRIO
SPRY	EF1G
HAT	EF1G
CATION_ATPASE_C	EF1G
DUF101	EF1G
CNH	EF1G
VITELLOGENIN_N	OATP
ACYLTRANSFERASE	HA2
MSSP	RIBOSOMAL_L10E
NUDIX	RIBOSOMAL_L10E
SUPRDOM144	RIBOSOMAL_L10E
UBIQUITIN	RIBOSOMAL_L10E
ZF-C2H2	RIBOSOMAL_L10E
RIBOSOMAL_L1	EF1_GNE
CBFD_NFYB_HMF	TAFII28
TFIIA	TFIID-18KDA
KELCH_2	RIBOSOMAL_S18
DUF602	RIBOSOMAL_S18
METALLOPHOS	DUF602
RRM_1	FIP1
CUB	FIP1
RIBOSOMAL_L39	CUB
P_PROPROTEIN	HAIRY_ORANGE
TETRASPANNIN	HAIRY_ORANGE
CU2_MONOOX_C	HAIRY_ORANGE
HSP20	HAIRY_ORANGE
OTU	HAIRY_ORANGE
C2	HAIRY_ORANGE
SH3_1	HAIRY_ORANGE
ALDO_KET_RED	HAIRY_ORANGE
LIM	ENT
DAGK_CAT	ENT
LA	NHL
HIST_DEACETYL	PEPTIDASE_C48
A_DEAMIN	RIBOSOMAL_S10
L27	RIBOSOMAL_S10
RHOGEF	RIBOSOMAL_S10
MET_10	RIBOSOMAL_S10
ZF-BED	RIBOSOMAL_S10
AMINOTRAN_1_2	RIBOSOMAL_S10
CHROMO_SHADOW	RIBOSOMAL_S10
CIDE-N	RIBOSOMAL_S10
TRANSLIN	METHYLTRANSF_4
TRNA-SYNT_1	HSP20
RRM_1	GAMMA-BBH
SH2	GAMMA-BBH
PCI	GAMMA-BBH
FILAMIN	ENTH
ER_LUMEN_RECEPT	ENTH
ALPHA-2-MRAP_C	ENTH
E1_DERP2_DERF2	SH2
THIOREDOXIN	PCI
ADH_SHORT	CIDE-N
METALLOTHIO_5	CIDE-N
SULFOTRANSFER_1	HORMONE_RECEP
UQ_CON	HORMONE_RECEP
KINESIN	PROTEASOME
EFG_IV	PROTEASOME
DRF_DAD	PROTEASOME
ANK	PROTEASOME
LRR	PROTEASOME
PROTEASOME	ROBL_LC7
CARN_ACYLTRANSF	ROBL_LC7
GLYCO_HYDRO_18	ROBL_LC7
PKINASE	CARN_ACYLTRANSF
METALLOPHOS	GLYCO_HYDRO_18
RIBOSOMAL_L14E	CUB
RIBOSOMAL_L36E	CUB
NOP10P	CUB
RIBOSOMAL_L18E	CUB
PCI	CUB
FER4	HLH
SAM_PNT	HLH
TEKTIN	GST_N
TFB2	GST_N
AMINO_OXIDASE	GST_N
DISINTEGRIN	HGTP_ANTICODON
3HCDH	HGTP_ANTICODON
HMG_BOX	CU2_MONOOXYGEN
SUPRDOM32	GILT
HMG_BOX	GILT
HR1	SKP1
CATION_ATPASE_C	SIR2
SIR2	GAMMA-THIONIN
ZF-DHHC	GAMMA-THIONIN
SRP9	MA3
PKINASE	GAMMA-BBH
ENTH	GAMMA-BBH
PRIBOSYLTRAN	MMR_HSR1
FERRITIN	UQ_CON
2OG-FEII_OXY	UQ_CON
AAA	FERRITIN
ADAM_SPACER1	FERRITIN
BIOPTERIN_H	FERRITIN
SAND	2OG-FEII_OXY
TB	CHROMO
CH	CHROMO
MYOTUB-RELATED	AAA
KAZAL_1	RIBOSOMAL_S11
CNH	RIBOSOMAL_S11
AAA	RIBOSOMAL_S11
LACTAMASE_B	RIBOSOMAL_S11
MORN	EXO_ENDO_PHOS
UPF0121	EXO_ENDO_PHOS
HISTONE	DZF
CHITIN_BIND_4	WW
SPOND_N	WW
MT_ATP-SYNT_B	WW
HATPASE_C	WW
RIBOSOMAL_L34E	WW
GAT	CARN_ACYLTRANSF
PRIBOSYLTRAN	CARN_ACYLTRANSF
ZF-C3HC4	CARN_ACYLTRANSF
HLH	PHD
DYNEIN_LIGHT	UBA
PRIBOSYLTRAN	UBA
MSS4	UBA
MT-A70	UBA
ACTIN	CRAL_TRIO
GTP_EFTU_D3	TRYPSIN
HISTONE	TRYPSIN
VINCULIN	LIM
SH3_1	KOW
LIPASE	E1_DH
SAM_PNT	E1_DH
SUPRDOM55	E1_DH
S19	E1_DH
E1_DH	UPF0139
VINCULIN	SH3_1
AAA	PAP_ASSOC
JUN	PAP_ASSOC
ARFGAP	PAP_ASSOC
PCI	HEAT
CBFB_NFYA	HEAT
NSF	HEAT
AMIDASE	HEAT
UBA	HEAT
CHITIN_BIND_4	NUP133
HSP20	PHD
CNH	PHD
7TM_1	HSP20
GMP_SYNT_C	HSP20
PEPTIDASE_C1	CNH
ARG_TRNA_SYNT_N	HSP20
GILT	HSP20
UBIQUITIN	E2F_TDP
RHD	SUPRDOM57
LACTAMASE_B	SUPRDOM57
PK	ADAP_COMP_SUB
RIBOSOMAL_L22E	ADAP_COMP_SUB
EGF_CA	OCNUS
KH_1	HAIRY_ORANGE
ADH_ZINC_N	HAIRY_ORANGE
SAM_1	HAIRY_ORANGE
THIOREDOXIN	WW
WW	TRNA-SYNT_2
CHORD	ANK
GIY-YIG	AAA
ZF-ZPR1	AAA
NO_SYNTHASE	G-PATCH
SET	UBIQUITIN
LDL_RECEPT_B	UBIQUITIN
EXO_ENDO_PHOS	UBIQUITIN
OTU	UBIQUITIN
DUF101	LSM
EXO70	LSM
VPS52	LSM
CHROMO_SHADOW	LSM
LECTIN_C	LSM
SKP1_POZ	ELONGIN_A
ZF-TRAF	TPR
SH3BP5	TPR
RIBOSOMAL_L24E	TPR
AT_HOOK	I-SET
SUPRDOM32	SH3BP5
HYDROLASE	SH3BP5
TRYPSIN	RHOGEF
THIOREDOXIN	RHOGEF
ADAP_COMP_SUB	CHITIN_BIND_4
HORMA	CHITIN_BIND_4
SUPRDOM87	CHITIN_BIND_4
CDC48_N	CHITIN_BIND_4
PEP_DEFORMYLASE	CHITIN_BIND_4
CATION_ATPASE_C	CHITIN_BIND_4
ENDOSULFINE	CHITIN_BIND_4
PRIBOSYLTRAN	CHITIN_BIND_4
ALDEDH	CHITIN_BIND_4
SUPRDOM48	CHITIN_BIND_4
GUANYLATE_KIN	CHITIN_BIND_4
SCRAMBLASE	NUDIX
DUF1162	NUDIX
RIBOSOMAL_L22	NUDIX
ZF-C2H2	NUDIX
RBD	NUDIX
TRYPSIN	NUDIX
RIBOSOMAL_L1	NUDIX
ATP-SYNT_F	NUDIX
THIOREDOXIN	NUDIX
TRYPSIN	TBC
RICIN_B_LECTIN	LA
7TM_6	RIBOSOMAL_L13
TIG	RIBOSOMAL_L13
RRM_1	PP2C
KH_1	PP2C
HSP20	SERENDIPITY_A
TGS	SERENDIPITY_A
CBM_14	SERENDIPITY_A
C2	SERENDIPITY_A
ARFGAP	SERENDIPITY_A
CPN60_TCP1	SERENDIPITY_A
MYB_DNA-BINDING	SERENDIPITY_A
GTP_CDC	SERENDIPITY_A
SERENDIPITY_A	PDZ
CBM_21	HATPASE_C
KOW	G-ALPHA
ATP-SYNT_D	G-ALPHA
FKBP_C	RHOGEF
RIBOSOMAL_L23	RHOGEF
SUPRDOM146	RHOGEF
SECE	RHOGEF
RIBOSOMAL_S25	P450
DAGK_CAT	SCP
HMG_BOX	SCP
HLH	SCP
SAP18	SCP
XAN_UR_PERMEASE	SCP
DNK	NAD_KINASE
GLOBIN	P21-ARC
HAIRY_ORANGE	RCD1
SGS	RCD1
TEKTIN	ADAPTIN_N
ALD_N	PDZ
SEC1	PDZ
RIBOSOMAL_L18P	PDZ
ALPHA_L_FUCOS	PDZ
MOB1_PHOCEIN	PDZ
GST_N	PDZ
MANNOSYL_TRANS	PDZ
MYOSIN_TAIL_1	IBR
PBP	SURF4
SINA	SURF4
PROFILIN	WH1
HOMEOBOX	ARRESTIN_C
DYNEIN_LIGHT	RIBOSOMAL_L18AE
RRM_1	RIBOSOMAL_L18AE
RIBOSOMAL_L18AE	IBN_N
CALRETICULIN	P34-ARC
NSP1_C	CNH
RIBOSOMAL_S7	CNH
PEPTIDASE_M17	CNH
EXS	CNH
RIBOSOMAL_L36E	CNH
MYB_DNA-BINDING	CNH
RIBOSOMAL_L34E	CNH
SRCR	RIBOSOMAL_L39
HMG_BOX	RIBOSOMAL_L39
PHD	RIBOSOMAL_L39
TIG	VINCULIN
LYASE_1	VINCULIN
POLO_BOX	SIR2
LECTIN_LEG-LIKE	SIR2
SIR2	MOTILE_SPERM
CH	MOTILE_SPERM
PBX	TFIID_20KDA
LYASE_1	ALDO_KET_RED
PRIBOSYLTRAN	RIBOSOMAL_L31E
PP2C	RIBOSOMAL_L31E
AMINOTRAN_1_2	RIBOSOMAL_L31E
CHITIN_BIND_4	RIBOSOMAL_L31E
CBM_14	RIBOSOMAL_L31E
NMD3	COX5A
ACTIN	COX5A
RIBOSOMAL_60S	COX5A
RIBOSOMAL_L6	COX5A
E1_DH	COX5A
WD40	COX5A
CYS_MET_META_PP	DUF833
K_TETRA	DUF833
PAX	DUF833
DUF833	VATP-SYNT_E
UBIQUITIN	VATP-SYNT_E
V-ATPASE_H	VATP-SYNT_E
HMG_BOX	VATP-SYNT_E
DIRP	VATP-SYNT_E
RAD21_REC8	VATP-SYNT_E
TCTP	VATP-SYNT_E
CBFB_NFYA	GLYCO_HYDRO_18
IBN_N	GLYCO_HYDRO_18
SINA	PET
USO1_P115_HEAD	PET
METALLOTHIO_5	PET
RVP	PET
CPN60_TCP1	DNAJ_CXXCXGXG
DNAJ_CXXCXGXG	P450
UQ_CON	HEXAPEP
EFHAND	HEXAPEP
RIBOSOMAL_L22	HEXAPEP
LRR	HEXAPEP
ZF-C2H2	HEXAPEP
SUPRDOM32	HEXAPEP
MIB_HERC2	HEXAPEP
SUPRDOM154	EFHAND
ALDO_KET_RED	EFHAND
OCCLUDIN_ELL	ZF-C2H2
IU_NUC_HYDRO	IU_NUC_HYDRO
ZF-C2H2	UPF0005
RIBOSOMAL_L22E	LRRNT
CYSTATIN	LRRNT
THIOREDOXIN	ACTIN
PHD	LRRNT
HLH	METALLOPHOS
CBIA	METALLOPHOS
PEPTIDASE_M14	METALLOPHOS
AT_HOOK	METALLOPHOS
P450	METALLOPHOS
CHITIN_BIND_4	METALLOPHOS
CBM_21	DER1
SINA	GYF
HOMEOBOX	GYF
AMINOTRAN_1_2	GYF
PTR2	JUN
GTP_EFTU_D3	ARFGAP
SIR2	RIBOSOMAL_S21E
ZF-C2H2	RIBOSOMAL_S21E
CHROMO_SHADOW	RIBOSOMAL_S21E
RNA_POL_RPB4	FERRITIN
PERICARDIN_RPT	FERRITIN
TRNA_BIND	FERRITIN
PBX	FERRITIN
SUPRDOM142	ZF-CCCH
V-ATPASE_G	VATP-SYNT_E
UQ_CON	VATP-SYNT_E
GTP_EFTU_D3	VATP-SYNT_E
PEPTIDASE_C1	VATP-SYNT_E
P450	V-ATPASE_H
RAS	V-ATPASE_H
DYNEIN_LIGHT	TCTP
BSD	TCTP
PKINASE	V-ATPASE_G
PORIN_3	ZF-SEC23_SEC24
TRYPSIN	ZF-SEC23_SEC24
ADAM_SPACER1	ZF-SEC23_SEC24
ACTIN	ZF-SEC23_SEC24
RHODANESE	ZF-SEC23_SEC24
DUF602	ZF-SEC23_SEC24
E1_DH	ZF-SEC23_SEC24
WW	TRYPSIN
BAND_41	TRYPSIN
DUTPASE	ACTIN
DZF	ACTIN
CHITIN_BIND_4	ACTIN
GALACTOSYL_T	ACTIN
FORK_HEAD	GLYCOS_TRANSF_1
PROPEP_M14	GLYCOS_TRANSF_1
AMINOTRAN_1_2	RIBOSOMAL_60S
PEPTIDASE_M17	RIBOSOMAL_60S
DYNAMIN_N	RIBOSOMAL_60S
ARM	RIBOSOMAL_60S
SUPRDOM98	RIBOSOMAL_60S
CHORION_2	CTP_TRANSF_2
EGF_CA	CTP_TRANSF_2
FG-GAP	CHORION_2
ANK	CHORION_2
RIBOSOMAL_S25	GOLOCO
RHOGEF	GOLOCO
SKIP_SNW	GOLOCO
GTP_CDC	SOH1
VATP-SYNT_AC39	VHS
3HCDH_N	VHS
2-HACID_DH	VHS
SPERMINE_SYNTH	SUPRDOM141
RNA_POL_RPB4	METALLOPHOS
HSF_DNA-BIND	RRM_1
PEPTIDASE_M24	PEPTIDASE_C1
ACYL_TRANSF_3	PEPTIDASE_C1
ZF-SEC23_SEC24	PEPTIDASE_C1
PROTEASOME	PEPTIDASE_C1
GTP_EFTU_D3	HLH
NUCLEOPLASMIN	NUCLEOPLASMIN
SNF5	K_TETRA
ANNEXIN	K_TETRA
UPF0193	RRM_1
ZF-C2H2	UPF0193
PRO_ISOMERASE	LSM
PWWP	G-PATCH
G-PATCH	SH2
CBFB_NFYA	ZF-C2H2
MOB1_PHOCEIN	EXS
DNAJ_CXXCXGXG	MOB1_PHOCEIN
TUDOR	MOB1_PHOCEIN
CNH	MOB1_PHOCEIN
SUPRDOM95	MFS_1
GCM	ALD_N
FYVE	ALD_N
ACYL-COA_DH	ALD_N
UQ_CON	NSP1_C
FN3	DEATH
BAR	DEATH
DNAJ_CXXCXGXG	DEATH
KH_1	ROBL_LC7
EF1_GNE	ROBL_LC7
ROBL_LC7	C1_1
START	CYTOCHROM_C
RHD	CYTOCHROM_C
COFILIN_ADF	CYTOCHROM_C
BSD	CYTOCHROM_C
ZF-C3HC4	CYTOCHROM_C
ZF-ZPR1	CYTOCHROM_C
ZF-C2H2	RIBOSOMAL_L35AE
SAM_1	RIBOSOMAL_L35AE
ZF-TRAF	RIBOSOMAL_L35AE
DUF101	RIBOSOMAL_L35AE
7TM_1	RIBOSOMAL_L35AE
ARF	RIBOSOMAL_L35AE
ACTIN	RIBOSOMAL_L35AE
EGF_CA	RIBOSOMAL_L35AE
PAX	RIBOSOMAL_L35AE
LYS	RRM_1
RIBOSOMAL_L4	RHOGAP
ZF-NANOS	RHOGAP
NSP1_C	RHOGAP
ELONGIN_A	RHOGAP
BTB	RHOGAP
SUPRDOM32	RHOGAP
FILAMIN	PA28_BETA
RRM_1	PA28_BETA
G-ALPHA	SUPRDOM76
I-SET	SUPRDOM76
RIBOSOMAL_L4	SUPRDOM76
DAO	SUPRDOM76
PEPTIDASE_M14	SUPRDOM76
TROPOMYOSIN	PX
ATP-GUA_PTRANSN	NAC
RIBOSOMAL_L7AE	NAC
PCI	NAC
PAX	NAC
ALPHA-2-MRAP_C	THIOREDOXIN
WD40	MT_ATP-SYNT_D
PBX	MT_ATP-SYNT_D
UDPGP	ADAPTIN_N
MYOTUB-RELATED	HA2
ACYL-COA_DH	HA2
SUPRDOM138	HA2
AN_PEROXIDASE	HA2
EF1_GNE	HA2
ZF-C2H2	IPP-2
WD40	IPP-2
SKIP_SNW	IPP-2
BAR	MYB_DNA-BINDING
P450	MYB_DNA-BINDING
MYB_DNA-BINDING	TRYPSIN
GLOBIN	ACETYLTRANSF_1
LIPASE	LSM
RIBOSOMAL_L29	LSM
MH2	LSM
SOD_FE_N	LSM
K_TETRA	LSM
FILAMIN	LSM
2OG-FEII_OXY	FILAMIN
ALDEDH	FILAMIN
HMG_COA_SYNT	FILAMIN
HSBP1	RIBONUCLEASE_3
HMG_BOX	FZO_MITOFUSIN
PDZ	FZO_MITOFUSIN
GLYCOS_TRANSF_1	HOMEOBOX
HAT	HOMEOBOX
SAM_DECARBOX	HOMEOBOX
PWWP	HOMEOBOX
I_LWEQ	TPR
ZF-CCCH	TPR
VINCULIN	I_LWEQ
WWE	I_LWEQ
SUPRDOM43	I_LWEQ
BIR	CHITIN_BIND_4
SPC97_SPC98	ZZ
CYCLIN_N	ZZ
FYRN	BROMODOMAIN
BROMODOMAIN	HLH
CLIP	ADAPTIN_N
RIBOSOMAL_L18P	ADAPTIN_N
HMG_BOX	ADAPTIN_N
BZIP	ADAPTIN_N
PEPTIDASE_C1	ADAPTIN_N
KAZAL_1	K_TETRA
TF_AP-2	K_TETRA
THIOREDOXIN	KAZAL_1
HLYIII	CBFD_NFYB_HMF
4HBT	ZIP
THIOREDOXIN	ZIP
ZF-SEC23_SEC24	MH2
EFHAND	MH2
NUMBF	MH2
UQ_CON	MH2
COFILIN_ADF	MH2
PX	GTP_EFTU_D3
UFD1	GTP_EFTU_D3
PHD	GTP_EFTU_D3
ADK	GTP_EFTU_D3
HLH	MH2
SWIB	MH2
ADAM_SPACER1	ANK
MAK10	ANK
RIBOSOMAL_L4	ANK
RIBOSOMAL_L36E	ANK
TETRASPANNIN	ANK
GATA	FILAMIN
SUPRDOM95	FILAMIN
NUCLEOPLASMIN	FILAMIN
AMPKBI	FILAMIN
RAS	SIP1
FKBP_C	RIBOSOMAL_S27E
ADAPTIN_N	RIBOSOMAL_S27E
I-SET	RIBOSOMAL_S27E
SNF	RIBOSOMAL_S27E
PERICARDIN_RPT	RIBOSOMAL_S27E
RNA_POL_A_BAC	RIBOSOMAL_S27E
TSP_3	FKBP_C
7TM_6	FKBP_C
VINCULIN	FKBP_C
Y_PHOSPHATASE	FKBP_C
P450	FKBP_C
RIBOSOMAL_L22E	FKBP_C
PROTEASOME	FKBP_C
CLATHRIN_PROPEL	HOMEOBOX
PRIBOSYLTRAN	I-SET
AAA	SNF
RHD	CHITIN_BIND_4
RIBOSOMAL_S10	ZF-SEC23_SEC24
GUANYLATE_KIN	ZF-SEC23_SEC24
EFG_IV	ZF-SEC23_SEC24
RNA_POL_RPB2_4	ZF-SEC23_SEC24
7TM_1	ZF-SEC23_SEC24
CHITIN_BIND_4	ZF-SEC23_SEC24
VOLTAGE_CLC	ZF-SEC23_SEC24
RIBOSOMAL_L4	ZF-SEC23_SEC24
FAA_HYDROLASE	ZF-SEC23_SEC24
KAZAL_1	ZF-SEC23_SEC24
SUPRDOM101	ZF-SEC23_SEC24
ADK	ZF-SEC23_SEC24
ADAP_COMP_SUB	LRR
SEC1	HYDROLASE
SET	HYDROLASE
V_ATPASE_I	HYDROLASE
SUPT5	RAS
ACYL-COA_DH	DUF814
GUANYLATE_KIN	DUF814
VPS52	RRM_1
AIRS	RRM_1
DNK	HOMEOBOX
NOL1_NOP2_FMU	VPS52
RRM_1	BSD
DUF602	14-3-3
EXONUC_X-T	14-3-3
SSF	FTZ
ZF-MIZ	FTZ
DUF1213	RNA_POL_RPC4
RIBOSOMAL_L4	ACYL-COA_DH
AT_HOOK	ACYL-COA_DH
RIBOSOMAL_L1	ACYL-COA_DH
RIBOSOMAL_S13	ACYL-COA_DH
ANK	ACYL-COA_DH
ACYL-COA_DH	POLYPRENYL_SYNT
GLYOXALASE	P450
PID	P450
ACETYLTRANSF_1	P450
BYSTIN	P450
RIBOSOMAL_60S	P450
KOW	P450
CBM_14	P450
RIBOSOMAL_L37E	P450
Y_PHOSPHATASE	P450
THYMIDYLAT_SYNT	HOMEOBOX
SUPRDOM30	HOMEOBOX
UPF0027	ZF-C2H2
ALDOLASE_II	HTH_PSQ
CBFD_NFYB_HMF	UQ_CON
NA_H_EXCHANGER	UQ_CON
NAC	NA_H_EXCHANGER
ZF-MYM	NA_H_EXCHANGER
RIBOSOMAL_L24E	NA_H_EXCHANGER
SPRY	COA_BINDING
CUB	SPRY
LSM	SPRY
AT_HOOK	SPRY
RIBOSOMAL_L18E	SPRY
SUPRDOM32	SPRY
HSP20	ZF-DHHC
LAMININ_N	ZF-DHHC
LSM	PDZ
IBR	RASGEF
MRG	RASGEF
P21-ARC	RASGEF
EXO_ENDO_PHOS	RASGEF
HYDROLASE	SURP
HAT	5_NUCLEOTID_C
INOSITOL_P	RRM_1
TFIID_20KDA	SEC7
HLH	SEC7
GLYCO_HYDRO_47	SEC7
URICASE	SEC7
NTP_TRANSFERASE	SEC7
PRENYLTRANS	SUPRDOM69
INNEXIN	PRENYLTRANS
BTB	PRENYLTRANS
HOMEOBOX	PRENYLTRANS
CATION_ATPASE_C	PRENYLTRANS
CBFB_NFYA	PRENYLTRANS
G_GLU_TRANSPEPT	PRENYLTRANS
SNARE	PRENYLTRANS
SUPRDOM90	PRENYLTRANS
COMPLEX1_24KDA	PRENYLTRANS
S19	PRENYLTRANS
UQ_CON	PRENYLTRANS
RHOGAP	ANK
P450	ALDO_KET_RED
ZF-C3HC4	F-ACTIN_CAP_A
MET_10	ZF-C2H2
MAGSP	HLYIII
LYS	ZF-C3HC4
CNH	LIPOCALIN
ZF-C2H2	RIBOSOMAL_L4
PAH	AAA
HLH	HOOK
TRYPSIN	HOOK
RASGEF	HOOK
ZF-C2H2	HOOK
HOOK	MYOSIN_TAIL_1
NOT3	R3H
ANK	LIPASE
ZF-RANBP	LIPASE
CBM_14	LIPASE
ADK	LDL_RECEPT_B
DUF233	MYB_DNA-BINDING
ASP	MYB_DNA-BINDING
WD40	ASP
AT_HOOK	GTP_CDC
GTP_EFTU_D3	GTP_CDC
PERICARDIN_RPT	UBA
ALPHA-AMYLASE	UBA
SAM_PNT	HSP20
NICASTRIN	HSP20
RIBOSOMAL_L19	HSP20
DCMP_CYT_DEAM	TRYPSIN
METALLOPHOS	TRYPSIN
BAND_3_CYTO	TRYPSIN
ZF-C5HC2	TRYPSIN
SUPRDOM48	EXONUC_X-T
SUPRDOM40	EXONUC_X-T
HA2	L15
RASGEF_N	L15
TRYPSIN	L15
RHD	L15
CBM_14	TIM
HSP20	RETICULON
SAP18	RETICULON
RRM_1	IKI3
EXONUC_X-T	IKI3
ZF-C2H2	F-ACTIN_CAP_A
HLYIII	F-ACTIN_CAP_A
SWIB	SYNTAXIN
CTP_TRANSF_2	SYNTAXIN
AT_HOOK	SYNTAXIN
THIOLASE_N	SYNTAXIN
GDPD	SYNTAXIN
SUPRDOM144	NDR
PRO_ISOMERASE	NDR
ENTH	ZF-C2H2
CYCLIN_C	IQ
PQ-LOOP	IQ
RIBOSOMAL_L7AE	IQ
KE2	IQ
SUPRDOM111	IQ
HAIRY_ORANGE	IQ
CYCLIN_C	LYASE_1
THIOREDOXIN	LYASE_1
HSP70	LYASE_1
CATION_ATPASE_C	LYASE_1
RIBOSOMAL_S3_C	LYASE_1
PKINASE_C	LYASE_1
GAL_LECTIN	LYASE_1
BSD	SUPRDOM30
GATA	AMINOTRAN_1_2
AT_HOOK	AMINOTRAN_1_2
PK	AMINOTRAN_1_2
SH3_1	AMINOTRAN_1_2
P25-ALPHA	POLO_BOX
HOMEOBOX	PEPTIDASE_M24
SYNTAXIN	DNAJ_C
NDR	DNAJ_C
ODC_AZ	DNAJ_C
CBFD_NFYB_HMF	DNAJ_C
IQ	DNAJ_C
I-SET	DNAJ_C
LYASE_1	DNAJ_C
SUPRDOM30	DNAJ_C
DUF101	DNAJ_C
VPS52	DNAJ_C
BSD	DNAJ_C
PEPTIDASE_M13_N	DNAJ_C
SCRAMBLASE	SYNTAXIN
I-SET	SYNTAXIN
HLH	SYNTAXIN
LDL_RECEPT_B	SYNTAXIN
KINESIN	6PGD
SUPRDOM90	6PGD
TFB4	TRNA-SYNT_2
HISTONE	DUF663
MMR_HSR1	DUF663
RRNAAD	DUF663
LTV	DUF663
RIO1	DUF663
PRO_ISOMERASE	HSP9_HSP12
SUPRDOM76	SUPRDOM73
STE	TEA
SNF2_N	LMWPC
GTP_EFTU_D2	HHH-GPD
LINKER_HISTONE	HHH-GPD
MUTS_I	HHH-GPD
RRM_1	HHH-GPD
RNA_POL_RPB2_4	HHH-GPD
RNA_POL_RPC82	HHH-GPD
NRAP	HHH-GPD
FHA	LINKER_HISTONE
HECT	WD40
TRNA-SYNT_2	F-BOX
BYSTIN	F-BOX
TRNA-SYNT_1	F-BOX
DUF699	F-BOX
KRR1	F-BOX
UPF0113	F-BOX
NMD3	F-BOX
FKBP_C	F-BOX
FTSJ	F-BOX
EIF-6	F-BOX
FKBP_C	BRIX
RIBOSOMAL_S8E	BRIX
NOP52	BRIX
SDA1	BRIX
FTSJ	BRIX
PEPTIDASE_M24	BRIX
DUF408	BRIX
AAA	BRIX
NOC3P	BRIX
VPS35	WD40
HD	WD40
ABC_TRAN	6PGD
RESPONSE_REG	UQ_CON
PHOSPHORYLASE	IMS
IBB	SMC_C
CAP	RRM_1
SUPRDOM48	RRM_1
AIRS	MYB_DNA-BINDING
SUPRDOM45	MYB_DNA-BINDING
ADK_LID	UQ_CON
UCR_14KD	UQ_CON
ADK_LID	ALA_RACEMASE_N
IRON_PERMEASE	ALA_RACEMASE_N
SUPRDOM36	ALA_RACEMASE_N
SERYL_TRNA_N	ALA_RACEMASE_N
SIN1	ALA_RACEMASE_N
DLH	PKINASE
TPR	ACOX
DUF59	F-BOX
PEPTIDASE_M16	DUF652
CATION_ATPASE_C	DUF652
FKBP_C	XPG_I
BRIX	XPG_I
IRON_PERMEASE	RIBOSOMAL_L14
HSP70	CN_HYDROLASE
CLP_N	CN_HYDROLASE
PYROPHOSPHATASE	CN_HYDROLASE
SUPRDOM90	CN_HYDROLASE
GRPE	CN_HYDROLASE
SUPRDOM49	CN_HYDROLASE
VATP-SYNT_E	CN_HYDROLASE
ACTIN	HHH-GPD
CU-OXIDASE	HHH-GPD
ISO_DH	HHH-GPD
SUBTILISIN_N	HHH-GPD
RNA_POL_A_BAC	HHH-GPD
WD40	HHH-GPD
HSP70	HHH-GPD
RHODANESE	AHPC-TSA
GAD	SUPRDOM114
LYASE_1	DSPC
MGM101P	DRMBL
SPOIIE	DRMBL
PRIBOSYLTRAN	PP2C
EIF-6	PP2C
RIIA	UQ_CON
ABC_TRAN	EF1G
DUF933	EF1G
SOD_FE_C	ECH
RIBOSOMAL_S15	ECH
RIBOSOMAL_S9	ECH
S4	ECH
RIBOSOMAL_S10	ECH
RIBOSOMAL_S7	ECH
RIBOSOMAL_S17	ECH
CK_II_BETA	PESCADILLO_N
MAM33	PESCADILLO_N
FIBRILLARIN	PESCADILLO_N
NOP52	PESCADILLO_N
S1	PESCADILLO_N
FTSJ	PESCADILLO_N
MMR_HSR1	PESCADILLO_N
DSPC	PESCADILLO_N
GTP_CDC	UCH
GLYCO_HYDRO_47	UCH
AMINOTRAN_1_2	UCH
DUF689	UCH
TPR	UCH
HA2	BYSTIN
MRA1	BYSTIN
RIBOSOMAL_S4	BYSTIN
BRIX	BYSTIN
DUF699	BYSTIN
KH_1	BYSTIN
LTV	BYSTIN
MPP10	BYSTIN
FIBRILLARIN	BYSTIN
NOP14	BYSTIN
SUPRDOM93	BYSTIN
SUPRDOM76	BYSTIN
DRIM	BYSTIN
DUF663	BYSTIN
HAT	BYSTIN
NRAP	BYSTIN
PPX-GPPA	DUF699
ADAPTIN_N	DUF699
DEAD	DUF699
KRR1	WD40
REP-A_N	WD40
THR_DEHYDRAT_C	EF1G
NOP52	NOL1_NOP2_FMU
NOP	NOL1_NOP2_FMU
MMR_HSR1	NOL1_NOP2_FMU
UPF0120	NOL1_NOP2_FMU
DUF814	NOL1_NOP2_FMU
RASGEF_N	NOL1_NOP2_FMU
DUF663	NOL1_NOP2_FMU
EIF-6	NOL1_NOP2_FMU
FKBP_C	NOL1_NOP2_FMU
RIBOSOMAL_L10	NOL1_NOP2_FMU
NOG1	NOL1_NOP2_FMU
CBF	NOL1_NOP2_FMU
PUF	NOL1_NOP2_FMU
NRAP	NOL1_NOP2_FMU
RIBOSOMAL_L24E	NOL1_NOP2_FMU
LRR	NOL1_NOP2_FMU
ABC_TRAN	BRIX
PEPTIDASE_M16	COQ7
MT-A70	COQ7
DEAD	COQ7
ESTERASE	COQ7
CKS	F-BOX
SPERMINE_SYNTH	SPERMINE_SYNTH
MCM	ZF-C3HC4
IBB	ZF-C3HC4
CTR	COATOMER_WDAD
SUPRDOM101	COATOMER_WDAD
ISO_DH	COATOMER_WDAD
SUPRDOM91	COATOMER_WDAD
M	COATOMER_WDAD
E1_DH	COATOMER_WDAD
P5CR	COATOMER_WDAD
BAR	COATOMER_WDAD
UPF0016	COATOMER_WDAD
2OG-FEII_OXY	COATOMER_WDAD
CK_II_BETA	NOL1_NOP2_FMU
COX5A	NOL1_NOP2_FMU
IRON_PERMEASE	NOL1_NOP2_FMU
GAR1	NOL1_NOP2_FMU
RIBOSOMAL_S8E	NOL1_NOP2_FMU
UPF0113	NOL1_NOP2_FMU
NMD3	NOL1_NOP2_FMU
FIBRILLARIN	NOL1_NOP2_FMU
SUGAR_TR	NOL1_NOP2_FMU
CDC48_N	PREFOLDIN
HISTONE	RFX_DNA_BINDING
DDT	RFX_DNA_BINDING
ZN_CLUS	RFX_DNA_BINDING
DYNAMIN_N	RFX_DNA_BINDING
REP-A_N	RNASEH
RRM_1	RNASEH
TRNA-SYNT_1	RNASEH
NOG1	SUPRDOM78
XRN_N	SUPRDOM78
SHMT	SUPRDOM78
PEPTIDASE_M24	SUPRDOM78
PESCADILLO_N	SUPRDOM78
GTP_EFTU_D2	SUPRDOM78
DUF814	SUPRDOM78
DUF592	HIST_DEACETYL
SUPRDOM87	E1-E2_ATPASE
PGK	E1-E2_ATPASE
FAD_BINDING_6	HSP70
SIS	TPR
ADH_ZINC_N	SWIRM
HEAT_PBS	SWIRM
SUPRDOM95	SUPRDOM55
RIBOSOMAL_L1	SUPRDOM55
RIBOSOMAL_L4	SUPRDOM55
IMG2	RIBOSOMAL_L3
RIBOSOMAL_L23	RIBOSOMAL_L3
RIBOSOMAL_L27	RIBOSOMAL_L3
RIBOSOMAL_L28	RIBOSOMAL_L3
PBP	RIBOSOMAL_L3
MRP-L47	RIBOSOMAL_L3
SUPRDOM95	RIBOSOMAL_L3
RIBOSOMAL_L17	RIBOSOMAL_L3
DRIM	RIBOSOMAL_L3
RIBOSOMAL_L34	RIBOSOMAL_L3
RIBOSOMAL_L1	RIBOSOMAL_L3
MMR_HSR1	RIBOSOMAL_L3
RIBOSOMAL_L4	RIBOSOMAL_L3
RIBOSOMAL_L36	RIBOSOMAL_L3
REP-A_N	HMG_BOX
RIBONUC_RED_SM	HMG_BOX
RNA_POL_RPC34	HMG_BOX
SUPRDOM26	HMG_BOX
MIF4G	HMG_BOX
FER2	HESB
HSP70	HESB
DNAJ	NIFU_N
HSP70	NIFU_N
FER2	AMINOTRAN_5
AMINOTRAN_1_2	GERE
SECB	SUPRDOM79
SUPRDOM79	SECY
SECG	SECY
SECB	SECB
BPD_TRANSP_1	SBP_BAC_3
FECCD	FECCD
ABC_TRAN	FECCD
SUPRDOM16	SUPRDOM16
LAMB	SUPRDOM16
LPP	SUPRDOM16
SUPRDOM16	TOLA
PORIN_1	TOLA
EXBD	TOLA
MOTA_EXBB	TOLA
TRAB_PILLUS	TRAK
UVRD-HELICASE	DNA_MIS_REPAIR
E1-E2_ATPASE	DUF907
GLUCAN_SYNTHASE	DUF907
PDR_CDR	DUF907
C2	DUF907
TIP49	AUXIN_EFF
HSP20	PEPTIDASE_M16
PYR_REDOX_DIM	PEPTIDASE_M16
E1_DH	PEPTIDASE_M16
TRANSKETOLASE_C	PEPTIDASE_M16
TRUD	ETF_QO
SUPRDOM87	SUPRDOM87
HTH_8	RNA_POL_A_CTD
RECA	RECA
DINI	RECA
RECX	RECA
HEAT_PBS	RIBOSOMAL_L23EN
SUPRDOM80	SUPRDOM80
ISTB	SUPRDOM80
ZF-CHC2	SUPRDOM80
SUPRDOM80	TER
RNA_POL_A_CTD	CRP
CRP	SUPRDOM123
SSRECOG	ZF-C3HC4
GTP_CYCLOHYDROI	WD40
U-BOX	PKINASE
PGM_PMM_III	ZF-C2H2
RNA_POL_RPB2_4	ZF-C2H2
INOSITOL_P	ZF-C2H2
CYS_MET_META_PP	GATASE_2
LRR	GATASE_2
SUPRDOM87	ACETYLTRANSF_1
FTHFS	ACETYLTRANSF_1
MYOSIN_N	ACETYLTRANSF_1
TPR	ACETYLTRANSF_1
FTHFS	MMR_HSR1
NMD3	MMR_HSR1
PEPTIDASE_M24	MMR_HSR1
METALLOPHOS	ZF-CCHC
SUF	ZF-CCHC
HLH	ZF-CCHC
C1D	RNASE_PH_C
ACPS	PP-BINDING
PHD	HELICASE_C
EMP24_GP25L	GLYCO_TRANSF_22
IMPDH	RIBOSOMAL_L14
CBS	FHA
SIS	FHA
GLYCOGEN_SYN	FHA
EIF-3C_N	FHA
ZF-UBR1	FHA
MMR_HSR1	FHA
DEAD	SUPRDOM115
SUPRDOM36	SUPRDOM115
SUPRDOM76	SUPRDOM115
SUPRDOM32	SUPRDOM115
NOG1	DEAD
RIBOSOMAL_L30	DEAD
FF	WD40
UTP14	WD40
CLP_N	HYDANTOINASE_B
SPX	MRA1
AMINOTRAN_3	MRA1
OXIDORED_FMN	MRA1
EXO70	SNF2_N
CBM_21	ZF-C3HC4
MAM33	ZF-C3HC4
ALPHA-AMYLASE	ALPHA-AMYLASE
PKINASE	RIBOSOMAL_L15
IMG2	RIBOSOMAL_L15
RIBOSOMAL_L27	RIBOSOMAL_L15
RIBOSOMAL_L16	RIBOSOMAL_L15
RIBOSOMAL_L13	RIBOSOMAL_L15
RIBOSOMAL_L28	RIBOSOMAL_L15
RIBONUCLEASE_3	RIBOSOMAL_L15
PBP	RIBOSOMAL_L15
MRP-L47	RIBOSOMAL_L15
RIBOSOMAL_L6	RIBOSOMAL_L15
SUPRDOM95	RIBOSOMAL_L15
SPOU_METHYLASE	RIBOSOMAL_L15
ADAPTIN_N	RIBOSOMAL_L15
DRIM	RIBOSOMAL_L15
RIBOSOMAL_L1	RIBOSOMAL_L15
MMR_HSR1	RIBOSOMAL_L15
RIBOSOMAL_L23	SUPRDOM55
RIBOSOMAL_L27	SUPRDOM55
RIBONUCLEASE_3	SUPRDOM55
PBP	SUPRDOM55
MRP-L47	SUPRDOM55
FIP1	DEAD
METALLOPHOS	DEAD
SUF	DEAD
RRM_1	DUF89
SET	DUF592
PRO_ISOMERASE	DUF592
AT_HOOK	DUF592
AA_KINASE	DUF292
RNASE_PH_C	DUF292
EIF-5_EIF-2B	DUF292
SUPRDOM111	DUF292
DOR1	DUF292
GLUCAN_SYNTHASE	AMINOTRAN_1_2
SEC7	AMINOTRAN_1_2
SIS	AMINOTRAN_1_2
ISO_DH	AMINOTRAN_1_2
MITO_CARR	AMINOTRAN_1_2
HGTP_ANTICODON	AMINOTRAN_1_2
ADH_ZINC_N	ACONITASE_C
HAT	ZF-U1
FF	ZF-U1
MIF4G	ZF-U1
INOS-1-P_SYNTH	RIBOSOMAL_S8
DNA_POL_B_EXO	RRM_1
DUF254	DUF254
PIR	DUF907
CYCLIN_N	HSF_DNA-BIND
ADH_ZINC_N	MID2
CORA	PKINASE
SUPRDOM115	PKINASE
MYB_DNA-BINDING	ZF-BED
AMIDOHYDRO_1	RHOMBOID
GST_N	AMMONIUM_TRANSP
TRANSALDOLASE	DSPC
ARSA_ATPASE	GLYCO_HYDRO_32
YIP1	AATASE
RIBOSOMAL_S16	TRNA-SYNT_1B
PKINASE	PMT
RIBOSOMAL_60S	THIOREDOXIN
PEPTIDASE_C48	THIOREDOXIN
AMP-BINDING	RIBOSOMAL_S2
RIBOSOMAL_S12	SUPRDOM87
HSP70	SUPRDOM87
NOC3P	EIF-6
PSEUDOU_SYNTH_1	WD40
RNB	WD40
RIBOSOMAL_L12	WD40
TCTP	WD40
AMIDOHYDRO_1	PKINASE
DEAD	DUF747
TCTP	DUF747
CU-OXIDASE	MO25
PEX19	MO25
HECT	MO25
ADH_ZINC_N	MO25
SMG4_UPF3	SRP1_TIP1
DUF250	SRP1_TIP1
PSEUDOU_SYNTH_2	TRNA-SYNT_2D
SUPRDOM22	PSEUDOU_SYNTH_2
DUF500	STE2
GRPE	PPI_YPI1
PMM	ADAP_COMP_SUB
I_LWEQ	CGR1
MIP	CORNICHON
METALLOPHOS	TYR_DEACYLASE
TFIIA	KRE9
CHITIN_SYNTH_1	CDP-OH_P_TRANSF
GST_N	CDP-OH_P_TRANSF
E1_DH	DEAD
OXIDORED_FMN	DEAD
ATP-CONE	DEAD
RIBONUC_RED_SM	DEAD
PC_REP	DEAD
ADAPTIN_N	DEAD
TENA_THI-4	DEAD
DLH	DEAD
DEAD	DNA_LIGASE_A_N
HSP70	DNA_LIGASE_A_N
SUPRDOM35	DNA_LIGASE_A_N
MFS_1	DNA_LIGASE_A_N
TFB4	SUPRDOM103
DUF341	BAG
GST_N	ZIP
PRO_ISOMERASE	ZIP
PATATIN	STAG
HEAT_PBS	STAG
METALLOPHOS	SEC6
2OG-FEII_OXY	SEC63
DUS	EXONUC_X-T
HISTONE	RIBOSOMAL_L14E
ETF_ALPHA	TRNA-SYNT_2B
EFHAND	TRNA-SYNT_2
GLYCO_HYDRO_47	TRNA-SYNT_2
VPS53_N	RAS
VPS52	RAS
ACONITASE_C	RAS
FERROCHELATASE	RNASE_P_P30
THIF	APBA
DUF59	SUGAR_TR
P34-ARC	GTP_CDC
ACTIN	GTP_CDC
GLYCO_HYDRO_17	GTP_CDC
HEAT_PBS	GTP_CDC
SIS	RIBOSOMAL_L14
SUPRDOM116	RIBOSOMAL_L14
HEAT_PBS	RIBOSOMAL_L14
HSP70	RIBOSOMAL_L14
PEPTIDASE_M16	RIBOSOMAL_L14
UPF0120	RIBOSOMAL_L14
MPPN	CDP-OH_P_TRANSF
ATP-SYNT_G	DNAJ
SUPRDOM101	2-HACID_DH
GHMP_KINASES	2-HACID_DH
PEPTIDASE_M28	2-HACID_DH
SUPRDOM30	2-HACID_DH
TPR	2-HACID_DH
PEX24P	2-HACID_DH
NPL4	2-HACID_DH
ZN_CLUS	2-HACID_DH
GLYCOS_TRANSF_4	2-HACID_DH
DAHP_SYNTH_1	2-HACID_DH
MFS_1	2-HACID_DH
RIBOSOMAL_L4	2-HACID_DH
TMS_TDE	2-HACID_DH
PRO_ISOMERASE	2-HACID_DH
PMT	2-HACID_DH
PEPTIDASE_C13	2-HACID_DH
AAA	2-HACID_DH
GLYCO_TRANSF_15	2-HACID_DH
FUMBLE	2-HACID_DH
AMP_N	2-HACID_DH
RAS	SUPRDOM36
ALDEDH	GDA1_CD39
EFHAND	GDA1_CD39
ACETYLTRANSF_1	GDA1_CD39
DAHP_SYNTH_1	FAD_BINDING_2
PEX14_N	SUPRDOM19
GTP_CYCLOHYDROI	SUPRDOM19
PORIN_3	SUPRDOM19
TRANSALDOLASE	SUPRDOM19
TIM44	GLYCO_HYDRO_63
BRIX	NRAP
RRNAAD	NRAP
RNB	NRAP
MRA1	NRAP
RIBOSOMAL_S4	NRAP
MPP10	NRAP
FIBRILLARIN	NRAP
NOP14	NRAP
DRIM	NRAP
HAT	NRAP
KH_1	NRAP
UPF0120	NRAP
DIM1	NOP
RIBOSOMAL_L27	NOP
RIBONUCLEASE_3	NOP
PBP	NOP
RIBOSOMAL_L14	NOP
MRP-L47	NOP
RIBOSOMAL_L17	NOP
SUPRDOM57	NOP
EFG_IV	NOP
RIBOSOMAL_L4	NOP
PMT	FTR1
DUF352	FTR1
PROTEASOME	FTR1
HIST_DEACETYL	EIF-6
IGPD	EIF-6
RIBOSOMAL_S8E	EIF-6
NOG1	EIF-6
FIBRILLARIN	EIF-6
RIBOSOMAL_L30	EIF-6
RNA_POL_RPA2_4	EIF-6
SDA1	EIF-6
PUF	EIF-6
FTR1	2-HACID_DH
SUPRDOM22	2-HACID_DH
CYS_MET_META_PP	2-HACID_DH
CUE	2-HACID_DH
RIBOSOMAL_L1	2-HACID_DH
ATP-SYNT_F	2-HACID_DH
RIBONUC_RED_SM	2-HACID_DH
GTP1_OBG	2-HACID_DH
RIBOSOMAL_L13	2-HACID_DH
RIBOSOMAL_S28E	2-HACID_DH
MITO_CARR	2-HACID_DH
ADH_SHORT	2-HACID_DH
ATP-SYNT_C	2-HACID_DH
EIF-6	2-HACID_DH
ACID_PHOSPHAT_A	2-HACID_DH
2-HACID_DH	JMJC
DUF171	JMJC
ENDONUCLEASE_NS	LACTAMASE_B
NRAP	PSEUDOU_SYNTH_1
FERRIC_REDUCT	DUF619
BZIP	GLYCOGEN_SYN
SOD_FE_N	GLYCOGEN_SYN
UQ_CON	ZN_CLUS
ANDROGEN_RECEP	CAVEOLIN
ANDROGEN_RECEP	SAM_PNT
ANDROGEN_RECEP	MOZ_SAS
CIMR	INSULIN
CHEZ	CHEW
NTF2	NTF2
TROPONIN	TROPONIN
RNASEA	LRR
SUPRDOM108	SUPRDOM108
SUPRDOM108	SUPRDOM107
NHASE_BETA	NHASE_ALPHA
PKI	PKINASE_C
SUPRDOM109	COX1
RNA_POL	AMIDASE_2
KUNITZ_LEGUME	ALPHA-AMYLASE
BETA-APP	TRYPSIN
LEP_RECEPTOR_IG	LEPTIN
ATP-SYNT_B	ATP-SYNT_A
ATP-SYNT_AB	ATP-SYNT_A
EXO_ENDO_PHOS	THIOREDOXIN
TISSUE_FAC	GLA
SUPRDOM30	PCI
TBP	IBN_N
V-SNARE	BNR
VPS16_C	SEC1
SYNTAXIN	PEP3_VPS18
PP2C	PEP3_VPS18
SEC7	PEP3_VPS18
PEPTIDASE_M1	PEP3_VPS18
CLATHRIN	PEP3_VPS18
V-SNARE	PEP3_VPS18
DUF254	PEP3_VPS18
NAP	WD40
RIBONUC_L-PSP	U-BOX
NPL4	U-BOX
UBX	U-BOX
TREHALOSE_PPASE	U-BOX
ZONA_PELLUCIDA	ZONA_PELLUCIDA
SRF-TF	FORK_HEAD
ADH_ZINC_N	FORK_HEAD
OXYSTEROL_BP	WD40
TRANSKETOLASE_C	PATATIN
MAM	SUPRDOM105
FAD_BINDING_6	SH3_1
SUPRDOM56	SH3_1
CK_II_BETA	SH3_1
SUCC_DH_FLAV_C	SH3_1
DED_CYTO	SH3_1
CUE	SH3_1
SUPRDOM48	OXYSTEROL_BP
UBX	WD40
SH3_2	ZF-C2HC5
SKN1	KA1
SH3_1	HMG-COA_RED
UQ_CON	HMG-COA_RED
GDE_C	SH3_1
PRO_ISOMERASE	SH3_1
GLYCOGEN_SYN	SH3_1
HISTONE	SH3_1
SH3_1	PATATIN
ATP-SYNT	PKINASE
FER2	PKINASE
ATP-SYNT_D	PKINASE
GPP34	PKINASE
TRUB_N	BYSTIN
SLT_BETA	RIP
MM_COA_MUTASE	MM_COA_MUTASE
SRP14	SRP9
RING_HYDROXYL_B	RING_HYDROXYL_A
[truncated: 12,176 more rows]

## Sheet: 0.3
FORK_HEAD	DAGK_CAT
ACYLPHOSPHATASE	LIM
NAC	LIM
NUP133	LIM
SINA	KH_1
NTF2	KH_1
MBD	KH_1
ABHYDROLASE_1	KH_1
CYCLIN_C	KH_1
CHITIN_BIND_4	KH_1
ZF-HIT	NTF2
HMG_BOX	NTF2
WW	NTF2
COFILIN_ADF	NTF2
PEPTIDASE_M16	CPN60_TCP1
FF	CPN60_TCP1
JOSEPHIN	CPN60_TCP1
FILAMIN	CPN60_TCP1
HMG_BOX	CPN60_TCP1
ZF-C2H2	CPN60_TCP1
AT_HOOK	CPN60_TCP1
BZIP	SNAP-25
SNAP-25	DEAD
NUMBF	DEAD
ZF-TRAF	DEAD
CHITIN_BIND_4	DEAD
PERICARDIN_RPT	DEAD
ANNEXIN	DEAD
EGF_CA	NUMBF
TUB	NUMBF
RIBOSOMAL_L37E	TIG
CYTOCHROM_C	4HBT
LIPASE	4HBT
DUF1053	4HBT
ZF-CCHC	4HBT
FILAMIN	4HBT
MIP	4HBT
SUPRDOM57	4HBT
WD40	4HBT
RIBOSOMAL_S17	4HBT
ATP-SYNT_D	GST_N
RF-1	RIBOSOMAL_L7AE
RIBOSOMAL_L7AE	TFIIF_ALPHA
F_ACTIN_CAP_B	PPR
NSF	PKINASE
EF1_GNE	PKINASE
RIBOSOMAL_S8	SKP1_POZ
RIBOSOMAL_S9	SKP1_POZ
PEPTIDASE_M16	ZF-C2H2
ADENYLSUCC_SYNT	ODC_AZ
NUDIX	ODC_AZ
AP_ENDONUC_2	ODC_AZ
G-ALPHA	ODC_AZ
M	ODC_AZ
G-PATCH	ODC_AZ
ZF-HIT	ODC_AZ
HMG_BOX	ODC_AZ
ACYLTRANSFERASE	ODC_AZ
C2	ODC_AZ
URICASE	ODC_AZ
UBIQUITIN	ODC_AZ
EXONUC_X-T	ODC_AZ
ARF	CHITIN_BIND_4
UCR_TM	CHITIN_BIND_4
PEPTIDASE_M13_N	BZIP
DSRM	CPN60_TCP1
DUF706	CPN60_TCP1
MOV34	CPN60_TCP1
E1_DH	CPN60_TCP1
JMJC	CPN60_TCP1
2-HACID_DH	CPN60_TCP1
HECT	CPN60_TCP1
BTB	CPN60_TCP1
3_5_EXONUC	CPN60_TCP1
MCM	PBP
TFIID-18KDA	ZF-C2H2
CNMP_BINDING	ZF-C2H2
SUPRDOM144	ZF-C2H2
ZF-C2H2	CRAL_TRIO
SPROUTY	CRAL_TRIO
DHO_DH	SPROUTY
TMS_TDE	SPROUTY
G-PATCH	SPROUTY
AMINOTRAN_1_2	SPROUTY
AHPC-TSA	CRAL_TRIO_N
XRCC1_N	AHPC-TSA
E1_DH	AHPC-TSA
SUPRDOM98	METALLOPHOS
ZF-C3HC4	LECTIN_C
SUPRDOM35	LECTIN_C
GMP_PDE_DELTA	MSS4
PBP	HOMEOBOX
LIPASE	ZF-DNL
ARRESTIN_C	ZF-DNL
HSP70	ZF-DNL
SUPRDOM90	RHOGEF
ZF-C3HC4	SUPRDOM90
SH3BP5	ZF-C2H2
GMP_SYNT_C	ZF-C2H2
DRF_DAD	USO1_P115_HEAD
PUF	USO1_P115_HEAD
GAS2	USO1_P115_HEAD
ZF-HIT	USO1_P115_HEAD
SPRY	USO1_P115_HEAD
DUF1213	USO1_P115_HEAD
ADK	USO1_P115_HEAD
RHD	ABHYDRO_LIPASE
HMG_BOX	C1_3
DSRM	C1_3
AMP-BINDING	MET_10
DSRM	MET_10
UQ_CON	MET_10
AT_HOOK	TATD_DNASE
WD40	TATD_DNASE
KINESIN	TATD_DNASE
SSF	TATD_DNASE
RRM_1	TATD_DNASE
URICASE	CBM_14
CALRETICULIN	CBM_14
CATALASE	RNA_POL_RPC34
ZF-C2H2	RNA_POL_RPC34
HOMEOBOX	RNA_POL_RPC34
LIM	RNA_POL_RPC34
PAX	RNA_POL_RPC34
RIBOSOMAL_S3_C	IBR
NIC	IBR
PMSR	IBR
SUPRDOM156	IBR
HOMEOBOX	IBR
IBB	IBR
DCMP_CYT_DEAM	METALLOPHOS
ODC_AZ	CHORION_3
ARPC4	CHORION_3
PHD	CHORION_3
ZF-HIT	CHORION_3
ZF-CCHC	CHORION_3
RIBOSOMAL_S17	CHORION_3
PEPTIDASE_C1	CHORION_3
ALDEDH	CHORION_3
RIBONUCLEASE_3	UBA
SWIB	UBA
TEKTIN	UBA
LSM	UBA
ELONGIN_A	UBA
L15	SNAP-25
RIBOSOMAL_S10	SNAP-25
SUCC_DH_FLAV_C	SNAP-25
DUF773	SNAP-25
ATP-SYNT_C	SNAP-25
FILAMIN	SNAP-25
MYOSIN_TAIL_1	SNAP-25
HORMONE_RECEP	SNAP-25
GCV_H	SNAP-25
ACONITASE_C	C1_3
SKP1_POZ	C1_3
Y_PHOSPHATASE	EIF-5A
MITO_CARR	RIBOSOMAL_S19E
BIOPTERIN_H	RIBOSOMAL_S19E
SH3BP5	RIBOSOMAL_S19E
P450	ANK
MFS_1	ANK
GTP_CDC	DNAJ_CXXCXGXG
SUPRDOM32	ZF-C3HC4
RIBOSOMAL_S15	ZF-C2H2
CHORION_3	ZF-C2H2
MSSP	RIBOSOMAL_S15
MYTH4	RIBOSOMAL_S15
G-ALPHA	RIBOSOMAL_S15
CRAL_TRIO	RIBOSOMAL_S15
I-SET	RIBOSOMAL_S15
ZF-C3HC4	RIBOSOMAL_S15
CUB	RIBOSOMAL_S15
ARRESTIN_C	RIBOSOMAL_S15
HOMEOBOX	RIBOSOMAL_S15
FIBRINOGEN_C	RIBOSOMAL_S15
ARM	KELCH_1
INTEGRIN_ALPHA	LRR
HMG_BOX	LRR
ZF-RANBP	NIC
CYTOCHROM_C	NIC
DIL	NIC
GUANYLATE_KIN	NIC
DYNAMIN_N	NIC
SH2	NIC
ATP-SYNT_AB	NIC
AMINOTRAN_1_2	NIC
RRM_1	NIC
NIC	DUF590
SET	DUF590
P25-ALPHA	DUF590
V-ATPASE_G	P25-ALPHA
RIBOSOMAL_S3_C	P25-ALPHA
MAGSP	P25-ALPHA
MYTH4	XRN_N
RRM_1	XRN_N
ETF_ALPHA	ZF-C2H2
ZF-CCCH	PB1
CALRETICULIN	CHITIN_BIND_4
RIBOSOMAL_L35AE	4HBT
SUPRDOM138	4HBT
NUP84_NUP100	4HBT
PREFOLDIN	S10_PLECTIN
CHITIN_BIND_4	S10_PLECTIN
ABC_TRAN	S10_PLECTIN
NUCLEOPLASMIN	S10_PLECTIN
CALRETICULIN	S10_PLECTIN
SIR2	V_ATPASE_I
PKINASE	V_ATPASE_I
SWIB	V_ATPASE_I
RRM_1	V_ATPASE_I
RAS	V_ATPASE_I
BAND_41	SPOND_N
NUC_SUG_TRANSP	LIM
CHITIN_BIND_4	TETRASPANNIN
DYNAMIN_N	SH3_1
ZW10	SH3_1
RIBOSOMAL_S4	ZF-C2H2
METALLOTHIO_5	ZF-C2H2
NAC	ZF-C2H2
IBN_N	VATP-SYNT_AC39
ADH_SHORT	PP2C
HMG_BOX	RRM_1
PROMININ	RRM_1
JMJC	DSRM
SUPRDOM111	DSRM
TRYPSIN	DSRM
P25-ALPHA	DED_CYTO
GHMP_KINASES	DED_CYTO
CATION_ATPASE_C	GHMP_KINASES
TFIIA	RIBOSOMAL_L7AE
RRM_1	SEC1
ZF-DHHC	SEC1
ZF-C2H2	SEC1
RIBOSOMAL_L29	PKINASE_C
RIBOSOMAL_L23	PKINASE_C
SUPRDOM146	PKINASE_C
ZF-DHHC	P_PROPROTEIN
GCM	P_PROPROTEIN
RAS	P_PROPROTEIN
ACYL-COA_DH	WWE
EXONUC_X-T	WWE
THIOLASE_C	PB1
DYNAMIN_N	PB1
DYNEIN_LIGHT	PB1
G-PATCH	ACTIN
HLH	ACTIN
SUPRDOM93	ZF-C2H2
JMJC	DYNAMIN_N
ZF-C2H2	SUPRDOM37
SAM_2	SUPRDOM37
CALPONIN	SUPRDOM37
FKBP_C	SAM_2
RIBOSOMAL_S13	SAM_2
TRNA-SYNT_2B	CALPONIN
MITO_CARR	CALPONIN
MBT	RIBOSOMAL_L21E
SULFATE_TRANSP	RIBOSOMAL_L21E
PAH	RIBOSOMAL_L21E
SWIB	PEPTIDASE_M16
HTH_PSQ	PEPTIDASE_M16
VATP-SYNT_AC39	ZF-C2H2
SWIB	VATP-SYNT_AC39
ARF	VATP-SYNT_AC39
HOMEOBOX	COG6
RHOGEF	COG6
SUPRDOM43	ABC_TRAN
RIBOSOMAL_S3_C	ABC_TRAN
HAIRY_ORANGE	ABC_TRAN
SNARE	GAT
NSF	FILAMIN
HSBP1	FILAMIN
ZF-BED	FILAMIN
DUF101	FILAMIN
CIDE-N	FILAMIN
EXO_ENDO_PHOS	FILAMIN
RIBOSOMAL_S13	ASPARAGINASE
GSHPX	ZF-C2H2
ETC_C1_NDUFA4	RRM_1
L15	RRM_1
SAP18	RRM_1
HLH	EXONUC_X-T
T-BOX	EXONUC_X-T
ZF-MYND	EXONUC_X-T
G-PATCH	SURP
EIF_2_ALPHA	PRO_ISOMERASE
MOZ_SAS	EIF-3_P25
LIM	EIF-3_P25
DUF1088	EIF-3_P25
UQ_CON	MOZ_SAS
ANK	MOZ_SAS
SUPRDOM57	MOZ_SAS
MIT	MOZ_SAS
DSRM	MOZ_SAS
PHOSPHORYLASE	MOZ_SAS
PAC	MOZ_SAS
BPL_LIPA_LIPB	MOZ_SAS
ATP-SYNT_EPS	MOZ_SAS
RIBOSOMAL_S3_C	LIM
ALPHA-AMYLASE	LIM
IBN_N	SUPRDOM48
V-SNARE	RAD50_ZN_HOOK
DYNEIN_LIGHT	RAD50_ZN_HOOK
PCI	COG6
SWIB	COG6
HMG_BOX	COG6
ZF-C3HC4	COG6
SEC6	COG6
CAP_GLY	UBIQUITIN
NDK	MYTH4
ISOAMYLASE_N	MYTH4
COPROGEN_OXIDAS	MYTH4
RIBOSOMAL_L3	MYTH4
GLYCO_HYDRO_16	MYTH4
RIBOSOMAL_L4	MYTH4
ABHYDROLASE_2	MYTH4
PORIN_3	MYTH4
RIBOSOMAL_S3_C	MYTH4
GLYCOGEN_SYN	MYTH4
RIBOSOMAL_S7	MYTH4
TROPONIN	MYTH4
DUF1213	MYTH4
I-SET	PEPTIDASE_C1
ADAM_SPACER1	RRM_1
LECTIN_C	2-OXOACID_DH
BPL_LIPA_LIPB	EFHAND
MAGSP	EFHAND
RASGEF_N	SEC10
ADH_SHORT	LAMININ_N
EXONUC_X-T	AN_PEROXIDASE
PARAMECIUM_SA	RRM_1
ADH_ZINC_N	RRM_1
SEC10	RRM_1
AN_PEROXIDASE	RRM_1
GLYCO_HYDRO_35	RRM_1
SUPRDOM143	ZF-TRAF
CYCLIN_C	ZF-TRAF
RIBOSOMAL_L39	ZF-TRAF
P25-ALPHA	ZF-TRAF
GALACTOSYL_T	ZF-TRAF
SUPRDOM43	ZF-TRAF
SERENDIPITY_A	TPR
CND1	TPR
RIBOSOMAL_S8E	TPR
E1_DH	NHL
LANC_LIKE	RIBOSOMAL_L30
STERILE	RIBOSOMAL_L30
DNAJ_CXXCXGXG	RIBOSOMAL_L30
HAIRY_ORANGE	RIBOSOMAL_L30
LANC_LIKE	2-HACID_DH
BTB	ADH_ZINC_N
SCP	UBA
UBA	STEROID_DH
ZF-SEC23_SEC24	STEROID_DH
ZF-UBR1	STEROID_DH
CUB	STEROID_DH
PRO_ISOMERASE	STEROID_DH
IU_NUC_HYDRO	STEROID_DH
UPF0005	STEROID_DH
G-PATCH	STEROID_DH
SH2	STEROID_DH
NAD_KINASE	HOMEOBOX
SEC1	HOMEOBOX
KELCH_2	OS-D
14-3-3	OS-D
TSP_1	OS-D
HA2	OS-D
IBB	OS-D
TRYPSIN	OS-D
PROTEASOME	KELCH_2
LRR	KELCH_2
RIBOSOMAL_S10	KELCH_2
SET	KELCH_2
CIDE-N	MFAP1_C
SUPRDOM138	MFAP1_C
AT_HOOK	MFAP1_C
SYNTAXIN	FHA
SEC20	FHA
KAZAL_1	FHA
FORK_HEAD	FHA
KH_1	FHA
ZF-TRAF	FHA
RIBOSOMAL_L13E	FHA
CHITIN_BIND_4	FHA
SH3_1	FHA
COMPLEX1_LYR	FHA
2-HACID_DH	FHA
THIOREDOXIN	FHA
ATP-GUA_PTRANS	ANK
DNA_PRIMASE_S	ANK
DYNEIN_LIGHT	CIDE-N
AT_HOOK	CIDE-N
ZF-C2H2	CIDE-N
CIDE-N	CIDE-N
ZF-C2H2	STEROID_DH
ZF-TRAF	LIM
TFIIB	LIM
HMG_BOX	LIM
SET	THYROGLOBULIN_1
7TM_6	PHD
THIOREDOXIN	LIM
THIOREDOXIN	EMI
CBM_21	LIM
CHORION_3	ZF-CCCH
CH	ZF-CCCH
P_PROPROTEIN	ZF-CCCH
EFG_IV	ZF-CCCH
CBFD_NFYB_HMF	ZF-CCCH
G-PATCH	ZF-CCCH
ACTIN	ZF-CCCH
IBB	ZF-CCCH
C2	ZF-CCCH
HLH	ZF-CCCH
ZF-CCCH	ZF-CCCH
CBFD_NFYB_HMF	ASP
SNF	DYNAMIN_N
SKP1_POZ	CLIP
KELCH_2	NTF2
MBT	NTF2
ACTIN	COESTERASE
SCP	ARF
DNAJ	ABC_MEMBRANE
I-SET	ABC_MEMBRANE
RIBOSOMAL_S17	ABC_MEMBRANE
TIM	UBA
PBX	RIBOSOMAL_S17
RAD50_ZN_HOOK	CBFD_NFYB_HMF
UPF0099	CBFD_NFYB_HMF
ADH_SHORT	CBFD_NFYB_HMF
COG6	CBFD_NFYB_HMF
ABC_TRAN	CBFD_NFYB_HMF
GAT	CBFD_NFYB_HMF
FILAMIN	CBFD_NFYB_HMF
ASPARAGINASE	CBFD_NFYB_HMF
2-HACID_DH	CBFD_NFYB_HMF
CLATHRIN_PROPEL	CBFD_NFYB_HMF
CBFD_NFYB_HMF	RHOGEF
PGAM	LIM
PFK	LIM
HMG_BOX	RIBOSOMAL_L15E
LDL_RECEPT_B	RIBOSOMAL_L15E
MITO_CARR	RIBOSOMAL_L15E
ARRESTIN_C	RIBOSOMAL_L15E
PEPTIDASE_M24	RIBOSOMAL_L15E
RHD	RIBOSOMAL_L15E
CNH	RIBOSOMAL_L15E
7TM_1	RIBOSOMAL_L15E
ZF-C2H2	7TM_1
EXO_ENDO_PHOS	SPROUTY
2-HACID_DH	SPROUTY
DUF590	EXO_ENDO_PHOS
SUPRDOM43	EXO_ENDO_PHOS
TFIID_20KDA	2-HACID_DH
SUPRDOM102	GILT
COG6	FHA
RIBOSOMAL_L19E	SPECTRIN
ECH	SPECTRIN
G-PATCH	DYNEIN_LIGHT
PAH	DYNEIN_LIGHT
SKP1_POZ	DYNEIN_LIGHT
INOSITOL_P	DYNEIN_LIGHT
ZF-C3HC4	RIBOSOMAL_S26E
ADAPTIN_N	RIBOSOMAL_S26E
ODC_AZ	RIBOSOMAL_S26E
CHITIN_BIND_4	RIBOSOMAL_S26E
SAM_PNT	RIBOSOMAL_S26E
RHD	RIBOSOMAL_S26E
7TM_1	RIBOSOMAL_S26E
SEC7	RIBOSOMAL_S26E
BZIP	RIBOSOMAL_S26E
ZF-CCCH	LA
CH	LA
NTF2	LA
CYCLIN_C	LA
ACTIN	LA
WD40	LA
SUPRDOM48	LA
TFIID_20KDA	PEPTIDASE_C1
ANK	TIL_ASSOC
MSSP	BZIP
RASGEF_N	BZIP
GST_N	BZIP
LSM	BZIP
HOMEOBOX	TFIIA
METALLOPHOS	TFIIA
RIBOSOMAL_L22E	TFIIA
SAND	TFIIA
RIBOSOMAL_S19	CHROMO_SHADOW
RIBOSOMAL_S12	CHROMO_SHADOW
HOMEOBOX	SNF5
PEPTIDASE_C2	SNF5
AMINOTRAN_1_2	SNF5
CYCLIN_N	SNF5
LRRNT	SNF5
TRANSFORMER	SNF5
RRM_1	SNF5
CN_HYDROLASE	SNF5
SAM_2	SNF5
WWE	SNF5
SWIB	SNF5
HORMONE_RECEP	SNF5
HTH_PSQ	SNF5
SNF5	MFAP1_C
FHA	MFAP1_C
ANK	MFAP1_C
ARF	DYNEIN_LIGHT
PEPTIDASE_M3	AAA
HYDROLASE	PARAMECIUM_SA
SIR2	PARAMECIUM_SA
SWIM	PARAMECIUM_SA
ZF-DHHC	PARAMECIUM_SA
TEKTIN	PARAMECIUM_SA
PRK	PARAMECIUM_SA
DNA_POL_ALPHA_B	PARAMECIUM_SA
MT-A70	PARAMECIUM_SA
ZF-DHHC	SET
FER4	SET
MT-A70	SET
RAS	SET
SKP1	METALLOPHOS
HLH	SUPRDOM90
INOSITOL_P	SUPRDOM90
AA_PERMEASE	HLH
RICIN_B_LECTIN	HLH
MIP	HLH
TFIID_30KDA	RNA_POL_RPB6
HSP20	RNA_POL_RPB6
PMSR	ZF-C2H2
EMP70	ZF-C2H2
BTB	CARN_ACYLTRANSF
EFHAND	CARN_ACYLTRANSF
LRR	CARN_ACYLTRANSF
JMJC	CARN_ACYLTRANSF
2-HACID_DH	CARN_ACYLTRANSF
AMINOTRAN_5	RCC1
HOMEOBOX	RCC1
ANATO	RCC1
DM	IBR
GUANYLATE_KIN	IBR
SUPRDOM145	TSP_3
PROX1	TSP_3
METHUSELAH_N	TSP_3
TTL	LIM
ALBA	LIM
HSP20	LIM
SUPRDOM90	LIM
AA_KINASE	LIM
PPR	SPRY
IF4E	SPRY
SUPRDOM155	RASGEF_N
OCNUS	RASGEF_N
DUF59	RASGEF_N
PRO_ISOMERASE	RASGEF_N
HMG_BOX	CHITIN_BIND_4
DISINTEGRIN	LIM
PCRF	PQ-LOOP
IBR	PQ-LOOP
CHITIN_BIND_4	UQ_CON
HESB	PDZ
SUPRDOM55	PDZ
MFS_1	PDZ
CBFD_NFYB_HMF	RRM_1
RIBOSOMAL_S17E	RRM_1
MITO_CARR	RRM_1
RRM_1	SUPRDOM55
PKINASE	SUPRDOM55
GLYOXALASE	PB1
ZF-C2H2	SUPRDOM35
RIBOSOMAL_S8	ZF-C2H2
DUF28	ZF-C2H2
MOZ_SAS	ZF-C2H2
ADAM_SPACER1	GDPD
SUPRDOM57	GDPD
7TM_1	GDPD
RIBOSOMAL_L14E	WD40
SWIB	RNA_POL_RPB4
HSP20	RNA_POL_RPB4
MT_ATP-SYNT_D	RNA_POL_RPB4
HOMEOBOX	RNA_POL_RPB4
TSC22	SPRY
MITO_CARR	ANATO
RIBOSOMAL_L6	ANATO
RIBOSOMAL_L32E	ANATO
CLATHRIN_PROPEL	ANATO
LDL_RECEPT_A	RPEL
ACTIN	RPEL
CHITIN_BIND_4	RPEL
GTP_EFTU_D3	RPEL
RIBOSOMAL_L15E	ZF-C3HC4
RIBOSOMAL_S9	ZF-C3HC4
RIBOSOMAL_L4	ZF-C3HC4
COFILIN_ADF	MET_10
SWIB	MET_10
ATP-GUA_PTRANS	TRYPSIN
5_NUCLEOTID	TRYPSIN
TCTP	TRYPSIN
UQ_CON	TRYPSIN
AT_HOOK	TRYPSIN
RIBOSOMAL_S3_C	TRYPSIN
BIOPTERIN_H	TRYPSIN
ANNEXIN	TPR
PEPTIDASE_M13_N	TPR
SWIM	CAS_CSE1
SWIB	PEPTIDASE_M24
SH3_1	PEPTIDASE_M24
RIBOSOMAL_S21E	PKINASE
RIBOSOMAL_S19	PKINASE
RIBOSOMAL_L37E	PKINASE
ALK_PHOSPHATASE	ZF-C2H2
EFG_IV	TSG
SIR2	TSG
RIBOSOMAL_L3	ZF-UBR1
MT_ATP-SYNT_B	ZF-UBR1
RIBOSOMAL_S12	ZF-UBR1
SUPRDOM32	ZF-UBR1
GDE_C	RRM_1
F_ACTIN_CAP_B	RAD10
HLH	RAD10
ASTACIN	ADAM_SPACER1
RIBOSOMAL_S3_C	ADAM_SPACER1
KOW	ADAM_SPACER1
PHOSPHORYLASE	ADAM_SPACER1
DIX	ADAM_SPACER1
DISINTEGRIN	ADAM_SPACER1
HOMEOBOX	AN_PEROXIDASE
DUF862	EXONUC_X-T
SUPRDOM55	F_ACTIN_CAP_B
RIBOSOMAL_L14	F_ACTIN_CAP_B
SUPRDOM57	F_ACTIN_CAP_B
RIBOSOMAL_60S	F_ACTIN_CAP_B
HSP20	F_ACTIN_CAP_B
ZF-CXXC	F_ACTIN_CAP_B
PRIBOSYLTRAN	F_ACTIN_CAP_B
SIR2	F_ACTIN_CAP_B
CHORION_2	F_ACTIN_CAP_B
CHORION_S16	F_ACTIN_CAP_B
PORIN_3	F_ACTIN_CAP_B
FLYWCH	CBM_14
I-SET	CBM_14
FORK_HEAD	CBM_14
PRK	CBM_14
TIG	CYCLIN_C
LECTIN_C	CYCLIN_C
EXONUC_X-T	CYCLIN_C
LACTAMASE_B	CYCLIN_C
BZIP	CYCLIN_C
EXONUC_X-T	P450
LSM	TRYPSIN
PERICARDIN_RPT	TRYPSIN
ISO_DH	RIBOSOMAL_S25
LIM	RIBOSOMAL_S25
P450	NUCLEOPORIN2
SWIB	NUCLEOPORIN2
ARM	NOP
IF-2B	NOP
SKB1	RRM_1
DYNEIN_LIGHT	RRM_1
AMINOTRAN_1_2	RRM_1
STT3	RRM_1
PEPTIDASE_C2	MOEZ_MOEB
GLYCOS_TRANSF_1	MOEZ_MOEB
FER2	MOEZ_MOEB
ZF-C2H2	MOEZ_MOEB
IF4E	MOEZ_MOEB
HMG_BOX	MOEZ_MOEB
IBB	MOEZ_MOEB
E2F_TDP	MOEZ_MOEB
MONOOXYGENASE	MOEZ_MOEB
HOMEOBOX	MOEZ_MOEB
TRNA_ANTI	MOEZ_MOEB
MOEZ_MOEB	MOAE
ALG3	ZF-CHY
ARF	ZF-CHY
WD40	AMINOTRAN_1_2
AMINOTRAN_1_2	P450
ALPHA-AMYLASE	P450
UPF0016	RASGEF_N
NAC	RASGEF_N
ACYLTRANSFERASE	RASGEF_N
KOW	RASGEF_N
RWD	RASGEF_N
PHOSPHORYLASE	F_ACTIN_CAP_B
HIST_DEACETYL	F_ACTIN_CAP_B
BAND_3_CYTO	F_ACTIN_CAP_B
RIBOSOMAL_S13	F_ACTIN_CAP_B
ZF-TIM10_DDP	CYBS
TB	CYBS
S19	CYBS
ODC_AZ	ZF-TIM10_DDP
ZF-C5HC2	TB
RIBOSOMAL_L18AE	TB
MATH	RAN_BP1
EGF_CA	PEPTIDASE_M3
SINA	PEPTIDASE_M3
SUPRDOM76	PCI
ZF-C4	MORN
ER_LUMEN_RECEPT	CHAC
SAP18	CHAC
SKP1_POZ	CHAC
BZIP	CHAC
CHAC	LAMININ_G_1
GRIP	CRAL_TRIO
GILT	CRAL_TRIO
SPRY	EF1G
HAT	EF1G
CATION_ATPASE_C	EF1G
DUF101	EF1G
CNH	EF1G
VITELLOGENIN_N	OATP
ACYLTRANSFERASE	HA2
MSSP	RIBOSOMAL_L10E
NUDIX	RIBOSOMAL_L10E
SUPRDOM144	RIBOSOMAL_L10E
UBIQUITIN	RIBOSOMAL_L10E
ZF-C2H2	RIBOSOMAL_L10E
RIBOSOMAL_L1	EF1_GNE
CBFD_NFYB_HMF	TAFII28
TFIIA	TFIID-18KDA
KELCH_2	RIBOSOMAL_S18
DUF602	RIBOSOMAL_S18
METALLOPHOS	DUF602
RRM_1	FIP1
CUB	FIP1
RIBOSOMAL_L39	CUB
P_PROPROTEIN	HAIRY_ORANGE
TETRASPANNIN	HAIRY_ORANGE
CU2_MONOOX_C	HAIRY_ORANGE
HSP20	HAIRY_ORANGE
OTU	HAIRY_ORANGE
C2	HAIRY_ORANGE
SH3_1	HAIRY_ORANGE
ALDO_KET_RED	HAIRY_ORANGE
LIM	ENT
DAGK_CAT	ENT
LA	NHL
HIST_DEACETYL	PEPTIDASE_C48
A_DEAMIN	RIBOSOMAL_S10
L27	RIBOSOMAL_S10
RHOGEF	RIBOSOMAL_S10
MET_10	RIBOSOMAL_S10
ZF-BED	RIBOSOMAL_S10
AMINOTRAN_1_2	RIBOSOMAL_S10
CHROMO_SHADOW	RIBOSOMAL_S10
CIDE-N	RIBOSOMAL_S10
TRANSLIN	METHYLTRANSF_4
TRNA-SYNT_1	HSP20
RRM_1	GAMMA-BBH
SH2	GAMMA-BBH
PCI	GAMMA-BBH
FILAMIN	ENTH
ER_LUMEN_RECEPT	ENTH
ALPHA-2-MRAP_C	ENTH
E1_DERP2_DERF2	SH2
THIOREDOXIN	PCI
ADH_SHORT	CIDE-N
METALLOTHIO_5	CIDE-N
SULFOTRANSFER_1	HORMONE_RECEP
UQ_CON	HORMONE_RECEP
KINESIN	PROTEASOME
EFG_IV	PROTEASOME
DRF_DAD	PROTEASOME
ANK	PROTEASOME
LRR	PROTEASOME
PROTEASOME	ROBL_LC7
CARN_ACYLTRANSF	ROBL_LC7
GLYCO_HYDRO_18	ROBL_LC7
PKINASE	CARN_ACYLTRANSF
METALLOPHOS	GLYCO_HYDRO_18
RIBOSOMAL_L14E	CUB
RIBOSOMAL_L36E	CUB
NOP10P	CUB
RIBOSOMAL_L18E	CUB
PCI	CUB
FER4	HLH
SAM_PNT	HLH
TEKTIN	GST_N
TFB2	GST_N
AMINO_OXIDASE	GST_N
DISINTEGRIN	HGTP_ANTICODON
3HCDH	HGTP_ANTICODON
HMG_BOX	CU2_MONOOXYGEN
SUPRDOM32	GILT
HMG_BOX	GILT
HR1	SKP1
CATION_ATPASE_C	SIR2
SIR2	GAMMA-THIONIN
ZF-DHHC	GAMMA-THIONIN
SRP9	MA3
PKINASE	GAMMA-BBH
ENTH	GAMMA-BBH
PRIBOSYLTRAN	MMR_HSR1
FERRITIN	UQ_CON
2OG-FEII_OXY	UQ_CON
AAA	FERRITIN
ADAM_SPACER1	FERRITIN
BIOPTERIN_H	FERRITIN
SAND	2OG-FEII_OXY
TB	CHROMO
CH	CHROMO
MYOTUB-RELATED	AAA
KAZAL_1	RIBOSOMAL_S11
CNH	RIBOSOMAL_S11
AAA	RIBOSOMAL_S11
LACTAMASE_B	RIBOSOMAL_S11
MORN	EXO_ENDO_PHOS
UPF0121	EXO_ENDO_PHOS
HISTONE	DZF
CHITIN_BIND_4	WW
SPOND_N	WW
MT_ATP-SYNT_B	WW
HATPASE_C	WW
RIBOSOMAL_L34E	WW
GAT	CARN_ACYLTRANSF
PRIBOSYLTRAN	CARN_ACYLTRANSF
ZF-C3HC4	CARN_ACYLTRANSF
HLH	PHD
DYNEIN_LIGHT	UBA
PRIBOSYLTRAN	UBA
MSS4	UBA
MT-A70	UBA
ACTIN	CRAL_TRIO
GTP_EFTU_D3	TRYPSIN
HISTONE	TRYPSIN
VINCULIN	LIM
SH3_1	KOW
LIPASE	E1_DH
SAM_PNT	E1_DH
SUPRDOM55	E1_DH
S19	E1_DH
E1_DH	UPF0139
VINCULIN	SH3_1
AAA	PAP_ASSOC
JUN	PAP_ASSOC
ARFGAP	PAP_ASSOC
PCI	HEAT
CBFB_NFYA	HEAT
NSF	HEAT
AMIDASE	HEAT
UBA	HEAT
CHITIN_BIND_4	NUP133
HSP20	PHD
CNH	PHD
7TM_1	HSP20
GMP_SYNT_C	HSP20
PEPTIDASE_C1	CNH
ARG_TRNA_SYNT_N	HSP20
GILT	HSP20
UBIQUITIN	E2F_TDP
RHD	SUPRDOM57
LACTAMASE_B	SUPRDOM57
PK	ADAP_COMP_SUB
RIBOSOMAL_L22E	ADAP_COMP_SUB
EGF_CA	OCNUS
KH_1	HAIRY_ORANGE
ADH_ZINC_N	HAIRY_ORANGE
SAM_1	HAIRY_ORANGE
THIOREDOXIN	WW
WW	TRNA-SYNT_2
CHORD	ANK
GIY-YIG	AAA
ZF-ZPR1	AAA
NO_SYNTHASE	G-PATCH
SET	UBIQUITIN
LDL_RECEPT_B	UBIQUITIN
EXO_ENDO_PHOS	UBIQUITIN
OTU	UBIQUITIN
DUF101	LSM
EXO70	LSM
VPS52	LSM
CHROMO_SHADOW	LSM
LECTIN_C	LSM
SKP1_POZ	ELONGIN_A
ZF-TRAF	TPR
SH3BP5	TPR
RIBOSOMAL_L24E	TPR
AT_HOOK	I-SET
SUPRDOM32	SH3BP5
HYDROLASE	SH3BP5
TRYPSIN	RHOGEF
THIOREDOXIN	RHOGEF
ADAP_COMP_SUB	CHITIN_BIND_4
HORMA	CHITIN_BIND_4
SUPRDOM87	CHITIN_BIND_4
CDC48_N	CHITIN_BIND_4
PEP_DEFORMYLASE	CHITIN_BIND_4
CATION_ATPASE_C	CHITIN_BIND_4
ENDOSULFINE	CHITIN_BIND_4
PRIBOSYLTRAN	CHITIN_BIND_4
ALDEDH	CHITIN_BIND_4
SUPRDOM48	CHITIN_BIND_4
GUANYLATE_KIN	CHITIN_BIND_4
SCRAMBLASE	NUDIX
DUF1162	NUDIX
RIBOSOMAL_L22	NUDIX
ZF-C2H2	NUDIX
RBD	NUDIX
TRYPSIN	NUDIX
RIBOSOMAL_L1	NUDIX
ATP-SYNT_F	NUDIX
THIOREDOXIN	NUDIX
TRYPSIN	TBC
RICIN_B_LECTIN	LA
7TM_6	RIBOSOMAL_L13
TIG	RIBOSOMAL_L13
RRM_1	PP2C
KH_1	PP2C
HSP20	SERENDIPITY_A
TGS	SERENDIPITY_A
CBM_14	SERENDIPITY_A
C2	SERENDIPITY_A
ARFGAP	SERENDIPITY_A
CPN60_TCP1	SERENDIPITY_A
MYB_DNA-BINDING	SERENDIPITY_A
GTP_CDC	SERENDIPITY_A
SERENDIPITY_A	PDZ
CBM_21	HATPASE_C
KOW	G-ALPHA
ATP-SYNT_D	G-ALPHA
FKBP_C	RHOGEF
RIBOSOMAL_L23	RHOGEF
SUPRDOM146	RHOGEF
SECE	RHOGEF
RIBOSOMAL_S25	P450
DAGK_CAT	SCP
HMG_BOX	SCP
HLH	SCP
SAP18	SCP
XAN_UR_PERMEASE	SCP
DNK	NAD_KINASE
GLOBIN	P21-ARC
HAIRY_ORANGE	RCD1
SGS	RCD1
TEKTIN	ADAPTIN_N
ALD_N	PDZ
SEC1	PDZ
RIBOSOMAL_L18P	PDZ
ALPHA_L_FUCOS	PDZ
MOB1_PHOCEIN	PDZ
GST_N	PDZ
MANNOSYL_TRANS	PDZ
MYOSIN_TAIL_1	IBR
PBP	SURF4
SINA	SURF4
PROFILIN	WH1
HOMEOBOX	ARRESTIN_C
DYNEIN_LIGHT	RIBOSOMAL_L18AE
RRM_1	RIBOSOMAL_L18AE
RIBOSOMAL_L18AE	IBN_N
CALRETICULIN	P34-ARC
NSP1_C	CNH
RIBOSOMAL_S7	CNH
PEPTIDASE_M17	CNH
EXS	CNH
RIBOSOMAL_L36E	CNH
MYB_DNA-BINDING	CNH
RIBOSOMAL_L34E	CNH
SRCR	RIBOSOMAL_L39
HMG_BOX	RIBOSOMAL_L39
PHD	RIBOSOMAL_L39
TIG	VINCULIN
LYASE_1	VINCULIN
POLO_BOX	SIR2
LECTIN_LEG-LIKE	SIR2
SIR2	MOTILE_SPERM
CH	MOTILE_SPERM
PBX	TFIID_20KDA
LYASE_1	ALDO_KET_RED
PRIBOSYLTRAN	RIBOSOMAL_L31E
PP2C	RIBOSOMAL_L31E
AMINOTRAN_1_2	RIBOSOMAL_L31E
CHITIN_BIND_4	RIBOSOMAL_L31E
CBM_14	RIBOSOMAL_L31E
NMD3	COX5A
ACTIN	COX5A
RIBOSOMAL_60S	COX5A
RIBOSOMAL_L6	COX5A
E1_DH	COX5A
WD40	COX5A
CYS_MET_META_PP	DUF833
K_TETRA	DUF833
PAX	DUF833
DUF833	VATP-SYNT_E
UBIQUITIN	VATP-SYNT_E
V-ATPASE_H	VATP-SYNT_E
HMG_BOX	VATP-SYNT_E
DIRP	VATP-SYNT_E
RAD21_REC8	VATP-SYNT_E
TCTP	VATP-SYNT_E
CBFB_NFYA	GLYCO_HYDRO_18
IBN_N	GLYCO_HYDRO_18
SINA	PET
USO1_P115_HEAD	PET
METALLOTHIO_5	PET
RVP	PET
CPN60_TCP1	DNAJ_CXXCXGXG
DNAJ_CXXCXGXG	P450
UQ_CON	HEXAPEP
EFHAND	HEXAPEP
RIBOSOMAL_L22	HEXAPEP
LRR	HEXAPEP
ZF-C2H2	HEXAPEP
SUPRDOM32	HEXAPEP
MIB_HERC2	HEXAPEP
SUPRDOM154	EFHAND
ALDO_KET_RED	EFHAND
OCCLUDIN_ELL	ZF-C2H2
IU_NUC_HYDRO	IU_NUC_HYDRO
ZF-C2H2	UPF0005
RIBOSOMAL_L22E	LRRNT
CYSTATIN	LRRNT
THIOREDOXIN	ACTIN
PHD	LRRNT
HLH	METALLOPHOS
CBIA	METALLOPHOS
PEPTIDASE_M14	METALLOPHOS
AT_HOOK	METALLOPHOS
P450	METALLOPHOS
CHITIN_BIND_4	METALLOPHOS
CBM_21	DER1
SINA	GYF
HOMEOBOX	GYF
AMINOTRAN_1_2	GYF
PTR2	JUN
GTP_EFTU_D3	ARFGAP
SIR2	RIBOSOMAL_S21E
ZF-C2H2	RIBOSOMAL_S21E
CHROMO_SHADOW	RIBOSOMAL_S21E
RNA_POL_RPB4	FERRITIN
PERICARDIN_RPT	FERRITIN
TRNA_BIND	FERRITIN
PBX	FERRITIN
SUPRDOM142	ZF-CCCH
V-ATPASE_G	VATP-SYNT_E
UQ_CON	VATP-SYNT_E
GTP_EFTU_D3	VATP-SYNT_E
PEPTIDASE_C1	VATP-SYNT_E
P450	V-ATPASE_H
RAS	V-ATPASE_H
DYNEIN_LIGHT	TCTP
BSD	TCTP
PKINASE	V-ATPASE_G
PORIN_3	ZF-SEC23_SEC24
TRYPSIN	ZF-SEC23_SEC24
ADAM_SPACER1	ZF-SEC23_SEC24
ACTIN	ZF-SEC23_SEC24
RHODANESE	ZF-SEC23_SEC24
DUF602	ZF-SEC23_SEC24
E1_DH	ZF-SEC23_SEC24
WW	TRYPSIN
BAND_41	TRYPSIN
DUTPASE	ACTIN
DZF	ACTIN
CHITIN_BIND_4	ACTIN
GALACTOSYL_T	ACTIN
FORK_HEAD	GLYCOS_TRANSF_1
PROPEP_M14	GLYCOS_TRANSF_1
AMINOTRAN_1_2	RIBOSOMAL_60S
PEPTIDASE_M17	RIBOSOMAL_60S
DYNAMIN_N	RIBOSOMAL_60S
ARM	RIBOSOMAL_60S
SUPRDOM98	RIBOSOMAL_60S
CHORION_2	CTP_TRANSF_2
EGF_CA	CTP_TRANSF_2
FG-GAP	CHORION_2
ANK	CHORION_2
RIBOSOMAL_S25	GOLOCO
RHOGEF	GOLOCO
SKIP_SNW	GOLOCO
GTP_CDC	SOH1
VATP-SYNT_AC39	VHS
3HCDH_N	VHS
2-HACID_DH	VHS
SPERMINE_SYNTH	SUPRDOM141
RNA_POL_RPB4	METALLOPHOS
HSF_DNA-BIND	RRM_1
PEPTIDASE_M24	PEPTIDASE_C1
ACYL_TRANSF_3	PEPTIDASE_C1
ZF-SEC23_SEC24	PEPTIDASE_C1
PROTEASOME	PEPTIDASE_C1
GTP_EFTU_D3	HLH
NUCLEOPLASMIN	NUCLEOPLASMIN
SNF5	K_TETRA
ANNEXIN	K_TETRA
UPF0193	RRM_1
ZF-C2H2	UPF0193
PRO_ISOMERASE	LSM
PWWP	G-PATCH
G-PATCH	SH2
CBFB_NFYA	ZF-C2H2
MOB1_PHOCEIN	EXS
DNAJ_CXXCXGXG	MOB1_PHOCEIN
TUDOR	MOB1_PHOCEIN
CNH	MOB1_PHOCEIN
SUPRDOM95	MFS_1
GCM	ALD_N
FYVE	ALD_N
ACYL-COA_DH	ALD_N
UQ_CON	NSP1_C
FN3	DEATH
BAR	DEATH
DNAJ_CXXCXGXG	DEATH
KH_1	ROBL_LC7
EF1_GNE	ROBL_LC7
ROBL_LC7	C1_1
START	CYTOCHROM_C
RHD	CYTOCHROM_C
COFILIN_ADF	CYTOCHROM_C
BSD	CYTOCHROM_C
ZF-C3HC4	CYTOCHROM_C
ZF-ZPR1	CYTOCHROM_C
ZF-C2H2	RIBOSOMAL_L35AE
SAM_1	RIBOSOMAL_L35AE
ZF-TRAF	RIBOSOMAL_L35AE
DUF101	RIBOSOMAL_L35AE
7TM_1	RIBOSOMAL_L35AE
ARF	RIBOSOMAL_L35AE
ACTIN	RIBOSOMAL_L35AE
EGF_CA	RIBOSOMAL_L35AE
PAX	RIBOSOMAL_L35AE
LYS	RRM_1
RIBOSOMAL_L4	RHOGAP
ZF-NANOS	RHOGAP
NSP1_C	RHOGAP
ELONGIN_A	RHOGAP
BTB	RHOGAP
SUPRDOM32	RHOGAP
FILAMIN	PA28_BETA
RRM_1	PA28_BETA
G-ALPHA	SUPRDOM76
I-SET	SUPRDOM76
RIBOSOMAL_L4	SUPRDOM76
DAO	SUPRDOM76
PEPTIDASE_M14	SUPRDOM76
TROPOMYOSIN	PX
ATP-GUA_PTRANSN	NAC
RIBOSOMAL_L7AE	NAC
PCI	NAC
PAX	NAC
ALPHA-2-MRAP_C	THIOREDOXIN
WD40	MT_ATP-SYNT_D
PBX	MT_ATP-SYNT_D
UDPGP	ADAPTIN_N
MYOTUB-RELATED	HA2
ACYL-COA_DH	HA2
SUPRDOM138	HA2
AN_PEROXIDASE	HA2
EF1_GNE	HA2
ZF-C2H2	IPP-2
WD40	IPP-2
SKIP_SNW	IPP-2
BAR	MYB_DNA-BINDING
P450	MYB_DNA-BINDING
MYB_DNA-BINDING	TRYPSIN
GLOBIN	ACETYLTRANSF_1
LIPASE	LSM
RIBOSOMAL_L29	LSM
MH2	LSM
SOD_FE_N	LSM
K_TETRA	LSM
FILAMIN	LSM
2OG-FEII_OXY	FILAMIN
ALDEDH	FILAMIN
HMG_COA_SYNT	FILAMIN
HSBP1	RIBONUCLEASE_3
HMG_BOX	FZO_MITOFUSIN
PDZ	FZO_MITOFUSIN
GLYCOS_TRANSF_1	HOMEOBOX
HAT	HOMEOBOX
SAM_DECARBOX	HOMEOBOX
PWWP	HOMEOBOX
I_LWEQ	TPR
ZF-CCCH	TPR
VINCULIN	I_LWEQ
WWE	I_LWEQ
SUPRDOM43	I_LWEQ
BIR	CHITIN_BIND_4
SPC97_SPC98	ZZ
CYCLIN_N	ZZ
FYRN	BROMODOMAIN
BROMODOMAIN	HLH
CLIP	ADAPTIN_N
RIBOSOMAL_L18P	ADAPTIN_N
HMG_BOX	ADAPTIN_N
BZIP	ADAPTIN_N
PEPTIDASE_C1	ADAPTIN_N
KAZAL_1	K_TETRA
TF_AP-2	K_TETRA
THIOREDOXIN	KAZAL_1
HLYIII	CBFD_NFYB_HMF
4HBT	ZIP
THIOREDOXIN	ZIP
ZF-SEC23_SEC24	MH2
EFHAND	MH2
NUMBF	MH2
UQ_CON	MH2
COFILIN_ADF	MH2
PX	GTP_EFTU_D3
UFD1	GTP_EFTU_D3
PHD	GTP_EFTU_D3
ADK	GTP_EFTU_D3
HLH	MH2
SWIB	MH2
ADAM_SPACER1	ANK
MAK10	ANK
RIBOSOMAL_L4	ANK
RIBOSOMAL_L36E	ANK
TETRASPANNIN	ANK
GATA	FILAMIN
SUPRDOM95	FILAMIN
NUCLEOPLASMIN	FILAMIN
AMPKBI	FILAMIN
RAS	SIP1
FKBP_C	RIBOSOMAL_S27E
ADAPTIN_N	RIBOSOMAL_S27E
I-SET	RIBOSOMAL_S27E
SNF	RIBOSOMAL_S27E
PERICARDIN_RPT	RIBOSOMAL_S27E
RNA_POL_A_BAC	RIBOSOMAL_S27E
TSP_3	FKBP_C
7TM_6	FKBP_C
VINCULIN	FKBP_C
Y_PHOSPHATASE	FKBP_C
P450	FKBP_C
RIBOSOMAL_L22E	FKBP_C
PROTEASOME	FKBP_C
CLATHRIN_PROPEL	HOMEOBOX
PRIBOSYLTRAN	I-SET
AAA	SNF
RHD	CHITIN_BIND_4
RIBOSOMAL_S10	ZF-SEC23_SEC24
GUANYLATE_KIN	ZF-SEC23_SEC24
EFG_IV	ZF-SEC23_SEC24
RNA_POL_RPB2_4	ZF-SEC23_SEC24
7TM_1	ZF-SEC23_SEC24
CHITIN_BIND_4	ZF-SEC23_SEC24
VOLTAGE_CLC	ZF-SEC23_SEC24
RIBOSOMAL_L4	ZF-SEC23_SEC24
FAA_HYDROLASE	ZF-SEC23_SEC24
KAZAL_1	ZF-SEC23_SEC24
SUPRDOM101	ZF-SEC23_SEC24
ADK	ZF-SEC23_SEC24
ADAP_COMP_SUB	LRR
SEC1	HYDROLASE
SET	HYDROLASE
V_ATPASE_I	HYDROLASE
SUPT5	RAS
ACYL-COA_DH	DUF814
GUANYLATE_KIN	DUF814
VPS52	RRM_1
AIRS	RRM_1
DNK	HOMEOBOX
NOL1_NOP2_FMU	VPS52
RRM_1	BSD
DUF602	14-3-3
EXONUC_X-T	14-3-3
SSF	FTZ
ZF-MIZ	FTZ
DUF1213	RNA_POL_RPC4
RIBOSOMAL_L4	ACYL-COA_DH
AT_HOOK	ACYL-COA_DH
RIBOSOMAL_L1	ACYL-COA_DH
RIBOSOMAL_S13	ACYL-COA_DH
ANK	ACYL-COA_DH
ACYL-COA_DH	POLYPRENYL_SYNT
GLYOXALASE	P450
PID	P450
ACETYLTRANSF_1	P450
BYSTIN	P450
RIBOSOMAL_60S	P450
KOW	P450
CBM_14	P450
RIBOSOMAL_L37E	P450
Y_PHOSPHATASE	P450
THYMIDYLAT_SYNT	HOMEOBOX
SUPRDOM30	HOMEOBOX
UPF0027	ZF-C2H2
ALDOLASE_II	HTH_PSQ
CBFD_NFYB_HMF	UQ_CON
NA_H_EXCHANGER	UQ_CON
NAC	NA_H_EXCHANGER
ZF-MYM	NA_H_EXCHANGER
RIBOSOMAL_L24E	NA_H_EXCHANGER
SPRY	COA_BINDING
CUB	SPRY
LSM	SPRY
AT_HOOK	SPRY
RIBOSOMAL_L18E	SPRY
SUPRDOM32	SPRY
HSP20	ZF-DHHC
LAMININ_N	ZF-DHHC
LSM	PDZ
IBR	RASGEF
MRG	RASGEF
P21-ARC	RASGEF
EXO_ENDO_PHOS	RASGEF
HYDROLASE	SURP
HAT	5_NUCLEOTID_C
INOSITOL_P	RRM_1
TFIID_20KDA	SEC7
HLH	SEC7
GLYCO_HYDRO_47	SEC7
URICASE	SEC7
NTP_TRANSFERASE	SEC7
PRENYLTRANS	SUPRDOM69
INNEXIN	PRENYLTRANS
BTB	PRENYLTRANS
HOMEOBOX	PRENYLTRANS
CATION_ATPASE_C	PRENYLTRANS
CBFB_NFYA	PRENYLTRANS
G_GLU_TRANSPEPT	PRENYLTRANS
SNARE	PRENYLTRANS
SUPRDOM90	PRENYLTRANS
COMPLEX1_24KDA	PRENYLTRANS
S19	PRENYLTRANS
UQ_CON	PRENYLTRANS
RHOGAP	ANK
P450	ALDO_KET_RED
ZF-C3HC4	F-ACTIN_CAP_A
MET_10	ZF-C2H2
MAGSP	HLYIII
LYS	ZF-C3HC4
CNH	LIPOCALIN
ZF-C2H2	RIBOSOMAL_L4
PAH	AAA
HLH	HOOK
TRYPSIN	HOOK
RASGEF	HOOK
ZF-C2H2	HOOK
HOOK	MYOSIN_TAIL_1
NOT3	R3H
ANK	LIPASE
ZF-RANBP	LIPASE
CBM_14	LIPASE
ADK	LDL_RECEPT_B
DUF233	MYB_DNA-BINDING
ASP	MYB_DNA-BINDING
WD40	ASP
AT_HOOK	GTP_CDC
GTP_EFTU_D3	GTP_CDC
PERICARDIN_RPT	UBA
ALPHA-AMYLASE	UBA
SAM_PNT	HSP20
NICASTRIN	HSP20
RIBOSOMAL_L19	HSP20
DCMP_CYT_DEAM	TRYPSIN
METALLOPHOS	TRYPSIN
BAND_3_CYTO	TRYPSIN
ZF-C5HC2	TRYPSIN
SUPRDOM48	EXONUC_X-T
SUPRDOM40	EXONUC_X-T
HA2	L15
RASGEF_N	L15
TRYPSIN	L15
RHD	L15
CBM_14	TIM
HSP20	RETICULON
SAP18	RETICULON
RRM_1	IKI3
EXONUC_X-T	IKI3
ZF-C2H2	F-ACTIN_CAP_A
HLYIII	F-ACTIN_CAP_A
SWIB	SYNTAXIN
CTP_TRANSF_2	SYNTAXIN
AT_HOOK	SYNTAXIN
THIOLASE_N	SYNTAXIN
GDPD	SYNTAXIN
SUPRDOM144	NDR
PRO_ISOMERASE	NDR
ENTH	ZF-C2H2
CYCLIN_C	IQ
PQ-LOOP	IQ
RIBOSOMAL_L7AE	IQ
KE2	IQ
SUPRDOM111	IQ
HAIRY_ORANGE	IQ
CYCLIN_C	LYASE_1
THIOREDOXIN	LYASE_1
HSP70	LYASE_1
CATION_ATPASE_C	LYASE_1
RIBOSOMAL_S3_C	LYASE_1
PKINASE_C	LYASE_1
GAL_LECTIN	LYASE_1
BSD	SUPRDOM30
GATA	AMINOTRAN_1_2
AT_HOOK	AMINOTRAN_1_2
PK	AMINOTRAN_1_2
SH3_1	AMINOTRAN_1_2
P25-ALPHA	POLO_BOX
HOMEOBOX	PEPTIDASE_M24
SYNTAXIN	DNAJ_C
NDR	DNAJ_C
ODC_AZ	DNAJ_C
CBFD_NFYB_HMF	DNAJ_C
IQ	DNAJ_C
I-SET	DNAJ_C
LYASE_1	DNAJ_C
SUPRDOM30	DNAJ_C
DUF101	DNAJ_C
VPS52	DNAJ_C
BSD	DNAJ_C
PEPTIDASE_M13_N	DNAJ_C
SCRAMBLASE	SYNTAXIN
I-SET	SYNTAXIN
HLH	SYNTAXIN
LDL_RECEPT_B	SYNTAXIN
KINESIN	6PGD
SUPRDOM90	6PGD
TFB4	TRNA-SYNT_2
HISTONE	DUF663
MMR_HSR1	DUF663
RRNAAD	DUF663
LTV	DUF663
RIO1	DUF663
PRO_ISOMERASE	HSP9_HSP12
SUPRDOM76	SUPRDOM73
STE	TEA
SNF2_N	LMWPC
GTP_EFTU_D2	HHH-GPD
LINKER_HISTONE	HHH-GPD
MUTS_I	HHH-GPD
RRM_1	HHH-GPD
RNA_POL_RPB2_4	HHH-GPD
RNA_POL_RPC82	HHH-GPD
NRAP	HHH-GPD
FHA	LINKER_HISTONE
HECT	WD40
TRNA-SYNT_2	F-BOX
BYSTIN	F-BOX
TRNA-SYNT_1	F-BOX
DUF699	F-BOX
KRR1	F-BOX
UPF0113	F-BOX
NMD3	F-BOX
FKBP_C	F-BOX
FTSJ	F-BOX
EIF-6	F-BOX
FKBP_C	BRIX
RIBOSOMAL_S8E	BRIX
NOP52	BRIX
SDA1	BRIX
FTSJ	BRIX
PEPTIDASE_M24	BRIX
DUF408	BRIX
AAA	BRIX
NOC3P	BRIX
VPS35	WD40
HD	WD40
ABC_TRAN	6PGD
RESPONSE_REG	UQ_CON
PHOSPHORYLASE	IMS
IBB	SMC_C
CAP	RRM_1
SUPRDOM48	RRM_1
AIRS	MYB_DNA-BINDING
SUPRDOM45	MYB_DNA-BINDING
ADK_LID	UQ_CON
UCR_14KD	UQ_CON
ADK_LID	ALA_RACEMASE_N
IRON_PERMEASE	ALA_RACEMASE_N
SUPRDOM36	ALA_RACEMASE_N
SERYL_TRNA_N	ALA_RACEMASE_N
SIN1	ALA_RACEMASE_N
DLH	PKINASE
TPR	ACOX
DUF59	F-BOX
PEPTIDASE_M16	DUF652
CATION_ATPASE_C	DUF652
FKBP_C	XPG_I
BRIX	XPG_I
IRON_PERMEASE	RIBOSOMAL_L14
HSP70	CN_HYDROLASE
CLP_N	CN_HYDROLASE
PYROPHOSPHATASE	CN_HYDROLASE
SUPRDOM90	CN_HYDROLASE
GRPE	CN_HYDROLASE
SUPRDOM49	CN_HYDROLASE
VATP-SYNT_E	CN_HYDROLASE
ACTIN	HHH-GPD
CU-OXIDASE	HHH-GPD
ISO_DH	HHH-GPD
SUBTILISIN_N	HHH-GPD
RNA_POL_A_BAC	HHH-GPD
WD40	HHH-GPD
HSP70	HHH-GPD
RHODANESE	AHPC-TSA
GAD	SUPRDOM114
LYASE_1	DSPC
MGM101P	DRMBL
SPOIIE	DRMBL
PRIBOSYLTRAN	PP2C
EIF-6	PP2C
RIIA	UQ_CON
ABC_TRAN	EF1G
DUF933	EF1G
SOD_FE_C	ECH
RIBOSOMAL_S15	ECH
RIBOSOMAL_S9	ECH
S4	ECH
RIBOSOMAL_S10	ECH
RIBOSOMAL_S7	ECH
RIBOSOMAL_S17	ECH
CK_II_BETA	PESCADILLO_N
MAM33	PESCADILLO_N
FIBRILLARIN	PESCADILLO_N
NOP52	PESCADILLO_N
S1	PESCADILLO_N
FTSJ	PESCADILLO_N
MMR_HSR1	PESCADILLO_N
DSPC	PESCADILLO_N
GTP_CDC	UCH
GLYCO_HYDRO_47	UCH
AMINOTRAN_1_2	UCH
DUF689	UCH
TPR	UCH
HA2	BYSTIN
MRA1	BYSTIN
RIBOSOMAL_S4	BYSTIN
BRIX	BYSTIN
DUF699	BYSTIN
KH_1	BYSTIN
LTV	BYSTIN
MPP10	BYSTIN
FIBRILLARIN	BYSTIN
NOP14	BYSTIN
SUPRDOM93	BYSTIN
SUPRDOM76	BYSTIN
DRIM	BYSTIN
DUF663	BYSTIN
HAT	BYSTIN
NRAP	BYSTIN
PPX-GPPA	DUF699
ADAPTIN_N	DUF699
DEAD	DUF699
KRR1	WD40
REP-A_N	WD40
THR_DEHYDRAT_C	EF1G
NOP52	NOL1_NOP2_FMU
NOP	NOL1_NOP2_FMU
MMR_HSR1	NOL1_NOP2_FMU
UPF0120	NOL1_NOP2_FMU
DUF814	NOL1_NOP2_FMU
RASGEF_N	NOL1_NOP2_FMU
DUF663	NOL1_NOP2_FMU
EIF-6	NOL1_NOP2_FMU
FKBP_C	NOL1_NOP2_FMU
RIBOSOMAL_L10	NOL1_NOP2_FMU
NOG1	NOL1_NOP2_FMU
CBF	NOL1_NOP2_FMU
PUF	NOL1_NOP2_FMU
NRAP	NOL1_NOP2_FMU
RIBOSOMAL_L24E	NOL1_NOP2_FMU
LRR	NOL1_NOP2_FMU
ABC_TRAN	BRIX
PEPTIDASE_M16	COQ7
MT-A70	COQ7
DEAD	COQ7
ESTERASE	COQ7
CKS	F-BOX
SPERMINE_SYNTH	SPERMINE_SYNTH
MCM	ZF-C3HC4
IBB	ZF-C3HC4
CTR	COATOMER_WDAD
SUPRDOM101	COATOMER_WDAD
ISO_DH	COATOMER_WDAD
SUPRDOM91	COATOMER_WDAD
M	COATOMER_WDAD
E1_DH	COATOMER_WDAD
P5CR	COATOMER_WDAD
BAR	COATOMER_WDAD
UPF0016	COATOMER_WDAD
2OG-FEII_OXY	COATOMER_WDAD
CK_II_BETA	NOL1_NOP2_FMU
COX5A	NOL1_NOP2_FMU
IRON_PERMEASE	NOL1_NOP2_FMU
GAR1	NOL1_NOP2_FMU
RIBOSOMAL_S8E	NOL1_NOP2_FMU
UPF0113	NOL1_NOP2_FMU
NMD3	NOL1_NOP2_FMU
FIBRILLARIN	NOL1_NOP2_FMU
SUGAR_TR	NOL1_NOP2_FMU
CDC48_N	PREFOLDIN
HISTONE	RFX_DNA_BINDING
DDT	RFX_DNA_BINDING
ZN_CLUS	RFX_DNA_BINDING
DYNAMIN_N	RFX_DNA_BINDING
REP-A_N	RNASEH
RRM_1	RNASEH
TRNA-SYNT_1	RNASEH
NOG1	SUPRDOM78
XRN_N	SUPRDOM78
SHMT	SUPRDOM78
PEPTIDASE_M24	SUPRDOM78
PESCADILLO_N	SUPRDOM78
GTP_EFTU_D2	SUPRDOM78
DUF814	SUPRDOM78
DUF592	HIST_DEACETYL
SUPRDOM87	E1-E2_ATPASE
PGK	E1-E2_ATPASE
FAD_BINDING_6	HSP70
SIS	TPR
ADH_ZINC_N	SWIRM
HEAT_PBS	SWIRM
SUPRDOM95	SUPRDOM55
RIBOSOMAL_L1	SUPRDOM55
RIBOSOMAL_L4	SUPRDOM55
IMG2	RIBOSOMAL_L3
RIBOSOMAL_L23	RIBOSOMAL_L3
RIBOSOMAL_L27	RIBOSOMAL_L3
RIBOSOMAL_L28	RIBOSOMAL_L3
PBP	RIBOSOMAL_L3
MRP-L47	RIBOSOMAL_L3
SUPRDOM95	RIBOSOMAL_L3
RIBOSOMAL_L17	RIBOSOMAL_L3
DRIM	RIBOSOMAL_L3
RIBOSOMAL_L34	RIBOSOMAL_L3
RIBOSOMAL_L1	RIBOSOMAL_L3
MMR_HSR1	RIBOSOMAL_L3
RIBOSOMAL_L4	RIBOSOMAL_L3
RIBOSOMAL_L36	RIBOSOMAL_L3
REP-A_N	HMG_BOX
RIBONUC_RED_SM	HMG_BOX
RNA_POL_RPC34	HMG_BOX
SUPRDOM26	HMG_BOX
MIF4G	HMG_BOX
FER2	HESB
HSP70	HESB
DNAJ	NIFU_N
HSP70	NIFU_N
FER2	AMINOTRAN_5
AMINOTRAN_1_2	GERE
SECB	SUPRDOM79
SUPRDOM79	SECY
SECG	SECY
SECB	SECB
BPD_TRANSP_1	SBP_BAC_3
FECCD	FECCD
ABC_TRAN	FECCD
SUPRDOM16	SUPRDOM16
LAMB	SUPRDOM16
LPP	SUPRDOM16
SUPRDOM16	TOLA
PORIN_1	TOLA
EXBD	TOLA
MOTA_EXBB	TOLA
TRAB_PILLUS	TRAK
UVRD-HELICASE	DNA_MIS_REPAIR
E1-E2_ATPASE	DUF907
GLUCAN_SYNTHASE	DUF907
PDR_CDR	DUF907
C2	DUF907
TIP49	AUXIN_EFF
HSP20	PEPTIDASE_M16
PYR_REDOX_DIM	PEPTIDASE_M16
E1_DH	PEPTIDASE_M16
TRANSKETOLASE_C	PEPTIDASE_M16
TRUD	ETF_QO
SUPRDOM87	SUPRDOM87
HTH_8	RNA_POL_A_CTD
RECA	RECA
DINI	RECA
RECX	RECA
HEAT_PBS	RIBOSOMAL_L23EN
SUPRDOM80	SUPRDOM80
ISTB	SUPRDOM80
ZF-CHC2	SUPRDOM80
SUPRDOM80	TER
RNA_POL_A_CTD	CRP
CRP	SUPRDOM123
SSRECOG	ZF-C3HC4
GTP_CYCLOHYDROI	WD40
U-BOX	PKINASE
PGM_PMM_III	ZF-C2H2
RNA_POL_RPB2_4	ZF-C2H2
INOSITOL_P	ZF-C2H2
CYS_MET_META_PP	GATASE_2
LRR	GATASE_2
SUPRDOM87	ACETYLTRANSF_1
FTHFS	ACETYLTRANSF_1
MYOSIN_N	ACETYLTRANSF_1
TPR	ACETYLTRANSF_1
FTHFS	MMR_HSR1
NMD3	MMR_HSR1
PEPTIDASE_M24	MMR_HSR1
METALLOPHOS	ZF-CCHC
SUF	ZF-CCHC
HLH	ZF-CCHC
C1D	RNASE_PH_C
ACPS	PP-BINDING
PHD	HELICASE_C
EMP24_GP25L	GLYCO_TRANSF_22
IMPDH	RIBOSOMAL_L14
CBS	FHA
SIS	FHA
GLYCOGEN_SYN	FHA
EIF-3C_N	FHA
ZF-UBR1	FHA
MMR_HSR1	FHA
DEAD	SUPRDOM115
SUPRDOM36	SUPRDOM115
SUPRDOM76	SUPRDOM115
SUPRDOM32	SUPRDOM115
NOG1	DEAD
RIBOSOMAL_L30	DEAD
FF	WD40
UTP14	WD40
CLP_N	HYDANTOINASE_B
SPX	MRA1
AMINOTRAN_3	MRA1
OXIDORED_FMN	MRA1
EXO70	SNF2_N
CBM_21	ZF-C3HC4
MAM33	ZF-C3HC4
ALPHA-AMYLASE	ALPHA-AMYLASE
PKINASE	RIBOSOMAL_L15
IMG2	RIBOSOMAL_L15
RIBOSOMAL_L27	RIBOSOMAL_L15
RIBOSOMAL_L16	RIBOSOMAL_L15
RIBOSOMAL_L13	RIBOSOMAL_L15
RIBOSOMAL_L28	RIBOSOMAL_L15
RIBONUCLEASE_3	RIBOSOMAL_L15
PBP	RIBOSOMAL_L15
MRP-L47	RIBOSOMAL_L15
RIBOSOMAL_L6	RIBOSOMAL_L15
SUPRDOM95	RIBOSOMAL_L15
SPOU_METHYLASE	RIBOSOMAL_L15
ADAPTIN_N	RIBOSOMAL_L15
DRIM	RIBOSOMAL_L15
RIBOSOMAL_L1	RIBOSOMAL_L15
MMR_HSR1	RIBOSOMAL_L15
RIBOSOMAL_L23	SUPRDOM55
RIBOSOMAL_L27	SUPRDOM55
RIBONUCLEASE_3	SUPRDOM55
PBP	SUPRDOM55
MRP-L47	SUPRDOM55
FIP1	DEAD
METALLOPHOS	DEAD
SUF	DEAD
RRM_1	DUF89
SET	DUF592
PRO_ISOMERASE	DUF592
AT_HOOK	DUF592
AA_KINASE	DUF292
RNASE_PH_C	DUF292
EIF-5_EIF-2B	DUF292
SUPRDOM111	DUF292
DOR1	DUF292
GLUCAN_SYNTHASE	AMINOTRAN_1_2
SEC7	AMINOTRAN_1_2
SIS	AMINOTRAN_1_2
ISO_DH	AMINOTRAN_1_2
MITO_CARR	AMINOTRAN_1_2
HGTP_ANTICODON	AMINOTRAN_1_2
ADH_ZINC_N	ACONITASE_C
HAT	ZF-U1
FF	ZF-U1
MIF4G	ZF-U1
INOS-1-P_SYNTH	RIBOSOMAL_S8
DNA_POL_B_EXO	RRM_1
DUF254	DUF254
PIR	DUF907
CYCLIN_N	HSF_DNA-BIND
ADH_ZINC_N	MID2
CORA	PKINASE
SUPRDOM115	PKINASE
MYB_DNA-BINDING	ZF-BED
AMIDOHYDRO_1	RHOMBOID
GST_N	AMMONIUM_TRANSP
TRANSALDOLASE	DSPC
ARSA_ATPASE	GLYCO_HYDRO_32
YIP1	AATASE
RIBOSOMAL_S16	TRNA-SYNT_1B
PKINASE	PMT
RIBOSOMAL_60S	THIOREDOXIN
PEPTIDASE_C48	THIOREDOXIN
AMP-BINDING	RIBOSOMAL_S2
RIBOSOMAL_S12	SUPRDOM87
HSP70	SUPRDOM87
NOC3P	EIF-6
PSEUDOU_SYNTH_1	WD40
RNB	WD40
RIBOSOMAL_L12	WD40
TCTP	WD40
AMIDOHYDRO_1	PKINASE
DEAD	DUF747
TCTP	DUF747
CU-OXIDASE	MO25
PEX19	MO25
HECT	MO25
ADH_ZINC_N	MO25
SMG4_UPF3	SRP1_TIP1
DUF250	SRP1_TIP1
PSEUDOU_SYNTH_2	TRNA-SYNT_2D
SUPRDOM22	PSEUDOU_SYNTH_2
DUF500	STE2
GRPE	PPI_YPI1
PMM	ADAP_COMP_SUB
I_LWEQ	CGR1
MIP	CORNICHON
METALLOPHOS	TYR_DEACYLASE
TFIIA	KRE9
CHITIN_SYNTH_1	CDP-OH_P_TRANSF
GST_N	CDP-OH_P_TRANSF
E1_DH	DEAD
OXIDORED_FMN	DEAD
ATP-CONE	DEAD
RIBONUC_RED_SM	DEAD
PC_REP	DEAD
ADAPTIN_N	DEAD
TENA_THI-4	DEAD
DLH	DEAD
DEAD	DNA_LIGASE_A_N
HSP70	DNA_LIGASE_A_N
SUPRDOM35	DNA_LIGASE_A_N
MFS_1	DNA_LIGASE_A_N
TFB4	SUPRDOM103
DUF341	BAG
GST_N	ZIP
PRO_ISOMERASE	ZIP
PATATIN	STAG
HEAT_PBS	STAG
METALLOPHOS	SEC6
2OG-FEII_OXY	SEC63
DUS	EXONUC_X-T
HISTONE	RIBOSOMAL_L14E
ETF_ALPHA	TRNA-SYNT_2B
EFHAND	TRNA-SYNT_2
GLYCO_HYDRO_47	TRNA-SYNT_2
VPS53_N	RAS
VPS52	RAS
ACONITASE_C	RAS
FERROCHELATASE	RNASE_P_P30
THIF	APBA
DUF59	SUGAR_TR
P34-ARC	GTP_CDC
ACTIN	GTP_CDC
GLYCO_HYDRO_17	GTP_CDC
HEAT_PBS	GTP_CDC
SIS	RIBOSOMAL_L14
SUPRDOM116	RIBOSOMAL_L14
HEAT_PBS	RIBOSOMAL_L14
HSP70	RIBOSOMAL_L14
PEPTIDASE_M16	RIBOSOMAL_L14
UPF0120	RIBOSOMAL_L14
MPPN	CDP-OH_P_TRANSF
ATP-SYNT_G	DNAJ
SUPRDOM101	2-HACID_DH
GHMP_KINASES	2-HACID_DH
PEPTIDASE_M28	2-HACID_DH
SUPRDOM30	2-HACID_DH
TPR	2-HACID_DH
PEX24P	2-HACID_DH
NPL4	2-HACID_DH
ZN_CLUS	2-HACID_DH
GLYCOS_TRANSF_4	2-HACID_DH
DAHP_SYNTH_1	2-HACID_DH
MFS_1	2-HACID_DH
RIBOSOMAL_L4	2-HACID_DH
TMS_TDE	2-HACID_DH
PRO_ISOMERASE	2-HACID_DH
PMT	2-HACID_DH
PEPTIDASE_C13	2-HACID_DH
AAA	2-HACID_DH
GLYCO_TRANSF_15	2-HACID_DH
FUMBLE	2-HACID_DH
AMP_N	2-HACID_DH
RAS	SUPRDOM36
ALDEDH	GDA1_CD39
EFHAND	GDA1_CD39
ACETYLTRANSF_1	GDA1_CD39
DAHP_SYNTH_1	FAD_BINDING_2
PEX14_N	SUPRDOM19
GTP_CYCLOHYDROI	SUPRDOM19
PORIN_3	SUPRDOM19
TRANSALDOLASE	SUPRDOM19
TIM44	GLYCO_HYDRO_63
BRIX	NRAP
RRNAAD	NRAP
RNB	NRAP
MRA1	NRAP
RIBOSOMAL_S4	NRAP
MPP10	NRAP
FIBRILLARIN	NRAP
NOP14	NRAP
DRIM	NRAP
HAT	NRAP
KH_1	NRAP
UPF0120	NRAP
DIM1	NOP
RIBOSOMAL_L27	NOP
RIBONUCLEASE_3	NOP
PBP	NOP
RIBOSOMAL_L14	NOP
MRP-L47	NOP
RIBOSOMAL_L17	NOP
SUPRDOM57	NOP
EFG_IV	NOP
RIBOSOMAL_L4	NOP
PMT	FTR1
DUF352	FTR1
PROTEASOME	FTR1
HIST_DEACETYL	EIF-6
IGPD	EIF-6
RIBOSOMAL_S8E	EIF-6
NOG1	EIF-6
FIBRILLARIN	EIF-6
RIBOSOMAL_L30	EIF-6
RNA_POL_RPA2_4	EIF-6
SDA1	EIF-6
PUF	EIF-6
FTR1	2-HACID_DH
SUPRDOM22	2-HACID_DH
CYS_MET_META_PP	2-HACID_DH
CUE	2-HACID_DH
RIBOSOMAL_L1	2-HACID_DH
ATP-SYNT_F	2-HACID_DH
RIBONUC_RED_SM	2-HACID_DH
GTP1_OBG	2-HACID_DH
RIBOSOMAL_L13	2-HACID_DH
RIBOSOMAL_S28E	2-HACID_DH
MITO_CARR	2-HACID_DH
ADH_SHORT	2-HACID_DH
ATP-SYNT_C	2-HACID_DH
EIF-6	2-HACID_DH
ACID_PHOSPHAT_A	2-HACID_DH
2-HACID_DH	JMJC
DUF171	JMJC
ENDONUCLEASE_NS	LACTAMASE_B
NRAP	PSEUDOU_SYNTH_1
FERRIC_REDUCT	DUF619
BZIP	GLYCOGEN_SYN
SOD_FE_N	GLYCOGEN_SYN
UQ_CON	ZN_CLUS
ANDROGEN_RECEP	CAVEOLIN
ANDROGEN_RECEP	SAM_PNT
ANDROGEN_RECEP	MOZ_SAS
CIMR	INSULIN
CHEZ	CHEW
NTF2	NTF2
TROPONIN	TROPONIN
RNASEA	LRR
SUPRDOM108	SUPRDOM108
SUPRDOM108	SUPRDOM107
NHASE_BETA	NHASE_ALPHA
PKI	PKINASE_C
SUPRDOM109	COX1
RNA_POL	AMIDASE_2
KUNITZ_LEGUME	ALPHA-AMYLASE
BETA-APP	TRYPSIN
LEP_RECEPTOR_IG	LEPTIN
ATP-SYNT_B	ATP-SYNT_A
ATP-SYNT_AB	ATP-SYNT_A
EXO_ENDO_PHOS	THIOREDOXIN
TISSUE_FAC	GLA
SUPRDOM30	PCI
TBP	IBN_N
V-SNARE	BNR
VPS16_C	SEC1
SYNTAXIN	PEP3_VPS18
PP2C	PEP3_VPS18
SEC7	PEP3_VPS18
PEPTIDASE_M1	PEP3_VPS18
CLATHRIN	PEP3_VPS18
V-SNARE	PEP3_VPS18
DUF254	PEP3_VPS18
NAP	WD40
RIBONUC_L-PSP	U-BOX
NPL4	U-BOX
UBX	U-BOX
TREHALOSE_PPASE	U-BOX
ZONA_PELLUCIDA	ZONA_PELLUCIDA
SRF-TF	FORK_HEAD
ADH_ZINC_N	FORK_HEAD
OXYSTEROL_BP	WD40
TRANSKETOLASE_C	PATATIN
MAM	SUPRDOM105
FAD_BINDING_6	SH3_1
SUPRDOM56	SH3_1
CK_II_BETA	SH3_1
SUCC_DH_FLAV_C	SH3_1
DED_CYTO	SH3_1
CUE	SH3_1
SUPRDOM48	OXYSTEROL_BP
UBX	WD40
SH3_2	ZF-C2HC5
SKN1	KA1
SH3_1	HMG-COA_RED
UQ_CON	HMG-COA_RED
GDE_C	SH3_1
PRO_ISOMERASE	SH3_1
GLYCOGEN_SYN	SH3_1
HISTONE	SH3_1
SH3_1	PATATIN
ATP-SYNT	PKINASE
FER2	PKINASE
ATP-SYNT_D	PKINASE
GPP34	PKINASE
TRUB_N	BYSTIN
SLT_BETA	RIP
MM_COA_MUTASE	MM_COA_MUTASE
SRP14	SRP9
RING_HYDROXYL_B	RING_HYDROXYL_A
[truncated: 12,167 more rows]

## Sheet: 0.4
FORK_HEAD	DAGK_CAT
ACYLPHOSPHATASE	LIM
NAC	LIM
NUP133	LIM
SINA	KH_1
NTF2	KH_1
MBD	KH_1
ABHYDROLASE_1	KH_1
CYCLIN_C	KH_1
CHITIN_BIND_4	KH_1
ZF-HIT	NTF2
HMG_BOX	NTF2
WW	NTF2
COFILIN_ADF	NTF2
PEPTIDASE_M16	CPN60_TCP1
FF	CPN60_TCP1
JOSEPHIN	CPN60_TCP1
FILAMIN	CPN60_TCP1
HMG_BOX	CPN60_TCP1
ZF-C2H2	CPN60_TCP1
AT_HOOK	CPN60_TCP1
BZIP	SNAP-25
SNAP-25	DEAD
NUMBF	DEAD
ZF-TRAF	DEAD
CHITIN_BIND_4	DEAD
PERICARDIN_RPT	DEAD
ANNEXIN	DEAD
EGF_CA	NUMBF
TUB	NUMBF
RIBOSOMAL_L37E	TIG
CYTOCHROM_C	4HBT
LIPASE	4HBT
DUF1053	4HBT
ZF-CCHC	4HBT
FILAMIN	4HBT
MIP	4HBT
SUPRDOM57	4HBT
WD40	4HBT
RIBOSOMAL_S17	4HBT
ATP-SYNT_D	GST_N
RF-1	RIBOSOMAL_L7AE
RIBOSOMAL_L7AE	TFIIF_ALPHA
F_ACTIN_CAP_B	PPR
NSF	PKINASE
EF1_GNE	PKINASE
RIBOSOMAL_S8	SKP1_POZ
RIBOSOMAL_S9	SKP1_POZ
PEPTIDASE_M16	ZF-C2H2
ADENYLSUCC_SYNT	ODC_AZ
NUDIX	ODC_AZ
AP_ENDONUC_2	ODC_AZ
G-ALPHA	ODC_AZ
M	ODC_AZ
G-PATCH	ODC_AZ
ZF-HIT	ODC_AZ
HMG_BOX	ODC_AZ
ACYLTRANSFERASE	ODC_AZ
C2	ODC_AZ
URICASE	ODC_AZ
UBIQUITIN	ODC_AZ
EXONUC_X-T	ODC_AZ
ARF	CHITIN_BIND_4
UCR_TM	CHITIN_BIND_4
PEPTIDASE_M13_N	BZIP
DSRM	CPN60_TCP1
DUF706	CPN60_TCP1
MOV34	CPN60_TCP1
E1_DH	CPN60_TCP1
JMJC	CPN60_TCP1
2-HACID_DH	CPN60_TCP1
HECT	CPN60_TCP1
BTB	CPN60_TCP1
3_5_EXONUC	CPN60_TCP1
MCM	PBP
TFIID-18KDA	ZF-C2H2
CNMP_BINDING	ZF-C2H2
SUPRDOM144	ZF-C2H2
ZF-C2H2	CRAL_TRIO
SPROUTY	CRAL_TRIO
DHO_DH	SPROUTY
TMS_TDE	SPROUTY
G-PATCH	SPROUTY
AMINOTRAN_1_2	SPROUTY
AHPC-TSA	CRAL_TRIO_N
XRCC1_N	AHPC-TSA
E1_DH	AHPC-TSA
SUPRDOM98	METALLOPHOS
ZF-C3HC4	LECTIN_C
SUPRDOM35	LECTIN_C
GMP_PDE_DELTA	MSS4
PBP	HOMEOBOX
LIPASE	ZF-DNL
ARRESTIN_C	ZF-DNL
HSP70	ZF-DNL
SUPRDOM90	RHOGEF
ZF-C3HC4	SUPRDOM90
SH3BP5	ZF-C2H2
GMP_SYNT_C	ZF-C2H2
DRF_DAD	USO1_P115_HEAD
PUF	USO1_P115_HEAD
GAS2	USO1_P115_HEAD
ZF-HIT	USO1_P115_HEAD
SPRY	USO1_P115_HEAD
DUF1213	USO1_P115_HEAD
ADK	USO1_P115_HEAD
RHD	ABHYDRO_LIPASE
HMG_BOX	C1_3
DSRM	C1_3
AMP-BINDING	MET_10
DSRM	MET_10
UQ_CON	MET_10
AT_HOOK	TATD_DNASE
WD40	TATD_DNASE
KINESIN	TATD_DNASE
SSF	TATD_DNASE
RRM_1	TATD_DNASE
URICASE	CBM_14
CALRETICULIN	CBM_14
CATALASE	RNA_POL_RPC34
ZF-C2H2	RNA_POL_RPC34
HOMEOBOX	RNA_POL_RPC34
LIM	RNA_POL_RPC34
PAX	RNA_POL_RPC34
RIBOSOMAL_S3_C	IBR
NIC	IBR
PMSR	IBR
SUPRDOM156	IBR
HOMEOBOX	IBR
IBB	IBR
DCMP_CYT_DEAM	METALLOPHOS
ODC_AZ	CHORION_3
ARPC4	CHORION_3
PHD	CHORION_3
ZF-HIT	CHORION_3
ZF-CCHC	CHORION_3
RIBOSOMAL_S17	CHORION_3
PEPTIDASE_C1	CHORION_3
ALDEDH	CHORION_3
RIBONUCLEASE_3	UBA
SWIB	UBA
TEKTIN	UBA
LSM	UBA
ELONGIN_A	UBA
L15	SNAP-25
RIBOSOMAL_S10	SNAP-25
SUCC_DH_FLAV_C	SNAP-25
DUF773	SNAP-25
ATP-SYNT_C	SNAP-25
FILAMIN	SNAP-25
MYOSIN_TAIL_1	SNAP-25
HORMONE_RECEP	SNAP-25
GCV_H	SNAP-25
ACONITASE_C	C1_3
SKP1_POZ	C1_3
Y_PHOSPHATASE	EIF-5A
MITO_CARR	RIBOSOMAL_S19E
BIOPTERIN_H	RIBOSOMAL_S19E
SH3BP5	RIBOSOMAL_S19E
P450	ANK
MFS_1	ANK
GTP_CDC	DNAJ_CXXCXGXG
SUPRDOM32	ZF-C3HC4
RIBOSOMAL_S15	ZF-C2H2
CHORION_3	ZF-C2H2
MSSP	RIBOSOMAL_S15
MYTH4	RIBOSOMAL_S15
G-ALPHA	RIBOSOMAL_S15
CRAL_TRIO	RIBOSOMAL_S15
I-SET	RIBOSOMAL_S15
ZF-C3HC4	RIBOSOMAL_S15
CUB	RIBOSOMAL_S15
ARRESTIN_C	RIBOSOMAL_S15
HOMEOBOX	RIBOSOMAL_S15
FIBRINOGEN_C	RIBOSOMAL_S15
ARM	KELCH_1
INTEGRIN_ALPHA	LRR
HMG_BOX	LRR
ZF-RANBP	NIC
CYTOCHROM_C	NIC
DIL	NIC
GUANYLATE_KIN	NIC
DYNAMIN_N	NIC
SH2	NIC
ATP-SYNT_AB	NIC
AMINOTRAN_1_2	NIC
RRM_1	NIC
NIC	DUF590
SET	DUF590
P25-ALPHA	DUF590
V-ATPASE_G	P25-ALPHA
RIBOSOMAL_S3_C	P25-ALPHA
MAGSP	P25-ALPHA
MYTH4	XRN_N
RRM_1	XRN_N
ETF_ALPHA	ZF-C2H2
ZF-CCCH	PB1
CALRETICULIN	CHITIN_BIND_4
RIBOSOMAL_L35AE	4HBT
SUPRDOM138	4HBT
NUP84_NUP100	4HBT
PREFOLDIN	S10_PLECTIN
CHITIN_BIND_4	S10_PLECTIN
ABC_TRAN	S10_PLECTIN
NUCLEOPLASMIN	S10_PLECTIN
CALRETICULIN	S10_PLECTIN
SIR2	V_ATPASE_I
PKINASE	V_ATPASE_I
SWIB	V_ATPASE_I
RRM_1	V_ATPASE_I
RAS	V_ATPASE_I
BAND_41	SPOND_N
NUC_SUG_TRANSP	LIM
CHITIN_BIND_4	TETRASPANNIN
DYNAMIN_N	SH3_1
ZW10	SH3_1
RIBOSOMAL_S4	ZF-C2H2
METALLOTHIO_5	ZF-C2H2
NAC	ZF-C2H2
IBN_N	VATP-SYNT_AC39
ADH_SHORT	PP2C
HMG_BOX	RRM_1
PROMININ	RRM_1
JMJC	DSRM
SUPRDOM111	DSRM
TRYPSIN	DSRM
P25-ALPHA	DED_CYTO
GHMP_KINASES	DED_CYTO
CATION_ATPASE_C	GHMP_KINASES
TFIIA	RIBOSOMAL_L7AE
RRM_1	SEC1
ZF-DHHC	SEC1
ZF-C2H2	SEC1
RIBOSOMAL_L29	PKINASE_C
RIBOSOMAL_L23	PKINASE_C
SUPRDOM146	PKINASE_C
ZF-DHHC	P_PROPROTEIN
GCM	P_PROPROTEIN
RAS	P_PROPROTEIN
ACYL-COA_DH	WWE
EXONUC_X-T	WWE
THIOLASE_C	PB1
DYNAMIN_N	PB1
DYNEIN_LIGHT	PB1
G-PATCH	ACTIN
HLH	ACTIN
SUPRDOM93	ZF-C2H2
JMJC	DYNAMIN_N
ZF-C2H2	SUPRDOM37
SAM_2	SUPRDOM37
CALPONIN	SUPRDOM37
FKBP_C	SAM_2
RIBOSOMAL_S13	SAM_2
TRNA-SYNT_2B	CALPONIN
MITO_CARR	CALPONIN
MBT	RIBOSOMAL_L21E
SULFATE_TRANSP	RIBOSOMAL_L21E
PAH	RIBOSOMAL_L21E
SWIB	PEPTIDASE_M16
HTH_PSQ	PEPTIDASE_M16
VATP-SYNT_AC39	ZF-C2H2
SWIB	VATP-SYNT_AC39
ARF	VATP-SYNT_AC39
HOMEOBOX	COG6
RHOGEF	COG6
SUPRDOM43	ABC_TRAN
RIBOSOMAL_S3_C	ABC_TRAN
HAIRY_ORANGE	ABC_TRAN
SNARE	GAT
NSF	FILAMIN
HSBP1	FILAMIN
ZF-BED	FILAMIN
DUF101	FILAMIN
CIDE-N	FILAMIN
EXO_ENDO_PHOS	FILAMIN
RIBOSOMAL_S13	ASPARAGINASE
GSHPX	ZF-C2H2
ETC_C1_NDUFA4	RRM_1
L15	RRM_1
SAP18	RRM_1
HLH	EXONUC_X-T
T-BOX	EXONUC_X-T
ZF-MYND	EXONUC_X-T
G-PATCH	SURP
EIF_2_ALPHA	PRO_ISOMERASE
MOZ_SAS	EIF-3_P25
LIM	EIF-3_P25
DUF1088	EIF-3_P25
UQ_CON	MOZ_SAS
ANK	MOZ_SAS
SUPRDOM57	MOZ_SAS
MIT	MOZ_SAS
DSRM	MOZ_SAS
PHOSPHORYLASE	MOZ_SAS
PAC	MOZ_SAS
BPL_LIPA_LIPB	MOZ_SAS
ATP-SYNT_EPS	MOZ_SAS
RIBOSOMAL_S3_C	LIM
ALPHA-AMYLASE	LIM
IBN_N	SUPRDOM48
V-SNARE	RAD50_ZN_HOOK
DYNEIN_LIGHT	RAD50_ZN_HOOK
PCI	COG6
SWIB	COG6
HMG_BOX	COG6
ZF-C3HC4	COG6
SEC6	COG6
CAP_GLY	UBIQUITIN
NDK	MYTH4
ISOAMYLASE_N	MYTH4
COPROGEN_OXIDAS	MYTH4
RIBOSOMAL_L3	MYTH4
GLYCO_HYDRO_16	MYTH4
RIBOSOMAL_L4	MYTH4
ABHYDROLASE_2	MYTH4
PORIN_3	MYTH4
RIBOSOMAL_S3_C	MYTH4
GLYCOGEN_SYN	MYTH4
RIBOSOMAL_S7	MYTH4
TROPONIN	MYTH4
DUF1213	MYTH4
I-SET	PEPTIDASE_C1
ADAM_SPACER1	RRM_1
LECTIN_C	2-OXOACID_DH
BPL_LIPA_LIPB	EFHAND
MAGSP	EFHAND
RASGEF_N	SEC10
ADH_SHORT	LAMININ_N
EXONUC_X-T	AN_PEROXIDASE
PARAMECIUM_SA	RRM_1
ADH_ZINC_N	RRM_1
SEC10	RRM_1
AN_PEROXIDASE	RRM_1
GLYCO_HYDRO_35	RRM_1
SUPRDOM143	ZF-TRAF
CYCLIN_C	ZF-TRAF
RIBOSOMAL_L39	ZF-TRAF
P25-ALPHA	ZF-TRAF
GALACTOSYL_T	ZF-TRAF
SUPRDOM43	ZF-TRAF
SERENDIPITY_A	TPR
CND1	TPR
RIBOSOMAL_S8E	TPR
E1_DH	NHL
LANC_LIKE	RIBOSOMAL_L30
STERILE	RIBOSOMAL_L30
DNAJ_CXXCXGXG	RIBOSOMAL_L30
HAIRY_ORANGE	RIBOSOMAL_L30
LANC_LIKE	2-HACID_DH
BTB	ADH_ZINC_N
SCP	UBA
UBA	STEROID_DH
ZF-SEC23_SEC24	STEROID_DH
ZF-UBR1	STEROID_DH
CUB	STEROID_DH
PRO_ISOMERASE	STEROID_DH
IU_NUC_HYDRO	STEROID_DH
UPF0005	STEROID_DH
G-PATCH	STEROID_DH
SH2	STEROID_DH
NAD_KINASE	HOMEOBOX
SEC1	HOMEOBOX
KELCH_2	OS-D
14-3-3	OS-D
TSP_1	OS-D
HA2	OS-D
IBB	OS-D
TRYPSIN	OS-D
PROTEASOME	KELCH_2
LRR	KELCH_2
RIBOSOMAL_S10	KELCH_2
SET	KELCH_2
CIDE-N	MFAP1_C
SUPRDOM138	MFAP1_C
AT_HOOK	MFAP1_C
SYNTAXIN	FHA
SEC20	FHA
KAZAL_1	FHA
FORK_HEAD	FHA
KH_1	FHA
ZF-TRAF	FHA
RIBOSOMAL_L13E	FHA
CHITIN_BIND_4	FHA
SH3_1	FHA
COMPLEX1_LYR	FHA
2-HACID_DH	FHA
THIOREDOXIN	FHA
ATP-GUA_PTRANS	ANK
DNA_PRIMASE_S	ANK
DYNEIN_LIGHT	CIDE-N
AT_HOOK	CIDE-N
ZF-C2H2	CIDE-N
CIDE-N	CIDE-N
ZF-C2H2	STEROID_DH
ZF-TRAF	LIM
TFIIB	LIM
HMG_BOX	LIM
SET	THYROGLOBULIN_1
7TM_6	PHD
THIOREDOXIN	LIM
THIOREDOXIN	EMI
CBM_21	LIM
CHORION_3	ZF-CCCH
CH	ZF-CCCH
P_PROPROTEIN	ZF-CCCH
EFG_IV	ZF-CCCH
CBFD_NFYB_HMF	ZF-CCCH
G-PATCH	ZF-CCCH
ACTIN	ZF-CCCH
IBB	ZF-CCCH
C2	ZF-CCCH
HLH	ZF-CCCH
ZF-CCCH	ZF-CCCH
CBFD_NFYB_HMF	ASP
SNF	DYNAMIN_N
SKP1_POZ	CLIP
KELCH_2	NTF2
MBT	NTF2
ACTIN	COESTERASE
SCP	ARF
DNAJ	ABC_MEMBRANE
I-SET	ABC_MEMBRANE
RIBOSOMAL_S17	ABC_MEMBRANE
TIM	UBA
PBX	RIBOSOMAL_S17
RAD50_ZN_HOOK	CBFD_NFYB_HMF
UPF0099	CBFD_NFYB_HMF
ADH_SHORT	CBFD_NFYB_HMF
COG6	CBFD_NFYB_HMF
ABC_TRAN	CBFD_NFYB_HMF
GAT	CBFD_NFYB_HMF
FILAMIN	CBFD_NFYB_HMF
ASPARAGINASE	CBFD_NFYB_HMF
2-HACID_DH	CBFD_NFYB_HMF
CLATHRIN_PROPEL	CBFD_NFYB_HMF
CBFD_NFYB_HMF	RHOGEF
PGAM	LIM
PFK	LIM
HMG_BOX	RIBOSOMAL_L15E
LDL_RECEPT_B	RIBOSOMAL_L15E
MITO_CARR	RIBOSOMAL_L15E
ARRESTIN_C	RIBOSOMAL_L15E
PEPTIDASE_M24	RIBOSOMAL_L15E
RHD	RIBOSOMAL_L15E
CNH	RIBOSOMAL_L15E
7TM_1	RIBOSOMAL_L15E
ZF-C2H2	7TM_1
EXO_ENDO_PHOS	SPROUTY
2-HACID_DH	SPROUTY
DUF590	EXO_ENDO_PHOS
SUPRDOM43	EXO_ENDO_PHOS
TFIID_20KDA	2-HACID_DH
SUPRDOM102	GILT
COG6	FHA
RIBOSOMAL_L19E	SPECTRIN
ECH	SPECTRIN
G-PATCH	DYNEIN_LIGHT
PAH	DYNEIN_LIGHT
SKP1_POZ	DYNEIN_LIGHT
INOSITOL_P	DYNEIN_LIGHT
ZF-C3HC4	RIBOSOMAL_S26E
ADAPTIN_N	RIBOSOMAL_S26E
ODC_AZ	RIBOSOMAL_S26E
CHITIN_BIND_4	RIBOSOMAL_S26E
SAM_PNT	RIBOSOMAL_S26E
RHD	RIBOSOMAL_S26E
7TM_1	RIBOSOMAL_S26E
SEC7	RIBOSOMAL_S26E
BZIP	RIBOSOMAL_S26E
ZF-CCCH	LA
CH	LA
NTF2	LA
CYCLIN_C	LA
ACTIN	LA
WD40	LA
SUPRDOM48	LA
TFIID_20KDA	PEPTIDASE_C1
ANK	TIL_ASSOC
MSSP	BZIP
RASGEF_N	BZIP
GST_N	BZIP
LSM	BZIP
HOMEOBOX	TFIIA
METALLOPHOS	TFIIA
RIBOSOMAL_L22E	TFIIA
SAND	TFIIA
RIBOSOMAL_S19	CHROMO_SHADOW
RIBOSOMAL_S12	CHROMO_SHADOW
HOMEOBOX	SNF5
PEPTIDASE_C2	SNF5
AMINOTRAN_1_2	SNF5
CYCLIN_N	SNF5
LRRNT	SNF5
TRANSFORMER	SNF5
RRM_1	SNF5
CN_HYDROLASE	SNF5
SAM_2	SNF5
WWE	SNF5
SWIB	SNF5
HORMONE_RECEP	SNF5
HTH_PSQ	SNF5
SNF5	MFAP1_C
FHA	MFAP1_C
ANK	MFAP1_C
ARF	DYNEIN_LIGHT
PEPTIDASE_M3	AAA
HYDROLASE	PARAMECIUM_SA
SIR2	PARAMECIUM_SA
SWIM	PARAMECIUM_SA
ZF-DHHC	PARAMECIUM_SA
TEKTIN	PARAMECIUM_SA
PRK	PARAMECIUM_SA
DNA_POL_ALPHA_B	PARAMECIUM_SA
MT-A70	PARAMECIUM_SA
ZF-DHHC	SET
FER4	SET
MT-A70	SET
RAS	SET
SKP1	METALLOPHOS
HLH	SUPRDOM90
INOSITOL_P	SUPRDOM90
AA_PERMEASE	HLH
RICIN_B_LECTIN	HLH
MIP	HLH
TFIID_30KDA	RNA_POL_RPB6
HSP20	RNA_POL_RPB6
PMSR	ZF-C2H2
EMP70	ZF-C2H2
BTB	CARN_ACYLTRANSF
EFHAND	CARN_ACYLTRANSF
LRR	CARN_ACYLTRANSF
JMJC	CARN_ACYLTRANSF
2-HACID_DH	CARN_ACYLTRANSF
AMINOTRAN_5	RCC1
HOMEOBOX	RCC1
ANATO	RCC1
DM	IBR
GUANYLATE_KIN	IBR
SUPRDOM145	TSP_3
PROX1	TSP_3
METHUSELAH_N	TSP_3
TTL	LIM
ALBA	LIM
HSP20	LIM
SUPRDOM90	LIM
AA_KINASE	LIM
PPR	SPRY
IF4E	SPRY
SUPRDOM155	RASGEF_N
OCNUS	RASGEF_N
DUF59	RASGEF_N
PRO_ISOMERASE	RASGEF_N
HMG_BOX	CHITIN_BIND_4
DISINTEGRIN	LIM
PCRF	PQ-LOOP
IBR	PQ-LOOP
CHITIN_BIND_4	UQ_CON
HESB	PDZ
SUPRDOM55	PDZ
MFS_1	PDZ
CBFD_NFYB_HMF	RRM_1
RIBOSOMAL_S17E	RRM_1
MITO_CARR	RRM_1
RRM_1	SUPRDOM55
PKINASE	SUPRDOM55
GLYOXALASE	PB1
ZF-C2H2	SUPRDOM35
RIBOSOMAL_S8	ZF-C2H2
DUF28	ZF-C2H2
MOZ_SAS	ZF-C2H2
ADAM_SPACER1	GDPD
SUPRDOM57	GDPD
7TM_1	GDPD
RIBOSOMAL_L14E	WD40
SWIB	RNA_POL_RPB4
HSP20	RNA_POL_RPB4
MT_ATP-SYNT_D	RNA_POL_RPB4
HOMEOBOX	RNA_POL_RPB4
TSC22	SPRY
MITO_CARR	ANATO
RIBOSOMAL_L6	ANATO
RIBOSOMAL_L32E	ANATO
CLATHRIN_PROPEL	ANATO
LDL_RECEPT_A	RPEL
ACTIN	RPEL
CHITIN_BIND_4	RPEL
GTP_EFTU_D3	RPEL
RIBOSOMAL_L15E	ZF-C3HC4
RIBOSOMAL_S9	ZF-C3HC4
RIBOSOMAL_L4	ZF-C3HC4
COFILIN_ADF	MET_10
SWIB	MET_10
ATP-GUA_PTRANS	TRYPSIN
5_NUCLEOTID	TRYPSIN
TCTP	TRYPSIN
UQ_CON	TRYPSIN
AT_HOOK	TRYPSIN
RIBOSOMAL_S3_C	TRYPSIN
BIOPTERIN_H	TRYPSIN
ANNEXIN	TPR
PEPTIDASE_M13_N	TPR
SWIM	CAS_CSE1
SWIB	PEPTIDASE_M24
SH3_1	PEPTIDASE_M24
RIBOSOMAL_S21E	PKINASE
RIBOSOMAL_S19	PKINASE
RIBOSOMAL_L37E	PKINASE
ALK_PHOSPHATASE	ZF-C2H2
EFG_IV	TSG
SIR2	TSG
RIBOSOMAL_L3	ZF-UBR1
MT_ATP-SYNT_B	ZF-UBR1
RIBOSOMAL_S12	ZF-UBR1
SUPRDOM32	ZF-UBR1
GDE_C	RRM_1
F_ACTIN_CAP_B	RAD10
HLH	RAD10
ASTACIN	ADAM_SPACER1
RIBOSOMAL_S3_C	ADAM_SPACER1
KOW	ADAM_SPACER1
PHOSPHORYLASE	ADAM_SPACER1
DIX	ADAM_SPACER1
DISINTEGRIN	ADAM_SPACER1
HOMEOBOX	AN_PEROXIDASE
DUF862	EXONUC_X-T
SUPRDOM55	F_ACTIN_CAP_B
RIBOSOMAL_L14	F_ACTIN_CAP_B
SUPRDOM57	F_ACTIN_CAP_B
RIBOSOMAL_60S	F_ACTIN_CAP_B
HSP20	F_ACTIN_CAP_B
ZF-CXXC	F_ACTIN_CAP_B
PRIBOSYLTRAN	F_ACTIN_CAP_B
SIR2	F_ACTIN_CAP_B
CHORION_2	F_ACTIN_CAP_B
CHORION_S16	F_ACTIN_CAP_B
PORIN_3	F_ACTIN_CAP_B
FLYWCH	CBM_14
I-SET	CBM_14
FORK_HEAD	CBM_14
PRK	CBM_14
TIG	CYCLIN_C
LECTIN_C	CYCLIN_C
EXONUC_X-T	CYCLIN_C
LACTAMASE_B	CYCLIN_C
BZIP	CYCLIN_C
EXONUC_X-T	P450
LSM	TRYPSIN
PERICARDIN_RPT	TRYPSIN
ISO_DH	RIBOSOMAL_S25
LIM	RIBOSOMAL_S25
P450	NUCLEOPORIN2
SWIB	NUCLEOPORIN2
ARM	NOP
IF-2B	NOP
SKB1	RRM_1
DYNEIN_LIGHT	RRM_1
AMINOTRAN_1_2	RRM_1
STT3	RRM_1
PEPTIDASE_C2	MOEZ_MOEB
GLYCOS_TRANSF_1	MOEZ_MOEB
FER2	MOEZ_MOEB
ZF-C2H2	MOEZ_MOEB
IF4E	MOEZ_MOEB
HMG_BOX	MOEZ_MOEB
IBB	MOEZ_MOEB
E2F_TDP	MOEZ_MOEB
MONOOXYGENASE	MOEZ_MOEB
HOMEOBOX	MOEZ_MOEB
TRNA_ANTI	MOEZ_MOEB
MOEZ_MOEB	MOAE
ALG3	ZF-CHY
ARF	ZF-CHY
WD40	AMINOTRAN_1_2
AMINOTRAN_1_2	P450
ALPHA-AMYLASE	P450
UPF0016	RASGEF_N
NAC	RASGEF_N
ACYLTRANSFERASE	RASGEF_N
KOW	RASGEF_N
RWD	RASGEF_N
PHOSPHORYLASE	F_ACTIN_CAP_B
HIST_DEACETYL	F_ACTIN_CAP_B
BAND_3_CYTO	F_ACTIN_CAP_B
RIBOSOMAL_S13	F_ACTIN_CAP_B
ZF-TIM10_DDP	CYBS
TB	CYBS
S19	CYBS
ODC_AZ	ZF-TIM10_DDP
ZF-C5HC2	TB
RIBOSOMAL_L18AE	TB
MATH	RAN_BP1
EGF_CA	PEPTIDASE_M3
SINA	PEPTIDASE_M3
SUPRDOM76	PCI
ZF-C4	MORN
ER_LUMEN_RECEPT	CHAC
SAP18	CHAC
SKP1_POZ	CHAC
BZIP	CHAC
CHAC	LAMININ_G_1
GRIP	CRAL_TRIO
GILT	CRAL_TRIO
SPRY	EF1G
HAT	EF1G
CATION_ATPASE_C	EF1G
DUF101	EF1G
CNH	EF1G
VITELLOGENIN_N	OATP
ACYLTRANSFERASE	HA2
MSSP	RIBOSOMAL_L10E
NUDIX	RIBOSOMAL_L10E
SUPRDOM144	RIBOSOMAL_L10E
UBIQUITIN	RIBOSOMAL_L10E
ZF-C2H2	RIBOSOMAL_L10E
RIBOSOMAL_L1	EF1_GNE
CBFD_NFYB_HMF	TAFII28
TFIIA	TFIID-18KDA
KELCH_2	RIBOSOMAL_S18
DUF602	RIBOSOMAL_S18
METALLOPHOS	DUF602
RRM_1	FIP1
CUB	FIP1
RIBOSOMAL_L39	CUB
P_PROPROTEIN	HAIRY_ORANGE
TETRASPANNIN	HAIRY_ORANGE
CU2_MONOOX_C	HAIRY_ORANGE
HSP20	HAIRY_ORANGE
OTU	HAIRY_ORANGE
C2	HAIRY_ORANGE
SH3_1	HAIRY_ORANGE
ALDO_KET_RED	HAIRY_ORANGE
LIM	ENT
DAGK_CAT	ENT
LA	NHL
HIST_DEACETYL	PEPTIDASE_C48
A_DEAMIN	RIBOSOMAL_S10
L27	RIBOSOMAL_S10
RHOGEF	RIBOSOMAL_S10
MET_10	RIBOSOMAL_S10
ZF-BED	RIBOSOMAL_S10
AMINOTRAN_1_2	RIBOSOMAL_S10
CHROMO_SHADOW	RIBOSOMAL_S10
CIDE-N	RIBOSOMAL_S10
TRANSLIN	METHYLTRANSF_4
TRNA-SYNT_1	HSP20
RRM_1	GAMMA-BBH
SH2	GAMMA-BBH
PCI	GAMMA-BBH
FILAMIN	ENTH
ER_LUMEN_RECEPT	ENTH
ALPHA-2-MRAP_C	ENTH
E1_DERP2_DERF2	SH2
THIOREDOXIN	PCI
ADH_SHORT	CIDE-N
METALLOTHIO_5	CIDE-N
SULFOTRANSFER_1	HORMONE_RECEP
UQ_CON	HORMONE_RECEP
KINESIN	PROTEASOME
EFG_IV	PROTEASOME
DRF_DAD	PROTEASOME
ANK	PROTEASOME
LRR	PROTEASOME
PROTEASOME	ROBL_LC7
CARN_ACYLTRANSF	ROBL_LC7
GLYCO_HYDRO_18	ROBL_LC7
PKINASE	CARN_ACYLTRANSF
METALLOPHOS	GLYCO_HYDRO_18
RIBOSOMAL_L14E	CUB
RIBOSOMAL_L36E	CUB
NOP10P	CUB
RIBOSOMAL_L18E	CUB
PCI	CUB
FER4	HLH
SAM_PNT	HLH
TEKTIN	GST_N
TFB2	GST_N
AMINO_OXIDASE	GST_N
DISINTEGRIN	HGTP_ANTICODON
3HCDH	HGTP_ANTICODON
HMG_BOX	CU2_MONOOXYGEN
SUPRDOM32	GILT
HMG_BOX	GILT
HR1	SKP1
CATION_ATPASE_C	SIR2
SIR2	GAMMA-THIONIN
ZF-DHHC	GAMMA-THIONIN
SRP9	MA3
PKINASE	GAMMA-BBH
ENTH	GAMMA-BBH
PRIBOSYLTRAN	MMR_HSR1
FERRITIN	UQ_CON
2OG-FEII_OXY	UQ_CON
AAA	FERRITIN
ADAM_SPACER1	FERRITIN
BIOPTERIN_H	FERRITIN
SAND	2OG-FEII_OXY
TB	CHROMO
CH	CHROMO
MYOTUB-RELATED	AAA
KAZAL_1	RIBOSOMAL_S11
CNH	RIBOSOMAL_S11
AAA	RIBOSOMAL_S11
LACTAMASE_B	RIBOSOMAL_S11
MORN	EXO_ENDO_PHOS
UPF0121	EXO_ENDO_PHOS
HISTONE	DZF
CHITIN_BIND_4	WW
SPOND_N	WW
MT_ATP-SYNT_B	WW
HATPASE_C	WW
RIBOSOMAL_L34E	WW
GAT	CARN_ACYLTRANSF
PRIBOSYLTRAN	CARN_ACYLTRANSF
ZF-C3HC4	CARN_ACYLTRANSF
HLH	PHD
DYNEIN_LIGHT	UBA
PRIBOSYLTRAN	UBA
MSS4	UBA
MT-A70	UBA
ACTIN	CRAL_TRIO
GTP_EFTU_D3	TRYPSIN
HISTONE	TRYPSIN
VINCULIN	LIM
SH3_1	KOW
LIPASE	E1_DH
SAM_PNT	E1_DH
SUPRDOM55	E1_DH
S19	E1_DH
E1_DH	UPF0139
VINCULIN	SH3_1
AAA	PAP_ASSOC
JUN	PAP_ASSOC
ARFGAP	PAP_ASSOC
PCI	HEAT
CBFB_NFYA	HEAT
NSF	HEAT
AMIDASE	HEAT
UBA	HEAT
CHITIN_BIND_4	NUP133
HSP20	PHD
CNH	PHD
7TM_1	HSP20
GMP_SYNT_C	HSP20
PEPTIDASE_C1	CNH
ARG_TRNA_SYNT_N	HSP20
GILT	HSP20
UBIQUITIN	E2F_TDP
RHD	SUPRDOM57
LACTAMASE_B	SUPRDOM57
PK	ADAP_COMP_SUB
RIBOSOMAL_L22E	ADAP_COMP_SUB
EGF_CA	OCNUS
KH_1	HAIRY_ORANGE
ADH_ZINC_N	HAIRY_ORANGE
SAM_1	HAIRY_ORANGE
THIOREDOXIN	WW
WW	TRNA-SYNT_2
CHORD	ANK
GIY-YIG	AAA
ZF-ZPR1	AAA
NO_SYNTHASE	G-PATCH
SET	UBIQUITIN
LDL_RECEPT_B	UBIQUITIN
EXO_ENDO_PHOS	UBIQUITIN
OTU	UBIQUITIN
DUF101	LSM
EXO70	LSM
VPS52	LSM
CHROMO_SHADOW	LSM
LECTIN_C	LSM
SKP1_POZ	ELONGIN_A
ZF-TRAF	TPR
SH3BP5	TPR
RIBOSOMAL_L24E	TPR
AT_HOOK	I-SET
SUPRDOM32	SH3BP5
HYDROLASE	SH3BP5
TRYPSIN	RHOGEF
THIOREDOXIN	RHOGEF
ADAP_COMP_SUB	CHITIN_BIND_4
HORMA	CHITIN_BIND_4
SUPRDOM87	CHITIN_BIND_4
CDC48_N	CHITIN_BIND_4
PEP_DEFORMYLASE	CHITIN_BIND_4
CATION_ATPASE_C	CHITIN_BIND_4
ENDOSULFINE	CHITIN_BIND_4
PRIBOSYLTRAN	CHITIN_BIND_4
ALDEDH	CHITIN_BIND_4
SUPRDOM48	CHITIN_BIND_4
GUANYLATE_KIN	CHITIN_BIND_4
SCRAMBLASE	NUDIX
DUF1162	NUDIX
RIBOSOMAL_L22	NUDIX
ZF-C2H2	NUDIX
RBD	NUDIX
TRYPSIN	NUDIX
RIBOSOMAL_L1	NUDIX
ATP-SYNT_F	NUDIX
THIOREDOXIN	NUDIX
TRYPSIN	TBC
RICIN_B_LECTIN	LA
7TM_6	RIBOSOMAL_L13
TIG	RIBOSOMAL_L13
RRM_1	PP2C
KH_1	PP2C
HSP20	SERENDIPITY_A
TGS	SERENDIPITY_A
CBM_14	SERENDIPITY_A
C2	SERENDIPITY_A
ARFGAP	SERENDIPITY_A
CPN60_TCP1	SERENDIPITY_A
MYB_DNA-BINDING	SERENDIPITY_A
GTP_CDC	SERENDIPITY_A
SERENDIPITY_A	PDZ
CBM_21	HATPASE_C
KOW	G-ALPHA
ATP-SYNT_D	G-ALPHA
FKBP_C	RHOGEF
RIBOSOMAL_L23	RHOGEF
SUPRDOM146	RHOGEF
SECE	RHOGEF
RIBOSOMAL_S25	P450
DAGK_CAT	SCP
HMG_BOX	SCP
HLH	SCP
SAP18	SCP
XAN_UR_PERMEASE	SCP
DNK	NAD_KINASE
GLOBIN	P21-ARC
HAIRY_ORANGE	RCD1
SGS	RCD1
TEKTIN	ADAPTIN_N
ALD_N	PDZ
SEC1	PDZ
RIBOSOMAL_L18P	PDZ
ALPHA_L_FUCOS	PDZ
MOB1_PHOCEIN	PDZ
GST_N	PDZ
MANNOSYL_TRANS	PDZ
MYOSIN_TAIL_1	IBR
PBP	SURF4
SINA	SURF4
PROFILIN	WH1
HOMEOBOX	ARRESTIN_C
DYNEIN_LIGHT	RIBOSOMAL_L18AE
RRM_1	RIBOSOMAL_L18AE
RIBOSOMAL_L18AE	IBN_N
CALRETICULIN	P34-ARC
NSP1_C	CNH
RIBOSOMAL_S7	CNH
PEPTIDASE_M17	CNH
EXS	CNH
RIBOSOMAL_L36E	CNH
MYB_DNA-BINDING	CNH
RIBOSOMAL_L34E	CNH
SRCR	RIBOSOMAL_L39
HMG_BOX	RIBOSOMAL_L39
PHD	RIBOSOMAL_L39
TIG	VINCULIN
LYASE_1	VINCULIN
POLO_BOX	SIR2
LECTIN_LEG-LIKE	SIR2
SIR2	MOTILE_SPERM
CH	MOTILE_SPERM
PBX	TFIID_20KDA
LYASE_1	ALDO_KET_RED
PRIBOSYLTRAN	RIBOSOMAL_L31E
PP2C	RIBOSOMAL_L31E
AMINOTRAN_1_2	RIBOSOMAL_L31E
CHITIN_BIND_4	RIBOSOMAL_L31E
CBM_14	RIBOSOMAL_L31E
NMD3	COX5A
ACTIN	COX5A
RIBOSOMAL_60S	COX5A
RIBOSOMAL_L6	COX5A
E1_DH	COX5A
WD40	COX5A
CYS_MET_META_PP	DUF833
K_TETRA	DUF833
PAX	DUF833
DUF833	VATP-SYNT_E
UBIQUITIN	VATP-SYNT_E
V-ATPASE_H	VATP-SYNT_E
HMG_BOX	VATP-SYNT_E
DIRP	VATP-SYNT_E
RAD21_REC8	VATP-SYNT_E
TCTP	VATP-SYNT_E
CBFB_NFYA	GLYCO_HYDRO_18
IBN_N	GLYCO_HYDRO_18
SINA	PET
USO1_P115_HEAD	PET
METALLOTHIO_5	PET
RVP	PET
CPN60_TCP1	DNAJ_CXXCXGXG
DNAJ_CXXCXGXG	P450
UQ_CON	HEXAPEP
EFHAND	HEXAPEP
RIBOSOMAL_L22	HEXAPEP
LRR	HEXAPEP
ZF-C2H2	HEXAPEP
SUPRDOM32	HEXAPEP
MIB_HERC2	HEXAPEP
SUPRDOM154	EFHAND
ALDO_KET_RED	EFHAND
OCCLUDIN_ELL	ZF-C2H2
IU_NUC_HYDRO	IU_NUC_HYDRO
ZF-C2H2	UPF0005
RIBOSOMAL_L22E	LRRNT
CYSTATIN	LRRNT
THIOREDOXIN	ACTIN
PHD	LRRNT
HLH	METALLOPHOS
CBIA	METALLOPHOS
PEPTIDASE_M14	METALLOPHOS
AT_HOOK	METALLOPHOS
P450	METALLOPHOS
CHITIN_BIND_4	METALLOPHOS
CBM_21	DER1
SINA	GYF
HOMEOBOX	GYF
AMINOTRAN_1_2	GYF
PTR2	JUN
GTP_EFTU_D3	ARFGAP
SIR2	RIBOSOMAL_S21E
ZF-C2H2	RIBOSOMAL_S21E
CHROMO_SHADOW	RIBOSOMAL_S21E
RNA_POL_RPB4	FERRITIN
PERICARDIN_RPT	FERRITIN
TRNA_BIND	FERRITIN
PBX	FERRITIN
SUPRDOM142	ZF-CCCH
V-ATPASE_G	VATP-SYNT_E
UQ_CON	VATP-SYNT_E
GTP_EFTU_D3	VATP-SYNT_E
PEPTIDASE_C1	VATP-SYNT_E
P450	V-ATPASE_H
RAS	V-ATPASE_H
DYNEIN_LIGHT	TCTP
BSD	TCTP
PKINASE	V-ATPASE_G
PORIN_3	ZF-SEC23_SEC24
TRYPSIN	ZF-SEC23_SEC24
ADAM_SPACER1	ZF-SEC23_SEC24
ACTIN	ZF-SEC23_SEC24
RHODANESE	ZF-SEC23_SEC24
DUF602	ZF-SEC23_SEC24
E1_DH	ZF-SEC23_SEC24
WW	TRYPSIN
BAND_41	TRYPSIN
DUTPASE	ACTIN
DZF	ACTIN
CHITIN_BIND_4	ACTIN
GALACTOSYL_T	ACTIN
FORK_HEAD	GLYCOS_TRANSF_1
PROPEP_M14	GLYCOS_TRANSF_1
AMINOTRAN_1_2	RIBOSOMAL_60S
PEPTIDASE_M17	RIBOSOMAL_60S
DYNAMIN_N	RIBOSOMAL_60S
ARM	RIBOSOMAL_60S
SUPRDOM98	RIBOSOMAL_60S
CHORION_2	CTP_TRANSF_2
EGF_CA	CTP_TRANSF_2
FG-GAP	CHORION_2
ANK	CHORION_2
RIBOSOMAL_S25	GOLOCO
RHOGEF	GOLOCO
SKIP_SNW	GOLOCO
GTP_CDC	SOH1
VATP-SYNT_AC39	VHS
3HCDH_N	VHS
2-HACID_DH	VHS
SPERMINE_SYNTH	SUPRDOM141
RNA_POL_RPB4	METALLOPHOS
HSF_DNA-BIND	RRM_1
PEPTIDASE_M24	PEPTIDASE_C1
ACYL_TRANSF_3	PEPTIDASE_C1
ZF-SEC23_SEC24	PEPTIDASE_C1
PROTEASOME	PEPTIDASE_C1
GTP_EFTU_D3	HLH
NUCLEOPLASMIN	NUCLEOPLASMIN
SNF5	K_TETRA
ANNEXIN	K_TETRA
UPF0193	RRM_1
ZF-C2H2	UPF0193
PRO_ISOMERASE	LSM
PWWP	G-PATCH
G-PATCH	SH2
CBFB_NFYA	ZF-C2H2
MOB1_PHOCEIN	EXS
DNAJ_CXXCXGXG	MOB1_PHOCEIN
TUDOR	MOB1_PHOCEIN
CNH	MOB1_PHOCEIN
SUPRDOM95	MFS_1
GCM	ALD_N
FYVE	ALD_N
ACYL-COA_DH	ALD_N
UQ_CON	NSP1_C
FN3	DEATH
BAR	DEATH
DNAJ_CXXCXGXG	DEATH
KH_1	ROBL_LC7
EF1_GNE	ROBL_LC7
ROBL_LC7	C1_1
START	CYTOCHROM_C
RHD	CYTOCHROM_C
COFILIN_ADF	CYTOCHROM_C
BSD	CYTOCHROM_C
ZF-C3HC4	CYTOCHROM_C
ZF-ZPR1	CYTOCHROM_C
ZF-C2H2	RIBOSOMAL_L35AE
SAM_1	RIBOSOMAL_L35AE
ZF-TRAF	RIBOSOMAL_L35AE
DUF101	RIBOSOMAL_L35AE
7TM_1	RIBOSOMAL_L35AE
ARF	RIBOSOMAL_L35AE
ACTIN	RIBOSOMAL_L35AE
EGF_CA	RIBOSOMAL_L35AE
PAX	RIBOSOMAL_L35AE
LYS	RRM_1
RIBOSOMAL_L4	RHOGAP
ZF-NANOS	RHOGAP
NSP1_C	RHOGAP
ELONGIN_A	RHOGAP
BTB	RHOGAP
SUPRDOM32	RHOGAP
FILAMIN	PA28_BETA
RRM_1	PA28_BETA
G-ALPHA	SUPRDOM76
I-SET	SUPRDOM76
RIBOSOMAL_L4	SUPRDOM76
DAO	SUPRDOM76
PEPTIDASE_M14	SUPRDOM76
TROPOMYOSIN	PX
ATP-GUA_PTRANSN	NAC
RIBOSOMAL_L7AE	NAC
PCI	NAC
PAX	NAC
ALPHA-2-MRAP_C	THIOREDOXIN
WD40	MT_ATP-SYNT_D
PBX	MT_ATP-SYNT_D
UDPGP	ADAPTIN_N
MYOTUB-RELATED	HA2
ACYL-COA_DH	HA2
SUPRDOM138	HA2
AN_PEROXIDASE	HA2
EF1_GNE	HA2
ZF-C2H2	IPP-2
WD40	IPP-2
SKIP_SNW	IPP-2
BAR	MYB_DNA-BINDING
P450	MYB_DNA-BINDING
MYB_DNA-BINDING	TRYPSIN
GLOBIN	ACETYLTRANSF_1
LIPASE	LSM
RIBOSOMAL_L29	LSM
MH2	LSM
SOD_FE_N	LSM
K_TETRA	LSM
FILAMIN	LSM
2OG-FEII_OXY	FILAMIN
ALDEDH	FILAMIN
HMG_COA_SYNT	FILAMIN
HSBP1	RIBONUCLEASE_3
HMG_BOX	FZO_MITOFUSIN
PDZ	FZO_MITOFUSIN
GLYCOS_TRANSF_1	HOMEOBOX
HAT	HOMEOBOX
SAM_DECARBOX	HOMEOBOX
PWWP	HOMEOBOX
I_LWEQ	TPR
ZF-CCCH	TPR
VINCULIN	I_LWEQ
WWE	I_LWEQ
SUPRDOM43	I_LWEQ
BIR	CHITIN_BIND_4
SPC97_SPC98	ZZ
CYCLIN_N	ZZ
FYRN	BROMODOMAIN
BROMODOMAIN	HLH
CLIP	ADAPTIN_N
RIBOSOMAL_L18P	ADAPTIN_N
HMG_BOX	ADAPTIN_N
BZIP	ADAPTIN_N
PEPTIDASE_C1	ADAPTIN_N
KAZAL_1	K_TETRA
TF_AP-2	K_TETRA
THIOREDOXIN	KAZAL_1
HLYIII	CBFD_NFYB_HMF
4HBT	ZIP
THIOREDOXIN	ZIP
ZF-SEC23_SEC24	MH2
EFHAND	MH2
NUMBF	MH2
UQ_CON	MH2
COFILIN_ADF	MH2
PX	GTP_EFTU_D3
UFD1	GTP_EFTU_D3
PHD	GTP_EFTU_D3
ADK	GTP_EFTU_D3
HLH	MH2
SWIB	MH2
ADAM_SPACER1	ANK
MAK10	ANK
RIBOSOMAL_L4	ANK
RIBOSOMAL_L36E	ANK
TETRASPANNIN	ANK
GATA	FILAMIN
SUPRDOM95	FILAMIN
NUCLEOPLASMIN	FILAMIN
AMPKBI	FILAMIN
RAS	SIP1
FKBP_C	RIBOSOMAL_S27E
ADAPTIN_N	RIBOSOMAL_S27E
I-SET	RIBOSOMAL_S27E
SNF	RIBOSOMAL_S27E
PERICARDIN_RPT	RIBOSOMAL_S27E
RNA_POL_A_BAC	RIBOSOMAL_S27E
TSP_3	FKBP_C
7TM_6	FKBP_C
VINCULIN	FKBP_C
Y_PHOSPHATASE	FKBP_C
P450	FKBP_C
RIBOSOMAL_L22E	FKBP_C
PROTEASOME	FKBP_C
CLATHRIN_PROPEL	HOMEOBOX
PRIBOSYLTRAN	I-SET
AAA	SNF
RHD	CHITIN_BIND_4
RIBOSOMAL_S10	ZF-SEC23_SEC24
GUANYLATE_KIN	ZF-SEC23_SEC24
EFG_IV	ZF-SEC23_SEC24
RNA_POL_RPB2_4	ZF-SEC23_SEC24
7TM_1	ZF-SEC23_SEC24
CHITIN_BIND_4	ZF-SEC23_SEC24
VOLTAGE_CLC	ZF-SEC23_SEC24
RIBOSOMAL_L4	ZF-SEC23_SEC24
FAA_HYDROLASE	ZF-SEC23_SEC24
KAZAL_1	ZF-SEC23_SEC24
SUPRDOM101	ZF-SEC23_SEC24
ADK	ZF-SEC23_SEC24
ADAP_COMP_SUB	LRR
SEC1	HYDROLASE
SET	HYDROLASE
V_ATPASE_I	HYDROLASE
SUPT5	RAS
ACYL-COA_DH	DUF814
GUANYLATE_KIN	DUF814
VPS52	RRM_1
AIRS	RRM_1
DNK	HOMEOBOX
NOL1_NOP2_FMU	VPS52
RRM_1	BSD
DUF602	14-3-3
EXONUC_X-T	14-3-3
SSF	FTZ
ZF-MIZ	FTZ
DUF1213	RNA_POL_RPC4
RIBOSOMAL_L4	ACYL-COA_DH
AT_HOOK	ACYL-COA_DH
RIBOSOMAL_L1	ACYL-COA_DH
RIBOSOMAL_S13	ACYL-COA_DH
ANK	ACYL-COA_DH
ACYL-COA_DH	POLYPRENYL_SYNT
GLYOXALASE	P450
PID	P450
ACETYLTRANSF_1	P450
BYSTIN	P450
RIBOSOMAL_60S	P450
KOW	P450
CBM_14	P450
RIBOSOMAL_L37E	P450
Y_PHOSPHATASE	P450
THYMIDYLAT_SYNT	HOMEOBOX
SUPRDOM30	HOMEOBOX
UPF0027	ZF-C2H2
ALDOLASE_II	HTH_PSQ
CBFD_NFYB_HMF	UQ_CON
NA_H_EXCHANGER	UQ_CON
NAC	NA_H_EXCHANGER
ZF-MYM	NA_H_EXCHANGER
RIBOSOMAL_L24E	NA_H_EXCHANGER
SPRY	COA_BINDING
CUB	SPRY
LSM	SPRY
AT_HOOK	SPRY
RIBOSOMAL_L18E	SPRY
SUPRDOM32	SPRY
HSP20	ZF-DHHC
LAMININ_N	ZF-DHHC
LSM	PDZ
IBR	RASGEF
MRG	RASGEF
P21-ARC	RASGEF
EXO_ENDO_PHOS	RASGEF
HYDROLASE	SURP
HAT	5_NUCLEOTID_C
INOSITOL_P	RRM_1
TFIID_20KDA	SEC7
HLH	SEC7
GLYCO_HYDRO_47	SEC7
URICASE	SEC7
NTP_TRANSFERASE	SEC7
PRENYLTRANS	SUPRDOM69
INNEXIN	PRENYLTRANS
BTB	PRENYLTRANS
HOMEOBOX	PRENYLTRANS
CATION_ATPASE_C	PRENYLTRANS
CBFB_NFYA	PRENYLTRANS
G_GLU_TRANSPEPT	PRENYLTRANS
SNARE	PRENYLTRANS
SUPRDOM90	PRENYLTRANS
COMPLEX1_24KDA	PRENYLTRANS
S19	PRENYLTRANS
UQ_CON	PRENYLTRANS
RHOGAP	ANK
P450	ALDO_KET_RED
ZF-C3HC4	F-ACTIN_CAP_A
MET_10	ZF-C2H2
MAGSP	HLYIII
LYS	ZF-C3HC4
CNH	LIPOCALIN
ZF-C2H2	RIBOSOMAL_L4
PAH	AAA
HLH	HOOK
TRYPSIN	HOOK
RASGEF	HOOK
ZF-C2H2	HOOK
HOOK	MYOSIN_TAIL_1
NOT3	R3H
ANK	LIPASE
ZF-RANBP	LIPASE
CBM_14	LIPASE
ADK	LDL_RECEPT_B
DUF233	MYB_DNA-BINDING
ASP	MYB_DNA-BINDING
WD40	ASP
AT_HOOK	GTP_CDC
GTP_EFTU_D3	GTP_CDC
PERICARDIN_RPT	UBA
ALPHA-AMYLASE	UBA
SAM_PNT	HSP20
NICASTRIN	HSP20
RIBOSOMAL_L19	HSP20
DCMP_CYT_DEAM	TRYPSIN
METALLOPHOS	TRYPSIN
BAND_3_CYTO	TRYPSIN
ZF-C5HC2	TRYPSIN
SUPRDOM48	EXONUC_X-T
SUPRDOM40	EXONUC_X-T
HA2	L15
RASGEF_N	L15
TRYPSIN	L15
RHD	L15
CBM_14	TIM
HSP20	RETICULON
SAP18	RETICULON
RRM_1	IKI3
EXONUC_X-T	IKI3
ZF-C2H2	F-ACTIN_CAP_A
HLYIII	F-ACTIN_CAP_A
SWIB	SYNTAXIN
CTP_TRANSF_2	SYNTAXIN
AT_HOOK	SYNTAXIN
THIOLASE_N	SYNTAXIN
GDPD	SYNTAXIN
SUPRDOM144	NDR
PRO_ISOMERASE	NDR
ENTH	ZF-C2H2
CYCLIN_C	IQ
PQ-LOOP	IQ
RIBOSOMAL_L7AE	IQ
KE2	IQ
SUPRDOM111	IQ
HAIRY_ORANGE	IQ
CYCLIN_C	LYASE_1
THIOREDOXIN	LYASE_1
HSP70	LYASE_1
CATION_ATPASE_C	LYASE_1
RIBOSOMAL_S3_C	LYASE_1
PKINASE_C	LYASE_1
GAL_LECTIN	LYASE_1
BSD	SUPRDOM30
GATA	AMINOTRAN_1_2
AT_HOOK	AMINOTRAN_1_2
PK	AMINOTRAN_1_2
SH3_1	AMINOTRAN_1_2
P25-ALPHA	POLO_BOX
HOMEOBOX	PEPTIDASE_M24
SYNTAXIN	DNAJ_C
NDR	DNAJ_C
ODC_AZ	DNAJ_C
CBFD_NFYB_HMF	DNAJ_C
IQ	DNAJ_C
I-SET	DNAJ_C
LYASE_1	DNAJ_C
SUPRDOM30	DNAJ_C
DUF101	DNAJ_C
VPS52	DNAJ_C
BSD	DNAJ_C
PEPTIDASE_M13_N	DNAJ_C
SCRAMBLASE	SYNTAXIN
I-SET	SYNTAXIN
HLH	SYNTAXIN
LDL_RECEPT_B	SYNTAXIN
KINESIN	6PGD
SUPRDOM90	6PGD
TFB4	TRNA-SYNT_2
HISTONE	DUF663
MMR_HSR1	DUF663
RRNAAD	DUF663
LTV	DUF663
RIO1	DUF663
PRO_ISOMERASE	HSP9_HSP12
SUPRDOM76	SUPRDOM73
STE	TEA
SNF2_N	LMWPC
GTP_EFTU_D2	HHH-GPD
LINKER_HISTONE	HHH-GPD
MUTS_I	HHH-GPD
RRM_1	HHH-GPD
RNA_POL_RPB2_4	HHH-GPD
RNA_POL_RPC82	HHH-GPD
NRAP	HHH-GPD
FHA	LINKER_HISTONE
HECT	WD40
TRNA-SYNT_2	F-BOX
BYSTIN	F-BOX
TRNA-SYNT_1	F-BOX
DUF699	F-BOX
KRR1	F-BOX
UPF0113	F-BOX
NMD3	F-BOX
FKBP_C	F-BOX
FTSJ	F-BOX
EIF-6	F-BOX
FKBP_C	BRIX
RIBOSOMAL_S8E	BRIX
NOP52	BRIX
SDA1	BRIX
FTSJ	BRIX
PEPTIDASE_M24	BRIX
DUF408	BRIX
AAA	BRIX
NOC3P	BRIX
VPS35	WD40
HD	WD40
ABC_TRAN	6PGD
RESPONSE_REG	UQ_CON
PHOSPHORYLASE	IMS
IBB	SMC_C
CAP	RRM_1
SUPRDOM48	RRM_1
AIRS	MYB_DNA-BINDING
SUPRDOM45	MYB_DNA-BINDING
ADK_LID	UQ_CON
UCR_14KD	UQ_CON
ADK_LID	ALA_RACEMASE_N
IRON_PERMEASE	ALA_RACEMASE_N
SUPRDOM36	ALA_RACEMASE_N
SERYL_TRNA_N	ALA_RACEMASE_N
SIN1	ALA_RACEMASE_N
DLH	PKINASE
TPR	ACOX
DUF59	F-BOX
PEPTIDASE_M16	DUF652
CATION_ATPASE_C	DUF652
FKBP_C	XPG_I
BRIX	XPG_I
IRON_PERMEASE	RIBOSOMAL_L14
HSP70	CN_HYDROLASE
CLP_N	CN_HYDROLASE
PYROPHOSPHATASE	CN_HYDROLASE
SUPRDOM90	CN_HYDROLASE
GRPE	CN_HYDROLASE
SUPRDOM49	CN_HYDROLASE
VATP-SYNT_E	CN_HYDROLASE
ACTIN	HHH-GPD
CU-OXIDASE	HHH-GPD
ISO_DH	HHH-GPD
SUBTILISIN_N	HHH-GPD
RNA_POL_A_BAC	HHH-GPD
WD40	HHH-GPD
HSP70	HHH-GPD
RHODANESE	AHPC-TSA
GAD	SUPRDOM114
LYASE_1	DSPC
MGM101P	DRMBL
SPOIIE	DRMBL
PRIBOSYLTRAN	PP2C
EIF-6	PP2C
RIIA	UQ_CON
ABC_TRAN	EF1G
DUF933	EF1G
SOD_FE_C	ECH
RIBOSOMAL_S15	ECH
RIBOSOMAL_S9	ECH
S4	ECH
RIBOSOMAL_S10	ECH
RIBOSOMAL_S7	ECH
RIBOSOMAL_S17	ECH
CK_II_BETA	PESCADILLO_N
MAM33	PESCADILLO_N
FIBRILLARIN	PESCADILLO_N
NOP52	PESCADILLO_N
S1	PESCADILLO_N
FTSJ	PESCADILLO_N
MMR_HSR1	PESCADILLO_N
DSPC	PESCADILLO_N
GTP_CDC	UCH
GLYCO_HYDRO_47	UCH
AMINOTRAN_1_2	UCH
DUF689	UCH
TPR	UCH
HA2	BYSTIN
MRA1	BYSTIN
RIBOSOMAL_S4	BYSTIN
BRIX	BYSTIN
DUF699	BYSTIN
KH_1	BYSTIN
LTV	BYSTIN
MPP10	BYSTIN
FIBRILLARIN	BYSTIN
NOP14	BYSTIN
SUPRDOM93	BYSTIN
SUPRDOM76	BYSTIN
DRIM	BYSTIN
DUF663	BYSTIN
HAT	BYSTIN
NRAP	BYSTIN
PPX-GPPA	DUF699
ADAPTIN_N	DUF699
DEAD	DUF699
KRR1	WD40
REP-A_N	WD40
THR_DEHYDRAT_C	EF1G
NOP52	NOL1_NOP2_FMU
NOP	NOL1_NOP2_FMU
MMR_HSR1	NOL1_NOP2_FMU
UPF0120	NOL1_NOP2_FMU
DUF814	NOL1_NOP2_FMU
RASGEF_N	NOL1_NOP2_FMU
DUF663	NOL1_NOP2_FMU
EIF-6	NOL1_NOP2_FMU
FKBP_C	NOL1_NOP2_FMU
RIBOSOMAL_L10	NOL1_NOP2_FMU
NOG1	NOL1_NOP2_FMU
CBF	NOL1_NOP2_FMU
PUF	NOL1_NOP2_FMU
NRAP	NOL1_NOP2_FMU
RIBOSOMAL_L24E	NOL1_NOP2_FMU
LRR	NOL1_NOP2_FMU
ABC_TRAN	BRIX
PEPTIDASE_M16	COQ7
MT-A70	COQ7
DEAD	COQ7
ESTERASE	COQ7
CKS	F-BOX
SPERMINE_SYNTH	SPERMINE_SYNTH
MCM	ZF-C3HC4
IBB	ZF-C3HC4
CTR	COATOMER_WDAD
SUPRDOM101	COATOMER_WDAD
ISO_DH	COATOMER_WDAD
SUPRDOM91	COATOMER_WDAD
M	COATOMER_WDAD
E1_DH	COATOMER_WDAD
P5CR	COATOMER_WDAD
BAR	COATOMER_WDAD
UPF0016	COATOMER_WDAD
2OG-FEII_OXY	COATOMER_WDAD
CK_II_BETA	NOL1_NOP2_FMU
COX5A	NOL1_NOP2_FMU
IRON_PERMEASE	NOL1_NOP2_FMU
GAR1	NOL1_NOP2_FMU
RIBOSOMAL_S8E	NOL1_NOP2_FMU
UPF0113	NOL1_NOP2_FMU
NMD3	NOL1_NOP2_FMU
FIBRILLARIN	NOL1_NOP2_FMU
SUGAR_TR	NOL1_NOP2_FMU
CDC48_N	PREFOLDIN
HISTONE	RFX_DNA_BINDING
DDT	RFX_DNA_BINDING
ZN_CLUS	RFX_DNA_BINDING
DYNAMIN_N	RFX_DNA_BINDING
REP-A_N	RNASEH
RRM_1	RNASEH
TRNA-SYNT_1	RNASEH
NOG1	SUPRDOM78
XRN_N	SUPRDOM78
SHMT	SUPRDOM78
PEPTIDASE_M24	SUPRDOM78
PESCADILLO_N	SUPRDOM78
GTP_EFTU_D2	SUPRDOM78
DUF814	SUPRDOM78
DUF592	HIST_DEACETYL
SUPRDOM87	E1-E2_ATPASE
PGK	E1-E2_ATPASE
FAD_BINDING_6	HSP70
SIS	TPR
ADH_ZINC_N	SWIRM
HEAT_PBS	SWIRM
SUPRDOM95	SUPRDOM55
RIBOSOMAL_L1	SUPRDOM55
RIBOSOMAL_L4	SUPRDOM55
IMG2	RIBOSOMAL_L3
RIBOSOMAL_L23	RIBOSOMAL_L3
RIBOSOMAL_L27	RIBOSOMAL_L3
RIBOSOMAL_L28	RIBOSOMAL_L3
PBP	RIBOSOMAL_L3
MRP-L47	RIBOSOMAL_L3
SUPRDOM95	RIBOSOMAL_L3
RIBOSOMAL_L17	RIBOSOMAL_L3
DRIM	RIBOSOMAL_L3
RIBOSOMAL_L34	RIBOSOMAL_L3
RIBOSOMAL_L1	RIBOSOMAL_L3
MMR_HSR1	RIBOSOMAL_L3
RIBOSOMAL_L4	RIBOSOMAL_L3
RIBOSOMAL_L36	RIBOSOMAL_L3
REP-A_N	HMG_BOX
RIBONUC_RED_SM	HMG_BOX
RNA_POL_RPC34	HMG_BOX
SUPRDOM26	HMG_BOX
MIF4G	HMG_BOX
FER2	HESB
HSP70	HESB
DNAJ	NIFU_N
HSP70	NIFU_N
FER2	AMINOTRAN_5
AMINOTRAN_1_2	GERE
SECB	SUPRDOM79
SUPRDOM79	SECY
SECG	SECY
SECB	SECB
BPD_TRANSP_1	SBP_BAC_3
FECCD	FECCD
ABC_TRAN	FECCD
SUPRDOM16	SUPRDOM16
LAMB	SUPRDOM16
LPP	SUPRDOM16
SUPRDOM16	TOLA
PORIN_1	TOLA
EXBD	TOLA
MOTA_EXBB	TOLA
TRAB_PILLUS	TRAK
UVRD-HELICASE	DNA_MIS_REPAIR
E1-E2_ATPASE	DUF907
GLUCAN_SYNTHASE	DUF907
PDR_CDR	DUF907
C2	DUF907
TIP49	AUXIN_EFF
HSP20	PEPTIDASE_M16
PYR_REDOX_DIM	PEPTIDASE_M16
E1_DH	PEPTIDASE_M16
TRANSKETOLASE_C	PEPTIDASE_M16
TRUD	ETF_QO
SUPRDOM87	SUPRDOM87
HTH_8	RNA_POL_A_CTD
RECA	RECA
DINI	RECA
RECX	RECA
HEAT_PBS	RIBOSOMAL_L23EN
SUPRDOM80	SUPRDOM80
ISTB	SUPRDOM80
ZF-CHC2	SUPRDOM80
SUPRDOM80	TER
RNA_POL_A_CTD	CRP
CRP	SUPRDOM123
SSRECOG	ZF-C3HC4
GTP_CYCLOHYDROI	WD40
U-BOX	PKINASE
PGM_PMM_III	ZF-C2H2
RNA_POL_RPB2_4	ZF-C2H2
INOSITOL_P	ZF-C2H2
CYS_MET_META_PP	GATASE_2
LRR	GATASE_2
SUPRDOM87	ACETYLTRANSF_1
FTHFS	ACETYLTRANSF_1
MYOSIN_N	ACETYLTRANSF_1
TPR	ACETYLTRANSF_1
FTHFS	MMR_HSR1
NMD3	MMR_HSR1
PEPTIDASE_M24	MMR_HSR1
METALLOPHOS	ZF-CCHC
SUF	ZF-CCHC
HLH	ZF-CCHC
C1D	RNASE_PH_C
ACPS	PP-BINDING
PHD	HELICASE_C
EMP24_GP25L	GLYCO_TRANSF_22
IMPDH	RIBOSOMAL_L14
CBS	FHA
SIS	FHA
GLYCOGEN_SYN	FHA
EIF-3C_N	FHA
ZF-UBR1	FHA
MMR_HSR1	FHA
DEAD	SUPRDOM115
SUPRDOM36	SUPRDOM115
SUPRDOM76	SUPRDOM115
SUPRDOM32	SUPRDOM115
NOG1	DEAD
RIBOSOMAL_L30	DEAD
FF	WD40
UTP14	WD40
CLP_N	HYDANTOINASE_B
SPX	MRA1
AMINOTRAN_3	MRA1
OXIDORED_FMN	MRA1
EXO70	SNF2_N
CBM_21	ZF-C3HC4
MAM33	ZF-C3HC4
ALPHA-AMYLASE	ALPHA-AMYLASE
PKINASE	RIBOSOMAL_L15
IMG2	RIBOSOMAL_L15
RIBOSOMAL_L27	RIBOSOMAL_L15
RIBOSOMAL_L16	RIBOSOMAL_L15
RIBOSOMAL_L13	RIBOSOMAL_L15
RIBOSOMAL_L28	RIBOSOMAL_L15
RIBONUCLEASE_3	RIBOSOMAL_L15
PBP	RIBOSOMAL_L15
MRP-L47	RIBOSOMAL_L15
RIBOSOMAL_L6	RIBOSOMAL_L15
SUPRDOM95	RIBOSOMAL_L15
SPOU_METHYLASE	RIBOSOMAL_L15
ADAPTIN_N	RIBOSOMAL_L15
DRIM	RIBOSOMAL_L15
RIBOSOMAL_L1	RIBOSOMAL_L15
MMR_HSR1	RIBOSOMAL_L15
RIBOSOMAL_L23	SUPRDOM55
RIBOSOMAL_L27	SUPRDOM55
RIBONUCLEASE_3	SUPRDOM55
PBP	SUPRDOM55
MRP-L47	SUPRDOM55
FIP1	DEAD
METALLOPHOS	DEAD
SUF	DEAD
RRM_1	DUF89
SET	DUF592
PRO_ISOMERASE	DUF592
AT_HOOK	DUF592
AA_KINASE	DUF292
RNASE_PH_C	DUF292
EIF-5_EIF-2B	DUF292
SUPRDOM111	DUF292
DOR1	DUF292
GLUCAN_SYNTHASE	AMINOTRAN_1_2
SEC7	AMINOTRAN_1_2
SIS	AMINOTRAN_1_2
ISO_DH	AMINOTRAN_1_2
MITO_CARR	AMINOTRAN_1_2
HGTP_ANTICODON	AMINOTRAN_1_2
ADH_ZINC_N	ACONITASE_C
HAT	ZF-U1
FF	ZF-U1
MIF4G	ZF-U1
INOS-1-P_SYNTH	RIBOSOMAL_S8
DNA_POL_B_EXO	RRM_1
DUF254	DUF254
PIR	DUF907
CYCLIN_N	HSF_DNA-BIND
ADH_ZINC_N	MID2
CORA	PKINASE
SUPRDOM115	PKINASE
MYB_DNA-BINDING	ZF-BED
AMIDOHYDRO_1	RHOMBOID
GST_N	AMMONIUM_TRANSP
TRANSALDOLASE	DSPC
ARSA_ATPASE	GLYCO_HYDRO_32
YIP1	AATASE
RIBOSOMAL_S16	TRNA-SYNT_1B
PKINASE	PMT
RIBOSOMAL_60S	THIOREDOXIN
PEPTIDASE_C48	THIOREDOXIN
AMP-BINDING	RIBOSOMAL_S2
RIBOSOMAL_S12	SUPRDOM87
HSP70	SUPRDOM87
NOC3P	EIF-6
PSEUDOU_SYNTH_1	WD40
RNB	WD40
RIBOSOMAL_L12	WD40
TCTP	WD40
AMIDOHYDRO_1	PKINASE
DEAD	DUF747
TCTP	DUF747
CU-OXIDASE	MO25
PEX19	MO25
HECT	MO25
ADH_ZINC_N	MO25
SMG4_UPF3	SRP1_TIP1
DUF250	SRP1_TIP1
PSEUDOU_SYNTH_2	TRNA-SYNT_2D
SUPRDOM22	PSEUDOU_SYNTH_2
DUF500	STE2
GRPE	PPI_YPI1
PMM	ADAP_COMP_SUB
I_LWEQ	CGR1
MIP	CORNICHON
METALLOPHOS	TYR_DEACYLASE
TFIIA	KRE9
CHITIN_SYNTH_1	CDP-OH_P_TRANSF
GST_N	CDP-OH_P_TRANSF
E1_DH	DEAD
OXIDORED_FMN	DEAD
ATP-CONE	DEAD
RIBONUC_RED_SM	DEAD
PC_REP	DEAD
ADAPTIN_N	DEAD
TENA_THI-4	DEAD
DLH	DEAD
DEAD	DNA_LIGASE_A_N
HSP70	DNA_LIGASE_A_N
SUPRDOM35	DNA_LIGASE_A_N
MFS_1	DNA_LIGASE_A_N
TFB4	SUPRDOM103
DUF341	BAG
GST_N	ZIP
PRO_ISOMERASE	ZIP
PATATIN	STAG
HEAT_PBS	STAG
METALLOPHOS	SEC6
2OG-FEII_OXY	SEC63
DUS	EXONUC_X-T
HISTONE	RIBOSOMAL_L14E
ETF_ALPHA	TRNA-SYNT_2B
EFHAND	TRNA-SYNT_2
GLYCO_HYDRO_47	TRNA-SYNT_2
VPS53_N	RAS
VPS52	RAS
ACONITASE_C	RAS
FERROCHELATASE	RNASE_P_P30
THIF	APBA
DUF59	SUGAR_TR
P34-ARC	GTP_CDC
ACTIN	GTP_CDC
GLYCO_HYDRO_17	GTP_CDC
HEAT_PBS	GTP_CDC
SIS	RIBOSOMAL_L14
SUPRDOM116	RIBOSOMAL_L14
HEAT_PBS	RIBOSOMAL_L14
HSP70	RIBOSOMAL_L14
PEPTIDASE_M16	RIBOSOMAL_L14
UPF0120	RIBOSOMAL_L14
MPPN	CDP-OH_P_TRANSF
ATP-SYNT_G	DNAJ
SUPRDOM101	2-HACID_DH
GHMP_KINASES	2-HACID_DH
PEPTIDASE_M28	2-HACID_DH
SUPRDOM30	2-HACID_DH
TPR	2-HACID_DH
PEX24P	2-HACID_DH
NPL4	2-HACID_DH
ZN_CLUS	2-HACID_DH
GLYCOS_TRANSF_4	2-HACID_DH
DAHP_SYNTH_1	2-HACID_DH
MFS_1	2-HACID_DH
RIBOSOMAL_L4	2-HACID_DH
TMS_TDE	2-HACID_DH
PRO_ISOMERASE	2-HACID_DH
PMT	2-HACID_DH
PEPTIDASE_C13	2-HACID_DH
AAA	2-HACID_DH
GLYCO_TRANSF_15	2-HACID_DH
FUMBLE	2-HACID_DH
AMP_N	2-HACID_DH
RAS	SUPRDOM36
ALDEDH	GDA1_CD39
EFHAND	GDA1_CD39
ACETYLTRANSF_1	GDA1_CD39
DAHP_SYNTH_1	FAD_BINDING_2
PEX14_N	SUPRDOM19
GTP_CYCLOHYDROI	SUPRDOM19
PORIN_3	SUPRDOM19
TRANSALDOLASE	SUPRDOM19
TIM44	GLYCO_HYDRO_63
BRIX	NRAP
RRNAAD	NRAP
RNB	NRAP
MRA1	NRAP
RIBOSOMAL_S4	NRAP
MPP10	NRAP
FIBRILLARIN	NRAP
NOP14	NRAP
DRIM	NRAP
HAT	NRAP
KH_1	NRAP
UPF0120	NRAP
DIM1	NOP
RIBOSOMAL_L27	NOP
RIBONUCLEASE_3	NOP
PBP	NOP
RIBOSOMAL_L14	NOP
MRP-L47	NOP
RIBOSOMAL_L17	NOP
SUPRDOM57	NOP
EFG_IV	NOP
RIBOSOMAL_L4	NOP
PMT	FTR1
DUF352	FTR1
PROTEASOME	FTR1
HIST_DEACETYL	EIF-6
IGPD	EIF-6
RIBOSOMAL_S8E	EIF-6
NOG1	EIF-6
FIBRILLARIN	EIF-6
RIBOSOMAL_L30	EIF-6
RNA_POL_RPA2_4	EIF-6
SDA1	EIF-6
PUF	EIF-6
FTR1	2-HACID_DH
SUPRDOM22	2-HACID_DH
CYS_MET_META_PP	2-HACID_DH
CUE	2-HACID_DH
RIBOSOMAL_L1	2-HACID_DH
ATP-SYNT_F	2-HACID_DH
RIBONUC_RED_SM	2-HACID_DH
GTP1_OBG	2-HACID_DH
RIBOSOMAL_L13	2-HACID_DH
RIBOSOMAL_S28E	2-HACID_DH
MITO_CARR	2-HACID_DH
ADH_SHORT	2-HACID_DH
ATP-SYNT_C	2-HACID_DH
EIF-6	2-HACID_DH
ACID_PHOSPHAT_A	2-HACID_DH
2-HACID_DH	JMJC
DUF171	JMJC
ENDONUCLEASE_NS	LACTAMASE_B
NRAP	PSEUDOU_SYNTH_1
FERRIC_REDUCT	DUF619
BZIP	GLYCOGEN_SYN
SOD_FE_N	GLYCOGEN_SYN
UQ_CON	ZN_CLUS
ANDROGEN_RECEP	CAVEOLIN
ANDROGEN_RECEP	SAM_PNT
ANDROGEN_RECEP	MOZ_SAS
CIMR	INSULIN
CHEZ	CHEW
NTF2	NTF2
TROPONIN	TROPONIN
RNASEA	LRR
SUPRDOM108	SUPRDOM108
SUPRDOM108	SUPRDOM107
NHASE_BETA	NHASE_ALPHA
PKI	PKINASE_C
SUPRDOM109	COX1
RNA_POL	AMIDASE_2
KUNITZ_LEGUME	ALPHA-AMYLASE
BETA-APP	TRYPSIN
LEP_RECEPTOR_IG	LEPTIN
ATP-SYNT_B	ATP-SYNT_A
ATP-SYNT_AB	ATP-SYNT_A
EXO_ENDO_PHOS	THIOREDOXIN
TISSUE_FAC	GLA
SUPRDOM30	PCI
TBP	IBN_N
V-SNARE	BNR
VPS16_C	SEC1
SYNTAXIN	PEP3_VPS18
PP2C	PEP3_VPS18
SEC7	PEP3_VPS18
PEPTIDASE_M1	PEP3_VPS18
CLATHRIN	PEP3_VPS18
V-SNARE	PEP3_VPS18
DUF254	PEP3_VPS18
NAP	WD40
RIBONUC_L-PSP	U-BOX
NPL4	U-BOX
UBX	U-BOX
TREHALOSE_PPASE	U-BOX
ZONA_PELLUCIDA	ZONA_PELLUCIDA
SRF-TF	FORK_HEAD
ADH_ZINC_N	FORK_HEAD
OXYSTEROL_BP	WD40
TRANSKETOLASE_C	PATATIN
MAM	SUPRDOM105
FAD_BINDING_6	SH3_1
SUPRDOM56	SH3_1
CK_II_BETA	SH3_1
SUCC_DH_FLAV_C	SH3_1
DED_CYTO	SH3_1
CUE	SH3_1
SUPRDOM48	OXYSTEROL_BP
UBX	WD40
SH3_2	ZF-C2HC5
SKN1	KA1
SH3_1	HMG-COA_RED
UQ_CON	HMG-COA_RED
GDE_C	SH3_1
PRO_ISOMERASE	SH3_1
GLYCOGEN_SYN	SH3_1
HISTONE	SH3_1
SH3_1	PATATIN
ATP-SYNT	PKINASE
FER2	PKINASE
ATP-SYNT_D	PKINASE
GPP34	PKINASE
TRUB_N	BYSTIN
SLT_BETA	RIP
MM_COA_MUTASE	MM_COA_MUTASE
SRP14	SRP9
RING_HYDROXYL_B	RING_HYDROXYL_A
[truncated: 12,168 more rows]

## Sheet: 0.5
FORK_HEAD	DAGK_CAT
ACYLPHOSPHATASE	LIM
NAC	LIM
NUP133	LIM
SINA	KH_1
NTF2	KH_1
MBD	KH_1
ABHYDROLASE_1	KH_1
CYCLIN_C	KH_1
CHITIN_BIND_4	KH_1
ZF-HIT	NTF2
HMG_BOX	NTF2
WW	NTF2
COFILIN_ADF	NTF2
PEPTIDASE_M16	CPN60_TCP1
FF	CPN60_TCP1
JOSEPHIN	CPN60_TCP1
FILAMIN	CPN60_TCP1
HMG_BOX	CPN60_TCP1
ZF-C2H2	CPN60_TCP1
AT_HOOK	CPN60_TCP1
BZIP	SNAP-25
SNAP-25	DEAD
NUMBF	DEAD
ZF-TRAF	DEAD
CHITIN_BIND_4	DEAD
PERICARDIN_RPT	DEAD
ANNEXIN	DEAD
EGF_CA	NUMBF
TUB	NUMBF
RIBOSOMAL_L37E	TIG
CYTOCHROM_C	4HBT
LIPASE	4HBT
DUF1053	4HBT
ZF-CCHC	4HBT
FILAMIN	4HBT
MIP	4HBT
SUPRDOM57	4HBT
WD40	4HBT
RIBOSOMAL_S17	4HBT
ATP-SYNT_D	GST_N
RF-1	RIBOSOMAL_L7AE
RIBOSOMAL_L7AE	TFIIF_ALPHA
F_ACTIN_CAP_B	PPR
NSF	PKINASE
EF1_GNE	PKINASE
RIBOSOMAL_S8	SKP1_POZ
RIBOSOMAL_S9	SKP1_POZ
PEPTIDASE_M16	ZF-C2H2
ADENYLSUCC_SYNT	ODC_AZ
NUDIX	ODC_AZ
AP_ENDONUC_2	ODC_AZ
G-ALPHA	ODC_AZ
M	ODC_AZ
G-PATCH	ODC_AZ
ZF-HIT	ODC_AZ
HMG_BOX	ODC_AZ
ACYLTRANSFERASE	ODC_AZ
C2	ODC_AZ
URICASE	ODC_AZ
UBIQUITIN	ODC_AZ
EXONUC_X-T	ODC_AZ
ARF	CHITIN_BIND_4
UCR_TM	CHITIN_BIND_4
PEPTIDASE_M13_N	BZIP
DSRM	CPN60_TCP1
DUF706	CPN60_TCP1
MOV34	CPN60_TCP1
E1_DH	CPN60_TCP1
JMJC	CPN60_TCP1
2-HACID_DH	CPN60_TCP1
HECT	CPN60_TCP1
BTB	CPN60_TCP1
3_5_EXONUC	CPN60_TCP1
MCM	PBP
TFIID-18KDA	ZF-C2H2
CNMP_BINDING	ZF-C2H2
SUPRDOM144	ZF-C2H2
ZF-C2H2	CRAL_TRIO
SPROUTY	CRAL_TRIO
DHO_DH	SPROUTY
TMS_TDE	SPROUTY
G-PATCH	SPROUTY
AMINOTRAN_1_2	SPROUTY
AHPC-TSA	CRAL_TRIO_N
XRCC1_N	AHPC-TSA
E1_DH	AHPC-TSA
SUPRDOM98	METALLOPHOS
ZF-C3HC4	LECTIN_C
SUPRDOM35	LECTIN_C
GMP_PDE_DELTA	MSS4
PBP	HOMEOBOX
LIPASE	ZF-DNL
ARRESTIN_C	ZF-DNL
HSP70	ZF-DNL
SUPRDOM90	RHOGEF
ZF-C3HC4	SUPRDOM90
SH3BP5	ZF-C2H2
GMP_SYNT_C	ZF-C2H2
DRF_DAD	USO1_P115_HEAD
PUF	USO1_P115_HEAD
GAS2	USO1_P115_HEAD
ZF-HIT	USO1_P115_HEAD
SPRY	USO1_P115_HEAD
DUF1213	USO1_P115_HEAD
ADK	USO1_P115_HEAD
RHD	ABHYDRO_LIPASE
HMG_BOX	C1_3
DSRM	C1_3
AMP-BINDING	MET_10
DSRM	MET_10
UQ_CON	MET_10
AT_HOOK	TATD_DNASE
WD40	TATD_DNASE
KINESIN	TATD_DNASE
SSF	TATD_DNASE
RRM_1	TATD_DNASE
URICASE	CBM_14
CALRETICULIN	CBM_14
CATALASE	RNA_POL_RPC34
ZF-C2H2	RNA_POL_RPC34
HOMEOBOX	RNA_POL_RPC34
LIM	RNA_POL_RPC34
PAX	RNA_POL_RPC34
RIBOSOMAL_S3_C	IBR
NIC	IBR
PMSR	IBR
SUPRDOM156	IBR
HOMEOBOX	IBR
IBB	IBR
DCMP_CYT_DEAM	METALLOPHOS
ODC_AZ	CHORION_3
ARPC4	CHORION_3
PHD	CHORION_3
ZF-HIT	CHORION_3
ZF-CCHC	CHORION_3
RIBOSOMAL_S17	CHORION_3
PEPTIDASE_C1	CHORION_3
ALDEDH	CHORION_3
RIBONUCLEASE_3	UBA
SWIB	UBA
TEKTIN	UBA
LSM	UBA
ELONGIN_A	UBA
L15	SNAP-25
RIBOSOMAL_S10	SNAP-25
SUCC_DH_FLAV_C	SNAP-25
DUF773	SNAP-25
ATP-SYNT_C	SNAP-25
FILAMIN	SNAP-25
MYOSIN_TAIL_1	SNAP-25
HORMONE_RECEP	SNAP-25
GCV_H	SNAP-25
ACONITASE_C	C1_3
SKP1_POZ	C1_3
Y_PHOSPHATASE	EIF-5A
MITO_CARR	RIBOSOMAL_S19E
BIOPTERIN_H	RIBOSOMAL_S19E
SH3BP5	RIBOSOMAL_S19E
P450	ANK
MFS_1	ANK
GTP_CDC	DNAJ_CXXCXGXG
SUPRDOM32	ZF-C3HC4
RIBOSOMAL_S15	ZF-C2H2
CHORION_3	ZF-C2H2
MSSP	RIBOSOMAL_S15
MYTH4	RIBOSOMAL_S15
G-ALPHA	RIBOSOMAL_S15
CRAL_TRIO	RIBOSOMAL_S15
I-SET	RIBOSOMAL_S15
ZF-C3HC4	RIBOSOMAL_S15
CUB	RIBOSOMAL_S15
ARRESTIN_C	RIBOSOMAL_S15
HOMEOBOX	RIBOSOMAL_S15
FIBRINOGEN_C	RIBOSOMAL_S15
ARM	KELCH_1
INTEGRIN_ALPHA	LRR
HMG_BOX	LRR
ZF-RANBP	NIC
CYTOCHROM_C	NIC
DIL	NIC
GUANYLATE_KIN	NIC
DYNAMIN_N	NIC
SH2	NIC
ATP-SYNT_AB	NIC
AMINOTRAN_1_2	NIC
RRM_1	NIC
NIC	DUF590
SET	DUF590
P25-ALPHA	DUF590
V-ATPASE_G	P25-ALPHA
RIBOSOMAL_S3_C	P25-ALPHA
MAGSP	P25-ALPHA
MYTH4	XRN_N
RRM_1	XRN_N
ETF_ALPHA	ZF-C2H2
ZF-CCCH	PB1
CALRETICULIN	CHITIN_BIND_4
RIBOSOMAL_L35AE	4HBT
SUPRDOM138	4HBT
NUP84_NUP100	4HBT
PREFOLDIN	S10_PLECTIN
CHITIN_BIND_4	S10_PLECTIN
ABC_TRAN	S10_PLECTIN
NUCLEOPLASMIN	S10_PLECTIN
CALRETICULIN	S10_PLECTIN
SIR2	V_ATPASE_I
PKINASE	V_ATPASE_I
SWIB	V_ATPASE_I
RRM_1	V_ATPASE_I
RAS	V_ATPASE_I
BAND_41	SPOND_N
NUC_SUG_TRANSP	LIM
CHITIN_BIND_4	TETRASPANNIN
DYNAMIN_N	SH3_1
ZW10	SH3_1
RIBOSOMAL_S4	ZF-C2H2
METALLOTHIO_5	ZF-C2H2
NAC	ZF-C2H2
IBN_N	VATP-SYNT_AC39
ADH_SHORT	PP2C
HMG_BOX	RRM_1
PROMININ	RRM_1
JMJC	DSRM
SUPRDOM111	DSRM
TRYPSIN	DSRM
P25-ALPHA	DED_CYTO
GHMP_KINASES	DED_CYTO
CATION_ATPASE_C	GHMP_KINASES
TFIIA	RIBOSOMAL_L7AE
RRM_1	SEC1
ZF-DHHC	SEC1
ZF-C2H2	SEC1
RIBOSOMAL_L29	PKINASE_C
RIBOSOMAL_L23	PKINASE_C
SUPRDOM146	PKINASE_C
ZF-DHHC	P_PROPROTEIN
GCM	P_PROPROTEIN
RAS	P_PROPROTEIN
ACYL-COA_DH	WWE
EXONUC_X-T	WWE
THIOLASE_C	PB1
DYNAMIN_N	PB1
DYNEIN_LIGHT	PB1
G-PATCH	ACTIN
HLH	ACTIN
SUPRDOM93	ZF-C2H2
JMJC	DYNAMIN_N
ZF-C2H2	SUPRDOM37
SAM_2	SUPRDOM37
CALPONIN	SUPRDOM37
FKBP_C	SAM_2
RIBOSOMAL_S13	SAM_2
TRNA-SYNT_2B	CALPONIN
MITO_CARR	CALPONIN
MBT	RIBOSOMAL_L21E
SULFATE_TRANSP	RIBOSOMAL_L21E
PAH	RIBOSOMAL_L21E
SWIB	PEPTIDASE_M16
HTH_PSQ	PEPTIDASE_M16
VATP-SYNT_AC39	ZF-C2H2
SWIB	VATP-SYNT_AC39
ARF	VATP-SYNT_AC39
HOMEOBOX	COG6
RHOGEF	COG6
SUPRDOM43	ABC_TRAN
RIBOSOMAL_S3_C	ABC_TRAN
HAIRY_ORANGE	ABC_TRAN
SNARE	GAT
NSF	FILAMIN
HSBP1	FILAMIN
ZF-BED	FILAMIN
DUF101	FILAMIN
CIDE-N	FILAMIN
EXO_ENDO_PHOS	FILAMIN
RIBOSOMAL_S13	ASPARAGINASE
GSHPX	ZF-C2H2
ETC_C1_NDUFA4	RRM_1
L15	RRM_1
SAP18	RRM_1
HLH	EXONUC_X-T
T-BOX	EXONUC_X-T
ZF-MYND	EXONUC_X-T
G-PATCH	SURP
EIF_2_ALPHA	PRO_ISOMERASE
MOZ_SAS	EIF-3_P25
LIM	EIF-3_P25
DUF1088	EIF-3_P25
UQ_CON	MOZ_SAS
ANK	MOZ_SAS
SUPRDOM57	MOZ_SAS
MIT	MOZ_SAS
DSRM	MOZ_SAS
PHOSPHORYLASE	MOZ_SAS
PAC	MOZ_SAS
BPL_LIPA_LIPB	MOZ_SAS
ATP-SYNT_EPS	MOZ_SAS
RIBOSOMAL_S3_C	LIM
ALPHA-AMYLASE	LIM
IBN_N	SUPRDOM48
V-SNARE	RAD50_ZN_HOOK
DYNEIN_LIGHT	RAD50_ZN_HOOK
PCI	COG6
SWIB	COG6
HMG_BOX	COG6
ZF-C3HC4	COG6
SEC6	COG6
CAP_GLY	UBIQUITIN
NDK	MYTH4
ISOAMYLASE_N	MYTH4
COPROGEN_OXIDAS	MYTH4
RIBOSOMAL_L3	MYTH4
GLYCO_HYDRO_16	MYTH4
RIBOSOMAL_L4	MYTH4
ABHYDROLASE_2	MYTH4
PORIN_3	MYTH4
RIBOSOMAL_S3_C	MYTH4
GLYCOGEN_SYN	MYTH4
RIBOSOMAL_S7	MYTH4
TROPONIN	MYTH4
DUF1213	MYTH4
I-SET	PEPTIDASE_C1
ADAM_SPACER1	RRM_1
LECTIN_C	2-OXOACID_DH
BPL_LIPA_LIPB	EFHAND
MAGSP	EFHAND
RASGEF_N	SEC10
ADH_SHORT	LAMININ_N
EXONUC_X-T	AN_PEROXIDASE
PARAMECIUM_SA	RRM_1
ADH_ZINC_N	RRM_1
SEC10	RRM_1
AN_PEROXIDASE	RRM_1
GLYCO_HYDRO_35	RRM_1
SUPRDOM143	ZF-TRAF
CYCLIN_C	ZF-TRAF
RIBOSOMAL_L39	ZF-TRAF
P25-ALPHA	ZF-TRAF
GALACTOSYL_T	ZF-TRAF
SUPRDOM43	ZF-TRAF
SERENDIPITY_A	TPR
CND1	TPR
RIBOSOMAL_S8E	TPR
E1_DH	NHL
LANC_LIKE	RIBOSOMAL_L30
STERILE	RIBOSOMAL_L30
DNAJ_CXXCXGXG	RIBOSOMAL_L30
HAIRY_ORANGE	RIBOSOMAL_L30
LANC_LIKE	2-HACID_DH
BTB	ADH_ZINC_N
SCP	UBA
UBA	STEROID_DH
ZF-SEC23_SEC24	STEROID_DH
ZF-UBR1	STEROID_DH
CUB	STEROID_DH
PRO_ISOMERASE	STEROID_DH
IU_NUC_HYDRO	STEROID_DH
UPF0005	STEROID_DH
G-PATCH	STEROID_DH
SH2	STEROID_DH
NAD_KINASE	HOMEOBOX
SEC1	HOMEOBOX
KELCH_2	OS-D
14-3-3	OS-D
TSP_1	OS-D
HA2	OS-D
IBB	OS-D
TRYPSIN	OS-D
PROTEASOME	KELCH_2
LRR	KELCH_2
RIBOSOMAL_S10	KELCH_2
SET	KELCH_2
CIDE-N	MFAP1_C
SUPRDOM138	MFAP1_C
AT_HOOK	MFAP1_C
SYNTAXIN	FHA
SEC20	FHA
KAZAL_1	FHA
FORK_HEAD	FHA
KH_1	FHA
ZF-TRAF	FHA
RIBOSOMAL_L13E	FHA
CHITIN_BIND_4	FHA
SH3_1	FHA
COMPLEX1_LYR	FHA
2-HACID_DH	FHA
THIOREDOXIN	FHA
ATP-GUA_PTRANS	ANK
DNA_PRIMASE_S	ANK
DYNEIN_LIGHT	CIDE-N
AT_HOOK	CIDE-N
ZF-C2H2	CIDE-N
CIDE-N	CIDE-N
ZF-C2H2	STEROID_DH
ZF-TRAF	LIM
TFIIB	LIM
HMG_BOX	LIM
SET	THYROGLOBULIN_1
7TM_6	PHD
THIOREDOXIN	LIM
THIOREDOXIN	EMI
CBM_21	LIM
CHORION_3	ZF-CCCH
CH	ZF-CCCH
P_PROPROTEIN	ZF-CCCH
EFG_IV	ZF-CCCH
CBFD_NFYB_HMF	ZF-CCCH
G-PATCH	ZF-CCCH
ACTIN	ZF-CCCH
IBB	ZF-CCCH
C2	ZF-CCCH
HLH	ZF-CCCH
ZF-CCCH	ZF-CCCH
CBFD_NFYB_HMF	ASP
SNF	DYNAMIN_N
SKP1_POZ	CLIP
KELCH_2	NTF2
MBT	NTF2
ACTIN	COESTERASE
SCP	ARF
DNAJ	ABC_MEMBRANE
I-SET	ABC_MEMBRANE
RIBOSOMAL_S17	ABC_MEMBRANE
TIM	UBA
PBX	RIBOSOMAL_S17
RAD50_ZN_HOOK	CBFD_NFYB_HMF
UPF0099	CBFD_NFYB_HMF
ADH_SHORT	CBFD_NFYB_HMF
COG6	CBFD_NFYB_HMF
ABC_TRAN	CBFD_NFYB_HMF
GAT	CBFD_NFYB_HMF
FILAMIN	CBFD_NFYB_HMF
ASPARAGINASE	CBFD_NFYB_HMF
2-HACID_DH	CBFD_NFYB_HMF
CLATHRIN_PROPEL	CBFD_NFYB_HMF
CBFD_NFYB_HMF	RHOGEF
PGAM	LIM
PFK	LIM
HMG_BOX	RIBOSOMAL_L15E
LDL_RECEPT_B	RIBOSOMAL_L15E
MITO_CARR	RIBOSOMAL_L15E
ARRESTIN_C	RIBOSOMAL_L15E
PEPTIDASE_M24	RIBOSOMAL_L15E
RHD	RIBOSOMAL_L15E
CNH	RIBOSOMAL_L15E
7TM_1	RIBOSOMAL_L15E
ZF-C2H2	7TM_1
EXO_ENDO_PHOS	SPROUTY
2-HACID_DH	SPROUTY
DUF590	EXO_ENDO_PHOS
SUPRDOM43	EXO_ENDO_PHOS
TFIID_20KDA	2-HACID_DH
SUPRDOM102	GILT
COG6	FHA
RIBOSOMAL_L19E	SPECTRIN
ECH	SPECTRIN
G-PATCH	DYNEIN_LIGHT
PAH	DYNEIN_LIGHT
SKP1_POZ	DYNEIN_LIGHT
INOSITOL_P	DYNEIN_LIGHT
ZF-C3HC4	RIBOSOMAL_S26E
ADAPTIN_N	RIBOSOMAL_S26E
ODC_AZ	RIBOSOMAL_S26E
CHITIN_BIND_4	RIBOSOMAL_S26E
SAM_PNT	RIBOSOMAL_S26E
RHD	RIBOSOMAL_S26E
7TM_1	RIBOSOMAL_S26E
SEC7	RIBOSOMAL_S26E
BZIP	RIBOSOMAL_S26E
ZF-CCCH	LA
CH	LA
NTF2	LA
CYCLIN_C	LA
ACTIN	LA
WD40	LA
SUPRDOM48	LA
TFIID_20KDA	PEPTIDASE_C1
ANK	TIL_ASSOC
MSSP	BZIP
RASGEF_N	BZIP
GST_N	BZIP
LSM	BZIP
HOMEOBOX	TFIIA
METALLOPHOS	TFIIA
RIBOSOMAL_L22E	TFIIA
SAND	TFIIA
RIBOSOMAL_S19	CHROMO_SHADOW
RIBOSOMAL_S12	CHROMO_SHADOW
HOMEOBOX	SNF5
PEPTIDASE_C2	SNF5
AMINOTRAN_1_2	SNF5
CYCLIN_N	SNF5
LRRNT	SNF5
TRANSFORMER	SNF5
RRM_1	SNF5
CN_HYDROLASE	SNF5
SAM_2	SNF5
WWE	SNF5
SWIB	SNF5
HORMONE_RECEP	SNF5
HTH_PSQ	SNF5
SNF5	MFAP1_C
FHA	MFAP1_C
ANK	MFAP1_C
ARF	DYNEIN_LIGHT
PEPTIDASE_M3	AAA
HYDROLASE	PARAMECIUM_SA
SIR2	PARAMECIUM_SA
SWIM	PARAMECIUM_SA
ZF-DHHC	PARAMECIUM_SA
TEKTIN	PARAMECIUM_SA
PRK	PARAMECIUM_SA
DNA_POL_ALPHA_B	PARAMECIUM_SA
MT-A70	PARAMECIUM_SA
ZF-DHHC	SET
FER4	SET
MT-A70	SET
RAS	SET
SKP1	METALLOPHOS
HLH	SUPRDOM90
INOSITOL_P	SUPRDOM90
AA_PERMEASE	HLH
RICIN_B_LECTIN	HLH
MIP	HLH
TFIID_30KDA	RNA_POL_RPB6
HSP20	RNA_POL_RPB6
PMSR	ZF-C2H2
EMP70	ZF-C2H2
BTB	CARN_ACYLTRANSF
EFHAND	CARN_ACYLTRANSF
LRR	CARN_ACYLTRANSF
JMJC	CARN_ACYLTRANSF
2-HACID_DH	CARN_ACYLTRANSF
AMINOTRAN_5	RCC1
HOMEOBOX	RCC1
ANATO	RCC1
DM	IBR
GUANYLATE_KIN	IBR
SUPRDOM145	TSP_3
PROX1	TSP_3
METHUSELAH_N	TSP_3
TTL	LIM
ALBA	LIM
HSP20	LIM
SUPRDOM90	LIM
AA_KINASE	LIM
PPR	SPRY
IF4E	SPRY
SUPRDOM155	RASGEF_N
OCNUS	RASGEF_N
DUF59	RASGEF_N
PRO_ISOMERASE	RASGEF_N
HMG_BOX	CHITIN_BIND_4
DISINTEGRIN	LIM
PCRF	PQ-LOOP
IBR	PQ-LOOP
CHITIN_BIND_4	UQ_CON
HESB	PDZ
SUPRDOM55	PDZ
MFS_1	PDZ
CBFD_NFYB_HMF	RRM_1
RIBOSOMAL_S17E	RRM_1
MITO_CARR	RRM_1
RRM_1	SUPRDOM55
PKINASE	SUPRDOM55
GLYOXALASE	PB1
ZF-C2H2	SUPRDOM35
RIBOSOMAL_S8	ZF-C2H2
DUF28	ZF-C2H2
MOZ_SAS	ZF-C2H2
ADAM_SPACER1	GDPD
SUPRDOM57	GDPD
7TM_1	GDPD
RIBOSOMAL_L14E	WD40
SWIB	RNA_POL_RPB4
HSP20	RNA_POL_RPB4
MT_ATP-SYNT_D	RNA_POL_RPB4
HOMEOBOX	RNA_POL_RPB4
TSC22	SPRY
MITO_CARR	ANATO
RIBOSOMAL_L6	ANATO
RIBOSOMAL_L32E	ANATO
CLATHRIN_PROPEL	ANATO
LDL_RECEPT_A	RPEL
ACTIN	RPEL
CHITIN_BIND_4	RPEL
GTP_EFTU_D3	RPEL
RIBOSOMAL_L15E	ZF-C3HC4
RIBOSOMAL_S9	ZF-C3HC4
RIBOSOMAL_L4	ZF-C3HC4
COFILIN_ADF	MET_10
SWIB	MET_10
ATP-GUA_PTRANS	TRYPSIN
5_NUCLEOTID	TRYPSIN
TCTP	TRYPSIN
UQ_CON	TRYPSIN
AT_HOOK	TRYPSIN
RIBOSOMAL_S3_C	TRYPSIN
BIOPTERIN_H	TRYPSIN
ANNEXIN	TPR
PEPTIDASE_M13_N	TPR
SWIM	CAS_CSE1
SWIB	PEPTIDASE_M24
SH3_1	PEPTIDASE_M24
RIBOSOMAL_S21E	PKINASE
RIBOSOMAL_S19	PKINASE
RIBOSOMAL_L37E	PKINASE
ALK_PHOSPHATASE	ZF-C2H2
EFG_IV	TSG
SIR2	TSG
RIBOSOMAL_L3	ZF-UBR1
MT_ATP-SYNT_B	ZF-UBR1
RIBOSOMAL_S12	ZF-UBR1
SUPRDOM32	ZF-UBR1
GDE_C	RRM_1
F_ACTIN_CAP_B	RAD10
HLH	RAD10
ASTACIN	ADAM_SPACER1
RIBOSOMAL_S3_C	ADAM_SPACER1
KOW	ADAM_SPACER1
PHOSPHORYLASE	ADAM_SPACER1
DIX	ADAM_SPACER1
DISINTEGRIN	ADAM_SPACER1
HOMEOBOX	AN_PEROXIDASE
DUF862	EXONUC_X-T
SUPRDOM55	F_ACTIN_CAP_B
RIBOSOMAL_L14	F_ACTIN_CAP_B
SUPRDOM57	F_ACTIN_CAP_B
RIBOSOMAL_60S	F_ACTIN_CAP_B
HSP20	F_ACTIN_CAP_B
ZF-CXXC	F_ACTIN_CAP_B
PRIBOSYLTRAN	F_ACTIN_CAP_B
SIR2	F_ACTIN_CAP_B
CHORION_2	F_ACTIN_CAP_B
CHORION_S16	F_ACTIN_CAP_B
PORIN_3	F_ACTIN_CAP_B
FLYWCH	CBM_14
I-SET	CBM_14
FORK_HEAD	CBM_14
PRK	CBM_14
TIG	CYCLIN_C
LECTIN_C	CYCLIN_C
EXONUC_X-T	CYCLIN_C
LACTAMASE_B	CYCLIN_C
BZIP	CYCLIN_C
EXONUC_X-T	P450
LSM	TRYPSIN
PERICARDIN_RPT	TRYPSIN
ISO_DH	RIBOSOMAL_S25
LIM	RIBOSOMAL_S25
P450	NUCLEOPORIN2
SWIB	NUCLEOPORIN2
ARM	NOP
IF-2B	NOP
SKB1	RRM_1
DYNEIN_LIGHT	RRM_1
AMINOTRAN_1_2	RRM_1
STT3	RRM_1
PEPTIDASE_C2	MOEZ_MOEB
GLYCOS_TRANSF_1	MOEZ_MOEB
FER2	MOEZ_MOEB
ZF-C2H2	MOEZ_MOEB
IF4E	MOEZ_MOEB
HMG_BOX	MOEZ_MOEB
IBB	MOEZ_MOEB
E2F_TDP	MOEZ_MOEB
MONOOXYGENASE	MOEZ_MOEB
HOMEOBOX	MOEZ_MOEB
TRNA_ANTI	MOEZ_MOEB
MOEZ_MOEB	MOAE
ALG3	ZF-CHY
ARF	ZF-CHY
WD40	AMINOTRAN_1_2
AMINOTRAN_1_2	P450
ALPHA-AMYLASE	P450
UPF0016	RASGEF_N
NAC	RASGEF_N
ACYLTRANSFERASE	RASGEF_N
KOW	RASGEF_N
RWD	RASGEF_N
PHOSPHORYLASE	F_ACTIN_CAP_B
HIST_DEACETYL	F_ACTIN_CAP_B
BAND_3_CYTO	F_ACTIN_CAP_B
RIBOSOMAL_S13	F_ACTIN_CAP_B
ZF-TIM10_DDP	CYBS
TB	CYBS
S19	CYBS
ODC_AZ	ZF-TIM10_DDP
ZF-C5HC2	TB
RIBOSOMAL_L18AE	TB
MATH	RAN_BP1
EGF_CA	PEPTIDASE_M3
SINA	PEPTIDASE_M3
SUPRDOM76	PCI
ZF-C4	MORN
ER_LUMEN_RECEPT	CHAC
SAP18	CHAC
SKP1_POZ	CHAC
BZIP	CHAC
CHAC	LAMININ_G_1
GRIP	CRAL_TRIO
GILT	CRAL_TRIO
SPRY	EF1G
HAT	EF1G
CATION_ATPASE_C	EF1G
DUF101	EF1G
CNH	EF1G
VITELLOGENIN_N	OATP
ACYLTRANSFERASE	HA2
MSSP	RIBOSOMAL_L10E
NUDIX	RIBOSOMAL_L10E
SUPRDOM144	RIBOSOMAL_L10E
UBIQUITIN	RIBOSOMAL_L10E
ZF-C2H2	RIBOSOMAL_L10E
RIBOSOMAL_L1	EF1_GNE
CBFD_NFYB_HMF	TAFII28
TFIIA	TFIID-18KDA
KELCH_2	RIBOSOMAL_S18
DUF602	RIBOSOMAL_S18
METALLOPHOS	DUF602
RRM_1	FIP1
CUB	FIP1
RIBOSOMAL_L39	CUB
P_PROPROTEIN	HAIRY_ORANGE
TETRASPANNIN	HAIRY_ORANGE
CU2_MONOOX_C	HAIRY_ORANGE
HSP20	HAIRY_ORANGE
OTU	HAIRY_ORANGE
C2	HAIRY_ORANGE
SH3_1	HAIRY_ORANGE
ALDO_KET_RED	HAIRY_ORANGE
LIM	ENT
DAGK_CAT	ENT
LA	NHL
HIST_DEACETYL	PEPTIDASE_C48
A_DEAMIN	RIBOSOMAL_S10
L27	RIBOSOMAL_S10
RHOGEF	RIBOSOMAL_S10
MET_10	RIBOSOMAL_S10
ZF-BED	RIBOSOMAL_S10
AMINOTRAN_1_2	RIBOSOMAL_S10
CHROMO_SHADOW	RIBOSOMAL_S10
CIDE-N	RIBOSOMAL_S10
TRANSLIN	METHYLTRANSF_4
TRNA-SYNT_1	HSP20
RRM_1	GAMMA-BBH
SH2	GAMMA-BBH
PCI	GAMMA-BBH
FILAMIN	ENTH
ER_LUMEN_RECEPT	ENTH
ALPHA-2-MRAP_C	ENTH
E1_DERP2_DERF2	SH2
THIOREDOXIN	PCI
ADH_SHORT	CIDE-N
METALLOTHIO_5	CIDE-N
SULFOTRANSFER_1	HORMONE_RECEP
UQ_CON	HORMONE_RECEP
KINESIN	PROTEASOME
EFG_IV	PROTEASOME
DRF_DAD	PROTEASOME
ANK	PROTEASOME
LRR	PROTEASOME
PROTEASOME	ROBL_LC7
CARN_ACYLTRANSF	ROBL_LC7
GLYCO_HYDRO_18	ROBL_LC7
PKINASE	CARN_ACYLTRANSF
METALLOPHOS	GLYCO_HYDRO_18
RIBOSOMAL_L14E	CUB
RIBOSOMAL_L36E	CUB
NOP10P	CUB
RIBOSOMAL_L18E	CUB
PCI	CUB
FER4	HLH
SAM_PNT	HLH
TEKTIN	GST_N
TFB2	GST_N
AMINO_OXIDASE	GST_N
DISINTEGRIN	HGTP_ANTICODON
3HCDH	HGTP_ANTICODON
HMG_BOX	CU2_MONOOXYGEN
SUPRDOM32	GILT
HMG_BOX	GILT
HR1	SKP1
CATION_ATPASE_C	SIR2
SIR2	GAMMA-THIONIN
ZF-DHHC	GAMMA-THIONIN
SRP9	MA3
PKINASE	GAMMA-BBH
ENTH	GAMMA-BBH
PRIBOSYLTRAN	MMR_HSR1
FERRITIN	UQ_CON
2OG-FEII_OXY	UQ_CON
AAA	FERRITIN
ADAM_SPACER1	FERRITIN
BIOPTERIN_H	FERRITIN
SAND	2OG-FEII_OXY
TB	CHROMO
CH	CHROMO
MYOTUB-RELATED	AAA
KAZAL_1	RIBOSOMAL_S11
CNH	RIBOSOMAL_S11
AAA	RIBOSOMAL_S11
LACTAMASE_B	RIBOSOMAL_S11
MORN	EXO_ENDO_PHOS
UPF0121	EXO_ENDO_PHOS
HISTONE	DZF
CHITIN_BIND_4	WW
SPOND_N	WW
MT_ATP-SYNT_B	WW
HATPASE_C	WW
RIBOSOMAL_L34E	WW
GAT	CARN_ACYLTRANSF
PRIBOSYLTRAN	CARN_ACYLTRANSF
ZF-C3HC4	CARN_ACYLTRANSF
HLH	PHD
DYNEIN_LIGHT	UBA
PRIBOSYLTRAN	UBA
MSS4	UBA
MT-A70	UBA
ACTIN	CRAL_TRIO
GTP_EFTU_D3	TRYPSIN
HISTONE	TRYPSIN
VINCULIN	LIM
SH3_1	KOW
LIPASE	E1_DH
SAM_PNT	E1_DH
SUPRDOM55	E1_DH
S19	E1_DH
E1_DH	UPF0139
VINCULIN	SH3_1
AAA	PAP_ASSOC
JUN	PAP_ASSOC
ARFGAP	PAP_ASSOC
PCI	HEAT
CBFB_NFYA	HEAT
NSF	HEAT
AMIDASE	HEAT
UBA	HEAT
CHITIN_BIND_4	NUP133
HSP20	PHD
CNH	PHD
7TM_1	HSP20
GMP_SYNT_C	HSP20
PEPTIDASE_C1	CNH
ARG_TRNA_SYNT_N	HSP20
GILT	HSP20
UBIQUITIN	E2F_TDP
RHD	SUPRDOM57
LACTAMASE_B	SUPRDOM57
PK	ADAP_COMP_SUB
RIBOSOMAL_L22E	ADAP_COMP_SUB
EGF_CA	OCNUS
KH_1	HAIRY_ORANGE
ADH_ZINC_N	HAIRY_ORANGE
SAM_1	HAIRY_ORANGE
THIOREDOXIN	WW
WW	TRNA-SYNT_2
CHORD	ANK
GIY-YIG	AAA
ZF-ZPR1	AAA
NO_SYNTHASE	G-PATCH
SET	UBIQUITIN
LDL_RECEPT_B	UBIQUITIN
EXO_ENDO_PHOS	UBIQUITIN
OTU	UBIQUITIN
DUF101	LSM
EXO70	LSM
VPS52	LSM
CHROMO_SHADOW	LSM
LECTIN_C	LSM
SKP1_POZ	ELONGIN_A
ZF-TRAF	TPR
SH3BP5	TPR
RIBOSOMAL_L24E	TPR
AT_HOOK	I-SET
SUPRDOM32	SH3BP5
HYDROLASE	SH3BP5
TRYPSIN	RHOGEF
THIOREDOXIN	RHOGEF
ADAP_COMP_SUB	CHITIN_BIND_4
HORMA	CHITIN_BIND_4
SUPRDOM87	CHITIN_BIND_4
CDC48_N	CHITIN_BIND_4
PEP_DEFORMYLASE	CHITIN_BIND_4
CATION_ATPASE_C	CHITIN_BIND_4
ENDOSULFINE	CHITIN_BIND_4
PRIBOSYLTRAN	CHITIN_BIND_4
ALDEDH	CHITIN_BIND_4
SUPRDOM48	CHITIN_BIND_4
GUANYLATE_KIN	CHITIN_BIND_4
SCRAMBLASE	NUDIX
DUF1162	NUDIX
RIBOSOMAL_L22	NUDIX
ZF-C2H2	NUDIX
RBD	NUDIX
TRYPSIN	NUDIX
RIBOSOMAL_L1	NUDIX
ATP-SYNT_F	NUDIX
THIOREDOXIN	NUDIX
TRYPSIN	TBC
RICIN_B_LECTIN	LA
7TM_6	RIBOSOMAL_L13
TIG	RIBOSOMAL_L13
RRM_1	PP2C
KH_1	PP2C
HSP20	SERENDIPITY_A
TGS	SERENDIPITY_A
CBM_14	SERENDIPITY_A
C2	SERENDIPITY_A
ARFGAP	SERENDIPITY_A
CPN60_TCP1	SERENDIPITY_A
MYB_DNA-BINDING	SERENDIPITY_A
GTP_CDC	SERENDIPITY_A
SERENDIPITY_A	PDZ
CBM_21	HATPASE_C
KOW	G-ALPHA
ATP-SYNT_D	G-ALPHA
FKBP_C	RHOGEF
RIBOSOMAL_L23	RHOGEF
SUPRDOM146	RHOGEF
SECE	RHOGEF
RIBOSOMAL_S25	P450
DAGK_CAT	SCP
HMG_BOX	SCP
HLH	SCP
SAP18	SCP
XAN_UR_PERMEASE	SCP
DNK	NAD_KINASE
GLOBIN	P21-ARC
HAIRY_ORANGE	RCD1
SGS	RCD1
TEKTIN	ADAPTIN_N
ALD_N	PDZ
SEC1	PDZ
RIBOSOMAL_L18P	PDZ
ALPHA_L_FUCOS	PDZ
MOB1_PHOCEIN	PDZ
GST_N	PDZ
MANNOSYL_TRANS	PDZ
MYOSIN_TAIL_1	ZF-C3HC4
PBP	SURF4
SINA	SURF4
PROFILIN	WH1
HOMEOBOX	ARRESTIN_C
DYNEIN_LIGHT	RIBOSOMAL_L18AE
RRM_1	RIBOSOMAL_L18AE
RIBOSOMAL_L18AE	IBN_N
CALRETICULIN	P34-ARC
NSP1_C	CNH
RIBOSOMAL_S7	CNH
PEPTIDASE_M17	CNH
EXS	CNH
RIBOSOMAL_L36E	CNH
MYB_DNA-BINDING	CNH
RIBOSOMAL_L34E	CNH
SRCR	RIBOSOMAL_L39
HMG_BOX	RIBOSOMAL_L39
PHD	RIBOSOMAL_L39
TIG	VINCULIN
LYASE_1	VINCULIN
POLO_BOX	SIR2
LECTIN_LEG-LIKE	SIR2
SIR2	MOTILE_SPERM
CH	MOTILE_SPERM
PBX	TFIID_20KDA
LYASE_1	ALDO_KET_RED
PRIBOSYLTRAN	RIBOSOMAL_L31E
PP2C	RIBOSOMAL_L31E
AMINOTRAN_1_2	RIBOSOMAL_L31E
CHITIN_BIND_4	RIBOSOMAL_L31E
CBM_14	RIBOSOMAL_L31E
NMD3	COX5A
ACTIN	COX5A
RIBOSOMAL_60S	COX5A
RIBOSOMAL_L6	COX5A
E1_DH	COX5A
WD40	COX5A
CYS_MET_META_PP	DUF833
K_TETRA	DUF833
PAX	DUF833
DUF833	VATP-SYNT_E
UBIQUITIN	VATP-SYNT_E
V-ATPASE_H	VATP-SYNT_E
HMG_BOX	VATP-SYNT_E
DIRP	VATP-SYNT_E
RAD21_REC8	VATP-SYNT_E
TCTP	VATP-SYNT_E
CBFB_NFYA	GLYCO_HYDRO_18
IBN_N	GLYCO_HYDRO_18
SINA	PET
USO1_P115_HEAD	PET
METALLOTHIO_5	PET
RVP	PET
CPN60_TCP1	DNAJ_CXXCXGXG
DNAJ_CXXCXGXG	P450
UQ_CON	HEXAPEP
EFHAND	HEXAPEP
RIBOSOMAL_L22	HEXAPEP
LRR	HEXAPEP
ZF-C2H2	HEXAPEP
SUPRDOM32	HEXAPEP
MIB_HERC2	HEXAPEP
SUPRDOM154	EFHAND
ALDO_KET_RED	EFHAND
OCCLUDIN_ELL	ZF-C2H2
IU_NUC_HYDRO	IU_NUC_HYDRO
ZF-C2H2	UPF0005
RIBOSOMAL_L22E	LRRNT
CYSTATIN	LRRNT
THIOREDOXIN	ACTIN
PHD	LRRNT
HLH	METALLOPHOS
CBIA	METALLOPHOS
PEPTIDASE_M14	METALLOPHOS
AT_HOOK	METALLOPHOS
P450	METALLOPHOS
CHITIN_BIND_4	METALLOPHOS
CBM_21	DER1
SINA	GYF
HOMEOBOX	GYF
AMINOTRAN_1_2	GYF
PTR2	JUN
GTP_EFTU_D3	ARFGAP
SIR2	RIBOSOMAL_S21E
ZF-C2H2	RIBOSOMAL_S21E
CHROMO_SHADOW	RIBOSOMAL_S21E
RNA_POL_RPB4	FERRITIN
PERICARDIN_RPT	FERRITIN
TRNA_BIND	FERRITIN
PBX	FERRITIN
SUPRDOM142	ZF-CCCH
V-ATPASE_G	VATP-SYNT_E
UQ_CON	VATP-SYNT_E
GTP_EFTU_D3	VATP-SYNT_E
PEPTIDASE_C1	VATP-SYNT_E
P450	V-ATPASE_H
RAS	V-ATPASE_H
DYNEIN_LIGHT	TCTP
BSD	TCTP
PKINASE	V-ATPASE_G
PORIN_3	ZF-SEC23_SEC24
TRYPSIN	ZF-SEC23_SEC24
ADAM_SPACER1	ZF-SEC23_SEC24
ACTIN	ZF-SEC23_SEC24
RHODANESE	ZF-SEC23_SEC24
DUF602	ZF-SEC23_SEC24
E1_DH	ZF-SEC23_SEC24
WW	TRYPSIN
BAND_41	TRYPSIN
DUTPASE	ACTIN
DZF	ACTIN
CHITIN_BIND_4	ACTIN
GALACTOSYL_T	ACTIN
FORK_HEAD	GLYCOS_TRANSF_1
PROPEP_M14	GLYCOS_TRANSF_1
AMINOTRAN_1_2	RIBOSOMAL_60S
PEPTIDASE_M17	RIBOSOMAL_60S
DYNAMIN_N	RIBOSOMAL_60S
ARM	RIBOSOMAL_60S
SUPRDOM98	RIBOSOMAL_60S
CHORION_2	CTP_TRANSF_2
EGF_CA	CTP_TRANSF_2
FG-GAP	CHORION_2
ANK	CHORION_2
RIBOSOMAL_S25	GOLOCO
RHOGEF	GOLOCO
SKIP_SNW	GOLOCO
GTP_CDC	SOH1
VATP-SYNT_AC39	VHS
3HCDH_N	VHS
2-HACID_DH	VHS
SPERMINE_SYNTH	SUPRDOM141
RNA_POL_RPB4	METALLOPHOS
HSF_DNA-BIND	RRM_1
PEPTIDASE_M24	PEPTIDASE_C1
ACYL_TRANSF_3	PEPTIDASE_C1
ZF-SEC23_SEC24	PEPTIDASE_C1
PROTEASOME	PEPTIDASE_C1
GTP_EFTU_D3	HLH
NUCLEOPLASMIN	NUCLEOPLASMIN
SNF5	K_TETRA
ANNEXIN	K_TETRA
UPF0193	RRM_1
ZF-C2H2	UPF0193
PRO_ISOMERASE	LSM
PWWP	G-PATCH
G-PATCH	SH2
CBFB_NFYA	ZF-C2H2
MOB1_PHOCEIN	EXS
DNAJ_CXXCXGXG	MOB1_PHOCEIN
TUDOR	MOB1_PHOCEIN
CNH	MOB1_PHOCEIN
SUPRDOM95	MFS_1
GCM	ALD_N
FYVE	ALD_N
ACYL-COA_DH	ALD_N
UQ_CON	NSP1_C
FN3	DEATH
BAR	DEATH
DNAJ_CXXCXGXG	DEATH
KH_1	ROBL_LC7
EF1_GNE	ROBL_LC7
ROBL_LC7	C1_1
START	CYTOCHROM_C
RHD	CYTOCHROM_C
COFILIN_ADF	CYTOCHROM_C
BSD	CYTOCHROM_C
ZF-C3HC4	CYTOCHROM_C
ZF-ZPR1	CYTOCHROM_C
ZF-C2H2	RIBOSOMAL_L35AE
SAM_1	RIBOSOMAL_L35AE
ZF-TRAF	RIBOSOMAL_L35AE
DUF101	RIBOSOMAL_L35AE
7TM_1	RIBOSOMAL_L35AE
ARF	RIBOSOMAL_L35AE
ACTIN	RIBOSOMAL_L35AE
EGF_CA	RIBOSOMAL_L35AE
PAX	RIBOSOMAL_L35AE
LYS	RRM_1
RIBOSOMAL_L4	RHOGAP
ZF-NANOS	RHOGAP
NSP1_C	RHOGAP
ELONGIN_A	RHOGAP
BTB	RHOGAP
SUPRDOM32	RHOGAP
FILAMIN	PA28_BETA
RRM_1	PA28_BETA
G-ALPHA	SUPRDOM76
I-SET	SUPRDOM76
RIBOSOMAL_L4	SUPRDOM76
DAO	SUPRDOM76
PEPTIDASE_M14	SUPRDOM76
TROPOMYOSIN	PX
ATP-GUA_PTRANSN	NAC
RIBOSOMAL_L7AE	NAC
PCI	NAC
PAX	NAC
ALPHA-2-MRAP_C	THIOREDOXIN
WD40	MT_ATP-SYNT_D
PBX	MT_ATP-SYNT_D
UDPGP	ADAPTIN_N
MYOTUB-RELATED	HA2
ACYL-COA_DH	HA2
SUPRDOM138	HA2
AN_PEROXIDASE	HA2
EF1_GNE	HA2
ZF-C2H2	IPP-2
WD40	IPP-2
SKIP_SNW	IPP-2
BAR	MYB_DNA-BINDING
P450	MYB_DNA-BINDING
MYB_DNA-BINDING	TRYPSIN
GLOBIN	ACETYLTRANSF_1
LIPASE	LSM
RIBOSOMAL_L29	LSM
MH2	LSM
SOD_FE_N	LSM
K_TETRA	LSM
FILAMIN	LSM
2OG-FEII_OXY	FILAMIN
ALDEDH	FILAMIN
HMG_COA_SYNT	FILAMIN
HSBP1	RIBONUCLEASE_3
HMG_BOX	FZO_MITOFUSIN
PDZ	FZO_MITOFUSIN
GLYCOS_TRANSF_1	HOMEOBOX
HAT	HOMEOBOX
SAM_DECARBOX	HOMEOBOX
PWWP	HOMEOBOX
I_LWEQ	TPR
ZF-CCCH	TPR
VINCULIN	I_LWEQ
WWE	I_LWEQ
SUPRDOM43	I_LWEQ
BIR	CHITIN_BIND_4
SPC97_SPC98	ZZ
CYCLIN_N	ZZ
FYRN	BROMODOMAIN
BROMODOMAIN	HLH
CLIP	ADAPTIN_N
RIBOSOMAL_L18P	ADAPTIN_N
HMG_BOX	ADAPTIN_N
BZIP	ADAPTIN_N
PEPTIDASE_C1	ADAPTIN_N
KAZAL_1	K_TETRA
TF_AP-2	K_TETRA
THIOREDOXIN	KAZAL_1
HLYIII	CBFD_NFYB_HMF
4HBT	ZIP
THIOREDOXIN	ZIP
ZF-SEC23_SEC24	MH2
EFHAND	MH2
NUMBF	MH2
UQ_CON	MH2
COFILIN_ADF	MH2
PX	GTP_EFTU_D3
UFD1	GTP_EFTU_D3
PHD	GTP_EFTU_D3
ADK	GTP_EFTU_D3
HLH	MH2
SWIB	MH2
ADAM_SPACER1	ANK
MAK10	ANK
RIBOSOMAL_L4	ANK
RIBOSOMAL_L36E	ANK
TETRASPANNIN	ANK
GATA	FILAMIN
SUPRDOM95	FILAMIN
NUCLEOPLASMIN	FILAMIN
AMPKBI	FILAMIN
RAS	SIP1
FKBP_C	RIBOSOMAL_S27E
ADAPTIN_N	RIBOSOMAL_S27E
I-SET	RIBOSOMAL_S27E
SNF	RIBOSOMAL_S27E
PERICARDIN_RPT	RIBOSOMAL_S27E
RNA_POL_A_BAC	RIBOSOMAL_S27E
TSP_3	FKBP_C
7TM_6	FKBP_C
VINCULIN	FKBP_C
Y_PHOSPHATASE	FKBP_C
P450	FKBP_C
RIBOSOMAL_L22E	FKBP_C
PROTEASOME	FKBP_C
CLATHRIN_PROPEL	HOMEOBOX
PRIBOSYLTRAN	I-SET
AAA	SNF
RHD	CHITIN_BIND_4
RIBOSOMAL_S10	ZF-SEC23_SEC24
GUANYLATE_KIN	ZF-SEC23_SEC24
EFG_IV	ZF-SEC23_SEC24
RNA_POL_RPB2_4	ZF-SEC23_SEC24
7TM_1	ZF-SEC23_SEC24
CHITIN_BIND_4	ZF-SEC23_SEC24
VOLTAGE_CLC	ZF-SEC23_SEC24
RIBOSOMAL_L4	ZF-SEC23_SEC24
FAA_HYDROLASE	ZF-SEC23_SEC24
KAZAL_1	ZF-SEC23_SEC24
SUPRDOM101	ZF-SEC23_SEC24
ADK	ZF-SEC23_SEC24
ADAP_COMP_SUB	LRR
SEC1	HYDROLASE
SET	HYDROLASE
V_ATPASE_I	HYDROLASE
SUPT5	RAS
ACYL-COA_DH	DUF814
GUANYLATE_KIN	DUF814
VPS52	RRM_1
AIRS	RRM_1
DNK	HOMEOBOX
NOL1_NOP2_FMU	VPS52
RRM_1	BSD
DUF602	14-3-3
EXONUC_X-T	14-3-3
SSF	FTZ
ZF-MIZ	FTZ
DUF1213	RNA_POL_RPC4
RIBOSOMAL_L4	ACYL-COA_DH
AT_HOOK	ACYL-COA_DH
RIBOSOMAL_L1	ACYL-COA_DH
RIBOSOMAL_S13	ACYL-COA_DH
ANK	ACYL-COA_DH
ACYL-COA_DH	POLYPRENYL_SYNT
GLYOXALASE	P450
PID	P450
ACETYLTRANSF_1	P450
BYSTIN	P450
RIBOSOMAL_60S	P450
KOW	P450
CBM_14	P450
RIBOSOMAL_L37E	P450
Y_PHOSPHATASE	P450
THYMIDYLAT_SYNT	HOMEOBOX
SUPRDOM30	HOMEOBOX
UPF0027	ZF-C2H2
ALDOLASE_II	HTH_PSQ
CBFD_NFYB_HMF	UQ_CON
NA_H_EXCHANGER	UQ_CON
NAC	NA_H_EXCHANGER
ZF-MYM	NA_H_EXCHANGER
RIBOSOMAL_L24E	NA_H_EXCHANGER
SPRY	COA_BINDING
CUB	SPRY
LSM	SPRY
AT_HOOK	SPRY
RIBOSOMAL_L18E	SPRY
SUPRDOM32	SPRY
HSP20	ZF-DHHC
LAMININ_N	ZF-DHHC
LSM	PDZ
IBR	RASGEF
MRG	RASGEF
P21-ARC	RASGEF
EXO_ENDO_PHOS	RASGEF
HYDROLASE	SURP
HAT	5_NUCLEOTID_C
INOSITOL_P	RRM_1
TFIID_20KDA	SEC7
HLH	SEC7
GLYCO_HYDRO_47	SEC7
URICASE	SEC7
NTP_TRANSFERASE	SEC7
PRENYLTRANS	SUPRDOM69
INNEXIN	PRENYLTRANS
BTB	PRENYLTRANS
HOMEOBOX	PRENYLTRANS
CATION_ATPASE_C	PRENYLTRANS
CBFB_NFYA	PRENYLTRANS
G_GLU_TRANSPEPT	PRENYLTRANS
SNARE	PRENYLTRANS
SUPRDOM90	PRENYLTRANS
COMPLEX1_24KDA	PRENYLTRANS
S19	PRENYLTRANS
UQ_CON	PRENYLTRANS
RHOGAP	ANK
P450	ALDO_KET_RED
ZF-C3HC4	F-ACTIN_CAP_A
MET_10	ZF-C2H2
MAGSP	HLYIII
LYS	ZF-C3HC4
CNH	LIPOCALIN
ZF-C2H2	RIBOSOMAL_L4
PAH	AAA
HLH	HOOK
TRYPSIN	HOOK
RASGEF	HOOK
ZF-C2H2	HOOK
HOOK	MYOSIN_TAIL_1
NOT3	R3H
ANK	LIPASE
ZF-RANBP	LIPASE
CBM_14	LIPASE
ADK	LDL_RECEPT_B
DUF233	MYB_DNA-BINDING
ASP	MYB_DNA-BINDING
WD40	ASP
AT_HOOK	GTP_CDC
GTP_EFTU_D3	GTP_CDC
PERICARDIN_RPT	UBA
ALPHA-AMYLASE	UBA
SAM_PNT	HSP20
NICASTRIN	HSP20
RIBOSOMAL_L19	HSP20
DCMP_CYT_DEAM	TRYPSIN
METALLOPHOS	TRYPSIN
BAND_3_CYTO	TRYPSIN
ZF-C5HC2	TRYPSIN
SUPRDOM48	EXONUC_X-T
SUPRDOM40	EXONUC_X-T
HA2	L15
RASGEF_N	L15
TRYPSIN	L15
RHD	L15
CBM_14	TIM
HSP20	RETICULON
SAP18	RETICULON
RRM_1	IKI3
EXONUC_X-T	IKI3
ZF-C2H2	F-ACTIN_CAP_A
HLYIII	F-ACTIN_CAP_A
SWIB	SYNTAXIN
CTP_TRANSF_2	SYNTAXIN
AT_HOOK	SYNTAXIN
THIOLASE_N	SYNTAXIN
GDPD	SYNTAXIN
SUPRDOM144	NDR
PRO_ISOMERASE	NDR
ENTH	ZF-C2H2
CYCLIN_C	IQ
PQ-LOOP	IQ
RIBOSOMAL_L7AE	IQ
KE2	IQ
SUPRDOM111	IQ
HAIRY_ORANGE	IQ
CYCLIN_C	LYASE_1
THIOREDOXIN	LYASE_1
HSP70	LYASE_1
CATION_ATPASE_C	LYASE_1
RIBOSOMAL_S3_C	LYASE_1
PKINASE_C	LYASE_1
GAL_LECTIN	LYASE_1
BSD	SUPRDOM30
GATA	AMINOTRAN_1_2
AT_HOOK	AMINOTRAN_1_2
PK	AMINOTRAN_1_2
SH3_1	AMINOTRAN_1_2
P25-ALPHA	POLO_BOX
HOMEOBOX	PEPTIDASE_M24
SYNTAXIN	DNAJ_C
NDR	DNAJ_C
ODC_AZ	DNAJ_C
CBFD_NFYB_HMF	DNAJ_C
IQ	DNAJ_C
I-SET	DNAJ_C
LYASE_1	DNAJ_C
SUPRDOM30	DNAJ_C
DUF101	DNAJ_C
VPS52	DNAJ_C
BSD	DNAJ_C
PEPTIDASE_M13_N	DNAJ_C
SCRAMBLASE	SYNTAXIN
I-SET	SYNTAXIN
HLH	SYNTAXIN
LDL_RECEPT_B	SYNTAXIN
KINESIN	6PGD
SUPRDOM90	6PGD
TFB4	TRNA-SYNT_2
HISTONE	DUF663
MMR_HSR1	DUF663
RRNAAD	DUF663
LTV	DUF663
RIO1	DUF663
PRO_ISOMERASE	HSP9_HSP12
SUPRDOM76	SUPRDOM73
STE	TEA
SNF2_N	LMWPC
GTP_EFTU_D2	HHH-GPD
LINKER_HISTONE	HHH-GPD
MUTS_I	HHH-GPD
RRM_1	HHH-GPD
RNA_POL_RPB2_4	HHH-GPD
RNA_POL_RPC82	HHH-GPD
NRAP	HHH-GPD
FHA	LINKER_HISTONE
HECT	WD40
TRNA-SYNT_2	F-BOX
BYSTIN	F-BOX
TRNA-SYNT_1	F-BOX
DUF699	F-BOX
KRR1	F-BOX
UPF0113	F-BOX
NMD3	F-BOX
FKBP_C	F-BOX
FTSJ	F-BOX
EIF-6	F-BOX
FKBP_C	BRIX
RIBOSOMAL_S8E	BRIX
NOP52	BRIX
SDA1	BRIX
FTSJ	BRIX
PEPTIDASE_M24	BRIX
DUF408	BRIX
AAA	BRIX
NOC3P	BRIX
VPS35	WD40
HD	WD40
ABC_TRAN	6PGD
RESPONSE_REG	UQ_CON
PHOSPHORYLASE	IMS
IBB	SMC_C
CAP	RRM_1
SUPRDOM48	RRM_1
AIRS	MYB_DNA-BINDING
SUPRDOM45	MYB_DNA-BINDING
ADK_LID	UQ_CON
UCR_14KD	UQ_CON
ADK_LID	ALA_RACEMASE_N
IRON_PERMEASE	ALA_RACEMASE_N
SUPRDOM36	ALA_RACEMASE_N
SERYL_TRNA_N	ALA_RACEMASE_N
SIN1	ALA_RACEMASE_N
DLH	PKINASE
TPR	ACOX
DUF59	F-BOX
PEPTIDASE_M16	DUF652
CATION_ATPASE_C	DUF652
FKBP_C	XPG_I
BRIX	XPG_I
IRON_PERMEASE	RIBOSOMAL_L14
HSP70	CN_HYDROLASE
CLP_N	CN_HYDROLASE
PYROPHOSPHATASE	CN_HYDROLASE
SUPRDOM90	CN_HYDROLASE
GRPE	CN_HYDROLASE
SUPRDOM49	CN_HYDROLASE
VATP-SYNT_E	CN_HYDROLASE
ACTIN	HHH-GPD
CU-OXIDASE	HHH-GPD
ISO_DH	HHH-GPD
SUBTILISIN_N	HHH-GPD
RNA_POL_A_BAC	HHH-GPD
WD40	HHH-GPD
HSP70	HHH-GPD
RHODANESE	AHPC-TSA
GAD	SUPRDOM114
LYASE_1	DSPC
MGM101P	DRMBL
SPOIIE	DRMBL
PRIBOSYLTRAN	PP2C
EIF-6	PP2C
RIIA	UQ_CON
ABC_TRAN	EF1G
DUF933	EF1G
SOD_FE_C	ECH
RIBOSOMAL_S15	ECH
RIBOSOMAL_S9	ECH
S4	ECH
RIBOSOMAL_S10	ECH
RIBOSOMAL_S7	ECH
RIBOSOMAL_S17	ECH
CK_II_BETA	PESCADILLO_N
MAM33	PESCADILLO_N
FIBRILLARIN	PESCADILLO_N
NOP52	PESCADILLO_N
S1	PESCADILLO_N
FTSJ	PESCADILLO_N
MMR_HSR1	PESCADILLO_N
DSPC	PESCADILLO_N
GTP_CDC	UCH
GLYCO_HYDRO_47	UCH
AMINOTRAN_1_2	UCH
DUF689	UCH
TPR	UCH
HA2	BYSTIN
MRA1	BYSTIN
RIBOSOMAL_S4	BYSTIN
BRIX	BYSTIN
DUF699	BYSTIN
KH_1	BYSTIN
LTV	BYSTIN
MPP10	BYSTIN
FIBRILLARIN	BYSTIN
NOP14	BYSTIN
SUPRDOM93	BYSTIN
SUPRDOM76	BYSTIN
DRIM	BYSTIN
DUF663	BYSTIN
HAT	BYSTIN
NRAP	BYSTIN
PPX-GPPA	DUF699
ADAPTIN_N	DUF699
DEAD	DUF699
KRR1	WD40
REP-A_N	WD40
THR_DEHYDRAT_C	EF1G
NOP52	NOL1_NOP2_FMU
NOP	NOL1_NOP2_FMU
MMR_HSR1	NOL1_NOP2_FMU
UPF0120	NOL1_NOP2_FMU
DUF814	NOL1_NOP2_FMU
RASGEF_N	NOL1_NOP2_FMU
DUF663	NOL1_NOP2_FMU
EIF-6	NOL1_NOP2_FMU
FKBP_C	NOL1_NOP2_FMU
RIBOSOMAL_L10	NOL1_NOP2_FMU
NOG1	NOL1_NOP2_FMU
CBF	NOL1_NOP2_FMU
PUF	NOL1_NOP2_FMU
NRAP	NOL1_NOP2_FMU
RIBOSOMAL_L24E	NOL1_NOP2_FMU
LRR	NOL1_NOP2_FMU
ABC_TRAN	BRIX
PEPTIDASE_M16	COQ7
MT-A70	COQ7
DEAD	COQ7
ESTERASE	COQ7
CKS	F-BOX
SPERMINE_SYNTH	SPERMINE_SYNTH
MCM	ZF-C3HC4
IBB	ZF-C3HC4
CTR	COATOMER_WDAD
SUPRDOM101	COATOMER_WDAD
ISO_DH	COATOMER_WDAD
SUPRDOM91	COATOMER_WDAD
M	COATOMER_WDAD
E1_DH	COATOMER_WDAD
P5CR	COATOMER_WDAD
BAR	COATOMER_WDAD
UPF0016	COATOMER_WDAD
2OG-FEII_OXY	COATOMER_WDAD
CK_II_BETA	NOL1_NOP2_FMU
COX5A	NOL1_NOP2_FMU
IRON_PERMEASE	NOL1_NOP2_FMU
GAR1	NOL1_NOP2_FMU
RIBOSOMAL_S8E	NOL1_NOP2_FMU
UPF0113	NOL1_NOP2_FMU
NMD3	NOL1_NOP2_FMU
FIBRILLARIN	NOL1_NOP2_FMU
SUGAR_TR	NOL1_NOP2_FMU
CDC48_N	PREFOLDIN
HISTONE	RFX_DNA_BINDING
DDT	RFX_DNA_BINDING
ZN_CLUS	RFX_DNA_BINDING
DYNAMIN_N	RFX_DNA_BINDING
REP-A_N	RNASEH
RRM_1	RNASEH
TRNA-SYNT_1	RNASEH
NOG1	SUPRDOM78
XRN_N	SUPRDOM78
SHMT	SUPRDOM78
PEPTIDASE_M24	SUPRDOM78
PESCADILLO_N	SUPRDOM78
GTP_EFTU_D2	SUPRDOM78
DUF814	SUPRDOM78
DUF592	HIST_DEACETYL
SUPRDOM87	E1-E2_ATPASE
PGK	E1-E2_ATPASE
FAD_BINDING_6	HSP70
SIS	TPR
ADH_ZINC_N	SWIRM
HEAT_PBS	SWIRM
SUPRDOM95	SUPRDOM55
RIBOSOMAL_L1	SUPRDOM55
RIBOSOMAL_L4	SUPRDOM55
IMG2	RIBOSOMAL_L3
RIBOSOMAL_L23	RIBOSOMAL_L3
RIBOSOMAL_L27	RIBOSOMAL_L3
RIBOSOMAL_L28	RIBOSOMAL_L3
PBP	RIBOSOMAL_L3
MRP-L47	RIBOSOMAL_L3
SUPRDOM95	RIBOSOMAL_L3
RIBOSOMAL_L17	RIBOSOMAL_L3
DRIM	RIBOSOMAL_L3
RIBOSOMAL_L34	RIBOSOMAL_L3
RIBOSOMAL_L1	RIBOSOMAL_L3
MMR_HSR1	RIBOSOMAL_L3
RIBOSOMAL_L4	RIBOSOMAL_L3
RIBOSOMAL_L36	RIBOSOMAL_L3
REP-A_N	HMG_BOX
RIBONUC_RED_SM	HMG_BOX
RNA_POL_RPC34	HMG_BOX
SUPRDOM26	HMG_BOX
MIF4G	HMG_BOX
FER2	HESB
HSP70	HESB
DNAJ	NIFU_N
HSP70	NIFU_N
FER2	AMINOTRAN_5
AMINOTRAN_1_2	GERE
SECB	SUPRDOM79
SUPRDOM79	SECY
SECG	SECY
SECB	SECB
BPD_TRANSP_1	SBP_BAC_3
FECCD	FECCD
ABC_TRAN	FECCD
SUPRDOM16	SUPRDOM16
LAMB	SUPRDOM16
LPP	SUPRDOM16
SUPRDOM16	TOLA
PORIN_1	TOLA
EXBD	TOLA
MOTA_EXBB	TOLA
TRAB_PILLUS	TRAK
UVRD-HELICASE	DNA_MIS_REPAIR
E1-E2_ATPASE	DUF907
GLUCAN_SYNTHASE	DUF907
PDR_CDR	DUF907
C2	DUF907
TIP49	AUXIN_EFF
HSP20	PEPTIDASE_M16
PYR_REDOX_DIM	PEPTIDASE_M16
E1_DH	PEPTIDASE_M16
TRANSKETOLASE_C	PEPTIDASE_M16
TRUD	ETF_QO
SUPRDOM87	SUPRDOM87
HTH_8	RNA_POL_A_CTD
RECA	RECA
DINI	RECA
RECX	RECA
HEAT_PBS	RIBOSOMAL_L23EN
SUPRDOM80	SUPRDOM80
ISTB	SUPRDOM80
ZF-CHC2	SUPRDOM80
SUPRDOM80	TER
RNA_POL_A_CTD	CRP
CRP	SUPRDOM123
SSRECOG	ZF-C3HC4
GTP_CYCLOHYDROI	WD40
U-BOX	PKINASE
PGM_PMM_III	ZF-C2H2
RNA_POL_RPB2_4	ZF-C2H2
INOSITOL_P	ZF-C2H2
CYS_MET_META_PP	GATASE_2
LRR	GATASE_2
SUPRDOM87	ACETYLTRANSF_1
FTHFS	ACETYLTRANSF_1
MYOSIN_N	ACETYLTRANSF_1
TPR	ACETYLTRANSF_1
FTHFS	MMR_HSR1
NMD3	MMR_HSR1
PEPTIDASE_M24	MMR_HSR1
METALLOPHOS	ZF-CCHC
SUF	ZF-CCHC
HLH	ZF-CCHC
C1D	RNASE_PH_C
ACPS	PP-BINDING
PHD	HELICASE_C
EMP24_GP25L	GLYCO_TRANSF_22
IMPDH	RIBOSOMAL_L14
CBS	FHA
SIS	FHA
GLYCOGEN_SYN	FHA
EIF-3C_N	FHA
ZF-UBR1	FHA
MMR_HSR1	FHA
DEAD	SUPRDOM115
SUPRDOM36	SUPRDOM115
SUPRDOM76	SUPRDOM115
SUPRDOM32	SUPRDOM115
NOG1	DEAD
RIBOSOMAL_L30	DEAD
FF	WD40
UTP14	WD40
CLP_N	HYDANTOINASE_B
SPX	MRA1
AMINOTRAN_3	MRA1
OXIDORED_FMN	MRA1
EXO70	SNF2_N
CBM_21	ZF-C3HC4
MAM33	ZF-C3HC4
ALPHA-AMYLASE	ALPHA-AMYLASE
PKINASE	RIBOSOMAL_L15
IMG2	RIBOSOMAL_L15
RIBOSOMAL_L27	RIBOSOMAL_L15
RIBOSOMAL_L16	RIBOSOMAL_L15
RIBOSOMAL_L13	RIBOSOMAL_L15
RIBOSOMAL_L28	RIBOSOMAL_L15
RIBONUCLEASE_3	RIBOSOMAL_L15
PBP	RIBOSOMAL_L15
MRP-L47	RIBOSOMAL_L15
RIBOSOMAL_L6	RIBOSOMAL_L15
SUPRDOM95	RIBOSOMAL_L15
SPOU_METHYLASE	RIBOSOMAL_L15
ADAPTIN_N	RIBOSOMAL_L15
DRIM	RIBOSOMAL_L15
RIBOSOMAL_L1	RIBOSOMAL_L15
MMR_HSR1	RIBOSOMAL_L15
RIBOSOMAL_L23	SUPRDOM55
RIBOSOMAL_L27	SUPRDOM55
RIBONUCLEASE_3	SUPRDOM55
PBP	SUPRDOM55
MRP-L47	SUPRDOM55
FIP1	DEAD
METALLOPHOS	DEAD
SUF	DEAD
RRM_1	DUF89
SET	DUF592
PRO_ISOMERASE	DUF592
AT_HOOK	DUF592
AA_KINASE	DUF292
RNASE_PH_C	DUF292
EIF-5_EIF-2B	DUF292
SUPRDOM111	DUF292
DOR1	DUF292
GLUCAN_SYNTHASE	AMINOTRAN_1_2
SEC7	AMINOTRAN_1_2
SIS	AMINOTRAN_1_2
ISO_DH	AMINOTRAN_1_2
MITO_CARR	AMINOTRAN_1_2
HGTP_ANTICODON	AMINOTRAN_1_2
ADH_ZINC_N	ACONITASE_C
HAT	ZF-U1
FF	ZF-U1
MIF4G	ZF-U1
INOS-1-P_SYNTH	RIBOSOMAL_S8
DNA_POL_B_EXO	RRM_1
DUF254	DUF254
PIR	DUF907
CYCLIN_N	HSF_DNA-BIND
ADH_ZINC_N	MID2
CORA	PKINASE
SUPRDOM115	PKINASE
MYB_DNA-BINDING	ZF-BED
AMIDOHYDRO_1	RHOMBOID
GST_N	AMMONIUM_TRANSP
TRANSALDOLASE	DSPC
ARSA_ATPASE	GLYCO_HYDRO_32
YIP1	AATASE
RIBOSOMAL_S16	TRNA-SYNT_1B
PKINASE	PMT
RIBOSOMAL_60S	THIOREDOXIN
PEPTIDASE_C48	THIOREDOXIN
AMP-BINDING	RIBOSOMAL_S2
RIBOSOMAL_S12	SUPRDOM87
HSP70	SUPRDOM87
NOC3P	EIF-6
PSEUDOU_SYNTH_1	WD40
RNB	WD40
RIBOSOMAL_L12	WD40
TCTP	WD40
AMIDOHYDRO_1	PKINASE
DEAD	DUF747
TCTP	DUF747
CU-OXIDASE	MO25
PEX19	MO25
HECT	MO25
ADH_ZINC_N	MO25
SMG4_UPF3	SRP1_TIP1
DUF250	SRP1_TIP1
PSEUDOU_SYNTH_2	TRNA-SYNT_2D
SUPRDOM22	PSEUDOU_SYNTH_2
DUF500	STE2
GRPE	PPI_YPI1
PMM	ADAP_COMP_SUB
I_LWEQ	CGR1
MIP	CORNICHON
METALLOPHOS	TYR_DEACYLASE
TFIIA	KRE9
CHITIN_SYNTH_1	CDP-OH_P_TRANSF
GST_N	CDP-OH_P_TRANSF
E1_DH	DEAD
OXIDORED_FMN	DEAD
ATP-CONE	DEAD
RIBONUC_RED_SM	DEAD
PC_REP	DEAD
ADAPTIN_N	DEAD
TENA_THI-4	DEAD
DLH	DEAD
DEAD	DNA_LIGASE_A_N
HSP70	DNA_LIGASE_A_N
SUPRDOM35	DNA_LIGASE_A_N
MFS_1	DNA_LIGASE_A_N
TFB4	SUPRDOM103
DUF341	BAG
GST_N	ZIP
PRO_ISOMERASE	ZIP
PATATIN	STAG
HEAT_PBS	STAG
METALLOPHOS	SEC6
2OG-FEII_OXY	SEC63
DUS	EXONUC_X-T
HISTONE	RIBOSOMAL_L14E
ETF_ALPHA	TRNA-SYNT_2B
EFHAND	TRNA-SYNT_2
GLYCO_HYDRO_47	TRNA-SYNT_2
VPS53_N	RAS
VPS52	RAS
ACONITASE_C	RAS
FERROCHELATASE	RNASE_P_P30
THIF	APBA
DUF59	SUGAR_TR
P34-ARC	GTP_CDC
ACTIN	GTP_CDC
GLYCO_HYDRO_17	GTP_CDC
HEAT_PBS	GTP_CDC
SIS	RIBOSOMAL_L14
SUPRDOM116	RIBOSOMAL_L14
HEAT_PBS	RIBOSOMAL_L14
HSP70	RIBOSOMAL_L14
PEPTIDASE_M16	RIBOSOMAL_L14
UPF0120	RIBOSOMAL_L14
MPPN	CDP-OH_P_TRANSF
ATP-SYNT_G	DNAJ
SUPRDOM101	2-HACID_DH
GHMP_KINASES	2-HACID_DH
PEPTIDASE_M28	2-HACID_DH
SUPRDOM30	2-HACID_DH
TPR	2-HACID_DH
PEX24P	2-HACID_DH
NPL4	2-HACID_DH
ZN_CLUS	2-HACID_DH
GLYCOS_TRANSF_4	2-HACID_DH
DAHP_SYNTH_1	2-HACID_DH
MFS_1	2-HACID_DH
RIBOSOMAL_L4	2-HACID_DH
TMS_TDE	2-HACID_DH
PRO_ISOMERASE	2-HACID_DH
PMT	2-HACID_DH
PEPTIDASE_C13	2-HACID_DH
AAA	2-HACID_DH
GLYCO_TRANSF_15	2-HACID_DH
FUMBLE	2-HACID_DH
AMP_N	2-HACID_DH
RAS	SUPRDOM36
ALDEDH	GDA1_CD39
EFHAND	GDA1_CD39
ACETYLTRANSF_1	GDA1_CD39
DAHP_SYNTH_1	FAD_BINDING_2
PEX14_N	SUPRDOM19
GTP_CYCLOHYDROI	SUPRDOM19
PORIN_3	SUPRDOM19
TRANSALDOLASE	SUPRDOM19
TIM44	GLYCO_HYDRO_63
BRIX	NRAP
RRNAAD	NRAP
RNB	NRAP
MRA1	NRAP
RIBOSOMAL_S4	NRAP
MPP10	NRAP
FIBRILLARIN	NRAP
NOP14	NRAP
DRIM	NRAP
HAT	NRAP
KH_1	NRAP
UPF0120	NRAP
DIM1	NOP
RIBOSOMAL_L27	NOP
RIBONUCLEASE_3	NOP
PBP	NOP
RIBOSOMAL_L14	NOP
MRP-L47	NOP
RIBOSOMAL_L17	NOP
SUPRDOM57	NOP
EFG_IV	NOP
RIBOSOMAL_L4	NOP
PMT	FTR1
DUF352	FTR1
PROTEASOME	FTR1
HIST_DEACETYL	EIF-6
IGPD	EIF-6
RIBOSOMAL_S8E	EIF-6
NOG1	EIF-6
FIBRILLARIN	EIF-6
RIBOSOMAL_L30	EIF-6
RNA_POL_RPA2_4	EIF-6
SDA1	EIF-6
PUF	EIF-6
FTR1	2-HACID_DH
SUPRDOM22	2-HACID_DH
CYS_MET_META_PP	2-HACID_DH
CUE	2-HACID_DH
RIBOSOMAL_L1	2-HACID_DH
ATP-SYNT_F	2-HACID_DH
RIBONUC_RED_SM	2-HACID_DH
GTP1_OBG	2-HACID_DH
RIBOSOMAL_L13	2-HACID_DH
RIBOSOMAL_S28E	2-HACID_DH
MITO_CARR	2-HACID_DH
ADH_SHORT	2-HACID_DH
ATP-SYNT_C	2-HACID_DH
EIF-6	2-HACID_DH
ACID_PHOSPHAT_A	2-HACID_DH
2-HACID_DH	JMJC
DUF171	JMJC
ENDONUCLEASE_NS	LACTAMASE_B
NRAP	PSEUDOU_SYNTH_1
FERRIC_REDUCT	DUF619
BZIP	GLYCOGEN_SYN
SOD_FE_N	GLYCOGEN_SYN
UQ_CON	ZN_CLUS
ANDROGEN_RECEP	CAVEOLIN
ANDROGEN_RECEP	SAM_PNT
ANDROGEN_RECEP	MOZ_SAS
CIMR	INSULIN
CHEZ	CHEW
NTF2	NTF2
TROPONIN	TROPONIN
RNASEA	LRR
SUPRDOM108	SUPRDOM108
SUPRDOM108	SUPRDOM107
NHASE_BETA	NHASE_ALPHA
PKI	PKINASE_C
SUPRDOM109	COX1
RNA_POL	AMIDASE_2
KUNITZ_LEGUME	ALPHA-AMYLASE
BETA-APP	TRYPSIN
LEP_RECEPTOR_IG	LEPTIN
ATP-SYNT_B	ATP-SYNT_A
ATP-SYNT_AB	ATP-SYNT_A
EXO_ENDO_PHOS	THIOREDOXIN
TISSUE_FAC	GLA
SUPRDOM30	PCI
TBP	IBN_N
V-SNARE	BNR
VPS16_C	SEC1
SYNTAXIN	PEP3_VPS18
PP2C	PEP3_VPS18
SEC7	PEP3_VPS18
PEPTIDASE_M1	PEP3_VPS18
CLATHRIN	PEP3_VPS18
V-SNARE	PEP3_VPS18
DUF254	PEP3_VPS18
NAP	WD40
RIBONUC_L-PSP	U-BOX
NPL4	U-BOX
UBX	U-BOX
TREHALOSE_PPASE	U-BOX
ZONA_PELLUCIDA	ZONA_PELLUCIDA
SRF-TF	FORK_HEAD
ADH_ZINC_N	FORK_HEAD
OXYSTEROL_BP	WD40
TRANSKETOLASE_C	PATATIN
MAM	SUPRDOM105
FAD_BINDING_6	SH3_1
SUPRDOM56	SH3_1
CK_II_BETA	SH3_1
SUCC_DH_FLAV_C	SH3_1
DED_CYTO	SH3_1
CUE	SH3_1
SUPRDOM48	OXYSTEROL_BP
UBX	WD40
SH3_2	ZF-C2HC5
SKN1	KA1
SH3_1	HMG-COA_RED
UQ_CON	HMG-COA_RED
GDE_C	SH3_1
PRO_ISOMERASE	SH3_1
GLYCOGEN_SYN	SH3_1
HISTONE	SH3_1
SH3_1	PATATIN
ATP-SYNT	PKINASE
FER2	PKINASE
ATP-SYNT_D	PKINASE
GPP34	PKINASE
TRUB_N	BYSTIN
SLT_BETA	RIP
MM_COA_MUTASE	MM_COA_MUTASE
SRP14	SRP9
RING_HYDROXYL_B	RING_HYDROXYL_A
[truncated: 12,177 more rows]

## Sheet: 0.6
FORK_HEAD	DAGK_CAT
ACYLPHOSPHATASE	LIM
NAC	LIM
NUP133	LIM
SINA	KH_1
NTF2	KH_1
MBD	KH_1
ABHYDROLASE_1	KH_1
CYCLIN_C	KH_1
CHITIN_BIND_4	KH_1
ZF-HIT	NTF2
HMG_BOX	NTF2
WW	NTF2
COFILIN_ADF	NTF2
PEPTIDASE_M16	CPN60_TCP1
FF	CPN60_TCP1
JOSEPHIN	CPN60_TCP1
FILAMIN	CPN60_TCP1
HMG_BOX	CPN60_TCP1
ZF-C2H2	CPN60_TCP1
AT_HOOK	CPN60_TCP1
BZIP	SNAP-25
SNAP-25	DEAD
NUMBF	DEAD
ZF-TRAF	DEAD
CHITIN_BIND_4	DEAD
PERICARDIN_RPT	DEAD
ANNEXIN	DEAD
EGF_CA	NUMBF
TUB	NUMBF
RIBOSOMAL_L37E	TIG
CYTOCHROM_C	4HBT
LIPASE	4HBT
DUF1053	4HBT
ZF-CCHC	4HBT
FILAMIN	4HBT
MIP	4HBT
SUPRDOM57	4HBT
WD40	4HBT
RIBOSOMAL_S17	4HBT
ATP-SYNT_D	GST_N
RF-1	RIBOSOMAL_L7AE
RIBOSOMAL_L7AE	TFIIF_ALPHA
F_ACTIN_CAP_B	PPR
NSF	PKINASE
EF1_GNE	PKINASE
RIBOSOMAL_S8	SKP1_POZ
RIBOSOMAL_S9	SKP1_POZ
PEPTIDASE_M16	ZF-C2H2
ADENYLSUCC_SYNT	ODC_AZ
NUDIX	ODC_AZ
AP_ENDONUC_2	ODC_AZ
G-ALPHA	ODC_AZ
M	ODC_AZ
G-PATCH	ODC_AZ
ZF-HIT	ODC_AZ
HMG_BOX	ODC_AZ
ACYLTRANSFERASE	ODC_AZ
C2	ODC_AZ
URICASE	ODC_AZ
UBIQUITIN	ODC_AZ
EXONUC_X-T	ODC_AZ
ARF	CHITIN_BIND_4
UCR_TM	CHITIN_BIND_4
PEPTIDASE_M13_N	BZIP
DSRM	CPN60_TCP1
DUF706	CPN60_TCP1
MOV34	CPN60_TCP1
E1_DH	CPN60_TCP1
JMJC	CPN60_TCP1
2-HACID_DH	CPN60_TCP1
HECT	CPN60_TCP1
BTB	CPN60_TCP1
3_5_EXONUC	CPN60_TCP1
MCM	PBP
TFIID-18KDA	ZF-C2H2
CNMP_BINDING	ZF-C2H2
SUPRDOM144	ZF-C2H2
ZF-C2H2	CRAL_TRIO
SPROUTY	CRAL_TRIO
DHO_DH	SPROUTY
TMS_TDE	SPROUTY
G-PATCH	SPROUTY
AMINOTRAN_1_2	SPROUTY
AHPC-TSA	CRAL_TRIO_N
XRCC1_N	AHPC-TSA
E1_DH	AHPC-TSA
SUPRDOM98	METALLOPHOS
ZF-C3HC4	LECTIN_C
SUPRDOM35	LECTIN_C
GMP_PDE_DELTA	MSS4
PBP	HOMEOBOX
LIPASE	ZF-DNL
ARRESTIN_C	ZF-DNL
HSP70	ZF-DNL
SUPRDOM90	RHOGEF
ZF-C3HC4	SUPRDOM90
SH3BP5	ZF-C2H2
GMP_SYNT_C	ZF-C2H2
DRF_DAD	USO1_P115_HEAD
PUF	USO1_P115_HEAD
GAS2	USO1_P115_HEAD
ZF-HIT	USO1_P115_HEAD
SPRY	USO1_P115_HEAD
DUF1213	USO1_P115_HEAD
ADK	USO1_P115_HEAD
RHD	ABHYDRO_LIPASE
HMG_BOX	C1_3
DSRM	C1_3
AMP-BINDING	MET_10
DSRM	MET_10
UQ_CON	MET_10
AT_HOOK	TATD_DNASE
WD40	TATD_DNASE
KINESIN	TATD_DNASE
SSF	TATD_DNASE
RRM_1	TATD_DNASE
URICASE	CBM_14
CALRETICULIN	CBM_14
CATALASE	RNA_POL_RPC34
ZF-C2H2	RNA_POL_RPC34
HOMEOBOX	RNA_POL_RPC34
LIM	RNA_POL_RPC34
PAX	RNA_POL_RPC34
RIBOSOMAL_S3_C	IBR
NIC	IBR
PMSR	IBR
SUPRDOM156	IBR
HOMEOBOX	IBR
IBB	IBR
DCMP_CYT_DEAM	METALLOPHOS
ODC_AZ	CHORION_3
ARPC4	CHORION_3
PHD	CHORION_3
ZF-HIT	CHORION_3
ZF-CCHC	CHORION_3
RIBOSOMAL_S17	CHORION_3
PEPTIDASE_C1	CHORION_3
ALDEDH	CHORION_3
RIBONUCLEASE_3	UBA
SWIB	UBA
TEKTIN	UBA
LSM	UBA
ELONGIN_A	UBA
L15	SNAP-25
RIBOSOMAL_S10	SNAP-25
SUCC_DH_FLAV_C	SNAP-25
DUF773	SNAP-25
ATP-SYNT_C	SNAP-25
FILAMIN	SNAP-25
MYOSIN_TAIL_1	SNAP-25
HORMONE_RECEP	SNAP-25
GCV_H	SNAP-25
ACONITASE_C	C1_3
SKP1_POZ	C1_3
Y_PHOSPHATASE	EIF-5A
MITO_CARR	RIBOSOMAL_S19E
BIOPTERIN_H	RIBOSOMAL_S19E
SH3BP5	RIBOSOMAL_S19E
P450	ANK
MFS_1	ANK
GTP_CDC	DNAJ_CXXCXGXG
SUPRDOM32	ZF-C3HC4
RIBOSOMAL_S15	ZF-C2H2
CHORION_3	ZF-C2H2
MSSP	RIBOSOMAL_S15
MYTH4	RIBOSOMAL_S15
G-ALPHA	RIBOSOMAL_S15
CRAL_TRIO	RIBOSOMAL_S15
I-SET	RIBOSOMAL_S15
ZF-C3HC4	RIBOSOMAL_S15
CUB	RIBOSOMAL_S15
ARRESTIN_C	RIBOSOMAL_S15
HOMEOBOX	RIBOSOMAL_S15
FIBRINOGEN_C	RIBOSOMAL_S15
ARM	KELCH_1
INTEGRIN_ALPHA	LRR
HMG_BOX	LRR
ZF-RANBP	NIC
CYTOCHROM_C	NIC
DIL	NIC
GUANYLATE_KIN	NIC
DYNAMIN_N	NIC
SH2	NIC
ATP-SYNT_AB	NIC
AMINOTRAN_1_2	NIC
RRM_1	NIC
NIC	DUF590
SET	DUF590
P25-ALPHA	DUF590
V-ATPASE_G	P25-ALPHA
RIBOSOMAL_S3_C	P25-ALPHA
MAGSP	P25-ALPHA
MYTH4	XRN_N
RRM_1	XRN_N
ETF_ALPHA	ZF-C2H2
ZF-CCCH	PB1
CALRETICULIN	CHITIN_BIND_4
RIBOSOMAL_L35AE	4HBT
SUPRDOM138	4HBT
NUP84_NUP100	4HBT
PREFOLDIN	S10_PLECTIN
CHITIN_BIND_4	S10_PLECTIN
ABC_TRAN	S10_PLECTIN
NUCLEOPLASMIN	S10_PLECTIN
CALRETICULIN	S10_PLECTIN
SIR2	V_ATPASE_I
PKINASE	V_ATPASE_I
SWIB	V_ATPASE_I
RRM_1	V_ATPASE_I
RAS	V_ATPASE_I
BAND_41	SPOND_N
NUC_SUG_TRANSP	LIM
CHITIN_BIND_4	TETRASPANNIN
DYNAMIN_N	SH3_1
ZW10	SH3_1
RIBOSOMAL_S4	ZF-C2H2
METALLOTHIO_5	ZF-C2H2
NAC	ZF-C2H2
IBN_N	VATP-SYNT_AC39
ADH_SHORT	PP2C
HMG_BOX	RRM_1
PROMININ	RRM_1
JMJC	DSRM
SUPRDOM111	DSRM
TRYPSIN	DSRM
P25-ALPHA	DED_CYTO
GHMP_KINASES	DED_CYTO
CATION_ATPASE_C	GHMP_KINASES
TFIIA	RIBOSOMAL_L7AE
RRM_1	SEC1
ZF-DHHC	SEC1
ZF-C2H2	SEC1
RIBOSOMAL_L29	PKINASE_C
RIBOSOMAL_L23	PKINASE_C
SUPRDOM146	PKINASE_C
ZF-DHHC	P_PROPROTEIN
GCM	P_PROPROTEIN
RAS	P_PROPROTEIN
ACYL-COA_DH	WWE
EXONUC_X-T	WWE
THIOLASE_C	PB1
DYNAMIN_N	PB1
DYNEIN_LIGHT	PB1
G-PATCH	ACTIN
HLH	ACTIN
SUPRDOM93	ZF-C2H2
JMJC	DYNAMIN_N
ZF-C2H2	SUPRDOM37
SAM_2	SUPRDOM37
CALPONIN	SUPRDOM37
FKBP_C	SAM_2
RIBOSOMAL_S13	SAM_2
TRNA-SYNT_2B	CALPONIN
MITO_CARR	CALPONIN
MBT	RIBOSOMAL_L21E
SULFATE_TRANSP	RIBOSOMAL_L21E
PAH	RIBOSOMAL_L21E
SWIB	PEPTIDASE_M16
HTH_PSQ	PEPTIDASE_M16
VATP-SYNT_AC39	ZF-C2H2
SWIB	VATP-SYNT_AC39
ARF	VATP-SYNT_AC39
HOMEOBOX	COG6
RHOGEF	COG6
SUPRDOM43	ABC_TRAN
RIBOSOMAL_S3_C	ABC_TRAN
HAIRY_ORANGE	ABC_TRAN
SNARE	GAT
NSF	FILAMIN
HSBP1	FILAMIN
ZF-BED	FILAMIN
DUF101	FILAMIN
CIDE-N	FILAMIN
EXO_ENDO_PHOS	FILAMIN
RIBOSOMAL_S13	ASPARAGINASE
GSHPX	ZF-C2H2
ETC_C1_NDUFA4	RRM_1
L15	RRM_1
SAP18	RRM_1
HLH	EXONUC_X-T
T-BOX	EXONUC_X-T
ZF-MYND	EXONUC_X-T
G-PATCH	SURP
EIF_2_ALPHA	PRO_ISOMERASE
MOZ_SAS	EIF-3_P25
LIM	EIF-3_P25
DUF1088	EIF-3_P25
UQ_CON	MOZ_SAS
ANK	MOZ_SAS
SUPRDOM57	MOZ_SAS
MIT	MOZ_SAS
DSRM	MOZ_SAS
PHOSPHORYLASE	MOZ_SAS
PAC	MOZ_SAS
BPL_LIPA_LIPB	MOZ_SAS
ATP-SYNT_EPS	MOZ_SAS
RIBOSOMAL_S3_C	LIM
ALPHA-AMYLASE	LIM
IBN_N	SUPRDOM48
V-SNARE	RAD50_ZN_HOOK
DYNEIN_LIGHT	RAD50_ZN_HOOK
PCI	COG6
SWIB	COG6
HMG_BOX	COG6
ZF-C3HC4	COG6
SEC6	COG6
CAP_GLY	UBIQUITIN
NDK	MYTH4
ISOAMYLASE_N	MYTH4
COPROGEN_OXIDAS	MYTH4
RIBOSOMAL_L3	MYTH4
GLYCO_HYDRO_16	MYTH4
RIBOSOMAL_L4	MYTH4
ABHYDROLASE_2	MYTH4
PORIN_3	MYTH4
RIBOSOMAL_S3_C	MYTH4
GLYCOGEN_SYN	MYTH4
RIBOSOMAL_S7	MYTH4
TROPONIN	MYTH4
DUF1213	MYTH4
I-SET	PEPTIDASE_C1
ADAM_SPACER1	RRM_1
LECTIN_C	2-OXOACID_DH
BPL_LIPA_LIPB	EFHAND
MAGSP	EFHAND
RASGEF_N	SEC10
ADH_SHORT	LAMININ_N
EXONUC_X-T	AN_PEROXIDASE
PARAMECIUM_SA	RRM_1
ADH_ZINC_N	RRM_1
SEC10	RRM_1
AN_PEROXIDASE	RRM_1
GLYCO_HYDRO_35	RRM_1
SUPRDOM143	ZF-TRAF
CYCLIN_C	ZF-TRAF
RIBOSOMAL_L39	ZF-TRAF
P25-ALPHA	ZF-TRAF
GALACTOSYL_T	ZF-TRAF
SUPRDOM43	ZF-TRAF
SERENDIPITY_A	TPR
CND1	TPR
RIBOSOMAL_S8E	TPR
E1_DH	NHL
LANC_LIKE	RIBOSOMAL_L30
STERILE	RIBOSOMAL_L30
DNAJ_CXXCXGXG	RIBOSOMAL_L30
HAIRY_ORANGE	RIBOSOMAL_L30
LANC_LIKE	2-HACID_DH
BTB	ADH_ZINC_N
SCP	UBA
UBA	STEROID_DH
ZF-SEC23_SEC24	STEROID_DH
ZF-UBR1	STEROID_DH
CUB	STEROID_DH
PRO_ISOMERASE	STEROID_DH
IU_NUC_HYDRO	STEROID_DH
UPF0005	STEROID_DH
G-PATCH	STEROID_DH
SH2	STEROID_DH
NAD_KINASE	HOMEOBOX
SEC1	HOMEOBOX
KELCH_2	OS-D
14-3-3	OS-D
TSP_1	OS-D
HA2	OS-D
IBB	OS-D
TRYPSIN	OS-D
PROTEASOME	KELCH_2
LRR	KELCH_2
RIBOSOMAL_S10	KELCH_2
SET	KELCH_2
CIDE-N	MFAP1_C
SUPRDOM138	MFAP1_C
AT_HOOK	MFAP1_C
SYNTAXIN	FHA
SEC20	FHA
KAZAL_1	FHA
FORK_HEAD	FHA
KH_1	FHA
ZF-TRAF	FHA
RIBOSOMAL_L13E	FHA
CHITIN_BIND_4	FHA
SH3_1	FHA
COMPLEX1_LYR	FHA
2-HACID_DH	FHA
THIOREDOXIN	FHA
ATP-GUA_PTRANS	ANK
DNA_PRIMASE_S	ANK
DYNEIN_LIGHT	CIDE-N
AT_HOOK	CIDE-N
ZF-C2H2	CIDE-N
CIDE-N	CIDE-N
ZF-C2H2	STEROID_DH
ZF-TRAF	LIM
TFIIB	LIM
HMG_BOX	LIM
SET	THYROGLOBULIN_1
7TM_6	PHD
THIOREDOXIN	LIM
THIOREDOXIN	EMI
CBM_21	LIM
CHORION_3	ZF-CCCH
CH	ZF-CCCH
P_PROPROTEIN	ZF-CCCH
EFG_IV	ZF-CCCH
CBFD_NFYB_HMF	ZF-CCCH
G-PATCH	ZF-CCCH
ACTIN	ZF-CCCH
IBB	ZF-CCCH
C2	ZF-CCCH
HLH	ZF-CCCH
ZF-CCCH	ZF-CCCH
CBFD_NFYB_HMF	ASP
SNF	DYNAMIN_N
SKP1_POZ	CLIP
KELCH_2	NTF2
MBT	NTF2
ACTIN	COESTERASE
SCP	ARF
DNAJ	ABC_MEMBRANE
I-SET	ABC_MEMBRANE
RIBOSOMAL_S17	ABC_MEMBRANE
TIM	UBA
PBX	RIBOSOMAL_S17
RAD50_ZN_HOOK	CBFD_NFYB_HMF
UPF0099	CBFD_NFYB_HMF
ADH_SHORT	CBFD_NFYB_HMF
COG6	CBFD_NFYB_HMF
ABC_TRAN	CBFD_NFYB_HMF
GAT	CBFD_NFYB_HMF
FILAMIN	CBFD_NFYB_HMF
ASPARAGINASE	CBFD_NFYB_HMF
2-HACID_DH	CBFD_NFYB_HMF
CLATHRIN_PROPEL	CBFD_NFYB_HMF
CBFD_NFYB_HMF	RHOGEF
PGAM	LIM
PFK	LIM
HMG_BOX	RIBOSOMAL_L15E
LDL_RECEPT_B	RIBOSOMAL_L15E
MITO_CARR	RIBOSOMAL_L15E
ARRESTIN_C	RIBOSOMAL_L15E
PEPTIDASE_M24	RIBOSOMAL_L15E
RHD	RIBOSOMAL_L15E
CNH	RIBOSOMAL_L15E
7TM_1	RIBOSOMAL_L15E
ZF-C2H2	7TM_1
EXO_ENDO_PHOS	SPROUTY
2-HACID_DH	SPROUTY
DUF590	EXO_ENDO_PHOS
SUPRDOM43	EXO_ENDO_PHOS
TFIID_20KDA	2-HACID_DH
SUPRDOM102	GILT
COG6	FHA
RIBOSOMAL_L19E	SPECTRIN
ECH	SPECTRIN
G-PATCH	DYNEIN_LIGHT
PAH	DYNEIN_LIGHT
SKP1_POZ	DYNEIN_LIGHT
INOSITOL_P	DYNEIN_LIGHT
ZF-C3HC4	RIBOSOMAL_S26E
ADAPTIN_N	RIBOSOMAL_S26E
ODC_AZ	RIBOSOMAL_S26E
CHITIN_BIND_4	RIBOSOMAL_S26E
SAM_PNT	RIBOSOMAL_S26E
RHD	RIBOSOMAL_S26E
7TM_1	RIBOSOMAL_S26E
SEC7	RIBOSOMAL_S26E
BZIP	RIBOSOMAL_S26E
ZF-CCCH	LA
CH	LA
NTF2	LA
CYCLIN_C	LA
ACTIN	LA
WD40	LA
SUPRDOM48	LA
TFIID_20KDA	PEPTIDASE_C1
ANK	TIL_ASSOC
MSSP	BZIP
RASGEF_N	BZIP
GST_N	BZIP
LSM	BZIP
HOMEOBOX	TFIIA
METALLOPHOS	TFIIA
RIBOSOMAL_L22E	TFIIA
SAND	TFIIA
RIBOSOMAL_S19	CHROMO_SHADOW
RIBOSOMAL_S12	CHROMO_SHADOW
HOMEOBOX	SNF5
PEPTIDASE_C2	SNF5
AMINOTRAN_1_2	SNF5
CYCLIN_N	SNF5
LRRNT	SNF5
TRANSFORMER	SNF5
RRM_1	SNF5
CN_HYDROLASE	SNF5
SAM_2	SNF5
WWE	SNF5
SWIB	SNF5
HORMONE_RECEP	SNF5
HTH_PSQ	SNF5
SNF5	MFAP1_C
FHA	MFAP1_C
ANK	MFAP1_C
ARF	DYNEIN_LIGHT
PEPTIDASE_M3	AAA
HYDROLASE	PARAMECIUM_SA
SIR2	PARAMECIUM_SA
SWIM	PARAMECIUM_SA
ZF-DHHC	PARAMECIUM_SA
TEKTIN	PARAMECIUM_SA
PRK	PARAMECIUM_SA
DNA_POL_ALPHA_B	PARAMECIUM_SA
MT-A70	PARAMECIUM_SA
ZF-DHHC	SET
FER4	SET
MT-A70	SET
RAS	SET
SKP1	METALLOPHOS
HLH	SUPRDOM90
INOSITOL_P	SUPRDOM90
AA_PERMEASE	HLH
RICIN_B_LECTIN	HLH
MIP	HLH
TFIID_30KDA	RNA_POL_RPB6
HSP20	RNA_POL_RPB6
PMSR	ZF-C2H2
EMP70	ZF-C2H2
BTB	CARN_ACYLTRANSF
EFHAND	CARN_ACYLTRANSF
LRR	CARN_ACYLTRANSF
JMJC	CARN_ACYLTRANSF
2-HACID_DH	CARN_ACYLTRANSF
AMINOTRAN_5	RCC1
HOMEOBOX	RCC1
ANATO	RCC1
DM	IBR
GUANYLATE_KIN	IBR
SUPRDOM145	TSP_3
PROX1	TSP_3
METHUSELAH_N	TSP_3
TTL	LIM
ALBA	LIM
HSP20	LIM
SUPRDOM90	LIM
AA_KINASE	LIM
PPR	SPRY
IF4E	SPRY
SUPRDOM155	RASGEF_N
OCNUS	RASGEF_N
DUF59	RASGEF_N
PRO_ISOMERASE	RASGEF_N
HMG_BOX	CHITIN_BIND_4
DISINTEGRIN	LIM
PCRF	PQ-LOOP
IBR	PQ-LOOP
CHITIN_BIND_4	UQ_CON
HESB	PDZ
SUPRDOM55	PDZ
MFS_1	PDZ
CBFD_NFYB_HMF	RRM_1
RIBOSOMAL_S17E	RRM_1
MITO_CARR	RRM_1
RRM_1	SUPRDOM55
PKINASE	SUPRDOM55
GLYOXALASE	PB1
ZF-C2H2	SUPRDOM35
RIBOSOMAL_S8	ZF-C2H2
DUF28	ZF-C2H2
MOZ_SAS	ZF-C2H2
ADAM_SPACER1	GDPD
SUPRDOM57	GDPD
7TM_1	GDPD
RIBOSOMAL_L14E	WD40
SWIB	RNA_POL_RPB4
HSP20	RNA_POL_RPB4
MT_ATP-SYNT_D	RNA_POL_RPB4
HOMEOBOX	RNA_POL_RPB4
TSC22	SPRY
MITO_CARR	ANATO
RIBOSOMAL_L6	ANATO
RIBOSOMAL_L32E	ANATO
CLATHRIN_PROPEL	ANATO
LDL_RECEPT_A	RPEL
ACTIN	RPEL
CHITIN_BIND_4	RPEL
GTP_EFTU_D3	RPEL
RIBOSOMAL_L15E	ZF-C3HC4
RIBOSOMAL_S9	ZF-C3HC4
RIBOSOMAL_L4	ZF-C3HC4
COFILIN_ADF	MET_10
SWIB	MET_10
ATP-GUA_PTRANS	TRYPSIN
5_NUCLEOTID	TRYPSIN
TCTP	TRYPSIN
UQ_CON	TRYPSIN
AT_HOOK	TRYPSIN
RIBOSOMAL_S3_C	TRYPSIN
BIOPTERIN_H	TRYPSIN
ANNEXIN	TPR
PEPTIDASE_M13_N	TPR
SWIM	CAS_CSE1
SWIB	PEPTIDASE_M24
SH3_1	PEPTIDASE_M24
RIBOSOMAL_S21E	PKINASE
RIBOSOMAL_S19	PKINASE
RIBOSOMAL_L37E	PKINASE
ALK_PHOSPHATASE	ZF-C2H2
EFG_IV	TSG
SIR2	TSG
RIBOSOMAL_L3	ZF-UBR1
MT_ATP-SYNT_B	ZF-UBR1
RIBOSOMAL_S12	ZF-UBR1
SUPRDOM32	ZF-UBR1
GDE_C	RRM_1
F_ACTIN_CAP_B	RAD10
HLH	RAD10
ASTACIN	ADAM_SPACER1
RIBOSOMAL_S3_C	ADAM_SPACER1
KOW	ADAM_SPACER1
PHOSPHORYLASE	ADAM_SPACER1
DIX	ADAM_SPACER1
DISINTEGRIN	ADAM_SPACER1
HOMEOBOX	AN_PEROXIDASE
DUF862	EXONUC_X-T
SUPRDOM55	F_ACTIN_CAP_B
RIBOSOMAL_L14	F_ACTIN_CAP_B
SUPRDOM57	F_ACTIN_CAP_B
RIBOSOMAL_60S	F_ACTIN_CAP_B
HSP20	F_ACTIN_CAP_B
ZF-CXXC	F_ACTIN_CAP_B
PRIBOSYLTRAN	F_ACTIN_CAP_B
SIR2	F_ACTIN_CAP_B
CHORION_2	F_ACTIN_CAP_B
CHORION_S16	F_ACTIN_CAP_B
PORIN_3	F_ACTIN_CAP_B
FLYWCH	CBM_14
I-SET	CBM_14
FORK_HEAD	CBM_14
PRK	CBM_14
TIG	CYCLIN_C
LECTIN_C	CYCLIN_C
EXONUC_X-T	CYCLIN_C
LACTAMASE_B	CYCLIN_C
BZIP	CYCLIN_C
EXONUC_X-T	P450
LSM	TRYPSIN
PERICARDIN_RPT	TRYPSIN
ISO_DH	RIBOSOMAL_S25
LIM	RIBOSOMAL_S25
P450	NUCLEOPORIN2
SWIB	NUCLEOPORIN2
ARM	NOP
IF-2B	NOP
SKB1	RRM_1
DYNEIN_LIGHT	RRM_1
AMINOTRAN_1_2	RRM_1
STT3	RRM_1
PEPTIDASE_C2	MOEZ_MOEB
GLYCOS_TRANSF_1	MOEZ_MOEB
FER2	MOEZ_MOEB
ZF-C2H2	MOEZ_MOEB
IF4E	MOEZ_MOEB
HMG_BOX	MOEZ_MOEB
IBB	MOEZ_MOEB
E2F_TDP	MOEZ_MOEB
MONOOXYGENASE	MOEZ_MOEB
HOMEOBOX	MOEZ_MOEB
TRNA_ANTI	MOEZ_MOEB
MOEZ_MOEB	MOAE
ALG3	ZF-CHY
ARF	ZF-CHY
WD40	AMINOTRAN_1_2
AMINOTRAN_1_2	P450
ALPHA-AMYLASE	P450
UPF0016	RASGEF_N
NAC	RASGEF_N
ACYLTRANSFERASE	RASGEF_N
KOW	RASGEF_N
RWD	RASGEF_N
PHOSPHORYLASE	F_ACTIN_CAP_B
HIST_DEACETYL	F_ACTIN_CAP_B
BAND_3_CYTO	F_ACTIN_CAP_B
RIBOSOMAL_S13	F_ACTIN_CAP_B
ZF-TIM10_DDP	CYBS
TB	CYBS
S19	CYBS
ODC_AZ	ZF-TIM10_DDP
ZF-C5HC2	TB
RIBOSOMAL_L18AE	TB
MATH	RAN_BP1
EGF_CA	PEPTIDASE_M3
SINA	PEPTIDASE_M3
SUPRDOM76	PCI
ZF-C4	MORN
ER_LUMEN_RECEPT	CHAC
SAP18	CHAC
SKP1_POZ	CHAC
BZIP	CHAC
CHAC	LAMININ_G_1
GRIP	CRAL_TRIO
GILT	CRAL_TRIO
SPRY	EF1G
HAT	EF1G
CATION_ATPASE_C	EF1G
DUF101	EF1G
CNH	EF1G
VITELLOGENIN_N	OATP
ACYLTRANSFERASE	HA2
MSSP	RIBOSOMAL_L10E
NUDIX	RIBOSOMAL_L10E
SUPRDOM144	RIBOSOMAL_L10E
UBIQUITIN	RIBOSOMAL_L10E
ZF-C2H2	RIBOSOMAL_L10E
RIBOSOMAL_L1	EF1_GNE
CBFD_NFYB_HMF	TAFII28
TFIIA	TFIID-18KDA
KELCH_2	RIBOSOMAL_S18
DUF602	RIBOSOMAL_S18
METALLOPHOS	DUF602
RRM_1	FIP1
CUB	FIP1
RIBOSOMAL_L39	CUB
P_PROPROTEIN	HAIRY_ORANGE
TETRASPANNIN	HAIRY_ORANGE
CU2_MONOOX_C	HAIRY_ORANGE
HSP20	HAIRY_ORANGE
OTU	HAIRY_ORANGE
C2	HAIRY_ORANGE
SH3_1	HAIRY_ORANGE
ALDO_KET_RED	HAIRY_ORANGE
LIM	ENT
DAGK_CAT	ENT
LA	NHL
HIST_DEACETYL	PEPTIDASE_C48
A_DEAMIN	RIBOSOMAL_S10
L27	RIBOSOMAL_S10
RHOGEF	RIBOSOMAL_S10
MET_10	RIBOSOMAL_S10
ZF-BED	RIBOSOMAL_S10
AMINOTRAN_1_2	RIBOSOMAL_S10
CHROMO_SHADOW	RIBOSOMAL_S10
CIDE-N	RIBOSOMAL_S10
TRANSLIN	METHYLTRANSF_4
TRNA-SYNT_1	HSP20
RRM_1	GAMMA-BBH
SH2	GAMMA-BBH
PCI	GAMMA-BBH
FILAMIN	ENTH
ER_LUMEN_RECEPT	ENTH
ALPHA-2-MRAP_C	ENTH
E1_DERP2_DERF2	SH2
THIOREDOXIN	PCI
ADH_SHORT	CIDE-N
METALLOTHIO_5	CIDE-N
SULFOTRANSFER_1	HORMONE_RECEP
UQ_CON	HORMONE_RECEP
KINESIN	PROTEASOME
EFG_IV	PROTEASOME
DRF_DAD	PROTEASOME
ANK	PROTEASOME
LRR	PROTEASOME
PROTEASOME	ROBL_LC7
CARN_ACYLTRANSF	ROBL_LC7
GLYCO_HYDRO_18	ROBL_LC7
PKINASE	CARN_ACYLTRANSF
METALLOPHOS	GLYCO_HYDRO_18
RIBOSOMAL_L14E	CUB
RIBOSOMAL_L36E	CUB
NOP10P	CUB
RIBOSOMAL_L18E	CUB
PCI	CUB
FER4	HLH
SAM_PNT	HLH
TEKTIN	GST_N
TFB2	GST_N
AMINO_OXIDASE	GST_N
DISINTEGRIN	HGTP_ANTICODON
3HCDH	HGTP_ANTICODON
HMG_BOX	CU2_MONOOXYGEN
SUPRDOM32	GILT
HMG_BOX	GILT
HR1	SKP1
CATION_ATPASE_C	SIR2
SIR2	GAMMA-THIONIN
ZF-DHHC	GAMMA-THIONIN
SRP9	MA3
PKINASE	GAMMA-BBH
ENTH	GAMMA-BBH
PRIBOSYLTRAN	MMR_HSR1
FERRITIN	UQ_CON
2OG-FEII_OXY	UQ_CON
AAA	FERRITIN
ADAM_SPACER1	FERRITIN
BIOPTERIN_H	FERRITIN
SAND	2OG-FEII_OXY
TB	CHROMO
CH	CHROMO
MYOTUB-RELATED	AAA
KAZAL_1	RIBOSOMAL_S11
CNH	RIBOSOMAL_S11
AAA	RIBOSOMAL_S11
LACTAMASE_B	RIBOSOMAL_S11
MORN	EXO_ENDO_PHOS
UPF0121	EXO_ENDO_PHOS
HISTONE	DZF
CHITIN_BIND_4	WW
SPOND_N	WW
MT_ATP-SYNT_B	WW
HATPASE_C	WW
RIBOSOMAL_L34E	WW
GAT	CARN_ACYLTRANSF
PRIBOSYLTRAN	CARN_ACYLTRANSF
ZF-C3HC4	CARN_ACYLTRANSF
HLH	PHD
DYNEIN_LIGHT	UBA
PRIBOSYLTRAN	UBA
MSS4	UBA
MT-A70	UBA
ACTIN	CRAL_TRIO
GTP_EFTU_D3	TRYPSIN
HISTONE	TRYPSIN
VINCULIN	LIM
SH3_1	KOW
LIPASE	E1_DH
SAM_PNT	E1_DH
SUPRDOM55	E1_DH
S19	E1_DH
E1_DH	UPF0139
VINCULIN	SH3_1
AAA	PAP_ASSOC
JUN	PAP_ASSOC
ARFGAP	PAP_ASSOC
PCI	HEAT
CBFB_NFYA	HEAT
NSF	HEAT
AMIDASE	HEAT
UBA	HEAT
CHITIN_BIND_4	NUP133
HSP20	PHD
CNH	PHD
7TM_1	HSP20
GMP_SYNT_C	HSP20
PEPTIDASE_C1	CNH
ARG_TRNA_SYNT_N	HSP20
GILT	HSP20
UBIQUITIN	E2F_TDP
RHD	SUPRDOM57
LACTAMASE_B	SUPRDOM57
PK	ADAP_COMP_SUB
RIBOSOMAL_L22E	ADAP_COMP_SUB
EGF_CA	OCNUS
KH_1	HAIRY_ORANGE
ADH_ZINC_N	HAIRY_ORANGE
SAM_1	HAIRY_ORANGE
THIOREDOXIN	WW
WW	TRNA-SYNT_2
CHORD	ANK
GIY-YIG	AAA
ZF-ZPR1	AAA
NO_SYNTHASE	G-PATCH
SET	UBIQUITIN
LDL_RECEPT_B	UBIQUITIN
EXO_ENDO_PHOS	UBIQUITIN
OTU	UBIQUITIN
DUF101	LSM
EXO70	LSM
VPS52	LSM
CHROMO_SHADOW	LSM
LECTIN_C	LSM
SKP1_POZ	ELONGIN_A
ZF-TRAF	TPR
SH3BP5	TPR
RIBOSOMAL_L24E	TPR
AT_HOOK	I-SET
SUPRDOM32	SH3BP5
HYDROLASE	SH3BP5
TRYPSIN	RHOGEF
THIOREDOXIN	RHOGEF
ADAP_COMP_SUB	CHITIN_BIND_4
HORMA	CHITIN_BIND_4
SUPRDOM87	CHITIN_BIND_4
CDC48_N	CHITIN_BIND_4
PEP_DEFORMYLASE	CHITIN_BIND_4
CATION_ATPASE_C	CHITIN_BIND_4
ENDOSULFINE	CHITIN_BIND_4
PRIBOSYLTRAN	CHITIN_BIND_4
ALDEDH	CHITIN_BIND_4
SUPRDOM48	CHITIN_BIND_4
GUANYLATE_KIN	CHITIN_BIND_4
SCRAMBLASE	NUDIX
DUF1162	NUDIX
RIBOSOMAL_L22	NUDIX
ZF-C2H2	NUDIX
RBD	NUDIX
TRYPSIN	NUDIX
RIBOSOMAL_L1	NUDIX
ATP-SYNT_F	NUDIX
THIOREDOXIN	NUDIX
TRYPSIN	TBC
RICIN_B_LECTIN	LA
7TM_6	RIBOSOMAL_L13
TIG	RIBOSOMAL_L13
RRM_1	PP2C
KH_1	PP2C
HSP20	SERENDIPITY_A
TGS	SERENDIPITY_A
CBM_14	SERENDIPITY_A
C2	SERENDIPITY_A
ARFGAP	SERENDIPITY_A
CPN60_TCP1	SERENDIPITY_A
MYB_DNA-BINDING	SERENDIPITY_A
GTP_CDC	SERENDIPITY_A
SERENDIPITY_A	PDZ
CBM_21	HATPASE_C
KOW	G-ALPHA
ATP-SYNT_D	G-ALPHA
FKBP_C	RHOGEF
RIBOSOMAL_L23	RHOGEF
SUPRDOM146	RHOGEF
SECE	RHOGEF
RIBOSOMAL_S25	P450
DAGK_CAT	SCP
HMG_BOX	SCP
HLH	SCP
SAP18	SCP
XAN_UR_PERMEASE	SCP
DNK	NAD_KINASE
GLOBIN	P21-ARC
HAIRY_ORANGE	RCD1
SGS	RCD1
TEKTIN	ADAPTIN_N
ALD_N	PDZ
SEC1	PDZ
RIBOSOMAL_L18P	PDZ
ALPHA_L_FUCOS	PDZ
MOB1_PHOCEIN	PDZ
GST_N	PDZ
MANNOSYL_TRANS	PDZ
MYOSIN_TAIL_1	ZF-C3HC4
PBP	SURF4
SINA	SURF4
PROFILIN	WH1
HOMEOBOX	ARRESTIN_C
DYNEIN_LIGHT	RIBOSOMAL_L18AE
RRM_1	RIBOSOMAL_L18AE
RIBOSOMAL_L18AE	IBN_N
CALRETICULIN	P34-ARC
NSP1_C	CNH
RIBOSOMAL_S7	CNH
PEPTIDASE_M17	CNH
EXS	CNH
RIBOSOMAL_L36E	CNH
MYB_DNA-BINDING	CNH
RIBOSOMAL_L34E	CNH
SRCR	RIBOSOMAL_L39
HMG_BOX	RIBOSOMAL_L39
PHD	RIBOSOMAL_L39
TIG	VINCULIN
LYASE_1	VINCULIN
POLO_BOX	SIR2
LECTIN_LEG-LIKE	SIR2
SIR2	MOTILE_SPERM
CH	MOTILE_SPERM
PBX	TFIID_20KDA
LYASE_1	ALDO_KET_RED
PRIBOSYLTRAN	RIBOSOMAL_L31E
PP2C	RIBOSOMAL_L31E
AMINOTRAN_1_2	RIBOSOMAL_L31E
CHITIN_BIND_4	RIBOSOMAL_L31E
CBM_14	RIBOSOMAL_L31E
NMD3	COX5A
ACTIN	COX5A
RIBOSOMAL_60S	COX5A
RIBOSOMAL_L6	COX5A
E1_DH	COX5A
WD40	COX5A
CYS_MET_META_PP	DUF833
K_TETRA	DUF833
PAX	DUF833
DUF833	VATP-SYNT_E
UBIQUITIN	VATP-SYNT_E
V-ATPASE_H	VATP-SYNT_E
HMG_BOX	VATP-SYNT_E
DIRP	VATP-SYNT_E
RAD21_REC8	VATP-SYNT_E
TCTP	VATP-SYNT_E
CBFB_NFYA	GLYCO_HYDRO_18
IBN_N	GLYCO_HYDRO_18
SINA	PET
USO1_P115_HEAD	PET
METALLOTHIO_5	PET
RVP	PET
CPN60_TCP1	DNAJ_CXXCXGXG
DNAJ_CXXCXGXG	P450
UQ_CON	HEXAPEP
EFHAND	HEXAPEP
RIBOSOMAL_L22	HEXAPEP
LRR	HEXAPEP
ZF-C2H2	HEXAPEP
SUPRDOM32	HEXAPEP
MIB_HERC2	HEXAPEP
SUPRDOM154	EFHAND
ALDO_KET_RED	EFHAND
OCCLUDIN_ELL	ZF-C2H2
IU_NUC_HYDRO	IU_NUC_HYDRO
ZF-C2H2	UPF0005
RIBOSOMAL_L22E	LRRNT
CYSTATIN	LRRNT
THIOREDOXIN	ACTIN
PHD	LRRNT
HLH	METALLOPHOS
CBIA	METALLOPHOS
PEPTIDASE_M14	METALLOPHOS
AT_HOOK	METALLOPHOS
P450	METALLOPHOS
CHITIN_BIND_4	METALLOPHOS
CBM_21	DER1
SINA	GYF
HOMEOBOX	GYF
AMINOTRAN_1_2	GYF
PTR2	JUN
GTP_EFTU_D3	ARFGAP
SIR2	RIBOSOMAL_S21E
ZF-C2H2	RIBOSOMAL_S21E
CHROMO_SHADOW	RIBOSOMAL_S21E
RNA_POL_RPB4	FERRITIN
PERICARDIN_RPT	FERRITIN
TRNA_BIND	FERRITIN
PBX	FERRITIN
SUPRDOM142	ZF-CCCH
V-ATPASE_G	VATP-SYNT_E
UQ_CON	VATP-SYNT_E
GTP_EFTU_D3	VATP-SYNT_E
PEPTIDASE_C1	VATP-SYNT_E
P450	V-ATPASE_H
RAS	V-ATPASE_H
DYNEIN_LIGHT	TCTP
BSD	TCTP
PKINASE	V-ATPASE_G
PORIN_3	ZF-SEC23_SEC24
TRYPSIN	ZF-SEC23_SEC24
ADAM_SPACER1	ZF-SEC23_SEC24
ACTIN	ZF-SEC23_SEC24
RHODANESE	ZF-SEC23_SEC24
DUF602	ZF-SEC23_SEC24
E1_DH	ZF-SEC23_SEC24
WW	TRYPSIN
BAND_41	TRYPSIN
DUTPASE	ACTIN
DZF	ACTIN
CHITIN_BIND_4	ACTIN
GALACTOSYL_T	ACTIN
FORK_HEAD	GLYCOS_TRANSF_1
PROPEP_M14	GLYCOS_TRANSF_1
AMINOTRAN_1_2	RIBOSOMAL_60S
PEPTIDASE_M17	RIBOSOMAL_60S
DYNAMIN_N	RIBOSOMAL_60S
ARM	RIBOSOMAL_60S
SUPRDOM98	RIBOSOMAL_60S
CHORION_2	CTP_TRANSF_2
EGF_CA	CTP_TRANSF_2
FG-GAP	CHORION_2
ANK	CHORION_2
RIBOSOMAL_S25	GOLOCO
RHOGEF	GOLOCO
SKIP_SNW	GOLOCO
GTP_CDC	SOH1
VATP-SYNT_AC39	VHS
3HCDH_N	VHS
2-HACID_DH	VHS
SPERMINE_SYNTH	SUPRDOM141
RNA_POL_RPB4	METALLOPHOS
HSF_DNA-BIND	RRM_1
PEPTIDASE_M24	PEPTIDASE_C1
ACYL_TRANSF_3	PEPTIDASE_C1
ZF-SEC23_SEC24	PEPTIDASE_C1
PROTEASOME	PEPTIDASE_C1
GTP_EFTU_D3	HLH
NUCLEOPLASMIN	NUCLEOPLASMIN
SNF5	K_TETRA
ANNEXIN	K_TETRA
UPF0193	RRM_1
ZF-C2H2	UPF0193
PRO_ISOMERASE	LSM
PWWP	G-PATCH
G-PATCH	SH2
CBFB_NFYA	ZF-C2H2
MOB1_PHOCEIN	EXS
DNAJ_CXXCXGXG	MOB1_PHOCEIN
TUDOR	MOB1_PHOCEIN
CNH	MOB1_PHOCEIN
SUPRDOM95	MFS_1
GCM	ALD_N
FYVE	ALD_N
ACYL-COA_DH	ALD_N
UQ_CON	NSP1_C
FN3	DEATH
BAR	DEATH
DNAJ_CXXCXGXG	DEATH
KH_1	ROBL_LC7
EF1_GNE	ROBL_LC7
ROBL_LC7	C1_1
START	CYTOCHROM_C
RHD	CYTOCHROM_C
COFILIN_ADF	CYTOCHROM_C
BSD	CYTOCHROM_C
ZF-C3HC4	CYTOCHROM_C
ZF-ZPR1	CYTOCHROM_C
ZF-C2H2	RIBOSOMAL_L35AE
SAM_1	RIBOSOMAL_L35AE
ZF-TRAF	RIBOSOMAL_L35AE
DUF101	RIBOSOMAL_L35AE
7TM_1	RIBOSOMAL_L35AE
ARF	RIBOSOMAL_L35AE
ACTIN	RIBOSOMAL_L35AE
EGF_CA	RIBOSOMAL_L35AE
PAX	RIBOSOMAL_L35AE
LYS	RRM_1
RIBOSOMAL_L4	RHOGAP
ZF-NANOS	RHOGAP
NSP1_C	RHOGAP
ELONGIN_A	RHOGAP
BTB	RHOGAP
SUPRDOM32	RHOGAP
FILAMIN	PA28_BETA
RRM_1	PA28_BETA
G-ALPHA	SUPRDOM76
I-SET	SUPRDOM76
RIBOSOMAL_L4	SUPRDOM76
DAO	SUPRDOM76
PEPTIDASE_M14	SUPRDOM76
TROPOMYOSIN	PX
ATP-GUA_PTRANSN	NAC
RIBOSOMAL_L7AE	NAC
PCI	NAC
PAX	NAC
ALPHA-2-MRAP_C	THIOREDOXIN
WD40	MT_ATP-SYNT_D
PBX	MT_ATP-SYNT_D
UDPGP	ADAPTIN_N
MYOTUB-RELATED	HA2
ACYL-COA_DH	HA2
SUPRDOM138	HA2
AN_PEROXIDASE	HA2
EF1_GNE	HA2
ZF-C2H2	IPP-2
WD40	IPP-2
SKIP_SNW	IPP-2
BAR	MYB_DNA-BINDING
P450	MYB_DNA-BINDING
MYB_DNA-BINDING	TRYPSIN
GLOBIN	ACETYLTRANSF_1
LIPASE	LSM
RIBOSOMAL_L29	LSM
MH2	LSM
SOD_FE_N	LSM
K_TETRA	LSM
FILAMIN	LSM
2OG-FEII_OXY	FILAMIN
ALDEDH	FILAMIN
HMG_COA_SYNT	FILAMIN
HSBP1	RIBONUCLEASE_3
HMG_BOX	FZO_MITOFUSIN
PDZ	FZO_MITOFUSIN
GLYCOS_TRANSF_1	HOMEOBOX
HAT	HOMEOBOX
SAM_DECARBOX	HOMEOBOX
PWWP	HOMEOBOX
I_LWEQ	TPR
ZF-CCCH	TPR
VINCULIN	I_LWEQ
WWE	I_LWEQ
SUPRDOM43	I_LWEQ
BIR	CHITIN_BIND_4
SPC97_SPC98	ZZ
CYCLIN_N	ZZ
FYRN	BROMODOMAIN
BROMODOMAIN	HLH
CLIP	ADAPTIN_N
RIBOSOMAL_L18P	ADAPTIN_N
HMG_BOX	ADAPTIN_N
BZIP	ADAPTIN_N
PEPTIDASE_C1	ADAPTIN_N
KAZAL_1	K_TETRA
TF_AP-2	K_TETRA
THIOREDOXIN	KAZAL_1
HLYIII	CBFD_NFYB_HMF
4HBT	ZIP
THIOREDOXIN	ZIP
ZF-SEC23_SEC24	MH2
EFHAND	MH2
NUMBF	MH2
UQ_CON	MH2
COFILIN_ADF	MH2
PX	GTP_EFTU_D3
UFD1	GTP_EFTU_D3
PHD	GTP_EFTU_D3
ADK	GTP_EFTU_D3
HLH	MH2
SWIB	MH2
ADAM_SPACER1	ANK
MAK10	ANK
RIBOSOMAL_L4	ANK
RIBOSOMAL_L36E	ANK
TETRASPANNIN	ANK
GATA	FILAMIN
SUPRDOM95	FILAMIN
NUCLEOPLASMIN	FILAMIN
AMPKBI	FILAMIN
RAS	SIP1
FKBP_C	RIBOSOMAL_S27E
ADAPTIN_N	RIBOSOMAL_S27E
I-SET	RIBOSOMAL_S27E
SNF	RIBOSOMAL_S27E
PERICARDIN_RPT	RIBOSOMAL_S27E
RNA_POL_A_BAC	RIBOSOMAL_S27E
TSP_3	FKBP_C
7TM_6	FKBP_C
VINCULIN	FKBP_C
Y_PHOSPHATASE	FKBP_C
P450	FKBP_C
RIBOSOMAL_L22E	FKBP_C
PROTEASOME	FKBP_C
CLATHRIN_PROPEL	HOMEOBOX
PRIBOSYLTRAN	I-SET
AAA	SNF
RHD	CHITIN_BIND_4
RIBOSOMAL_S10	ZF-SEC23_SEC24
GUANYLATE_KIN	ZF-SEC23_SEC24
EFG_IV	ZF-SEC23_SEC24
RNA_POL_RPB2_4	ZF-SEC23_SEC24
7TM_1	ZF-SEC23_SEC24
CHITIN_BIND_4	ZF-SEC23_SEC24
VOLTAGE_CLC	ZF-SEC23_SEC24
RIBOSOMAL_L4	ZF-SEC23_SEC24
FAA_HYDROLASE	ZF-SEC23_SEC24
KAZAL_1	ZF-SEC23_SEC24
SUPRDOM101	ZF-SEC23_SEC24
ADK	ZF-SEC23_SEC24
ADAP_COMP_SUB	LRR
SEC1	HYDROLASE
SET	HYDROLASE
V_ATPASE_I	HYDROLASE
SUPT5	RAS
ACYL-COA_DH	DUF814
GUANYLATE_KIN	DUF814
VPS52	RRM_1
AIRS	RRM_1
DNK	HOMEOBOX
NOL1_NOP2_FMU	VPS52
RRM_1	BSD
DUF602	14-3-3
EXONUC_X-T	14-3-3
SSF	FTZ
ZF-MIZ	FTZ
DUF1213	RNA_POL_RPC4
RIBOSOMAL_L4	ACYL-COA_DH
AT_HOOK	ACYL-COA_DH
RIBOSOMAL_L1	ACYL-COA_DH
RIBOSOMAL_S13	ACYL-COA_DH
ANK	ACYL-COA_DH
ACYL-COA_DH	POLYPRENYL_SYNT
GLYOXALASE	P450
PID	P450
ACETYLTRANSF_1	P450
BYSTIN	P450
RIBOSOMAL_60S	P450
KOW	P450
CBM_14	P450
RIBOSOMAL_L37E	P450
Y_PHOSPHATASE	P450
THYMIDYLAT_SYNT	HOMEOBOX
SUPRDOM30	HOMEOBOX
UPF0027	ZF-C2H2
ALDOLASE_II	HTH_PSQ
CBFD_NFYB_HMF	UQ_CON
NA_H_EXCHANGER	UQ_CON
NAC	NA_H_EXCHANGER
ZF-MYM	NA_H_EXCHANGER
RIBOSOMAL_L24E	NA_H_EXCHANGER
SPRY	COA_BINDING
CUB	SPRY
LSM	SPRY
AT_HOOK	SPRY
RIBOSOMAL_L18E	SPRY
SUPRDOM32	SPRY
HSP20	ZF-DHHC
LAMININ_N	ZF-DHHC
LSM	PDZ
IBR	RASGEF
MRG	RASGEF
P21-ARC	RASGEF
EXO_ENDO_PHOS	RASGEF
HYDROLASE	SURP
HAT	5_NUCLEOTID_C
INOSITOL_P	RRM_1
TFIID_20KDA	SEC7
HLH	SEC7
GLYCO_HYDRO_47	SEC7
URICASE	SEC7
NTP_TRANSFERASE	SEC7
PRENYLTRANS	SUPRDOM69
INNEXIN	PRENYLTRANS
BTB	PRENYLTRANS
HOMEOBOX	PRENYLTRANS
CATION_ATPASE_C	PRENYLTRANS
CBFB_NFYA	PRENYLTRANS
G_GLU_TRANSPEPT	PRENYLTRANS
SNARE	PRENYLTRANS
SUPRDOM90	PRENYLTRANS
COMPLEX1_24KDA	PRENYLTRANS
S19	PRENYLTRANS
UQ_CON	PRENYLTRANS
RHOGAP	ANK
P450	ALDO_KET_RED
ZF-C3HC4	F-ACTIN_CAP_A
MET_10	ZF-C2H2
MAGSP	HLYIII
LYS	ZF-C3HC4
CNH	LIPOCALIN
ZF-C2H2	RIBOSOMAL_L4
PAH	AAA
HLH	HOOK
TRYPSIN	HOOK
RASGEF	HOOK
ZF-C2H2	HOOK
HOOK	MYOSIN_TAIL_1
NOT3	R3H
ANK	LIPASE
ZF-RANBP	LIPASE
CBM_14	LIPASE
ADK	LDL_RECEPT_B
DUF233	MYB_DNA-BINDING
ASP	MYB_DNA-BINDING
WD40	ASP
AT_HOOK	GTP_CDC
GTP_EFTU_D3	GTP_CDC
PERICARDIN_RPT	UBA
ALPHA-AMYLASE	UBA
SAM_PNT	HSP20
NICASTRIN	HSP20
RIBOSOMAL_L19	HSP20
DCMP_CYT_DEAM	TRYPSIN
METALLOPHOS	TRYPSIN
BAND_3_CYTO	TRYPSIN
ZF-C5HC2	TRYPSIN
SUPRDOM48	EXONUC_X-T
SUPRDOM40	EXONUC_X-T
HA2	L15
RASGEF_N	L15
TRYPSIN	L15
RHD	L15
CBM_14	TIM
HSP20	RETICULON
SAP18	RETICULON
RRM_1	IKI3
EXONUC_X-T	IKI3
ZF-C2H2	F-ACTIN_CAP_A
HLYIII	F-ACTIN_CAP_A
SWIB	SYNTAXIN
CTP_TRANSF_2	SYNTAXIN
AT_HOOK	SYNTAXIN
THIOLASE_N	SYNTAXIN
GDPD	SYNTAXIN
SUPRDOM144	NDR
PRO_ISOMERASE	NDR
ENTH	ZF-C2H2
CYCLIN_C	IQ
PQ-LOOP	IQ
RIBOSOMAL_L7AE	IQ
KE2	IQ
SUPRDOM111	IQ
HAIRY_ORANGE	IQ
CYCLIN_C	LYASE_1
THIOREDOXIN	LYASE_1
HSP70	LYASE_1
CATION_ATPASE_C	LYASE_1
RIBOSOMAL_S3_C	LYASE_1
PKINASE_C	LYASE_1
GAL_LECTIN	LYASE_1
BSD	SUPRDOM30
GATA	AMINOTRAN_1_2
AT_HOOK	AMINOTRAN_1_2
PK	AMINOTRAN_1_2
SH3_1	AMINOTRAN_1_2
P25-ALPHA	POLO_BOX
HOMEOBOX	PEPTIDASE_M24
SYNTAXIN	DNAJ_C
NDR	DNAJ_C
ODC_AZ	DNAJ_C
CBFD_NFYB_HMF	DNAJ_C
IQ	DNAJ_C
I-SET	DNAJ_C
LYASE_1	DNAJ_C
SUPRDOM30	DNAJ_C
DUF101	DNAJ_C
VPS52	DNAJ_C
BSD	DNAJ_C
PEPTIDASE_M13_N	DNAJ_C
SCRAMBLASE	SYNTAXIN
I-SET	SYNTAXIN
HLH	SYNTAXIN
LDL_RECEPT_B	SYNTAXIN
KINESIN	6PGD
SUPRDOM90	6PGD
TFB4	TRNA-SYNT_2
HISTONE	DUF663
MMR_HSR1	DUF663
RRNAAD	DUF663
LTV	DUF663
RIO1	DUF663
PRO_ISOMERASE	HSP9_HSP12
SUPRDOM76	SUPRDOM73
STE	TEA
SNF2_N	LMWPC
GTP_EFTU_D2	HHH-GPD
LINKER_HISTONE	HHH-GPD
MUTS_I	HHH-GPD
RRM_1	HHH-GPD
RNA_POL_RPB2_4	HHH-GPD
RNA_POL_RPC82	HHH-GPD
NRAP	HHH-GPD
FHA	LINKER_HISTONE
HECT	WD40
TRNA-SYNT_2	F-BOX
BYSTIN	F-BOX
TRNA-SYNT_1	F-BOX
DUF699	F-BOX
KRR1	F-BOX
UPF0113	F-BOX
NMD3	F-BOX
FKBP_C	F-BOX
FTSJ	F-BOX
EIF-6	F-BOX
FKBP_C	BRIX
RIBOSOMAL_S8E	BRIX
NOP52	BRIX
SDA1	BRIX
FTSJ	BRIX
PEPTIDASE_M24	BRIX
DUF408	BRIX
AAA	BRIX
NOC3P	BRIX
VPS35	WD40
HD	WD40
ABC_TRAN	6PGD
RESPONSE_REG	UQ_CON
PHOSPHORYLASE	IMS
IBB	SMC_C
CAP	RRM_1
SUPRDOM48	RRM_1
AIRS	MYB_DNA-BINDING
SUPRDOM45	MYB_DNA-BINDING
ADK_LID	UQ_CON
UCR_14KD	UQ_CON
ADK_LID	ALA_RACEMASE_N
IRON_PERMEASE	ALA_RACEMASE_N
SUPRDOM36	ALA_RACEMASE_N
SERYL_TRNA_N	ALA_RACEMASE_N
SIN1	ALA_RACEMASE_N
DLH	PKINASE
TPR	ACOX
DUF59	F-BOX
PEPTIDASE_M16	DUF652
CATION_ATPASE_C	DUF652
FKBP_C	XPG_I
BRIX	XPG_I
IRON_PERMEASE	RIBOSOMAL_L14
HSP70	CN_HYDROLASE
CLP_N	CN_HYDROLASE
PYROPHOSPHATASE	CN_HYDROLASE
SUPRDOM90	CN_HYDROLASE
GRPE	CN_HYDROLASE
SUPRDOM49	CN_HYDROLASE
VATP-SYNT_E	CN_HYDROLASE
ACTIN	HHH-GPD
CU-OXIDASE	HHH-GPD
ISO_DH	HHH-GPD
SUBTILISIN_N	HHH-GPD
RNA_POL_A_BAC	HHH-GPD
WD40	HHH-GPD
HSP70	HHH-GPD
RHODANESE	AHPC-TSA
GAD	SUPRDOM114
LYASE_1	DSPC
MGM101P	DRMBL
SPOIIE	DRMBL
PRIBOSYLTRAN	PP2C
EIF-6	PP2C
RIIA	UQ_CON
ABC_TRAN	EF1G
DUF933	EF1G
SOD_FE_C	ECH
RIBOSOMAL_S15	ECH
RIBOSOMAL_S9	ECH
S4	ECH
RIBOSOMAL_S10	ECH
RIBOSOMAL_S7	ECH
RIBOSOMAL_S17	ECH
CK_II_BETA	PESCADILLO_N
MAM33	PESCADILLO_N
FIBRILLARIN	PESCADILLO_N
NOP52	PESCADILLO_N
S1	PESCADILLO_N
FTSJ	PESCADILLO_N
MMR_HSR1	PESCADILLO_N
DSPC	PESCADILLO_N
GTP_CDC	UCH
GLYCO_HYDRO_47	UCH
AMINOTRAN_1_2	UCH
DUF689	UCH
TPR	UCH
HA2	BYSTIN
MRA1	BYSTIN
RIBOSOMAL_S4	BYSTIN
BRIX	BYSTIN
DUF699	BYSTIN
KH_1	BYSTIN
LTV	BYSTIN
MPP10	BYSTIN
FIBRILLARIN	BYSTIN
NOP14	BYSTIN
SUPRDOM93	BYSTIN
SUPRDOM76	BYSTIN
DRIM	BYSTIN
DUF663	BYSTIN
HAT	BYSTIN
NRAP	BYSTIN
PPX-GPPA	DUF699
ADAPTIN_N	DUF699
DEAD	DUF699
KRR1	WD40
REP-A_N	WD40
THR_DEHYDRAT_C	EF1G
NOP52	NOL1_NOP2_FMU
NOP	NOL1_NOP2_FMU
MMR_HSR1	NOL1_NOP2_FMU
UPF0120	NOL1_NOP2_FMU
DUF814	NOL1_NOP2_FMU
RASGEF_N	NOL1_NOP2_FMU
DUF663	NOL1_NOP2_FMU
EIF-6	NOL1_NOP2_FMU
FKBP_C	NOL1_NOP2_FMU
RIBOSOMAL_L10	NOL1_NOP2_FMU
NOG1	NOL1_NOP2_FMU
CBF	NOL1_NOP2_FMU
PUF	NOL1_NOP2_FMU
NRAP	NOL1_NOP2_FMU
RIBOSOMAL_L24E	NOL1_NOP2_FMU
LRR	NOL1_NOP2_FMU
ABC_TRAN	BRIX
PEPTIDASE_M16	COQ7
MT-A70	COQ7
DEAD	COQ7
ESTERASE	COQ7
CKS	F-BOX
SPERMINE_SYNTH	SPERMINE_SYNTH
MCM	ZF-C3HC4
IBB	ZF-C3HC4
CTR	COATOMER_WDAD
SUPRDOM101	COATOMER_WDAD
ISO_DH	COATOMER_WDAD
SUPRDOM91	COATOMER_WDAD
M	COATOMER_WDAD
E1_DH	COATOMER_WDAD
P5CR	COATOMER_WDAD
BAR	COATOMER_WDAD
UPF0016	COATOMER_WDAD
2OG-FEII_OXY	COATOMER_WDAD
CK_II_BETA	NOL1_NOP2_FMU
COX5A	NOL1_NOP2_FMU
IRON_PERMEASE	NOL1_NOP2_FMU
GAR1	NOL1_NOP2_FMU
RIBOSOMAL_S8E	NOL1_NOP2_FMU
UPF0113	NOL1_NOP2_FMU
NMD3	NOL1_NOP2_FMU
FIBRILLARIN	NOL1_NOP2_FMU
SUGAR_TR	NOL1_NOP2_FMU
CDC48_N	PREFOLDIN
HISTONE	RFX_DNA_BINDING
DDT	RFX_DNA_BINDING
ZN_CLUS	RFX_DNA_BINDING
DYNAMIN_N	RFX_DNA_BINDING
REP-A_N	RNASEH
RRM_1	RNASEH
TRNA-SYNT_1	RNASEH
NOG1	SUPRDOM78
XRN_N	SUPRDOM78
SHMT	SUPRDOM78
PEPTIDASE_M24	SUPRDOM78
PESCADILLO_N	SUPRDOM78
GTP_EFTU_D2	SUPRDOM78
DUF814	SUPRDOM78
DUF592	HIST_DEACETYL
SUPRDOM87	E1-E2_ATPASE
PGK	E1-E2_ATPASE
FAD_BINDING_6	HSP70
SIS	TPR
ADH_ZINC_N	SWIRM
HEAT_PBS	SWIRM
SUPRDOM95	SUPRDOM55
RIBOSOMAL_L1	SUPRDOM55
RIBOSOMAL_L4	SUPRDOM55
IMG2	RIBOSOMAL_L3
RIBOSOMAL_L23	RIBOSOMAL_L3
RIBOSOMAL_L27	RIBOSOMAL_L3
RIBOSOMAL_L28	RIBOSOMAL_L3
PBP	RIBOSOMAL_L3
MRP-L47	RIBOSOMAL_L3
SUPRDOM95	RIBOSOMAL_L3
RIBOSOMAL_L17	RIBOSOMAL_L3
DRIM	RIBOSOMAL_L3
RIBOSOMAL_L34	RIBOSOMAL_L3
RIBOSOMAL_L1	RIBOSOMAL_L3
MMR_HSR1	RIBOSOMAL_L3
RIBOSOMAL_L4	RIBOSOMAL_L3
RIBOSOMAL_L36	RIBOSOMAL_L3
REP-A_N	HMG_BOX
RIBONUC_RED_SM	HMG_BOX
RNA_POL_RPC34	HMG_BOX
SUPRDOM26	HMG_BOX
MIF4G	HMG_BOX
FER2	HESB
HSP70	HESB
DNAJ	NIFU_N
HSP70	NIFU_N
FER2	AMINOTRAN_5
AMINOTRAN_1_2	GERE
SECB	SUPRDOM79
SUPRDOM79	SECY
SECG	SECY
SECB	SECB
BPD_TRANSP_1	SBP_BAC_3
FECCD	FECCD
ABC_TRAN	FECCD
SUPRDOM16	SUPRDOM16
LAMB	SUPRDOM16
LPP	SUPRDOM16
SUPRDOM16	TOLA
PORIN_1	TOLA
EXBD	TOLA
MOTA_EXBB	TOLA
TRAB_PILLUS	TRAK
UVRD-HELICASE	DNA_MIS_REPAIR
E1-E2_ATPASE	DUF907
GLUCAN_SYNTHASE	DUF907
PDR_CDR	DUF907
C2	DUF907
TIP49	AUXIN_EFF
HSP20	PEPTIDASE_M16
PYR_REDOX_DIM	PEPTIDASE_M16
E1_DH	PEPTIDASE_M16
TRANSKETOLASE_C	PEPTIDASE_M16
TRUD	ETF_QO
SUPRDOM87	SUPRDOM87
HTH_8	RNA_POL_A_CTD
RECA	RECA
DINI	RECA
RECX	RECA
HEAT_PBS	RIBOSOMAL_L23EN
SUPRDOM80	SUPRDOM80
ISTB	SUPRDOM80
ZF-CHC2	SUPRDOM80
SUPRDOM80	TER
RNA_POL_A_CTD	CRP
CRP	SUPRDOM123
SSRECOG	ZF-C3HC4
GTP_CYCLOHYDROI	WD40
U-BOX	PKINASE
PGM_PMM_III	ZF-C2H2
RNA_POL_RPB2_4	ZF-C2H2
INOSITOL_P	ZF-C2H2
CYS_MET_META_PP	GATASE_2
LRR	GATASE_2
SUPRDOM87	ACETYLTRANSF_1
FTHFS	ACETYLTRANSF_1
MYOSIN_N	ACETYLTRANSF_1
TPR	ACETYLTRANSF_1
FTHFS	MMR_HSR1
NMD3	MMR_HSR1
PEPTIDASE_M24	MMR_HSR1
METALLOPHOS	ZF-CCHC
SUF	ZF-CCHC
HLH	ZF-CCHC
C1D	RNASE_PH_C
ACPS	PP-BINDING
PHD	HELICASE_C
EMP24_GP25L	GLYCO_TRANSF_22
IMPDH	RIBOSOMAL_L14
CBS	FHA
SIS	FHA
GLYCOGEN_SYN	FHA
EIF-3C_N	FHA
ZF-UBR1	FHA
MMR_HSR1	FHA
DEAD	SUPRDOM115
SUPRDOM36	SUPRDOM115
SUPRDOM76	SUPRDOM115
SUPRDOM32	SUPRDOM115
NOG1	DEAD
RIBOSOMAL_L30	DEAD
FF	WD40
UTP14	WD40
CLP_N	HYDANTOINASE_B
SPX	MRA1
AMINOTRAN_3	MRA1
OXIDORED_FMN	MRA1
EXO70	SNF2_N
CBM_21	ZF-C3HC4
MAM33	ZF-C3HC4
ALPHA-AMYLASE	ALPHA-AMYLASE
PKINASE	RIBOSOMAL_L15
IMG2	RIBOSOMAL_L15
RIBOSOMAL_L27	RIBOSOMAL_L15
RIBOSOMAL_L16	RIBOSOMAL_L15
RIBOSOMAL_L13	RIBOSOMAL_L15
RIBOSOMAL_L28	RIBOSOMAL_L15
RIBONUCLEASE_3	RIBOSOMAL_L15
PBP	RIBOSOMAL_L15
MRP-L47	RIBOSOMAL_L15
RIBOSOMAL_L6	RIBOSOMAL_L15
SUPRDOM95	RIBOSOMAL_L15
SPOU_METHYLASE	RIBOSOMAL_L15
ADAPTIN_N	RIBOSOMAL_L15
DRIM	RIBOSOMAL_L15
RIBOSOMAL_L1	RIBOSOMAL_L15
MMR_HSR1	RIBOSOMAL_L15
RIBOSOMAL_L23	SUPRDOM55
RIBOSOMAL_L27	SUPRDOM55
RIBONUCLEASE_3	SUPRDOM55
PBP	SUPRDOM55
MRP-L47	SUPRDOM55
FIP1	DEAD
METALLOPHOS	DEAD
SUF	DEAD
RRM_1	DUF89
SET	DUF592
PRO_ISOMERASE	DUF592
AT_HOOK	DUF592
AA_KINASE	DUF292
RNASE_PH_C	DUF292
EIF-5_EIF-2B	DUF292
SUPRDOM111	DUF292
DOR1	DUF292
GLUCAN_SYNTHASE	AMINOTRAN_1_2
SEC7	AMINOTRAN_1_2
SIS	AMINOTRAN_1_2
ISO_DH	AMINOTRAN_1_2
MITO_CARR	AMINOTRAN_1_2
HGTP_ANTICODON	AMINOTRAN_1_2
ADH_ZINC_N	ACONITASE_C
HAT	ZF-U1
FF	ZF-U1
MIF4G	ZF-U1
INOS-1-P_SYNTH	RIBOSOMAL_S8
DNA_POL_B_EXO	RRM_1
DUF254	DUF254
PIR	DUF907
CYCLIN_N	HSF_DNA-BIND
ADH_ZINC_N	MID2
CORA	PKINASE
SUPRDOM115	PKINASE
MYB_DNA-BINDING	ZF-BED
AMIDOHYDRO_1	RHOMBOID
GST_N	AMMONIUM_TRANSP
TRANSALDOLASE	DSPC
ARSA_ATPASE	GLYCO_HYDRO_32
YIP1	AATASE
RIBOSOMAL_S16	TRNA-SYNT_1B
PKINASE	PMT
RIBOSOMAL_60S	THIOREDOXIN
PEPTIDASE_C48	THIOREDOXIN
AMP-BINDING	RIBOSOMAL_S2
RIBOSOMAL_S12	SUPRDOM87
HSP70	SUPRDOM87
NOC3P	EIF-6
PSEUDOU_SYNTH_1	WD40
RNB	WD40
RIBOSOMAL_L12	WD40
TCTP	WD40
AMIDOHYDRO_1	PKINASE
DEAD	DUF747
TCTP	DUF747
CU-OXIDASE	MO25
PEX19	MO25
HECT	MO25
ADH_ZINC_N	MO25
SMG4_UPF3	SRP1_TIP1
DUF250	SRP1_TIP1
PSEUDOU_SYNTH_2	TRNA-SYNT_2D
SUPRDOM22	PSEUDOU_SYNTH_2
DUF500	STE2
GRPE	PPI_YPI1
PMM	ADAP_COMP_SUB
I_LWEQ	CGR1
MIP	CORNICHON
METALLOPHOS	TYR_DEACYLASE
TFIIA	KRE9
CHITIN_SYNTH_1	CDP-OH_P_TRANSF
GST_N	CDP-OH_P_TRANSF
E1_DH	DEAD
OXIDORED_FMN	DEAD
ATP-CONE	DEAD
RIBONUC_RED_SM	DEAD
PC_REP	DEAD
ADAPTIN_N	DEAD
TENA_THI-4	DEAD
DLH	DEAD
DEAD	DNA_LIGASE_A_N
HSP70	DNA_LIGASE_A_N
SUPRDOM35	DNA_LIGASE_A_N
MFS_1	DNA_LIGASE_A_N
TFB4	SUPRDOM103
DUF341	BAG
GST_N	ZIP
PRO_ISOMERASE	ZIP
PATATIN	STAG
HEAT_PBS	STAG
METALLOPHOS	SEC6
2OG-FEII_OXY	SEC63
DUS	EXONUC_X-T
HISTONE	RIBOSOMAL_L14E
ETF_ALPHA	TRNA-SYNT_2B
EFHAND	TRNA-SYNT_2
GLYCO_HYDRO_47	TRNA-SYNT_2
VPS53_N	RAS
VPS52	RAS
ACONITASE_C	RAS
FERROCHELATASE	RNASE_P_P30
THIF	APBA
DUF59	SUGAR_TR
P34-ARC	GTP_CDC
ACTIN	GTP_CDC
GLYCO_HYDRO_17	GTP_CDC
HEAT_PBS	GTP_CDC
SIS	RIBOSOMAL_L14
SUPRDOM116	RIBOSOMAL_L14
HEAT_PBS	RIBOSOMAL_L14
HSP70	RIBOSOMAL_L14
PEPTIDASE_M16	RIBOSOMAL_L14
UPF0120	RIBOSOMAL_L14
MPPN	CDP-OH_P_TRANSF
ATP-SYNT_G	DNAJ
SUPRDOM101	2-HACID_DH
GHMP_KINASES	2-HACID_DH
PEPTIDASE_M28	2-HACID_DH
SUPRDOM30	2-HACID_DH
TPR	2-HACID_DH
PEX24P	2-HACID_DH
NPL4	2-HACID_DH
ZN_CLUS	2-HACID_DH
GLYCOS_TRANSF_4	2-HACID_DH
DAHP_SYNTH_1	2-HACID_DH
MFS_1	2-HACID_DH
RIBOSOMAL_L4	2-HACID_DH
TMS_TDE	2-HACID_DH
PRO_ISOMERASE	2-HACID_DH
PMT	2-HACID_DH
PEPTIDASE_C13	2-HACID_DH
AAA	2-HACID_DH
GLYCO_TRANSF_15	2-HACID_DH
FUMBLE	2-HACID_DH
AMP_N	2-HACID_DH
RAS	SUPRDOM36
ALDEDH	GDA1_CD39
EFHAND	GDA1_CD39
ACETYLTRANSF_1	GDA1_CD39
DAHP_SYNTH_1	FAD_BINDING_2
PEX14_N	SUPRDOM19
GTP_CYCLOHYDROI	SUPRDOM19
PORIN_3	SUPRDOM19
TRANSALDOLASE	SUPRDOM19
TIM44	GLYCO_HYDRO_63
BRIX	NRAP
RRNAAD	NRAP
RNB	NRAP
MRA1	NRAP
RIBOSOMAL_S4	NRAP
MPP10	NRAP
FIBRILLARIN	NRAP
NOP14	NRAP
DRIM	NRAP
HAT	NRAP
KH_1	NRAP
UPF0120	NRAP
DIM1	NOP
RIBOSOMAL_L27	NOP
RIBONUCLEASE_3	NOP
PBP	NOP
RIBOSOMAL_L14	NOP
MRP-L47	NOP
RIBOSOMAL_L17	NOP
SUPRDOM57	NOP
EFG_IV	NOP
RIBOSOMAL_L4	NOP
PMT	FTR1
DUF352	FTR1
PROTEASOME	FTR1
HIST_DEACETYL	EIF-6
IGPD	EIF-6
RIBOSOMAL_S8E	EIF-6
NOG1	EIF-6
FIBRILLARIN	EIF-6
RIBOSOMAL_L30	EIF-6
RNA_POL_RPA2_4	EIF-6
SDA1	EIF-6
PUF	EIF-6
FTR1	2-HACID_DH
SUPRDOM22	2-HACID_DH
CYS_MET_META_PP	2-HACID_DH
CUE	2-HACID_DH
RIBOSOMAL_L1	2-HACID_DH
ATP-SYNT_F	2-HACID_DH
RIBONUC_RED_SM	2-HACID_DH
GTP1_OBG	2-HACID_DH
RIBOSOMAL_L13	2-HACID_DH
RIBOSOMAL_S28E	2-HACID_DH
MITO_CARR	2-HACID_DH
ADH_SHORT	2-HACID_DH
ATP-SYNT_C	2-HACID_DH
EIF-6	2-HACID_DH
ACID_PHOSPHAT_A	2-HACID_DH
2-HACID_DH	JMJC
DUF171	JMJC
ENDONUCLEASE_NS	LACTAMASE_B
NRAP	PSEUDOU_SYNTH_1
FERRIC_REDUCT	DUF619
BZIP	GLYCOGEN_SYN
SOD_FE_N	GLYCOGEN_SYN
UQ_CON	ZN_CLUS
ANDROGEN_RECEP	CAVEOLIN
ANDROGEN_RECEP	SAM_PNT
ANDROGEN_RECEP	MOZ_SAS
CIMR	INSULIN
CHEZ	CHEW
NTF2	NTF2
TROPONIN	TROPONIN
RNASEA	LRR
SUPRDOM108	SUPRDOM108
SUPRDOM108	SUPRDOM107
NHASE_BETA	NHASE_ALPHA
PKI	PKINASE_C
SUPRDOM109	COX1
RNA_POL	AMIDASE_2
KUNITZ_LEGUME	ALPHA-AMYLASE
BETA-APP	TRYPSIN
LEP_RECEPTOR_IG	LEPTIN
ATP-SYNT_B	ATP-SYNT_A
ATP-SYNT_AB	ATP-SYNT_A
EXO_ENDO_PHOS	THIOREDOXIN
TISSUE_FAC	GLA
SUPRDOM30	PCI
TBP	IBN_N
V-SNARE	BNR
VPS16_C	SEC1
SYNTAXIN	PEP3_VPS18
PP2C	PEP3_VPS18
SEC7	PEP3_VPS18
PEPTIDASE_M1	PEP3_VPS18
CLATHRIN	PEP3_VPS18
V-SNARE	PEP3_VPS18
DUF254	PEP3_VPS18
NAP	WD40
RIBONUC_L-PSP	U-BOX
NPL4	U-BOX
UBX	U-BOX
TREHALOSE_PPASE	U-BOX
ZONA_PELLUCIDA	ZONA_PELLUCIDA
SRF-TF	FORK_HEAD
ADH_ZINC_N	FORK_HEAD
OXYSTEROL_BP	WD40
TRANSKETOLASE_C	PATATIN
MAM	SUPRDOM105
FAD_BINDING_6	SH3_1
SUPRDOM56	SH3_1
CK_II_BETA	SH3_1
SUCC_DH_FLAV_C	SH3_1
DED_CYTO	SH3_1
CUE	SH3_1
SUPRDOM48	OXYSTEROL_BP
UBX	WD40
SH3_2	ZF-C2HC5
SKN1	KA1
SH3_1	HMG-COA_RED
UQ_CON	HMG-COA_RED
GDE_C	SH3_1
PRO_ISOMERASE	SH3_1
GLYCOGEN_SYN	SH3_1
HISTONE	SH3_1
SH3_1	PATATIN
ATP-SYNT	PKINASE
FER2	PKINASE
ATP-SYNT_D	PKINASE
GPP34	PKINASE
TRUB_N	BYSTIN
SLT_BETA	RIP
MM_COA_MUTASE	MM_COA_MUTASE
SRP14	SRP9
RING_HYDROXYL_B	RING_HYDROXYL_A
[truncated: 12,166 more rows]

## Sheet: 0.7
FORK_HEAD	DAGK_CAT
ACYLPHOSPHATASE	LIM
NAC	LIM
NUP133	LIM
SINA	KH_1
NTF2	KH_1
MBD	KH_1
ABHYDROLASE_1	KH_1
CYCLIN_C	KH_1
CHITIN_BIND_4	KH_1
ZF-HIT	NTF2
HMG_BOX	NTF2
WW	NTF2
COFILIN_ADF	NTF2
PEPTIDASE_M16	CPN60_TCP1
FF	CPN60_TCP1
JOSEPHIN	CPN60_TCP1
FILAMIN	CPN60_TCP1
HMG_BOX	CPN60_TCP1
ZF-C2H2	CPN60_TCP1
AT_HOOK	CPN60_TCP1
BZIP	SNAP-25
SNAP-25	DEAD
NUMBF	DEAD
ZF-TRAF	DEAD
CHITIN_BIND_4	DEAD
PERICARDIN_RPT	DEAD
ANNEXIN	DEAD
EGF_CA	NUMBF
TUB	NUMBF
RIBOSOMAL_L37E	TIG
CYTOCHROM_C	4HBT
LIPASE	4HBT
DUF1053	4HBT
ZF-CCHC	4HBT
FILAMIN	4HBT
MIP	4HBT
SUPRDOM57	4HBT
WD40	4HBT
RIBOSOMAL_S17	4HBT
ATP-SYNT_D	GST_N
RF-1	RIBOSOMAL_L7AE
RIBOSOMAL_L7AE	TFIIF_ALPHA
F_ACTIN_CAP_B	PPR
NSF	PKINASE
EF1_GNE	PKINASE
RIBOSOMAL_S8	SKP1_POZ
RIBOSOMAL_S9	SKP1_POZ
PEPTIDASE_M16	ZF-C2H2
ADENYLSUCC_SYNT	ODC_AZ
NUDIX	ODC_AZ
AP_ENDONUC_2	ODC_AZ
G-ALPHA	ODC_AZ
M	ODC_AZ
G-PATCH	ODC_AZ
ZF-HIT	ODC_AZ
HMG_BOX	ODC_AZ
ACYLTRANSFERASE	ODC_AZ
C2	ODC_AZ
URICASE	ODC_AZ
UBIQUITIN	ODC_AZ
EXONUC_X-T	ODC_AZ
ARF	CHITIN_BIND_4
UCR_TM	CHITIN_BIND_4
PEPTIDASE_M13_N	BZIP
DSRM	CPN60_TCP1
DUF706	CPN60_TCP1
MOV34	CPN60_TCP1
E1_DH	CPN60_TCP1
JMJC	CPN60_TCP1
2-HACID_DH	CPN60_TCP1
HECT	CPN60_TCP1
BTB	CPN60_TCP1
3_5_EXONUC	CPN60_TCP1
MCM	PBP
TFIID-18KDA	ZF-C2H2
CNMP_BINDING	ZF-C2H2
SUPRDOM144	ZF-C2H2
ZF-C2H2	CRAL_TRIO
SPROUTY	CRAL_TRIO
DHO_DH	SPROUTY
TMS_TDE	SPROUTY
G-PATCH	SPROUTY
AMINOTRAN_1_2	SPROUTY
AHPC-TSA	CRAL_TRIO_N
XRCC1_N	AHPC-TSA
E1_DH	AHPC-TSA
SUPRDOM98	METALLOPHOS
ZF-C3HC4	LECTIN_C
SUPRDOM35	LECTIN_C
GMP_PDE_DELTA	MSS4
PBP	HOMEOBOX
LIPASE	ZF-DNL
ARRESTIN_C	ZF-DNL
HSP70	ZF-DNL
SUPRDOM90	RHOGEF
ZF-C3HC4	SUPRDOM90
SH3BP5	ZF-C2H2
GMP_SYNT_C	ZF-C2H2
DRF_DAD	USO1_P115_HEAD
PUF	USO1_P115_HEAD
GAS2	USO1_P115_HEAD
ZF-HIT	USO1_P115_HEAD
SPRY	USO1_P115_HEAD
DUF1213	USO1_P115_HEAD
ADK	USO1_P115_HEAD
RHD	ABHYDRO_LIPASE
HMG_BOX	C1_3
DSRM	C1_3
AMP-BINDING	MET_10
DSRM	MET_10
UQ_CON	MET_10
AT_HOOK	TATD_DNASE
WD40	TATD_DNASE
KINESIN	TATD_DNASE
SSF	TATD_DNASE
RRM_1	TATD_DNASE
URICASE	CBM_14
CALRETICULIN	CBM_14
CATALASE	RNA_POL_RPC34
ZF-C2H2	RNA_POL_RPC34
HOMEOBOX	RNA_POL_RPC34
LIM	RNA_POL_RPC34
PAX	RNA_POL_RPC34
RIBOSOMAL_S3_C	IBR
NIC	IBR
PMSR	IBR
SUPRDOM156	IBR
HOMEOBOX	IBR
IBB	IBR
DCMP_CYT_DEAM	METALLOPHOS
ODC_AZ	CHORION_3
ARPC4	CHORION_3
PHD	CHORION_3
ZF-HIT	CHORION_3
ZF-CCHC	CHORION_3
RIBOSOMAL_S17	CHORION_3
PEPTIDASE_C1	CHORION_3
ALDEDH	CHORION_3
RIBONUCLEASE_3	UBA
SWIB	UBA
TEKTIN	UBA
LSM	UBA
ELONGIN_A	UBA
L15	SNAP-25
RIBOSOMAL_S10	SNAP-25
SUCC_DH_FLAV_C	SNAP-25
DUF773	SNAP-25
ATP-SYNT_C	SNAP-25
FILAMIN	SNAP-25
MYOSIN_TAIL_1	SNAP-25
HORMONE_RECEP	SNAP-25
GCV_H	SNAP-25
ACONITASE_C	C1_3
SKP1_POZ	C1_3
Y_PHOSPHATASE	EIF-5A
MITO_CARR	RIBOSOMAL_S19E
BIOPTERIN_H	RIBOSOMAL_S19E
SH3BP5	RIBOSOMAL_S19E
P450	ANK
MFS_1	ANK
GTP_CDC	DNAJ_CXXCXGXG
SUPRDOM32	ZF-C3HC4
RIBOSOMAL_S15	ZF-C2H2
CHORION_3	ZF-C2H2
MSSP	RIBOSOMAL_S15
MYTH4	RIBOSOMAL_S15
G-ALPHA	RIBOSOMAL_S15
CRAL_TRIO	RIBOSOMAL_S15
I-SET	RIBOSOMAL_S15
ZF-C3HC4	RIBOSOMAL_S15
CUB	RIBOSOMAL_S15
ARRESTIN_C	RIBOSOMAL_S15
HOMEOBOX	RIBOSOMAL_S15
FIBRINOGEN_C	RIBOSOMAL_S15
ARM	KELCH_1
INTEGRIN_ALPHA	LRR
HMG_BOX	LRR
ZF-RANBP	NIC
CYTOCHROM_C	NIC
DIL	NIC
GUANYLATE_KIN	NIC
DYNAMIN_N	NIC
SH2	NIC
ATP-SYNT_AB	NIC
AMINOTRAN_1_2	NIC
RRM_1	NIC
NIC	DUF590
SET	DUF590
P25-ALPHA	DUF590
V-ATPASE_G	P25-ALPHA
RIBOSOMAL_S3_C	P25-ALPHA
MAGSP	P25-ALPHA
MYTH4	XRN_N
RRM_1	XRN_N
ETF_ALPHA	ZF-C2H2
ZF-CCCH	PB1
CALRETICULIN	CHITIN_BIND_4
RIBOSOMAL_L35AE	4HBT
SUPRDOM138	4HBT
NUP84_NUP100	4HBT
PREFOLDIN	S10_PLECTIN
CHITIN_BIND_4	S10_PLECTIN
ABC_TRAN	S10_PLECTIN
NUCLEOPLASMIN	S10_PLECTIN
CALRETICULIN	S10_PLECTIN
SIR2	V_ATPASE_I
PKINASE	V_ATPASE_I
SWIB	V_ATPASE_I
RRM_1	V_ATPASE_I
RAS	V_ATPASE_I
BAND_41	SPOND_N
NUC_SUG_TRANSP	LIM
CHITIN_BIND_4	TETRASPANNIN
DYNAMIN_N	SH3_1
ZW10	SH3_1
RIBOSOMAL_S4	ZF-C2H2
METALLOTHIO_5	ZF-C2H2
NAC	ZF-C2H2
IBN_N	VATP-SYNT_AC39
ADH_SHORT	PP2C
HMG_BOX	RRM_1
PROMININ	RRM_1
JMJC	DSRM
SUPRDOM111	DSRM
TRYPSIN	DSRM
P25-ALPHA	DED_CYTO
GHMP_KINASES	DED_CYTO
CATION_ATPASE_C	GHMP_KINASES
TFIIA	RIBOSOMAL_L7AE
RRM_1	SEC1
ZF-DHHC	SEC1
ZF-C2H2	SEC1
RIBOSOMAL_L29	PKINASE_C
RIBOSOMAL_L23	PKINASE_C
SUPRDOM146	PKINASE_C
ZF-DHHC	P_PROPROTEIN
GCM	P_PROPROTEIN
RAS	P_PROPROTEIN
ACYL-COA_DH	WWE
EXONUC_X-T	WWE
THIOLASE_C	PB1
DYNAMIN_N	PB1
DYNEIN_LIGHT	PB1
G-PATCH	ACTIN
HLH	ACTIN
SUPRDOM93	ZF-C2H2
JMJC	DYNAMIN_N
ZF-C2H2	SUPRDOM37
SAM_2	SUPRDOM37
CALPONIN	SUPRDOM37
FKBP_C	SAM_2
RIBOSOMAL_S13	SAM_2
TRNA-SYNT_2B	CALPONIN
MITO_CARR	CALPONIN
MBT	RIBOSOMAL_L21E
SULFATE_TRANSP	RIBOSOMAL_L21E
PAH	RIBOSOMAL_L21E
SWIB	PEPTIDASE_M16
HTH_PSQ	PEPTIDASE_M16
VATP-SYNT_AC39	ZF-C2H2
SWIB	VATP-SYNT_AC39
ARF	VATP-SYNT_AC39
HOMEOBOX	COG6
RHOGEF	COG6
SUPRDOM43	ABC_TRAN
RIBOSOMAL_S3_C	ABC_TRAN
HAIRY_ORANGE	ABC_TRAN
SNARE	GAT
NSF	FILAMIN
HSBP1	FILAMIN
ZF-BED	FILAMIN
DUF101	FILAMIN
CIDE-N	FILAMIN
EXO_ENDO_PHOS	FILAMIN
RIBOSOMAL_S13	ASPARAGINASE
GSHPX	ZF-C2H2
ETC_C1_NDUFA4	RRM_1
L15	RRM_1
SAP18	RRM_1
HLH	EXONUC_X-T
T-BOX	EXONUC_X-T
ZF-MYND	EXONUC_X-T
G-PATCH	SURP
EIF_2_ALPHA	PRO_ISOMERASE
MOZ_SAS	EIF-3_P25
LIM	EIF-3_P25
DUF1088	EIF-3_P25
UQ_CON	MOZ_SAS
ANK	MOZ_SAS
SUPRDOM57	MOZ_SAS
MIT	MOZ_SAS
DSRM	MOZ_SAS
PHOSPHORYLASE	MOZ_SAS
PAC	MOZ_SAS
BPL_LIPA_LIPB	MOZ_SAS
ATP-SYNT_EPS	MOZ_SAS
RIBOSOMAL_S3_C	LIM
ALPHA-AMYLASE	LIM
IBN_N	SUPRDOM48
V-SNARE	RAD50_ZN_HOOK
DYNEIN_LIGHT	RAD50_ZN_HOOK
PCI	COG6
SWIB	COG6
HMG_BOX	COG6
ZF-C3HC4	COG6
SEC6	COG6
CAP_GLY	UBIQUITIN
NDK	MYTH4
ISOAMYLASE_N	MYTH4
COPROGEN_OXIDAS	MYTH4
RIBOSOMAL_L3	MYTH4
GLYCO_HYDRO_16	MYTH4
RIBOSOMAL_L4	MYTH4
ABHYDROLASE_2	MYTH4
PORIN_3	MYTH4
RIBOSOMAL_S3_C	MYTH4
GLYCOGEN_SYN	MYTH4
RIBOSOMAL_S7	MYTH4
TROPONIN	MYTH4
DUF1213	MYTH4
I-SET	PEPTIDASE_C1
ADAM_SPACER1	RRM_1
LECTIN_C	2-OXOACID_DH
BPL_LIPA_LIPB	EFHAND
MAGSP	EFHAND
RASGEF_N	SEC10
ADH_SHORT	LAMININ_N
EXONUC_X-T	AN_PEROXIDASE
PARAMECIUM_SA	RRM_1
ADH_ZINC_N	RRM_1
SEC10	RRM_1
AN_PEROXIDASE	RRM_1
GLYCO_HYDRO_35	RRM_1
SUPRDOM143	ZF-TRAF
CYCLIN_C	ZF-TRAF
RIBOSOMAL_L39	ZF-TRAF
P25-ALPHA	ZF-TRAF
GALACTOSYL_T	ZF-TRAF
SUPRDOM43	ZF-TRAF
SERENDIPITY_A	TPR
CND1	TPR
RIBOSOMAL_S8E	TPR
E1_DH	NHL
LANC_LIKE	RIBOSOMAL_L30
STERILE	RIBOSOMAL_L30
DNAJ_CXXCXGXG	RIBOSOMAL_L30
HAIRY_ORANGE	RIBOSOMAL_L30
LANC_LIKE	2-HACID_DH
BTB	ADH_ZINC_N
SCP	UBA
UBA	STEROID_DH
ZF-SEC23_SEC24	STEROID_DH
ZF-UBR1	STEROID_DH
CUB	STEROID_DH
PRO_ISOMERASE	STEROID_DH
IU_NUC_HYDRO	STEROID_DH
UPF0005	STEROID_DH
G-PATCH	STEROID_DH
SH2	STEROID_DH
NAD_KINASE	HOMEOBOX
SEC1	HOMEOBOX
KELCH_2	OS-D
14-3-3	OS-D
TSP_1	OS-D
HA2	OS-D
IBB	OS-D
TRYPSIN	OS-D
PROTEASOME	KELCH_2
LRR	KELCH_2
RIBOSOMAL_S10	KELCH_2
SET	KELCH_2
CIDE-N	MFAP1_C
SUPRDOM138	MFAP1_C
AT_HOOK	MFAP1_C
SYNTAXIN	FHA
SEC20	FHA
KAZAL_1	FHA
FORK_HEAD	FHA
KH_1	FHA
ZF-TRAF	FHA
RIBOSOMAL_L13E	FHA
CHITIN_BIND_4	FHA
SH3_1	FHA
COMPLEX1_LYR	FHA
2-HACID_DH	FHA
THIOREDOXIN	FHA
ATP-GUA_PTRANS	ANK
DNA_PRIMASE_S	ANK
DYNEIN_LIGHT	CIDE-N
AT_HOOK	CIDE-N
ZF-C2H2	CIDE-N
CIDE-N	CIDE-N
ZF-C2H2	STEROID_DH
ZF-TRAF	LIM
TFIIB	LIM
HMG_BOX	LIM
SET	THYROGLOBULIN_1
7TM_6	PHD
THIOREDOXIN	LIM
THIOREDOXIN	EMI
CBM_21	LIM
CHORION_3	ZF-CCCH
CH	ZF-CCCH
P_PROPROTEIN	ZF-CCCH
EFG_IV	ZF-CCCH
CBFD_NFYB_HMF	ZF-CCCH
G-PATCH	ZF-CCCH
ACTIN	ZF-CCCH
IBB	ZF-CCCH
C2	ZF-CCCH
HLH	ZF-CCCH
ZF-CCCH	ZF-CCCH
CBFD_NFYB_HMF	ASP
SNF	DYNAMIN_N
SKP1_POZ	CLIP
KELCH_2	NTF2
MBT	NTF2
ACTIN	COESTERASE
SCP	ARF
DNAJ	ABC_MEMBRANE
I-SET	ABC_MEMBRANE
RIBOSOMAL_S17	ABC_MEMBRANE
TIM	UBA
PBX	RIBOSOMAL_S17
RAD50_ZN_HOOK	CBFD_NFYB_HMF
UPF0099	CBFD_NFYB_HMF
ADH_SHORT	CBFD_NFYB_HMF
COG6	CBFD_NFYB_HMF
ABC_TRAN	CBFD_NFYB_HMF
GAT	CBFD_NFYB_HMF
FILAMIN	CBFD_NFYB_HMF
ASPARAGINASE	CBFD_NFYB_HMF
2-HACID_DH	CBFD_NFYB_HMF
CLATHRIN_PROPEL	CBFD_NFYB_HMF
CBFD_NFYB_HMF	RHOGEF
PGAM	LIM
PFK	LIM
HMG_BOX	RIBOSOMAL_L15E
LDL_RECEPT_B	RIBOSOMAL_L15E
MITO_CARR	RIBOSOMAL_L15E
ARRESTIN_C	RIBOSOMAL_L15E
PEPTIDASE_M24	RIBOSOMAL_L15E
RHD	RIBOSOMAL_L15E
CNH	RIBOSOMAL_L15E
7TM_1	RIBOSOMAL_L15E
ZF-C2H2	7TM_1
EXO_ENDO_PHOS	SPROUTY
2-HACID_DH	SPROUTY
DUF590	EXO_ENDO_PHOS
SUPRDOM43	EXO_ENDO_PHOS
TFIID_20KDA	2-HACID_DH
SUPRDOM102	GILT
COG6	FHA
RIBOSOMAL_L19E	SPECTRIN
ECH	SPECTRIN
G-PATCH	DYNEIN_LIGHT
PAH	DYNEIN_LIGHT
SKP1_POZ	DYNEIN_LIGHT
INOSITOL_P	DYNEIN_LIGHT
ZF-C3HC4	RIBOSOMAL_S26E
ADAPTIN_N	RIBOSOMAL_S26E
ODC_AZ	RIBOSOMAL_S26E
CHITIN_BIND_4	RIBOSOMAL_S26E
SAM_PNT	RIBOSOMAL_S26E
RHD	RIBOSOMAL_S26E
7TM_1	RIBOSOMAL_S26E
SEC7	RIBOSOMAL_S26E
BZIP	RIBOSOMAL_S26E
ZF-CCCH	LA
CH	LA
NTF2	LA
CYCLIN_C	LA
ACTIN	LA
WD40	LA
SUPRDOM48	LA
TFIID_20KDA	PEPTIDASE_C1
ANK	TIL_ASSOC
MSSP	BZIP
RASGEF_N	BZIP
GST_N	BZIP
LSM	BZIP
HOMEOBOX	TFIIA
METALLOPHOS	TFIIA
RIBOSOMAL_L22E	TFIIA
SAND	TFIIA
RIBOSOMAL_S19	CHROMO_SHADOW
RIBOSOMAL_S12	CHROMO_SHADOW
HOMEOBOX	SNF5
PEPTIDASE_C2	SNF5
AMINOTRAN_1_2	SNF5
CYCLIN_N	SNF5
LRRNT	SNF5
TRANSFORMER	SNF5
RRM_1	SNF5
CN_HYDROLASE	SNF5
SAM_2	SNF5
WWE	SNF5
SWIB	SNF5
HORMONE_RECEP	SNF5
HTH_PSQ	SNF5
SNF5	MFAP1_C
FHA	MFAP1_C
ANK	MFAP1_C
ARF	DYNEIN_LIGHT
PEPTIDASE_M3	AAA
HYDROLASE	PARAMECIUM_SA
SIR2	PARAMECIUM_SA
SWIM	PARAMECIUM_SA
ZF-DHHC	PARAMECIUM_SA
TEKTIN	PARAMECIUM_SA
PRK	PARAMECIUM_SA
DNA_POL_ALPHA_B	PARAMECIUM_SA
MT-A70	PARAMECIUM_SA
ZF-DHHC	SET
FER4	SET
MT-A70	SET
RAS	SET
SKP1	METALLOPHOS
HLH	SUPRDOM90
INOSITOL_P	SUPRDOM90
AA_PERMEASE	HLH
RICIN_B_LECTIN	HLH
MIP	HLH
TFIID_30KDA	RNA_POL_RPB6
HSP20	RNA_POL_RPB6
PMSR	ZF-C2H2
EMP70	ZF-C2H2
BTB	CARN_ACYLTRANSF
EFHAND	CARN_ACYLTRANSF
LRR	CARN_ACYLTRANSF
JMJC	CARN_ACYLTRANSF
2-HACID_DH	CARN_ACYLTRANSF
AMINOTRAN_5	RCC1
HOMEOBOX	RCC1
ANATO	RCC1
DM	IBR
GUANYLATE_KIN	IBR
SUPRDOM145	TSP_3
PROX1	TSP_3
METHUSELAH_N	TSP_3
TTL	LIM
ALBA	LIM
HSP20	LIM
SUPRDOM90	LIM
AA_KINASE	LIM
PPR	SPRY
IF4E	SPRY
SUPRDOM155	RASGEF_N
OCNUS	RASGEF_N
DUF59	RASGEF_N
PRO_ISOMERASE	RASGEF_N
HMG_BOX	CHITIN_BIND_4
DISINTEGRIN	LIM
PCRF	PQ-LOOP
IBR	PQ-LOOP
CHITIN_BIND_4	UQ_CON
HESB	PDZ
SUPRDOM55	PDZ
MFS_1	PDZ
CBFD_NFYB_HMF	RRM_1
RIBOSOMAL_S17E	RRM_1
MITO_CARR	RRM_1
RRM_1	SUPRDOM55
PKINASE	SUPRDOM55
GLYOXALASE	PB1
ZF-C2H2	SUPRDOM35
RIBOSOMAL_S8	ZF-C2H2
DUF28	ZF-C2H2
MOZ_SAS	ZF-C2H2
ADAM_SPACER1	GDPD
SUPRDOM57	GDPD
7TM_1	GDPD
RIBOSOMAL_L14E	WD40
SWIB	RNA_POL_RPB4
HSP20	RNA_POL_RPB4
MT_ATP-SYNT_D	RNA_POL_RPB4
HOMEOBOX	RNA_POL_RPB4
TSC22	SPRY
MITO_CARR	ANATO
RIBOSOMAL_L6	ANATO
RIBOSOMAL_L32E	ANATO
CLATHRIN_PROPEL	ANATO
LDL_RECEPT_A	RPEL
ACTIN	RPEL
CHITIN_BIND_4	RPEL
GTP_EFTU_D3	RPEL
RIBOSOMAL_L15E	ZF-C3HC4
RIBOSOMAL_S9	ZF-C3HC4
RIBOSOMAL_L4	ZF-C3HC4
COFILIN_ADF	MET_10
SWIB	MET_10
ATP-GUA_PTRANS	TRYPSIN
5_NUCLEOTID	TRYPSIN
TCTP	TRYPSIN
UQ_CON	TRYPSIN
AT_HOOK	TRYPSIN
RIBOSOMAL_S3_C	TRYPSIN
BIOPTERIN_H	TRYPSIN
ANNEXIN	TPR
PEPTIDASE_M13_N	TPR
SWIM	CAS_CSE1
SWIB	PEPTIDASE_M24
SH3_1	PEPTIDASE_M24
RIBOSOMAL_S21E	PKINASE
RIBOSOMAL_S19	PKINASE
RIBOSOMAL_L37E	PKINASE
ALK_PHOSPHATASE	ZF-C2H2
EFG_IV	TSG
SIR2	TSG
RIBOSOMAL_L3	ZF-UBR1
MT_ATP-SYNT_B	ZF-UBR1
RIBOSOMAL_S12	ZF-UBR1
SUPRDOM32	ZF-UBR1
GDE_C	RRM_1
F_ACTIN_CAP_B	RAD10
HLH	RAD10
ASTACIN	ADAM_SPACER1
RIBOSOMAL_S3_C	ADAM_SPACER1
KOW	ADAM_SPACER1
PHOSPHORYLASE	ADAM_SPACER1
DIX	ADAM_SPACER1
DISINTEGRIN	ADAM_SPACER1
HOMEOBOX	AN_PEROXIDASE
DUF862	EXONUC_X-T
SUPRDOM55	F_ACTIN_CAP_B
RIBOSOMAL_L14	F_ACTIN_CAP_B
SUPRDOM57	F_ACTIN_CAP_B
RIBOSOMAL_60S	F_ACTIN_CAP_B
HSP20	F_ACTIN_CAP_B
ZF-CXXC	F_ACTIN_CAP_B
PRIBOSYLTRAN	F_ACTIN_CAP_B
SIR2	F_ACTIN_CAP_B
CHORION_2	F_ACTIN_CAP_B
CHORION_S16	F_ACTIN_CAP_B
PORIN_3	F_ACTIN_CAP_B
FLYWCH	CBM_14
I-SET	CBM_14
FORK_HEAD	CBM_14
PRK	CBM_14
TIG	CYCLIN_C
LECTIN_C	CYCLIN_C
EXONUC_X-T	CYCLIN_C
LACTAMASE_B	CYCLIN_C
BZIP	CYCLIN_C
EXONUC_X-T	P450
LSM	TRYPSIN
PERICARDIN_RPT	TRYPSIN
ISO_DH	RIBOSOMAL_S25
LIM	RIBOSOMAL_S25
P450	NUCLEOPORIN2
SWIB	NUCLEOPORIN2
ARM	NOP
IF-2B	NOP
SKB1	RRM_1
DYNEIN_LIGHT	RRM_1
AMINOTRAN_1_2	RRM_1
STT3	RRM_1
PEPTIDASE_C2	MOEZ_MOEB
GLYCOS_TRANSF_1	MOEZ_MOEB
FER2	MOEZ_MOEB
ZF-C2H2	MOEZ_MOEB
IF4E	MOEZ_MOEB
HMG_BOX	MOEZ_MOEB
IBB	MOEZ_MOEB
E2F_TDP	MOEZ_MOEB
MONOOXYGENASE	MOEZ_MOEB
HOMEOBOX	MOEZ_MOEB
TRNA_ANTI	MOEZ_MOEB
MOEZ_MOEB	MOAE
ALG3	ZF-CHY
ARF	ZF-CHY
WD40	AMINOTRAN_1_2
AMINOTRAN_1_2	P450
ALPHA-AMYLASE	P450
UPF0016	RASGEF_N
NAC	RASGEF_N
ACYLTRANSFERASE	RASGEF_N
KOW	RASGEF_N
RWD	RASGEF_N
PHOSPHORYLASE	F_ACTIN_CAP_B
HIST_DEACETYL	F_ACTIN_CAP_B
BAND_3_CYTO	F_ACTIN_CAP_B
RIBOSOMAL_S13	F_ACTIN_CAP_B
ZF-TIM10_DDP	CYBS
TB	CYBS
S19	CYBS
ODC_AZ	ZF-TIM10_DDP
ZF-C5HC2	TB
RIBOSOMAL_L18AE	TB
MATH	RAN_BP1
EGF_CA	PEPTIDASE_M3
SINA	PEPTIDASE_M3
SUPRDOM76	PCI
ZF-C4	MORN
ER_LUMEN_RECEPT	CHAC
SAP18	CHAC
SKP1_POZ	CHAC
BZIP	CHAC
CHAC	LAMININ_G_1
GRIP	CRAL_TRIO
GILT	CRAL_TRIO
SPRY	EF1G
HAT	EF1G
CATION_ATPASE_C	EF1G
DUF101	EF1G
CNH	EF1G
VITELLOGENIN_N	OATP
ACYLTRANSFERASE	HA2
MSSP	RIBOSOMAL_L10E
NUDIX	RIBOSOMAL_L10E
SUPRDOM144	RIBOSOMAL_L10E
UBIQUITIN	RIBOSOMAL_L10E
ZF-C2H2	RIBOSOMAL_L10E
RIBOSOMAL_L1	EF1_GNE
CBFD_NFYB_HMF	TAFII28
TFIIA	TFIID-18KDA
KELCH_2	RIBOSOMAL_S18
DUF602	RIBOSOMAL_S18
METALLOPHOS	DUF602
RRM_1	FIP1
CUB	FIP1
RIBOSOMAL_L39	CUB
P_PROPROTEIN	HAIRY_ORANGE
TETRASPANNIN	HAIRY_ORANGE
CU2_MONOOX_C	HAIRY_ORANGE
HSP20	HAIRY_ORANGE
OTU	HAIRY_ORANGE
C2	HAIRY_ORANGE
SH3_1	HAIRY_ORANGE
ALDO_KET_RED	HAIRY_ORANGE
LIM	ENT
DAGK_CAT	ENT
LA	NHL
HIST_DEACETYL	PEPTIDASE_C48
A_DEAMIN	RIBOSOMAL_S10
L27	RIBOSOMAL_S10
RHOGEF	RIBOSOMAL_S10
MET_10	RIBOSOMAL_S10
ZF-BED	RIBOSOMAL_S10
AMINOTRAN_1_2	RIBOSOMAL_S10
CHROMO_SHADOW	RIBOSOMAL_S10
CIDE-N	RIBOSOMAL_S10
TRANSLIN	METHYLTRANSF_4
TRNA-SYNT_1	HSP20
RRM_1	GAMMA-BBH
SH2	GAMMA-BBH
PCI	GAMMA-BBH
FILAMIN	ENTH
ER_LUMEN_RECEPT	ENTH
ALPHA-2-MRAP_C	ENTH
E1_DERP2_DERF2	SH2
THIOREDOXIN	PCI
ADH_SHORT	CIDE-N
METALLOTHIO_5	CIDE-N
SULFOTRANSFER_1	HORMONE_RECEP
UQ_CON	HORMONE_RECEP
KINESIN	PROTEASOME
EFG_IV	PROTEASOME
DRF_DAD	PROTEASOME
ANK	PROTEASOME
LRR	PROTEASOME
PROTEASOME	ROBL_LC7
CARN_ACYLTRANSF	ROBL_LC7
GLYCO_HYDRO_18	ROBL_LC7
PKINASE	CARN_ACYLTRANSF
METALLOPHOS	GLYCO_HYDRO_18
RIBOSOMAL_L14E	CUB
RIBOSOMAL_L36E	CUB
NOP10P	CUB
RIBOSOMAL_L18E	CUB
PCI	CUB
FER4	HLH
SAM_PNT	HLH
TEKTIN	GST_N
TFB2	GST_N
AMINO_OXIDASE	GST_N
DISINTEGRIN	HGTP_ANTICODON
3HCDH	HGTP_ANTICODON
HMG_BOX	CU2_MONOOXYGEN
SUPRDOM32	GILT
HMG_BOX	GILT
HR1	SKP1
CATION_ATPASE_C	SIR2
SIR2	GAMMA-THIONIN
ZF-DHHC	GAMMA-THIONIN
SRP9	MA3
PKINASE	GAMMA-BBH
ENTH	GAMMA-BBH
PRIBOSYLTRAN	MMR_HSR1
FERRITIN	UQ_CON
2OG-FEII_OXY	UQ_CON
AAA	FERRITIN
ADAM_SPACER1	FERRITIN
BIOPTERIN_H	FERRITIN
SAND	2OG-FEII_OXY
TB	CHROMO
CH	CHROMO
MYOTUB-RELATED	AAA
KAZAL_1	RIBOSOMAL_S11
CNH	RIBOSOMAL_S11
AAA	RIBOSOMAL_S11
LACTAMASE_B	RIBOSOMAL_S11
MORN	EXO_ENDO_PHOS
UPF0121	EXO_ENDO_PHOS
HISTONE	DZF
CHITIN_BIND_4	WW
SPOND_N	WW
MT_ATP-SYNT_B	WW
HATPASE_C	WW
RIBOSOMAL_L34E	WW
GAT	CARN_ACYLTRANSF
PRIBOSYLTRAN	CARN_ACYLTRANSF
ZF-C3HC4	CARN_ACYLTRANSF
HLH	PHD
DYNEIN_LIGHT	UBA
PRIBOSYLTRAN	UBA
MSS4	UBA
MT-A70	UBA
ACTIN	CRAL_TRIO
GTP_EFTU_D3	TRYPSIN
HISTONE	TRYPSIN
VINCULIN	LIM
SH3_1	KOW
LIPASE	E1_DH
SAM_PNT	E1_DH
SUPRDOM55	E1_DH
S19	E1_DH
E1_DH	UPF0139
VINCULIN	SH3_1
AAA	PAP_ASSOC
JUN	PAP_ASSOC
ARFGAP	PAP_ASSOC
PCI	HEAT
CBFB_NFYA	HEAT
NSF	HEAT
AMIDASE	HEAT
UBA	HEAT
CHITIN_BIND_4	NUP133
HSP20	PHD
CNH	PHD
7TM_1	HSP20
GMP_SYNT_C	HSP20
PEPTIDASE_C1	CNH
ARG_TRNA_SYNT_N	HSP20
GILT	HSP20
UBIQUITIN	E2F_TDP
RHD	SUPRDOM57
LACTAMASE_B	SUPRDOM57
PK	ADAP_COMP_SUB
RIBOSOMAL_L22E	ADAP_COMP_SUB
EGF_CA	OCNUS
KH_1	HAIRY_ORANGE
ADH_ZINC_N	HAIRY_ORANGE
SAM_1	HAIRY_ORANGE
THIOREDOXIN	WW
WW	TRNA-SYNT_2
CHORD	ANK
GIY-YIG	AAA
ZF-ZPR1	AAA
NO_SYNTHASE	G-PATCH
SET	UBIQUITIN
LDL_RECEPT_B	UBIQUITIN
EXO_ENDO_PHOS	UBIQUITIN
OTU	UBIQUITIN
DUF101	LSM
EXO70	LSM
VPS52	LSM
CHROMO_SHADOW	LSM
LECTIN_C	LSM
SKP1_POZ	ELONGIN_A
ZF-TRAF	TPR
SH3BP5	TPR
RIBOSOMAL_L24E	TPR
AT_HOOK	I-SET
SUPRDOM32	SH3BP5
HYDROLASE	SH3BP5
TRYPSIN	RHOGEF
THIOREDOXIN	RHOGEF
ADAP_COMP_SUB	CHITIN_BIND_4
HORMA	CHITIN_BIND_4
SUPRDOM87	CHITIN_BIND_4
CDC48_N	CHITIN_BIND_4
PEP_DEFORMYLASE	CHITIN_BIND_4
CATION_ATPASE_C	CHITIN_BIND_4
ENDOSULFINE	CHITIN_BIND_4
PRIBOSYLTRAN	CHITIN_BIND_4
ALDEDH	CHITIN_BIND_4
SUPRDOM48	CHITIN_BIND_4
GUANYLATE_KIN	CHITIN_BIND_4
SCRAMBLASE	NUDIX
DUF1162	NUDIX
RIBOSOMAL_L22	NUDIX
ZF-C2H2	NUDIX
RBD	NUDIX
TRYPSIN	NUDIX
RIBOSOMAL_L1	NUDIX
ATP-SYNT_F	NUDIX
THIOREDOXIN	NUDIX
TRYPSIN	TBC
RICIN_B_LECTIN	LA
7TM_6	RIBOSOMAL_L13
TIG	RIBOSOMAL_L13
RRM_1	PP2C
KH_1	PP2C
HSP20	SERENDIPITY_A
TGS	SERENDIPITY_A
CBM_14	SERENDIPITY_A
C2	SERENDIPITY_A
ARFGAP	SERENDIPITY_A
CPN60_TCP1	SERENDIPITY_A
MYB_DNA-BINDING	SERENDIPITY_A
GTP_CDC	SERENDIPITY_A
SERENDIPITY_A	PDZ
CBM_21	HATPASE_C
KOW	G-ALPHA
ATP-SYNT_D	G-ALPHA
FKBP_C	RHOGEF
RIBOSOMAL_L23	RHOGEF
SUPRDOM146	RHOGEF
SECE	RHOGEF
RIBOSOMAL_S25	P450
DAGK_CAT	SCP
HMG_BOX	SCP
HLH	SCP
SAP18	SCP
XAN_UR_PERMEASE	SCP
DNK	NAD_KINASE
GLOBIN	P21-ARC
HAIRY_ORANGE	RCD1
SGS	RCD1
TEKTIN	ADAPTIN_N
ALD_N	PDZ
SEC1	PDZ
RIBOSOMAL_L18P	PDZ
ALPHA_L_FUCOS	PDZ
MOB1_PHOCEIN	PDZ
GST_N	PDZ
MANNOSYL_TRANS	PDZ
MYOSIN_TAIL_1	ZF-C3HC4
PBP	SURF4
SINA	SURF4
PROFILIN	WH1
HOMEOBOX	ARRESTIN_C
DYNEIN_LIGHT	RIBOSOMAL_L18AE
RRM_1	RIBOSOMAL_L18AE
RIBOSOMAL_L18AE	IBN_N
CALRETICULIN	P34-ARC
NSP1_C	CNH
RIBOSOMAL_S7	CNH
PEPTIDASE_M17	CNH
EXS	CNH
RIBOSOMAL_L36E	CNH
MYB_DNA-BINDING	CNH
RIBOSOMAL_L34E	CNH
SRCR	RIBOSOMAL_L39
HMG_BOX	RIBOSOMAL_L39
PHD	RIBOSOMAL_L39
TIG	VINCULIN
LYASE_1	VINCULIN
POLO_BOX	SIR2
LECTIN_LEG-LIKE	SIR2
SIR2	MOTILE_SPERM
CH	MOTILE_SPERM
PBX	TFIID_20KDA
LYASE_1	ALDO_KET_RED
PRIBOSYLTRAN	RIBOSOMAL_L31E
PP2C	RIBOSOMAL_L31E
AMINOTRAN_1_2	RIBOSOMAL_L31E
CHITIN_BIND_4	RIBOSOMAL_L31E
CBM_14	RIBOSOMAL_L31E
NMD3	COX5A
ACTIN	COX5A
RIBOSOMAL_60S	COX5A
RIBOSOMAL_L6	COX5A
E1_DH	COX5A
WD40	COX5A
CYS_MET_META_PP	DUF833
K_TETRA	DUF833
PAX	DUF833
DUF833	VATP-SYNT_E
UBIQUITIN	VATP-SYNT_E
V-ATPASE_H	VATP-SYNT_E
HMG_BOX	VATP-SYNT_E
DIRP	VATP-SYNT_E
RAD21_REC8	VATP-SYNT_E
TCTP	VATP-SYNT_E
CBFB_NFYA	GLYCO_HYDRO_18
IBN_N	GLYCO_HYDRO_18
SINA	PET
USO1_P115_HEAD	PET
METALLOTHIO_5	PET
RVP	PET
CPN60_TCP1	DNAJ_CXXCXGXG
DNAJ_CXXCXGXG	P450
UQ_CON	HEXAPEP
EFHAND	HEXAPEP
RIBOSOMAL_L22	HEXAPEP
LRR	HEXAPEP
ZF-C2H2	HEXAPEP
SUPRDOM32	HEXAPEP
MIB_HERC2	HEXAPEP
SUPRDOM154	EFHAND
ALDO_KET_RED	EFHAND
OCCLUDIN_ELL	ZF-C2H2
IU_NUC_HYDRO	IU_NUC_HYDRO
ZF-C2H2	UPF0005
RIBOSOMAL_L22E	LRRNT
CYSTATIN	LRRNT
THIOREDOXIN	ACTIN
PHD	LRRNT
HLH	METALLOPHOS
CBIA	METALLOPHOS
PEPTIDASE_M14	METALLOPHOS
AT_HOOK	METALLOPHOS
P450	METALLOPHOS
CHITIN_BIND_4	METALLOPHOS
CBM_21	DER1
SINA	GYF
HOMEOBOX	GYF
AMINOTRAN_1_2	GYF
PTR2	JUN
GTP_EFTU_D3	ARFGAP
SIR2	RIBOSOMAL_S21E
ZF-C2H2	RIBOSOMAL_S21E
CHROMO_SHADOW	RIBOSOMAL_S21E
RNA_POL_RPB4	FERRITIN
PERICARDIN_RPT	FERRITIN
TRNA_BIND	FERRITIN
PBX	FERRITIN
SUPRDOM142	ZF-CCCH
V-ATPASE_G	VATP-SYNT_E
UQ_CON	VATP-SYNT_E
GTP_EFTU_D3	VATP-SYNT_E
PEPTIDASE_C1	VATP-SYNT_E
P450	V-ATPASE_H
RAS	V-ATPASE_H
DYNEIN_LIGHT	TCTP
BSD	TCTP
PKINASE	V-ATPASE_G
PORIN_3	ZF-SEC23_SEC24
TRYPSIN	ZF-SEC23_SEC24
ADAM_SPACER1	ZF-SEC23_SEC24
ACTIN	ZF-SEC23_SEC24
RHODANESE	ZF-SEC23_SEC24
DUF602	ZF-SEC23_SEC24
E1_DH	ZF-SEC23_SEC24
WW	TRYPSIN
BAND_41	TRYPSIN
DUTPASE	ACTIN
DZF	ACTIN
CHITIN_BIND_4	ACTIN
GALACTOSYL_T	ACTIN
FORK_HEAD	GLYCOS_TRANSF_1
PROPEP_M14	GLYCOS_TRANSF_1
AMINOTRAN_1_2	RIBOSOMAL_60S
PEPTIDASE_M17	RIBOSOMAL_60S
DYNAMIN_N	RIBOSOMAL_60S
ARM	RIBOSOMAL_60S
SUPRDOM98	RIBOSOMAL_60S
CHORION_2	CTP_TRANSF_2
EGF_CA	CTP_TRANSF_2
FG-GAP	CHORION_2
ANK	CHORION_2
RIBOSOMAL_S25	GOLOCO
RHOGEF	GOLOCO
SKIP_SNW	GOLOCO
GTP_CDC	SOH1
VATP-SYNT_AC39	VHS
3HCDH_N	VHS
2-HACID_DH	VHS
SPERMINE_SYNTH	SUPRDOM141
RNA_POL_RPB4	METALLOPHOS
HSF_DNA-BIND	RRM_1
PEPTIDASE_M24	PEPTIDASE_C1
ACYL_TRANSF_3	PEPTIDASE_C1
ZF-SEC23_SEC24	PEPTIDASE_C1
PROTEASOME	PEPTIDASE_C1
GTP_EFTU_D3	HLH
NUCLEOPLASMIN	NUCLEOPLASMIN
SNF5	K_TETRA
ANNEXIN	K_TETRA
UPF0193	RRM_1
ZF-C2H2	UPF0193
PRO_ISOMERASE	LSM
PWWP	G-PATCH
G-PATCH	SH2
CBFB_NFYA	ZF-C2H2
MOB1_PHOCEIN	EXS
DNAJ_CXXCXGXG	MOB1_PHOCEIN
TUDOR	MOB1_PHOCEIN
CNH	MOB1_PHOCEIN
SUPRDOM95	MFS_1
GCM	ALD_N
FYVE	ALD_N
ACYL-COA_DH	ALD_N
UQ_CON	NSP1_C
FN3	DEATH
BAR	DEATH
DNAJ_CXXCXGXG	DEATH
KH_1	ROBL_LC7
EF1_GNE	ROBL_LC7
ROBL_LC7	C1_1
START	CYTOCHROM_C
RHD	CYTOCHROM_C
COFILIN_ADF	CYTOCHROM_C
BSD	CYTOCHROM_C
ZF-C3HC4	CYTOCHROM_C
ZF-ZPR1	CYTOCHROM_C
ZF-C2H2	RIBOSOMAL_L35AE
SAM_1	RIBOSOMAL_L35AE
ZF-TRAF	RIBOSOMAL_L35AE
DUF101	RIBOSOMAL_L35AE
7TM_1	RIBOSOMAL_L35AE
ARF	RIBOSOMAL_L35AE
ACTIN	RIBOSOMAL_L35AE
EGF_CA	RIBOSOMAL_L35AE
PAX	RIBOSOMAL_L35AE
LYS	RRM_1
RIBOSOMAL_L4	RHOGAP
ZF-NANOS	RHOGAP
NSP1_C	RHOGAP
ELONGIN_A	RHOGAP
BTB	RHOGAP
SUPRDOM32	RHOGAP
FILAMIN	PA28_BETA
RRM_1	PA28_BETA
G-ALPHA	SUPRDOM76
I-SET	SUPRDOM76
RIBOSOMAL_L4	SUPRDOM76
DAO	SUPRDOM76
PEPTIDASE_M14	SUPRDOM76
TROPOMYOSIN	PX
ATP-GUA_PTRANSN	NAC
RIBOSOMAL_L7AE	NAC
PCI	NAC
PAX	NAC
ALPHA-2-MRAP_C	THIOREDOXIN
WD40	MT_ATP-SYNT_D
PBX	MT_ATP-SYNT_D
UDPGP	ADAPTIN_N
MYOTUB-RELATED	HA2
ACYL-COA_DH	HA2
SUPRDOM138	HA2
AN_PEROXIDASE	HA2
EF1_GNE	HA2
ZF-C2H2	IPP-2
WD40	IPP-2
SKIP_SNW	IPP-2
BAR	MYB_DNA-BINDING
P450	MYB_DNA-BINDING
MYB_DNA-BINDING	TRYPSIN
GLOBIN	ACETYLTRANSF_1
LIPASE	LSM
RIBOSOMAL_L29	LSM
MH2	LSM
SOD_FE_N	LSM
K_TETRA	LSM
FILAMIN	LSM
2OG-FEII_OXY	FILAMIN
ALDEDH	FILAMIN
HMG_COA_SYNT	FILAMIN
HSBP1	RIBONUCLEASE_3
HMG_BOX	FZO_MITOFUSIN
PDZ	FZO_MITOFUSIN
GLYCOS_TRANSF_1	HOMEOBOX
HAT	HOMEOBOX
SAM_DECARBOX	HOMEOBOX
PWWP	HOMEOBOX
I_LWEQ	TPR
ZF-CCCH	TPR
VINCULIN	I_LWEQ
WWE	I_LWEQ
SUPRDOM43	I_LWEQ
BIR	CHITIN_BIND_4
SPC97_SPC98	ZZ
CYCLIN_N	ZZ
FYRN	BROMODOMAIN
BROMODOMAIN	HLH
CLIP	ADAPTIN_N
RIBOSOMAL_L18P	ADAPTIN_N
HMG_BOX	ADAPTIN_N
BZIP	ADAPTIN_N
PEPTIDASE_C1	ADAPTIN_N
KAZAL_1	K_TETRA
TF_AP-2	K_TETRA
THIOREDOXIN	KAZAL_1
HLYIII	CBFD_NFYB_HMF
4HBT	ZIP
THIOREDOXIN	ZIP
ZF-SEC23_SEC24	MH2
EFHAND	MH2
NUMBF	MH2
UQ_CON	MH2
COFILIN_ADF	MH2
PX	GTP_EFTU_D3
UFD1	GTP_EFTU_D3
PHD	GTP_EFTU_D3
ADK	GTP_EFTU_D3
HLH	MH2
SWIB	MH2
ADAM_SPACER1	ANK
MAK10	ANK
RIBOSOMAL_L4	ANK
RIBOSOMAL_L36E	ANK
TETRASPANNIN	ANK
GATA	FILAMIN
SUPRDOM95	FILAMIN
NUCLEOPLASMIN	FILAMIN
AMPKBI	FILAMIN
RAS	SIP1
FKBP_C	RIBOSOMAL_S27E
ADAPTIN_N	RIBOSOMAL_S27E
I-SET	RIBOSOMAL_S27E
SNF	RIBOSOMAL_S27E
PERICARDIN_RPT	RIBOSOMAL_S27E
RNA_POL_A_BAC	RIBOSOMAL_S27E
TSP_3	FKBP_C
7TM_6	FKBP_C
VINCULIN	FKBP_C
Y_PHOSPHATASE	FKBP_C
P450	FKBP_C
RIBOSOMAL_L22E	FKBP_C
PROTEASOME	FKBP_C
CLATHRIN_PROPEL	HOMEOBOX
PRIBOSYLTRAN	I-SET
AAA	SNF
RHD	CHITIN_BIND_4
RIBOSOMAL_S10	ZF-SEC23_SEC24
GUANYLATE_KIN	ZF-SEC23_SEC24
EFG_IV	ZF-SEC23_SEC24
RNA_POL_RPB2_4	ZF-SEC23_SEC24
7TM_1	ZF-SEC23_SEC24
CHITIN_BIND_4	ZF-SEC23_SEC24
VOLTAGE_CLC	ZF-SEC23_SEC24
RIBOSOMAL_L4	ZF-SEC23_SEC24
FAA_HYDROLASE	ZF-SEC23_SEC24
KAZAL_1	ZF-SEC23_SEC24
SUPRDOM101	ZF-SEC23_SEC24
ADK	ZF-SEC23_SEC24
ADAP_COMP_SUB	LRR
SEC1	HYDROLASE
SET	HYDROLASE
V_ATPASE_I	HYDROLASE
SUPT5	RAS
ACYL-COA_DH	DUF814
GUANYLATE_KIN	DUF814
VPS52	RRM_1
AIRS	RRM_1
DNK	HOMEOBOX
NOL1_NOP2_FMU	VPS52
RRM_1	BSD
DUF602	14-3-3
EXONUC_X-T	14-3-3
SSF	FTZ
ZF-MIZ	FTZ
DUF1213	RNA_POL_RPC4
RIBOSOMAL_L4	ACYL-COA_DH
AT_HOOK	ACYL-COA_DH
RIBOSOMAL_L1	ACYL-COA_DH
RIBOSOMAL_S13	ACYL-COA_DH
ANK	ACYL-COA_DH
ACYL-COA_DH	POLYPRENYL_SYNT
GLYOXALASE	P450
PID	P450
ACETYLTRANSF_1	P450
BYSTIN	P450
RIBOSOMAL_60S	P450
KOW	P450
CBM_14	P450
RIBOSOMAL_L37E	P450
Y_PHOSPHATASE	P450
THYMIDYLAT_SYNT	HOMEOBOX
SUPRDOM30	HOMEOBOX
UPF0027	ZF-C2H2
ALDOLASE_II	HTH_PSQ
CBFD_NFYB_HMF	UQ_CON
NA_H_EXCHANGER	UQ_CON
NAC	NA_H_EXCHANGER
ZF-MYM	NA_H_EXCHANGER
RIBOSOMAL_L24E	NA_H_EXCHANGER
SPRY	COA_BINDING
CUB	SPRY
LSM	SPRY
AT_HOOK	SPRY
RIBOSOMAL_L18E	SPRY
SUPRDOM32	SPRY
HSP20	ZF-DHHC
LAMININ_N	ZF-DHHC
LSM	PDZ
IBR	RASGEF
MRG	RASGEF
P21-ARC	RASGEF
EXO_ENDO_PHOS	RASGEF
HYDROLASE	SURP
HAT	5_NUCLEOTID_C
INOSITOL_P	RRM_1
TFIID_20KDA	SEC7
HLH	SEC7
GLYCO_HYDRO_47	SEC7
URICASE	SEC7
NTP_TRANSFERASE	SEC7
PRENYLTRANS	SUPRDOM69
INNEXIN	PRENYLTRANS
BTB	PRENYLTRANS
HOMEOBOX	PRENYLTRANS
CATION_ATPASE_C	PRENYLTRANS
CBFB_NFYA	PRENYLTRANS
G_GLU_TRANSPEPT	PRENYLTRANS
SNARE	PRENYLTRANS
SUPRDOM90	PRENYLTRANS
COMPLEX1_24KDA	PRENYLTRANS
S19	PRENYLTRANS
UQ_CON	PRENYLTRANS
RHOGAP	ANK
P450	ALDO_KET_RED
ZF-C3HC4	F-ACTIN_CAP_A
MET_10	ZF-C2H2
MAGSP	HLYIII
LYS	ZF-C3HC4
CNH	LIPOCALIN
ZF-C2H2	RIBOSOMAL_L4
PAH	AAA
HLH	HOOK
TRYPSIN	HOOK
RASGEF	HOOK
ZF-C2H2	HOOK
HOOK	MYOSIN_TAIL_1
NOT3	R3H
ANK	LIPASE
ZF-RANBP	LIPASE
CBM_14	LIPASE
ADK	LDL_RECEPT_B
DUF233	MYB_DNA-BINDING
ASP	MYB_DNA-BINDING
WD40	ASP
AT_HOOK	GTP_CDC
GTP_EFTU_D3	GTP_CDC
PERICARDIN_RPT	UBA
ALPHA-AMYLASE	UBA
SAM_PNT	HSP20
NICASTRIN	HSP20
RIBOSOMAL_L19	HSP20
DCMP_CYT_DEAM	TRYPSIN
METALLOPHOS	TRYPSIN
BAND_3_CYTO	TRYPSIN
ZF-C5HC2	TRYPSIN
SUPRDOM48	EXONUC_X-T
SUPRDOM40	EXONUC_X-T
HA2	L15
RASGEF_N	L15
TRYPSIN	L15
RHD	L15
CBM_14	TIM
HSP20	RETICULON
SAP18	RETICULON
RRM_1	IKI3
EXONUC_X-T	IKI3
ZF-C2H2	F-ACTIN_CAP_A
HLYIII	F-ACTIN_CAP_A
SWIB	SYNTAXIN
CTP_TRANSF_2	SYNTAXIN
AT_HOOK	SYNTAXIN
THIOLASE_N	SYNTAXIN
GDPD	SYNTAXIN
SUPRDOM144	NDR
PRO_ISOMERASE	NDR
ENTH	ZF-C2H2
CYCLIN_C	IQ
PQ-LOOP	IQ
RIBOSOMAL_L7AE	IQ
KE2	IQ
SUPRDOM111	IQ
HAIRY_ORANGE	IQ
CYCLIN_C	LYASE_1
THIOREDOXIN	LYASE_1
HSP70	LYASE_1
CATION_ATPASE_C	LYASE_1
RIBOSOMAL_S3_C	LYASE_1
PKINASE_C	LYASE_1
GAL_LECTIN	LYASE_1
BSD	SUPRDOM30
GATA	AMINOTRAN_1_2
AT_HOOK	AMINOTRAN_1_2
PK	AMINOTRAN_1_2
SH3_1	AMINOTRAN_1_2
P25-ALPHA	POLO_BOX
HOMEOBOX	PEPTIDASE_M24
SYNTAXIN	DNAJ_C
NDR	DNAJ_C
ODC_AZ	DNAJ_C
CBFD_NFYB_HMF	DNAJ_C
IQ	DNAJ_C
I-SET	DNAJ_C
LYASE_1	DNAJ_C
SUPRDOM30	DNAJ_C
DUF101	DNAJ_C
VPS52	DNAJ_C
BSD	DNAJ_C
PEPTIDASE_M13_N	DNAJ_C
SCRAMBLASE	SYNTAXIN
I-SET	SYNTAXIN
HLH	SYNTAXIN
LDL_RECEPT_B	SYNTAXIN
KINESIN	6PGD
SUPRDOM90	6PGD
TFB4	TRNA-SYNT_2
HISTONE	DUF663
MMR_HSR1	DUF663
RRNAAD	DUF663
LTV	DUF663
RIO1	DUF663
PRO_ISOMERASE	HSP9_HSP12
SUPRDOM76	SUPRDOM73
STE	TEA
SNF2_N	LMWPC
GTP_EFTU_D2	HHH-GPD
LINKER_HISTONE	HHH-GPD
MUTS_I	HHH-GPD
RRM_1	HHH-GPD
RNA_POL_RPB2_4	HHH-GPD
RNA_POL_RPC82	HHH-GPD
NRAP	HHH-GPD
FHA	LINKER_HISTONE
HECT	WD40
TRNA-SYNT_2	F-BOX
BYSTIN	F-BOX
TRNA-SYNT_1	F-BOX
DUF699	F-BOX
KRR1	F-BOX
UPF0113	F-BOX
NMD3	F-BOX
FKBP_C	F-BOX
FTSJ	F-BOX
EIF-6	F-BOX
FKBP_C	BRIX
RIBOSOMAL_S8E	BRIX
NOP52	BRIX
SDA1	BRIX
FTSJ	BRIX
PEPTIDASE_M24	BRIX
DUF408	BRIX
AAA	BRIX
NOC3P	BRIX
VPS35	WD40
HD	WD40
ABC_TRAN	6PGD
RESPONSE_REG	UQ_CON
PHOSPHORYLASE	IMS
IBB	SMC_C
CAP	RRM_1
SUPRDOM48	RRM_1
AIRS	MYB_DNA-BINDING
SUPRDOM45	MYB_DNA-BINDING
ADK_LID	UQ_CON
UCR_14KD	UQ_CON
ADK_LID	ALA_RACEMASE_N
IRON_PERMEASE	ALA_RACEMASE_N
SUPRDOM36	ALA_RACEMASE_N
SERYL_TRNA_N	ALA_RACEMASE_N
SIN1	ALA_RACEMASE_N
DLH	PKINASE
TPR	ACOX
DUF59	F-BOX
PEPTIDASE_M16	DUF652
CATION_ATPASE_C	DUF652
FKBP_C	XPG_I
BRIX	XPG_I
IRON_PERMEASE	RIBOSOMAL_L14
HSP70	CN_HYDROLASE
CLP_N	CN_HYDROLASE
PYROPHOSPHATASE	CN_HYDROLASE
SUPRDOM90	CN_HYDROLASE
GRPE	CN_HYDROLASE
SUPRDOM49	CN_HYDROLASE
VATP-SYNT_E	CN_HYDROLASE
ACTIN	HHH-GPD
CU-OXIDASE	HHH-GPD
ISO_DH	HHH-GPD
SUBTILISIN_N	HHH-GPD
RNA_POL_A_BAC	HHH-GPD
WD40	HHH-GPD
HSP70	HHH-GPD
RHODANESE	AHPC-TSA
GAD	SUPRDOM114
LYASE_1	DSPC
MGM101P	DRMBL
SPOIIE	DRMBL
PRIBOSYLTRAN	PP2C
EIF-6	PP2C
RIIA	UQ_CON
ABC_TRAN	EF1G
DUF933	EF1G
SOD_FE_C	ECH
RIBOSOMAL_S15	ECH
RIBOSOMAL_S9	ECH
S4	ECH
RIBOSOMAL_S10	ECH
RIBOSOMAL_S7	ECH
RIBOSOMAL_S17	ECH
CK_II_BETA	PESCADILLO_N
MAM33	PESCADILLO_N
FIBRILLARIN	PESCADILLO_N
NOP52	PESCADILLO_N
S1	PESCADILLO_N
FTSJ	PESCADILLO_N
MMR_HSR1	PESCADILLO_N
DSPC	PESCADILLO_N
GTP_CDC	UCH
GLYCO_HYDRO_47	UCH
AMINOTRAN_1_2	UCH
DUF689	UCH
TPR	UCH
HA2	BYSTIN
MRA1	BYSTIN
RIBOSOMAL_S4	BYSTIN
BRIX	BYSTIN
DUF699	BYSTIN
KH_1	BYSTIN
LTV	BYSTIN
MPP10	BYSTIN
FIBRILLARIN	BYSTIN
NOP14	BYSTIN
SUPRDOM93	BYSTIN
SUPRDOM76	BYSTIN
DRIM	BYSTIN
DUF663	BYSTIN
HAT	BYSTIN
NRAP	BYSTIN
PPX-GPPA	DUF699
ADAPTIN_N	DUF699
DEAD	DUF699
KRR1	WD40
REP-A_N	WD40
THR_DEHYDRAT_C	EF1G
NOP52	NOL1_NOP2_FMU
NOP	NOL1_NOP2_FMU
MMR_HSR1	NOL1_NOP2_FMU
UPF0120	NOL1_NOP2_FMU
DUF814	NOL1_NOP2_FMU
RASGEF_N	NOL1_NOP2_FMU
DUF663	NOL1_NOP2_FMU
EIF-6	NOL1_NOP2_FMU
FKBP_C	NOL1_NOP2_FMU
RIBOSOMAL_L10	NOL1_NOP2_FMU
NOG1	NOL1_NOP2_FMU
CBF	NOL1_NOP2_FMU
PUF	NOL1_NOP2_FMU
NRAP	NOL1_NOP2_FMU
RIBOSOMAL_L24E	NOL1_NOP2_FMU
LRR	NOL1_NOP2_FMU
ABC_TRAN	BRIX
PEPTIDASE_M16	COQ7
MT-A70	COQ7
DEAD	COQ7
ESTERASE	COQ7
CKS	F-BOX
SPERMINE_SYNTH	SPERMINE_SYNTH
MCM	ZF-C3HC4
IBB	ZF-C3HC4
CTR	COATOMER_WDAD
SUPRDOM101	COATOMER_WDAD
ISO_DH	COATOMER_WDAD
SUPRDOM91	COATOMER_WDAD
M	COATOMER_WDAD
E1_DH	COATOMER_WDAD
P5CR	COATOMER_WDAD
BAR	COATOMER_WDAD
UPF0016	COATOMER_WDAD
2OG-FEII_OXY	COATOMER_WDAD
CK_II_BETA	NOL1_NOP2_FMU
COX5A	NOL1_NOP2_FMU
IRON_PERMEASE	NOL1_NOP2_FMU
GAR1	NOL1_NOP2_FMU
RIBOSOMAL_S8E	NOL1_NOP2_FMU
UPF0113	NOL1_NOP2_FMU
NMD3	NOL1_NOP2_FMU
FIBRILLARIN	NOL1_NOP2_FMU
SUGAR_TR	NOL1_NOP2_FMU
CDC48_N	PREFOLDIN
HISTONE	RFX_DNA_BINDING
DDT	RFX_DNA_BINDING
ZN_CLUS	RFX_DNA_BINDING
DYNAMIN_N	RFX_DNA_BINDING
REP-A_N	RNASEH
RRM_1	RNASEH
TRNA-SYNT_1	RNASEH
NOG1	SUPRDOM78
XRN_N	SUPRDOM78
SHMT	SUPRDOM78
PEPTIDASE_M24	SUPRDOM78
PESCADILLO_N	SUPRDOM78
GTP_EFTU_D2	SUPRDOM78
DUF814	SUPRDOM78
DUF592	HIST_DEACETYL
SUPRDOM87	E1-E2_ATPASE
PGK	E1-E2_ATPASE
FAD_BINDING_6	HSP70
SIS	TPR
ADH_ZINC_N	SWIRM
HEAT_PBS	SWIRM
SUPRDOM95	SUPRDOM55
RIBOSOMAL_L1	SUPRDOM55
RIBOSOMAL_L4	SUPRDOM55
IMG2	RIBOSOMAL_L3
RIBOSOMAL_L23	RIBOSOMAL_L3
RIBOSOMAL_L27	RIBOSOMAL_L3
RIBOSOMAL_L28	RIBOSOMAL_L3
PBP	RIBOSOMAL_L3
MRP-L47	RIBOSOMAL_L3
SUPRDOM95	RIBOSOMAL_L3
RIBOSOMAL_L17	RIBOSOMAL_L3
DRIM	RIBOSOMAL_L3
RIBOSOMAL_L34	RIBOSOMAL_L3
RIBOSOMAL_L1	RIBOSOMAL_L3
MMR_HSR1	RIBOSOMAL_L3
RIBOSOMAL_L4	RIBOSOMAL_L3
RIBOSOMAL_L36	RIBOSOMAL_L3
REP-A_N	HMG_BOX
RIBONUC_RED_SM	HMG_BOX
RNA_POL_RPC34	HMG_BOX
SUPRDOM26	HMG_BOX
MIF4G	HMG_BOX
FER2	HESB
HSP70	HESB
DNAJ	NIFU_N
HSP70	NIFU_N
FER2	AMINOTRAN_5
AMINOTRAN_1_2	GERE
SECB	SUPRDOM79
SUPRDOM79	SECY
SECG	SECY
SECB	SECB
BPD_TRANSP_1	SBP_BAC_3
FECCD	FECCD
ABC_TRAN	FECCD
SUPRDOM16	SUPRDOM16
LAMB	SUPRDOM16
LPP	SUPRDOM16
SUPRDOM16	TOLA
PORIN_1	TOLA
EXBD	TOLA
MOTA_EXBB	TOLA
TRAB_PILLUS	TRAK
UVRD-HELICASE	DNA_MIS_REPAIR
E1-E2_ATPASE	DUF907
GLUCAN_SYNTHASE	DUF907
PDR_CDR	DUF907
C2	DUF907
TIP49	AUXIN_EFF
HSP20	PEPTIDASE_M16
PYR_REDOX_DIM	PEPTIDASE_M16
E1_DH	PEPTIDASE_M16
TRANSKETOLASE_C	PEPTIDASE_M16
TRUD	ETF_QO
SUPRDOM87	SUPRDOM87
HTH_8	RNA_POL_A_CTD
RECA	RECA
DINI	RECA
RECX	RECA
HEAT_PBS	RIBOSOMAL_L23EN
SUPRDOM80	SUPRDOM80
ISTB	SUPRDOM80
ZF-CHC2	SUPRDOM80
SUPRDOM80	TER
RNA_POL_A_CTD	CRP
CRP	SUPRDOM123
SSRECOG	ZF-C3HC4
GTP_CYCLOHYDROI	WD40
U-BOX	PKINASE
PGM_PMM_III	ZF-C2H2
RNA_POL_RPB2_4	ZF-C2H2
INOSITOL_P	ZF-C2H2
CYS_MET_META_PP	GATASE_2
LRR	GATASE_2
SUPRDOM87	ACETYLTRANSF_1
FTHFS	ACETYLTRANSF_1
MYOSIN_N	ACETYLTRANSF_1
TPR	ACETYLTRANSF_1
FTHFS	MMR_HSR1
NMD3	MMR_HSR1
PEPTIDASE_M24	MMR_HSR1
METALLOPHOS	ZF-CCHC
SUF	ZF-CCHC
HLH	ZF-CCHC
C1D	RNASE_PH_C
ACPS	PP-BINDING
PHD	HELICASE_C
EMP24_GP25L	GLYCO_TRANSF_22
IMPDH	RIBOSOMAL_L14
CBS	FHA
SIS	FHA
GLYCOGEN_SYN	FHA
EIF-3C_N	FHA
ZF-UBR1	FHA
MMR_HSR1	FHA
DEAD	SUPRDOM115
SUPRDOM36	SUPRDOM115
SUPRDOM76	SUPRDOM115
SUPRDOM32	SUPRDOM115
NOG1	DEAD
RIBOSOMAL_L30	DEAD
FF	WD40
UTP14	WD40
CLP_N	HYDANTOINASE_B
SPX	MRA1
AMINOTRAN_3	MRA1
OXIDORED_FMN	MRA1
EXO70	SNF2_N
CBM_21	ZF-C3HC4
MAM33	ZF-C3HC4
ALPHA-AMYLASE	ALPHA-AMYLASE
PKINASE	RIBOSOMAL_L15
IMG2	RIBOSOMAL_L15
RIBOSOMAL_L27	RIBOSOMAL_L15
RIBOSOMAL_L16	RIBOSOMAL_L15
RIBOSOMAL_L13	RIBOSOMAL_L15
RIBOSOMAL_L28	RIBOSOMAL_L15
RIBONUCLEASE_3	RIBOSOMAL_L15
PBP	RIBOSOMAL_L15
MRP-L47	RIBOSOMAL_L15
RIBOSOMAL_L6	RIBOSOMAL_L15
SUPRDOM95	RIBOSOMAL_L15
SPOU_METHYLASE	RIBOSOMAL_L15
ADAPTIN_N	RIBOSOMAL_L15
DRIM	RIBOSOMAL_L15
RIBOSOMAL_L1	RIBOSOMAL_L15
MMR_HSR1	RIBOSOMAL_L15
RIBOSOMAL_L23	SUPRDOM55
RIBOSOMAL_L27	SUPRDOM55
RIBONUCLEASE_3	SUPRDOM55
PBP	SUPRDOM55
MRP-L47	SUPRDOM55
FIP1	DEAD
METALLOPHOS	DEAD
SUF	DEAD
RRM_1	DUF89
SET	DUF592
PRO_ISOMERASE	DUF592
AT_HOOK	DUF592
AA_KINASE	DUF292
RNASE_PH_C	DUF292
EIF-5_EIF-2B	DUF292
SUPRDOM111	DUF292
DOR1	DUF292
GLUCAN_SYNTHASE	AMINOTRAN_1_2
SEC7	AMINOTRAN_1_2
SIS	AMINOTRAN_1_2
ISO_DH	AMINOTRAN_1_2
MITO_CARR	AMINOTRAN_1_2
HGTP_ANTICODON	AMINOTRAN_1_2
ADH_ZINC_N	ACONITASE_C
HAT	ZF-U1
FF	ZF-U1
MIF4G	ZF-U1
INOS-1-P_SYNTH	RIBOSOMAL_S8
DNA_POL_B_EXO	RRM_1
DUF254	DUF254
PIR	DUF907
CYCLIN_N	HSF_DNA-BIND
ADH_ZINC_N	MID2
CORA	PKINASE
SUPRDOM115	PKINASE
MYB_DNA-BINDING	ZF-BED
AMIDOHYDRO_1	RHOMBOID
GST_N	AMMONIUM_TRANSP
TRANSALDOLASE	DSPC
ARSA_ATPASE	GLYCO_HYDRO_32
YIP1	AATASE
RIBOSOMAL_S16	TRNA-SYNT_1B
PKINASE	PMT
RIBOSOMAL_60S	THIOREDOXIN
PEPTIDASE_C48	THIOREDOXIN
AMP-BINDING	RIBOSOMAL_S2
RIBOSOMAL_S12	SUPRDOM87
HSP70	SUPRDOM87
NOC3P	EIF-6
PSEUDOU_SYNTH_1	WD40
RNB	WD40
RIBOSOMAL_L12	WD40
TCTP	WD40
AMIDOHYDRO_1	PKINASE
DEAD	DUF747
TCTP	DUF747
CU-OXIDASE	MO25
PEX19	MO25
HECT	MO25
ADH_ZINC_N	MO25
SMG4_UPF3	SRP1_TIP1
DUF250	SRP1_TIP1
PSEUDOU_SYNTH_2	TRNA-SYNT_2D
SUPRDOM22	PSEUDOU_SYNTH_2
DUF500	STE2
GRPE	PPI_YPI1
PMM	ADAP_COMP_SUB
I_LWEQ	CGR1
MIP	CORNICHON
METALLOPHOS	TYR_DEACYLASE
TFIIA	KRE9
CHITIN_SYNTH_1	CDP-OH_P_TRANSF
GST_N	CDP-OH_P_TRANSF
E1_DH	DEAD
OXIDORED_FMN	DEAD
ATP-CONE	DEAD
RIBONUC_RED_SM	DEAD
PC_REP	DEAD
ADAPTIN_N	DEAD
TENA_THI-4	DEAD
DLH	DEAD
DEAD	DNA_LIGASE_A_N
HSP70	DNA_LIGASE_A_N
SUPRDOM35	DNA_LIGASE_A_N
MFS_1	DNA_LIGASE_A_N
TFB4	SUPRDOM103
DUF341	BAG
GST_N	ZIP
PRO_ISOMERASE	ZIP
PATATIN	STAG
HEAT_PBS	STAG
METALLOPHOS	SEC6
2OG-FEII_OXY	SEC63
DUS	EXONUC_X-T
HISTONE	RIBOSOMAL_L14E
ETF_ALPHA	TRNA-SYNT_2B
EFHAND	TRNA-SYNT_2
GLYCO_HYDRO_47	TRNA-SYNT_2
VPS53_N	RAS
VPS52	RAS
ACONITASE_C	RAS
FERROCHELATASE	RNASE_P_P30
THIF	APBA
DUF59	SUGAR_TR
P34-ARC	GTP_CDC
ACTIN	GTP_CDC
GLYCO_HYDRO_17	GTP_CDC
HEAT_PBS	GTP_CDC
SIS	RIBOSOMAL_L14
SUPRDOM116	RIBOSOMAL_L14
HEAT_PBS	RIBOSOMAL_L14
HSP70	RIBOSOMAL_L14
PEPTIDASE_M16	RIBOSOMAL_L14
UPF0120	RIBOSOMAL_L14
MPPN	CDP-OH_P_TRANSF
ATP-SYNT_G	DNAJ
SUPRDOM101	2-HACID_DH
GHMP_KINASES	2-HACID_DH
PEPTIDASE_M28	2-HACID_DH
SUPRDOM30	2-HACID_DH
TPR	2-HACID_DH
PEX24P	2-HACID_DH
NPL4	2-HACID_DH
ZN_CLUS	2-HACID_DH
GLYCOS_TRANSF_4	2-HACID_DH
DAHP_SYNTH_1	2-HACID_DH
MFS_1	2-HACID_DH
RIBOSOMAL_L4	2-HACID_DH
TMS_TDE	2-HACID_DH
PRO_ISOMERASE	2-HACID_DH
PMT	2-HACID_DH
PEPTIDASE_C13	2-HACID_DH
AAA	2-HACID_DH
GLYCO_TRANSF_15	2-HACID_DH
FUMBLE	2-HACID_DH
AMP_N	2-HACID_DH
RAS	SUPRDOM36
ALDEDH	GDA1_CD39
EFHAND	GDA1_CD39
ACETYLTRANSF_1	GDA1_CD39
DAHP_SYNTH_1	FAD_BINDING_2
PEX14_N	SUPRDOM19
GTP_CYCLOHYDROI	SUPRDOM19
PORIN_3	SUPRDOM19
TRANSALDOLASE	SUPRDOM19
TIM44	GLYCO_HYDRO_63
BRIX	NRAP
RRNAAD	NRAP
RNB	NRAP
MRA1	NRAP
RIBOSOMAL_S4	NRAP
MPP10	NRAP
FIBRILLARIN	NRAP
NOP14	NRAP
DRIM	NRAP
HAT	NRAP
KH_1	NRAP
UPF0120	NRAP
DIM1	NOP
RIBOSOMAL_L27	NOP
RIBONUCLEASE_3	NOP
PBP	NOP
RIBOSOMAL_L14	NOP
MRP-L47	NOP
RIBOSOMAL_L17	NOP
SUPRDOM57	NOP
EFG_IV	NOP
RIBOSOMAL_L4	NOP
PMT	FTR1
DUF352	FTR1
PROTEASOME	FTR1
HIST_DEACETYL	EIF-6
IGPD	EIF-6
RIBOSOMAL_S8E	EIF-6
NOG1	EIF-6
FIBRILLARIN	EIF-6
RIBOSOMAL_L30	EIF-6
RNA_POL_RPA2_4	EIF-6
SDA1	EIF-6
PUF	EIF-6
FTR1	2-HACID_DH
SUPRDOM22	2-HACID_DH
CYS_MET_META_PP	2-HACID_DH
CUE	2-HACID_DH
RIBOSOMAL_L1	2-HACID_DH
ATP-SYNT_F	2-HACID_DH
RIBONUC_RED_SM	2-HACID_DH
GTP1_OBG	2-HACID_DH
RIBOSOMAL_L13	2-HACID_DH
RIBOSOMAL_S28E	2-HACID_DH
MITO_CARR	2-HACID_DH
ADH_SHORT	2-HACID_DH
ATP-SYNT_C	2-HACID_DH
EIF-6	2-HACID_DH
ACID_PHOSPHAT_A	2-HACID_DH
2-HACID_DH	JMJC
DUF171	JMJC
ENDONUCLEASE_NS	LACTAMASE_B
NRAP	PSEUDOU_SYNTH_1
FERRIC_REDUCT	DUF619
BZIP	GLYCOGEN_SYN
SOD_FE_N	GLYCOGEN_SYN
UQ_CON	ZN_CLUS
ANDROGEN_RECEP	CAVEOLIN
ANDROGEN_RECEP	SAM_PNT
ANDROGEN_RECEP	MOZ_SAS
CIMR	INSULIN
CHEZ	CHEW
NTF2	NTF2
TROPONIN	TROPONIN
RNASEA	LRR
SUPRDOM108	SUPRDOM108
SUPRDOM108	SUPRDOM107
NHASE_BETA	NHASE_ALPHA
PKI	PKINASE_C
SUPRDOM109	COX1
RNA_POL	AMIDASE_2
KUNITZ_LEGUME	ALPHA-AMYLASE
BETA-APP	TRYPSIN
LEP_RECEPTOR_IG	LEPTIN
ATP-SYNT_B	ATP-SYNT_A
ATP-SYNT_AB	ATP-SYNT_A
EXO_ENDO_PHOS	THIOREDOXIN
TISSUE_FAC	GLA
SUPRDOM30	PCI
TBP	IBN_N
V-SNARE	BNR
VPS16_C	SEC1
SYNTAXIN	PEP3_VPS18
PP2C	PEP3_VPS18
SEC7	PEP3_VPS18
PEPTIDASE_M1	PEP3_VPS18
CLATHRIN	PEP3_VPS18
V-SNARE	PEP3_VPS18
DUF254	PEP3_VPS18
NAP	WD40
RIBONUC_L-PSP	U-BOX
NPL4	U-BOX
UBX	U-BOX
TREHALOSE_PPASE	U-BOX
ZONA_PELLUCIDA	ZONA_PELLUCIDA
SRF-TF	FORK_HEAD
ADH_ZINC_N	FORK_HEAD
OXYSTEROL_BP	WD40
TRANSKETOLASE_C	PATATIN
MAM	SUPRDOM105
FAD_BINDING_6	SH3_1
SUPRDOM56	SH3_1
CK_II_BETA	SH3_1
SUCC_DH_FLAV_C	SH3_1
DED_CYTO	SH3_1
CUE	SH3_1
SUPRDOM48	OXYSTEROL_BP
UBX	WD40
SH3_2	ZF-C2HC5
SKN1	KA1
SH3_1	HMG-COA_RED
UQ_CON	HMG-COA_RED
GDE_C	SH3_1
PRO_ISOMERASE	SH3_1
GLYCOGEN_SYN	SH3_1
HISTONE	SH3_1
SH3_1	PATATIN
ATP-SYNT	PKINASE
FER2	PKINASE
ATP-SYNT_D	PKINASE
GPP34	PKINASE
TRUB_N	BYSTIN
SLT_BETA	RIP
MM_COA_MUTASE	MM_COA_MUTASE
SRP14	SRP9
RING_HYDROXYL_B	RING_HYDROXYL_A
[truncated: 12,168 more rows]

## Sheet: 0.8
FORK_HEAD	DAGK_CAT
ACYLPHOSPHATASE	LIM
NAC	LIM
NUP133	LIM
SINA	KH_1
NTF2	KH_1
MBD	KH_1
ABHYDROLASE_1	KH_1
CYCLIN_C	KH_1
CHITIN_BIND_4	KH_1
ZF-HIT	NTF2
HMG_BOX	NTF2
WW	NTF2
COFILIN_ADF	NTF2
PEPTIDASE_M16	CPN60_TCP1
FF	CPN60_TCP1
JOSEPHIN	CPN60_TCP1
FILAMIN	CPN60_TCP1
HMG_BOX	CPN60_TCP1
ZF-C2H2	CPN60_TCP1
AT_HOOK	CPN60_TCP1
BZIP	SNAP-25
SNAP-25	DEAD
NUMBF	DEAD
ZF-TRAF	DEAD
CHITIN_BIND_4	DEAD
PERICARDIN_RPT	DEAD
ANNEXIN	DEAD
EGF_CA	NUMBF
TUB	NUMBF
RIBOSOMAL_L37E	TIG
CYTOCHROM_C	4HBT
LIPASE	4HBT
DUF1053	4HBT
ZF-CCHC	4HBT
FILAMIN	4HBT
MIP	4HBT
SUPRDOM57	4HBT
WD40	4HBT
RIBOSOMAL_S17	4HBT
ATP-SYNT_D	GST_N
RF-1	RIBOSOMAL_L7AE
RIBOSOMAL_L7AE	TFIIF_ALPHA
F_ACTIN_CAP_B	PPR
NSF	PKINASE
EF1_GNE	PKINASE
RIBOSOMAL_S8	SKP1_POZ
RIBOSOMAL_S9	SKP1_POZ
PEPTIDASE_M16	ZF-C2H2
ADENYLSUCC_SYNT	ODC_AZ
NUDIX	ODC_AZ
AP_ENDONUC_2	ODC_AZ
G-ALPHA	ODC_AZ
M	ODC_AZ
G-PATCH	ODC_AZ
ZF-HIT	ODC_AZ
HMG_BOX	ODC_AZ
ACYLTRANSFERASE	ODC_AZ
C2	ODC_AZ
URICASE	ODC_AZ
UBIQUITIN	ODC_AZ
EXONUC_X-T	ODC_AZ
ARF	CHITIN_BIND_4
UCR_TM	CHITIN_BIND_4
PEPTIDASE_M13_N	BZIP
DSRM	CPN60_TCP1
DUF706	CPN60_TCP1
MOV34	CPN60_TCP1
E1_DH	CPN60_TCP1
JMJC	CPN60_TCP1
2-HACID_DH	CPN60_TCP1
HECT	CPN60_TCP1
BTB	CPN60_TCP1
3_5_EXONUC	CPN60_TCP1
MCM	PBP
TFIID-18KDA	ZF-C2H2
CNMP_BINDING	ZF-C2H2
SUPRDOM144	ZF-C2H2
ZF-C2H2	CRAL_TRIO
SPROUTY	CRAL_TRIO
DHO_DH	SPROUTY
TMS_TDE	SPROUTY
G-PATCH	SPROUTY
AMINOTRAN_1_2	SPROUTY
AHPC-TSA	CRAL_TRIO_N
XRCC1_N	AHPC-TSA
E1_DH	AHPC-TSA
SUPRDOM98	METALLOPHOS
ZF-C3HC4	LECTIN_C
SUPRDOM35	LECTIN_C
GMP_PDE_DELTA	MSS4
PBP	HOMEOBOX
LIPASE	ZF-DNL
ARRESTIN_C	ZF-DNL
HSP70	ZF-DNL
SUPRDOM90	RHOGEF
ZF-C3HC4	SUPRDOM90
SH3BP5	ZF-C2H2
GMP_SYNT_C	ZF-C2H2
DRF_DAD	USO1_P115_HEAD
PUF	USO1_P115_HEAD
GAS2	USO1_P115_HEAD
ZF-HIT	USO1_P115_HEAD
SPRY	USO1_P115_HEAD
DUF1213	USO1_P115_HEAD
ADK	USO1_P115_HEAD
RHD	ABHYDRO_LIPASE
HMG_BOX	C1_3
DSRM	C1_3
AMP-BINDING	MET_10
DSRM	MET_10
UQ_CON	MET_10
AT_HOOK	TATD_DNASE
WD40	TATD_DNASE
KINESIN	TATD_DNASE
SSF	TATD_DNASE
RRM_1	TATD_DNASE
URICASE	CBM_14
CALRETICULIN	CBM_14
CATALASE	RNA_POL_RPC34
ZF-C2H2	RNA_POL_RPC34
HOMEOBOX	RNA_POL_RPC34
LIM	RNA_POL_RPC34
PAX	RNA_POL_RPC34
RIBOSOMAL_S3_C	IBR
NIC	IBR
PMSR	IBR
SUPRDOM156	IBR
HOMEOBOX	IBR
IBB	IBR
DCMP_CYT_DEAM	METALLOPHOS
ODC_AZ	CHORION_3
ARPC4	CHORION_3
PHD	CHORION_3
ZF-HIT	CHORION_3
ZF-CCHC	CHORION_3
RIBOSOMAL_S17	CHORION_3
PEPTIDASE_C1	CHORION_3
ALDEDH	CHORION_3
RIBONUCLEASE_3	UBA
SWIB	UBA
TEKTIN	UBA
LSM	UBA
ELONGIN_A	UBA
L15	SNAP-25
RIBOSOMAL_S10	SNAP-25
SUCC_DH_FLAV_C	SNAP-25
DUF773	SNAP-25
ATP-SYNT_C	SNAP-25
FILAMIN	SNAP-25
MYOSIN_TAIL_1	SNAP-25
HORMONE_RECEP	SNAP-25
GCV_H	SNAP-25
ACONITASE_C	C1_3
SKP1_POZ	C1_3
Y_PHOSPHATASE	EIF-5A
MITO_CARR	RIBOSOMAL_S19E
BIOPTERIN_H	RIBOSOMAL_S19E
SH3BP5	RIBOSOMAL_S19E
P450	ANK
MFS_1	ANK
GTP_CDC	DNAJ_CXXCXGXG
SUPRDOM32	ZF-C3HC4
RIBOSOMAL_S15	ZF-C2H2
CHORION_3	ZF-C2H2
MSSP	RIBOSOMAL_S15
MYTH4	RIBOSOMAL_S15
G-ALPHA	RIBOSOMAL_S15
CRAL_TRIO	RIBOSOMAL_S15
I-SET	RIBOSOMAL_S15
ZF-C3HC4	RIBOSOMAL_S15
CUB	RIBOSOMAL_S15
ARRESTIN_C	RIBOSOMAL_S15
HOMEOBOX	RIBOSOMAL_S15
FIBRINOGEN_C	RIBOSOMAL_S15
ARM	KELCH_1
INTEGRIN_ALPHA	LRR
HMG_BOX	LRR
ZF-RANBP	NIC
CYTOCHROM_C	NIC
DIL	NIC
GUANYLATE_KIN	NIC
DYNAMIN_N	NIC
SH2	NIC
ATP-SYNT_AB	NIC
AMINOTRAN_1_2	NIC
RRM_1	NIC
NIC	DUF590
SET	DUF590
P25-ALPHA	DUF590
V-ATPASE_G	P25-ALPHA
RIBOSOMAL_S3_C	P25-ALPHA
MAGSP	P25-ALPHA
MYTH4	XRN_N
RRM_1	XRN_N
ETF_ALPHA	ZF-C2H2
ZF-CCCH	PB1
CALRETICULIN	CHITIN_BIND_4
RIBOSOMAL_L35AE	4HBT
SUPRDOM138	4HBT
NUP84_NUP100	4HBT
PREFOLDIN	S10_PLECTIN
CHITIN_BIND_4	S10_PLECTIN
ABC_TRAN	S10_PLECTIN
NUCLEOPLASMIN	S10_PLECTIN
CALRETICULIN	S10_PLECTIN
SIR2	V_ATPASE_I
PKINASE	V_ATPASE_I
SWIB	V_ATPASE_I
RRM_1	V_ATPASE_I
RAS	V_ATPASE_I
BAND_41	SPOND_N
NUC_SUG_TRANSP	LIM
CHITIN_BIND_4	TETRASPANNIN
DYNAMIN_N	SH3_1
ZW10	SH3_1
RIBOSOMAL_S4	ZF-C2H2
METALLOTHIO_5	ZF-C2H2
NAC	ZF-C2H2
IBN_N	VATP-SYNT_AC39
ADH_SHORT	PP2C
HMG_BOX	RRM_1
PROMININ	RRM_1
JMJC	DSRM
SUPRDOM111	DSRM
TRYPSIN	DSRM
P25-ALPHA	DED_CYTO
GHMP_KINASES	DED_CYTO
CATION_ATPASE_C	GHMP_KINASES
TFIIA	RIBOSOMAL_L7AE
RRM_1	SEC1
ZF-DHHC	SEC1
ZF-C2H2	SEC1
RIBOSOMAL_L29	PKINASE_C
RIBOSOMAL_L23	PKINASE_C
SUPRDOM146	PKINASE_C
ZF-DHHC	P_PROPROTEIN
GCM	P_PROPROTEIN
RAS	P_PROPROTEIN
ACYL-COA_DH	WWE
EXONUC_X-T	WWE
THIOLASE_C	PB1
DYNAMIN_N	PB1
DYNEIN_LIGHT	PB1
G-PATCH	ACTIN
HLH	ACTIN
SUPRDOM93	ZF-C2H2
JMJC	DYNAMIN_N
ZF-C2H2	SUPRDOM37
SAM_2	SUPRDOM37
CALPONIN	SUPRDOM37
FKBP_C	SAM_2
RIBOSOMAL_S13	SAM_2
TRNA-SYNT_2B	CALPONIN
MITO_CARR	CALPONIN
MBT	RIBOSOMAL_L21E
SULFATE_TRANSP	RIBOSOMAL_L21E
PAH	RIBOSOMAL_L21E
SWIB	PEPTIDASE_M16
HTH_PSQ	PEPTIDASE_M16
VATP-SYNT_AC39	ZF-C2H2
SWIB	VATP-SYNT_AC39
ARF	VATP-SYNT_AC39
HOMEOBOX	COG6
RHOGEF	COG6
SUPRDOM43	ABC_TRAN
RIBOSOMAL_S3_C	ABC_TRAN
HAIRY_ORANGE	ABC_TRAN
SNARE	GAT
NSF	FILAMIN
HSBP1	FILAMIN
ZF-BED	FILAMIN
DUF101	FILAMIN
CIDE-N	FILAMIN
EXO_ENDO_PHOS	FILAMIN
RIBOSOMAL_S13	ASPARAGINASE
GSHPX	ZF-C2H2
ETC_C1_NDUFA4	RRM_1
L15	RRM_1
SAP18	RRM_1
HLH	EXONUC_X-T
T-BOX	EXONUC_X-T
ZF-MYND	EXONUC_X-T
G-PATCH	SURP
EIF_2_ALPHA	PRO_ISOMERASE
MOZ_SAS	EIF-3_P25
LIM	EIF-3_P25
DUF1088	EIF-3_P25
UQ_CON	MOZ_SAS
ANK	MOZ_SAS
SUPRDOM57	MOZ_SAS
MIT	MOZ_SAS
DSRM	MOZ_SAS
PHOSPHORYLASE	MOZ_SAS
PAC	MOZ_SAS
BPL_LIPA_LIPB	MOZ_SAS
ATP-SYNT_EPS	MOZ_SAS
RIBOSOMAL_S3_C	LIM
ALPHA-AMYLASE	LIM
IBN_N	SUPRDOM48
V-SNARE	RAD50_ZN_HOOK
DYNEIN_LIGHT	RAD50_ZN_HOOK
PCI	COG6
SWIB	COG6
HMG_BOX	COG6
ZF-C3HC4	COG6
SEC6	COG6
CAP_GLY	UBIQUITIN
NDK	MYTH4
ISOAMYLASE_N	MYTH4
COPROGEN_OXIDAS	MYTH4
RIBOSOMAL_L3	MYTH4
GLYCO_HYDRO_16	MYTH4
RIBOSOMAL_L4	MYTH4
ABHYDROLASE_2	MYTH4
PORIN_3	MYTH4
RIBOSOMAL_S3_C	MYTH4
GLYCOGEN_SYN	MYTH4
RIBOSOMAL_S7	MYTH4
TROPONIN	MYTH4
DUF1213	MYTH4
I-SET	PEPTIDASE_C1
ADAM_SPACER1	RRM_1
LECTIN_C	2-OXOACID_DH
BPL_LIPA_LIPB	EFHAND
MAGSP	EFHAND
RASGEF_N	SEC10
ADH_SHORT	LAMININ_N
EXONUC_X-T	AN_PEROXIDASE
PARAMECIUM_SA	RRM_1
ADH_ZINC_N	RRM_1
SEC10	RRM_1
AN_PEROXIDASE	RRM_1
GLYCO_HYDRO_35	RRM_1
SUPRDOM143	ZF-TRAF
CYCLIN_C	ZF-TRAF
RIBOSOMAL_L39	ZF-TRAF
P25-ALPHA	ZF-TRAF
GALACTOSYL_T	ZF-TRAF
SUPRDOM43	ZF-TRAF
SERENDIPITY_A	TPR
CND1	TPR
RIBOSOMAL_S8E	TPR
E1_DH	NHL
LANC_LIKE	RIBOSOMAL_L30
STERILE	RIBOSOMAL_L30
DNAJ_CXXCXGXG	RIBOSOMAL_L30
HAIRY_ORANGE	RIBOSOMAL_L30
LANC_LIKE	2-HACID_DH
BTB	ADH_ZINC_N
SCP	UBA
UBA	STEROID_DH
ZF-SEC23_SEC24	STEROID_DH
ZF-UBR1	STEROID_DH
CUB	STEROID_DH
PRO_ISOMERASE	STEROID_DH
IU_NUC_HYDRO	STEROID_DH
UPF0005	STEROID_DH
G-PATCH	STEROID_DH
SH2	STEROID_DH
NAD_KINASE	HOMEOBOX
SEC1	HOMEOBOX
KELCH_2	OS-D
14-3-3	OS-D
TSP_1	OS-D
HA2	OS-D
IBB	OS-D
TRYPSIN	OS-D
PROTEASOME	KELCH_2
LRR	KELCH_2
RIBOSOMAL_S10	KELCH_2
SET	KELCH_2
CIDE-N	MFAP1_C
SUPRDOM138	MFAP1_C
AT_HOOK	MFAP1_C
SYNTAXIN	FHA
SEC20	FHA
KAZAL_1	FHA
FORK_HEAD	FHA
KH_1	FHA
ZF-TRAF	FHA
RIBOSOMAL_L13E	FHA
CHITIN_BIND_4	FHA
SH3_1	FHA
COMPLEX1_LYR	FHA
2-HACID_DH	FHA
THIOREDOXIN	FHA
ATP-GUA_PTRANS	ANK
DNA_PRIMASE_S	ANK
DYNEIN_LIGHT	CIDE-N
AT_HOOK	CIDE-N
ZF-C2H2	CIDE-N
CIDE-N	CIDE-N
ZF-C2H2	STEROID_DH
ZF-TRAF	LIM
TFIIB	LIM
HMG_BOX	LIM
SET	THYROGLOBULIN_1
7TM_6	PHD
THIOREDOXIN	LIM
THIOREDOXIN	EMI
CBM_21	LIM
CHORION_3	ZF-CCCH
CH	ZF-CCCH
P_PROPROTEIN	ZF-CCCH
EFG_IV	ZF-CCCH
CBFD_NFYB_HMF	ZF-CCCH
G-PATCH	ZF-CCCH
ACTIN	ZF-CCCH
IBB	ZF-CCCH
C2	ZF-CCCH
HLH	ZF-CCCH
ZF-CCCH	ZF-CCCH
CBFD_NFYB_HMF	ASP
SNF	DYNAMIN_N
SKP1_POZ	CLIP
KELCH_2	NTF2
MBT	NTF2
ACTIN	COESTERASE
SCP	ARF
DNAJ	ABC_MEMBRANE
I-SET	ABC_MEMBRANE
RIBOSOMAL_S17	ABC_MEMBRANE
TIM	UBA
PBX	RIBOSOMAL_S17
RAD50_ZN_HOOK	CBFD_NFYB_HMF
UPF0099	CBFD_NFYB_HMF
ADH_SHORT	CBFD_NFYB_HMF
COG6	CBFD_NFYB_HMF
ABC_TRAN	CBFD_NFYB_HMF
GAT	CBFD_NFYB_HMF
FILAMIN	CBFD_NFYB_HMF
ASPARAGINASE	CBFD_NFYB_HMF
2-HACID_DH	CBFD_NFYB_HMF
CLATHRIN_PROPEL	CBFD_NFYB_HMF
CBFD_NFYB_HMF	RHOGEF
PGAM	LIM
PFK	LIM
HMG_BOX	RIBOSOMAL_L15E
LDL_RECEPT_B	RIBOSOMAL_L15E
MITO_CARR	RIBOSOMAL_L15E
ARRESTIN_C	RIBOSOMAL_L15E
PEPTIDASE_M24	RIBOSOMAL_L15E
RHD	RIBOSOMAL_L15E
CNH	RIBOSOMAL_L15E
7TM_1	RIBOSOMAL_L15E
ZF-C2H2	7TM_1
EXO_ENDO_PHOS	SPROUTY
2-HACID_DH	SPROUTY
DUF590	EXO_ENDO_PHOS
SUPRDOM43	EXO_ENDO_PHOS
TFIID_20KDA	2-HACID_DH
SUPRDOM102	GILT
COG6	FHA
RIBOSOMAL_L19E	SPECTRIN
ECH	SPECTRIN
G-PATCH	DYNEIN_LIGHT
PAH	DYNEIN_LIGHT
SKP1_POZ	DYNEIN_LIGHT
INOSITOL_P	DYNEIN_LIGHT
ZF-C3HC4	RIBOSOMAL_S26E
ADAPTIN_N	RIBOSOMAL_S26E
ODC_AZ	RIBOSOMAL_S26E
CHITIN_BIND_4	RIBOSOMAL_S26E
SAM_PNT	RIBOSOMAL_S26E
RHD	RIBOSOMAL_S26E
7TM_1	RIBOSOMAL_S26E
SEC7	RIBOSOMAL_S26E
BZIP	RIBOSOMAL_S26E
ZF-CCCH	LA
CH	LA
NTF2	LA
CYCLIN_C	LA
ACTIN	LA
WD40	LA
SUPRDOM48	LA
TFIID_20KDA	PEPTIDASE_C1
ANK	TIL_ASSOC
MSSP	BZIP
RASGEF_N	BZIP
GST_N	BZIP
LSM	BZIP
HOMEOBOX	TFIIA
METALLOPHOS	TFIIA
RIBOSOMAL_L22E	TFIIA
SAND	TFIIA
RIBOSOMAL_S19	CHROMO_SHADOW
RIBOSOMAL_S12	CHROMO_SHADOW
HOMEOBOX	SNF5
PEPTIDASE_C2	SNF5
AMINOTRAN_1_2	SNF5
CYCLIN_N	SNF5
LRRNT	SNF5
TRANSFORMER	SNF5
RRM_1	SNF5
CN_HYDROLASE	SNF5
SAM_2	SNF5
WWE	SNF5
SWIB	SNF5
HORMONE_RECEP	SNF5
HTH_PSQ	SNF5
SNF5	MFAP1_C
FHA	MFAP1_C
ANK	MFAP1_C
ARF	DYNEIN_LIGHT
PEPTIDASE_M3	AAA
HYDROLASE	PARAMECIUM_SA
SIR2	PARAMECIUM_SA
SWIM	PARAMECIUM_SA
ZF-DHHC	PARAMECIUM_SA
TEKTIN	PARAMECIUM_SA
PRK	PARAMECIUM_SA
DNA_POL_ALPHA_B	PARAMECIUM_SA
MT-A70	PARAMECIUM_SA
ZF-DHHC	SET
FER4	SET
MT-A70	SET
RAS	SET
SKP1	METALLOPHOS
HLH	SUPRDOM90
INOSITOL_P	SUPRDOM90
AA_PERMEASE	HLH
RICIN_B_LECTIN	HLH
MIP	HLH
TFIID_30KDA	RNA_POL_RPB6
HSP20	RNA_POL_RPB6
PMSR	ZF-C2H2
EMP70	ZF-C2H2
BTB	CARN_ACYLTRANSF
EFHAND	CARN_ACYLTRANSF
LRR	CARN_ACYLTRANSF
JMJC	CARN_ACYLTRANSF
2-HACID_DH	CARN_ACYLTRANSF
AMINOTRAN_5	RCC1
HOMEOBOX	RCC1
ANATO	RCC1
DM	IBR
GUANYLATE_KIN	IBR
SUPRDOM145	TSP_3
PROX1	TSP_3
METHUSELAH_N	TSP_3
TTL	LIM
ALBA	LIM
HSP20	LIM
SUPRDOM90	LIM
AA_KINASE	LIM
PPR	SPRY
IF4E	SPRY
SUPRDOM155	RASGEF_N
OCNUS	RASGEF_N
DUF59	RASGEF_N
PRO_ISOMERASE	RASGEF_N
HMG_BOX	CHITIN_BIND_4
DISINTEGRIN	LIM
PCRF	PQ-LOOP
IBR	PQ-LOOP
CHITIN_BIND_4	UQ_CON
HESB	PDZ
SUPRDOM55	PDZ
MFS_1	PDZ
CBFD_NFYB_HMF	RRM_1
RIBOSOMAL_S17E	RRM_1
MITO_CARR	RRM_1
RRM_1	SUPRDOM55
PKINASE	SUPRDOM55
GLYOXALASE	PB1
ZF-C2H2	SUPRDOM35
RIBOSOMAL_S8	ZF-C2H2
DUF28	ZF-C2H2
MOZ_SAS	ZF-C2H2
ADAM_SPACER1	GDPD
SUPRDOM57	GDPD
7TM_1	GDPD
RIBOSOMAL_L14E	WD40
SWIB	RNA_POL_RPB4
HSP20	RNA_POL_RPB4
MT_ATP-SYNT_D	RNA_POL_RPB4
HOMEOBOX	RNA_POL_RPB4
TSC22	SPRY
MITO_CARR	ANATO
RIBOSOMAL_L6	ANATO
RIBOSOMAL_L32E	ANATO
CLATHRIN_PROPEL	ANATO
LDL_RECEPT_A	RPEL
ACTIN	RPEL
CHITIN_BIND_4	RPEL
GTP_EFTU_D3	RPEL
RIBOSOMAL_L15E	ZF-C3HC4
RIBOSOMAL_S9	ZF-C3HC4
RIBOSOMAL_L4	ZF-C3HC4
COFILIN_ADF	MET_10
SWIB	MET_10
ATP-GUA_PTRANS	TRYPSIN
5_NUCLEOTID	TRYPSIN
TCTP	TRYPSIN
UQ_CON	TRYPSIN
AT_HOOK	TRYPSIN
RIBOSOMAL_S3_C	TRYPSIN
BIOPTERIN_H	TRYPSIN
ANNEXIN	TPR
PEPTIDASE_M13_N	TPR
SWIM	CAS_CSE1
SWIB	PEPTIDASE_M24
SH3_1	PEPTIDASE_M24
RIBOSOMAL_S21E	PKINASE
RIBOSOMAL_S19	PKINASE
RIBOSOMAL_L37E	PKINASE
ALK_PHOSPHATASE	ZF-C2H2
EFG_IV	TSG
SIR2	TSG
RIBOSOMAL_L3	ZF-UBR1
MT_ATP-SYNT_B	ZF-UBR1
RIBOSOMAL_S12	ZF-UBR1
SUPRDOM32	ZF-UBR1
GDE_C	RRM_1
F_ACTIN_CAP_B	RAD10
HLH	RAD10
ASTACIN	ADAM_SPACER1
RIBOSOMAL_S3_C	ADAM_SPACER1
KOW	ADAM_SPACER1
PHOSPHORYLASE	ADAM_SPACER1
DIX	ADAM_SPACER1
DISINTEGRIN	ADAM_SPACER1
HOMEOBOX	AN_PEROXIDASE
DUF862	EXONUC_X-T
SUPRDOM55	F_ACTIN_CAP_B
RIBOSOMAL_L14	F_ACTIN_CAP_B
SUPRDOM57	F_ACTIN_CAP_B
RIBOSOMAL_60S	F_ACTIN_CAP_B
HSP20	F_ACTIN_CAP_B
ZF-CXXC	F_ACTIN_CAP_B
PRIBOSYLTRAN	F_ACTIN_CAP_B
SIR2	F_ACTIN_CAP_B
CHORION_2	F_ACTIN_CAP_B
CHORION_S16	F_ACTIN_CAP_B
PORIN_3	F_ACTIN_CAP_B
FLYWCH	CBM_14
I-SET	CBM_14
FORK_HEAD	CBM_14
PRK	CBM_14
TIG	CYCLIN_C
LECTIN_C	CYCLIN_C
EXONUC_X-T	CYCLIN_C
LACTAMASE_B	CYCLIN_C
BZIP	CYCLIN_C
EXONUC_X-T	P450
LSM	TRYPSIN
PERICARDIN_RPT	TRYPSIN
ISO_DH	RIBOSOMAL_S25
LIM	RIBOSOMAL_S25
P450	NUCLEOPORIN2
SWIB	NUCLEOPORIN2
ARM	NOP
IF-2B	NOP
SKB1	RRM_1
DYNEIN_LIGHT	RRM_1
AMINOTRAN_1_2	RRM_1
STT3	RRM_1
PEPTIDASE_C2	MOEZ_MOEB
GLYCOS_TRANSF_1	MOEZ_MOEB
FER2	MOEZ_MOEB
ZF-C2H2	MOEZ_MOEB
IF4E	MOEZ_MOEB
HMG_BOX	MOEZ_MOEB
IBB	MOEZ_MOEB
E2F_TDP	MOEZ_MOEB
MONOOXYGENASE	MOEZ_MOEB
HOMEOBOX	MOEZ_MOEB
TRNA_ANTI	MOEZ_MOEB
MOEZ_MOEB	MOAE
ALG3	ZF-CHY
ARF	ZF-CHY
WD40	AMINOTRAN_1_2
AMINOTRAN_1_2	P450
ALPHA-AMYLASE	P450
UPF0016	RASGEF_N
NAC	RASGEF_N
ACYLTRANSFERASE	RASGEF_N
KOW	RASGEF_N
RWD	RASGEF_N
PHOSPHORYLASE	F_ACTIN_CAP_B
HIST_DEACETYL	F_ACTIN_CAP_B
BAND_3_CYTO	F_ACTIN_CAP_B
RIBOSOMAL_S13	F_ACTIN_CAP_B
ZF-TIM10_DDP	CYBS
TB	CYBS
S19	CYBS
ODC_AZ	ZF-TIM10_DDP
ZF-C5HC2	TB
RIBOSOMAL_L18AE	TB
MATH	RAN_BP1
EGF_CA	PEPTIDASE_M3
SINA	PEPTIDASE_M3
SUPRDOM76	PCI
ZF-C4	MORN
ER_LUMEN_RECEPT	CHAC
SAP18	CHAC
SKP1_POZ	CHAC
BZIP	CHAC
CHAC	LAMININ_G_1
GRIP	CRAL_TRIO
GILT	CRAL_TRIO
SPRY	EF1G
HAT	EF1G
CATION_ATPASE_C	EF1G
DUF101	EF1G
CNH	EF1G
VITELLOGENIN_N	OATP
ACYLTRANSFERASE	HA2
MSSP	RIBOSOMAL_L10E
NUDIX	RIBOSOMAL_L10E
SUPRDOM144	RIBOSOMAL_L10E
UBIQUITIN	RIBOSOMAL_L10E
ZF-C2H2	RIBOSOMAL_L10E
RIBOSOMAL_L1	EF1_GNE
CBFD_NFYB_HMF	TAFII28
TFIIA	TFIID-18KDA
KELCH_2	RIBOSOMAL_S18
DUF602	RIBOSOMAL_S18
METALLOPHOS	DUF602
RRM_1	FIP1
CUB	FIP1
RIBOSOMAL_L39	CUB
P_PROPROTEIN	HAIRY_ORANGE
TETRASPANNIN	HAIRY_ORANGE
CU2_MONOOX_C	HAIRY_ORANGE
HSP20	HAIRY_ORANGE
OTU	HAIRY_ORANGE
C2	HAIRY_ORANGE
SH3_1	HAIRY_ORANGE
ALDO_KET_RED	HAIRY_ORANGE
LIM	ENT
DAGK_CAT	ENT
LA	NHL
HIST_DEACETYL	PEPTIDASE_C48
A_DEAMIN	RIBOSOMAL_S10
L27	RIBOSOMAL_S10
RHOGEF	RIBOSOMAL_S10
MET_10	RIBOSOMAL_S10
ZF-BED	RIBOSOMAL_S10
AMINOTRAN_1_2	RIBOSOMAL_S10
CHROMO_SHADOW	RIBOSOMAL_S10
CIDE-N	RIBOSOMAL_S10
TRANSLIN	METHYLTRANSF_4
TRNA-SYNT_1	HSP20
RRM_1	GAMMA-BBH
SH2	GAMMA-BBH
PCI	GAMMA-BBH
FILAMIN	ENTH
ER_LUMEN_RECEPT	ENTH
ALPHA-2-MRAP_C	ENTH
E1_DERP2_DERF2	SH2
THIOREDOXIN	PCI
ADH_SHORT	CIDE-N
METALLOTHIO_5	CIDE-N
SULFOTRANSFER_1	HORMONE_RECEP
UQ_CON	HORMONE_RECEP
KINESIN	PROTEASOME
EFG_IV	PROTEASOME
DRF_DAD	PROTEASOME
ANK	PROTEASOME
LRR	PROTEASOME
PROTEASOME	ROBL_LC7
CARN_ACYLTRANSF	ROBL_LC7
GLYCO_HYDRO_18	ROBL_LC7
PKINASE	CARN_ACYLTRANSF
METALLOPHOS	GLYCO_HYDRO_18
RIBOSOMAL_L14E	CUB
RIBOSOMAL_L36E	CUB
NOP10P	CUB
RIBOSOMAL_L18E	CUB
PCI	CUB
FER4	HLH
SAM_PNT	HLH
TEKTIN	GST_N
TFB2	GST_N
AMINO_OXIDASE	GST_N
DISINTEGRIN	HGTP_ANTICODON
3HCDH	HGTP_ANTICODON
HMG_BOX	CU2_MONOOXYGEN
SUPRDOM32	GILT
HMG_BOX	GILT
HR1	SKP1
CATION_ATPASE_C	SIR2
SIR2	GAMMA-THIONIN
ZF-DHHC	GAMMA-THIONIN
SRP9	MA3
PKINASE	GAMMA-BBH
ENTH	GAMMA-BBH
PRIBOSYLTRAN	MMR_HSR1
FERRITIN	UQ_CON
2OG-FEII_OXY	UQ_CON
AAA	FERRITIN
ADAM_SPACER1	FERRITIN
BIOPTERIN_H	FERRITIN
SAND	2OG-FEII_OXY
TB	CHROMO
CH	CHROMO
MYOTUB-RELATED	AAA
KAZAL_1	RIBOSOMAL_S11
CNH	RIBOSOMAL_S11
AAA	RIBOSOMAL_S11
LACTAMASE_B	RIBOSOMAL_S11
MORN	EXO_ENDO_PHOS
UPF0121	EXO_ENDO_PHOS
HISTONE	DZF
CHITIN_BIND_4	WW
SPOND_N	WW
MT_ATP-SYNT_B	WW
HATPASE_C	WW
RIBOSOMAL_L34E	WW
GAT	CARN_ACYLTRANSF
PRIBOSYLTRAN	CARN_ACYLTRANSF
ZF-C3HC4	CARN_ACYLTRANSF
HLH	PHD
DYNEIN_LIGHT	UBA
PRIBOSYLTRAN	UBA
MSS4	UBA
MT-A70	UBA
ACTIN	CRAL_TRIO
GTP_EFTU_D3	TRYPSIN
HISTONE	TRYPSIN
VINCULIN	LIM
SH3_1	KOW
LIPASE	E1_DH
SAM_PNT	E1_DH
SUPRDOM55	E1_DH
S19	E1_DH
E1_DH	UPF0139
VINCULIN	SH3_1
AAA	PAP_ASSOC
JUN	PAP_ASSOC
ARFGAP	PAP_ASSOC
PCI	HEAT
CBFB_NFYA	HEAT
NSF	HEAT
AMIDASE	HEAT
UBA	HEAT
CHITIN_BIND_4	NUP133
HSP20	PHD
CNH	PHD
7TM_1	HSP20
GMP_SYNT_C	HSP20
PEPTIDASE_C1	CNH
ARG_TRNA_SYNT_N	HSP20
GILT	HSP20
UBIQUITIN	E2F_TDP
RHD	SUPRDOM57
LACTAMASE_B	SUPRDOM57
PK	ADAP_COMP_SUB
RIBOSOMAL_L22E	ADAP_COMP_SUB
EGF_CA	OCNUS
KH_1	HAIRY_ORANGE
ADH_ZINC_N	HAIRY_ORANGE
SAM_1	HAIRY_ORANGE
THIOREDOXIN	WW
WW	TRNA-SYNT_2
CHORD	ANK
GIY-YIG	AAA
ZF-ZPR1	AAA
NO_SYNTHASE	G-PATCH
SET	UBIQUITIN
LDL_RECEPT_B	UBIQUITIN
EXO_ENDO_PHOS	UBIQUITIN
OTU	UBIQUITIN
DUF101	LSM
EXO70	LSM
VPS52	LSM
CHROMO_SHADOW	LSM
LECTIN_C	LSM
SKP1_POZ	ELONGIN_A
ZF-TRAF	TPR
SH3BP5	TPR
RIBOSOMAL_L24E	TPR
AT_HOOK	I-SET
SUPRDOM32	SH3BP5
HYDROLASE	SH3BP5
TRYPSIN	RHOGEF
THIOREDOXIN	RHOGEF
ADAP_COMP_SUB	CHITIN_BIND_4
HORMA	CHITIN_BIND_4
SUPRDOM87	CHITIN_BIND_4
CDC48_N	CHITIN_BIND_4
PEP_DEFORMYLASE	CHITIN_BIND_4
CATION_ATPASE_C	CHITIN_BIND_4
ENDOSULFINE	CHITIN_BIND_4
PRIBOSYLTRAN	CHITIN_BIND_4
ALDEDH	CHITIN_BIND_4
SUPRDOM48	CHITIN_BIND_4
GUANYLATE_KIN	CHITIN_BIND_4
SCRAMBLASE	NUDIX
DUF1162	NUDIX
RIBOSOMAL_L22	NUDIX
ZF-C2H2	NUDIX
RBD	NUDIX
TRYPSIN	NUDIX
RIBOSOMAL_L1	NUDIX
ATP-SYNT_F	NUDIX
THIOREDOXIN	NUDIX
TRYPSIN	TBC
RICIN_B_LECTIN	LA
7TM_6	RIBOSOMAL_L13
TIG	RIBOSOMAL_L13
RRM_1	PP2C
KH_1	PP2C
HSP20	SERENDIPITY_A
TGS	SERENDIPITY_A
CBM_14	SERENDIPITY_A
C2	SERENDIPITY_A
ARFGAP	SERENDIPITY_A
CPN60_TCP1	SERENDIPITY_A
MYB_DNA-BINDING	SERENDIPITY_A
GTP_CDC	SERENDIPITY_A
SERENDIPITY_A	PDZ
CBM_21	HATPASE_C
KOW	G-ALPHA
ATP-SYNT_D	G-ALPHA
FKBP_C	RHOGEF
RIBOSOMAL_L23	RHOGEF
SUPRDOM146	RHOGEF
SECE	RHOGEF
RIBOSOMAL_S25	P450
DAGK_CAT	SCP
HMG_BOX	SCP
HLH	SCP
SAP18	SCP
XAN_UR_PERMEASE	SCP
DNK	NAD_KINASE
GLOBIN	P21-ARC
HAIRY_ORANGE	RCD1
SGS	RCD1
TEKTIN	ADAPTIN_N
ALD_N	PDZ
SEC1	PDZ
RIBOSOMAL_L18P	PDZ
ALPHA_L_FUCOS	PDZ
MOB1_PHOCEIN	PDZ
GST_N	PDZ
MANNOSYL_TRANS	PDZ
MYOSIN_TAIL_1	ZF-C3HC4
PBP	SURF4
SINA	SURF4
PROFILIN	WH1
HOMEOBOX	ARRESTIN_C
DYNEIN_LIGHT	RIBOSOMAL_L18AE
RRM_1	RIBOSOMAL_L18AE
RIBOSOMAL_L18AE	IBN_N
CALRETICULIN	P34-ARC
NSP1_C	CNH
RIBOSOMAL_S7	CNH
PEPTIDASE_M17	CNH
EXS	CNH
RIBOSOMAL_L36E	CNH
MYB_DNA-BINDING	CNH
RIBOSOMAL_L34E	CNH
SRCR	RIBOSOMAL_L39
HMG_BOX	RIBOSOMAL_L39
PHD	RIBOSOMAL_L39
TIG	VINCULIN
LYASE_1	VINCULIN
POLO_BOX	SIR2
LECTIN_LEG-LIKE	SIR2
SIR2	MOTILE_SPERM
CH	MOTILE_SPERM
PBX	TFIID_20KDA
LYASE_1	ALDO_KET_RED
PRIBOSYLTRAN	RIBOSOMAL_L31E
PP2C	RIBOSOMAL_L31E
AMINOTRAN_1_2	RIBOSOMAL_L31E
CHITIN_BIND_4	RIBOSOMAL_L31E
CBM_14	RIBOSOMAL_L31E
NMD3	COX5A
ACTIN	COX5A
RIBOSOMAL_60S	COX5A
RIBOSOMAL_L6	COX5A
E1_DH	COX5A
WD40	COX5A
CYS_MET_META_PP	DUF833
K_TETRA	DUF833
PAX	DUF833
DUF833	VATP-SYNT_E
UBIQUITIN	VATP-SYNT_E
V-ATPASE_H	VATP-SYNT_E
HMG_BOX	VATP-SYNT_E
DIRP	VATP-SYNT_E
RAD21_REC8	VATP-SYNT_E
TCTP	VATP-SYNT_E
CBFB_NFYA	GLYCO_HYDRO_18
IBN_N	GLYCO_HYDRO_18
SINA	PET
USO1_P115_HEAD	PET
METALLOTHIO_5	PET
RVP	PET
CPN60_TCP1	DNAJ_CXXCXGXG
DNAJ_CXXCXGXG	P450
UQ_CON	HEXAPEP
EFHAND	HEXAPEP
RIBOSOMAL_L22	HEXAPEP
LRR	HEXAPEP
ZF-C2H2	HEXAPEP
SUPRDOM32	HEXAPEP
MIB_HERC2	HEXAPEP
SUPRDOM154	EFHAND
ALDO_KET_RED	EFHAND
OCCLUDIN_ELL	ZF-C2H2
IU_NUC_HYDRO	IU_NUC_HYDRO
ZF-C2H2	UPF0005
RIBOSOMAL_L22E	LRRNT
CYSTATIN	LRRNT
THIOREDOXIN	ACTIN
PHD	LRRNT
HLH	METALLOPHOS
CBIA	METALLOPHOS
PEPTIDASE_M14	METALLOPHOS
AT_HOOK	METALLOPHOS
P450	METALLOPHOS
CHITIN_BIND_4	METALLOPHOS
CBM_21	DER1
SINA	GYF
HOMEOBOX	GYF
AMINOTRAN_1_2	GYF
PTR2	JUN
GTP_EFTU_D3	ARFGAP
SIR2	RIBOSOMAL_S21E
ZF-C2H2	RIBOSOMAL_S21E
CHROMO_SHADOW	RIBOSOMAL_S21E
RNA_POL_RPB4	FERRITIN
PERICARDIN_RPT	FERRITIN
TRNA_BIND	FERRITIN
PBX	FERRITIN
SUPRDOM142	ZF-CCCH
V-ATPASE_G	VATP-SYNT_E
UQ_CON	VATP-SYNT_E
GTP_EFTU_D3	VATP-SYNT_E
PEPTIDASE_C1	VATP-SYNT_E
P450	V-ATPASE_H
RAS	V-ATPASE_H
DYNEIN_LIGHT	TCTP
BSD	TCTP
PKINASE	V-ATPASE_G
PORIN_3	ZF-SEC23_SEC24
TRYPSIN	ZF-SEC23_SEC24
ADAM_SPACER1	ZF-SEC23_SEC24
ACTIN	ZF-SEC23_SEC24
RHODANESE	ZF-SEC23_SEC24
DUF602	ZF-SEC23_SEC24
E1_DH	ZF-SEC23_SEC24
WW	TRYPSIN
BAND_41	TRYPSIN
DUTPASE	ACTIN
DZF	ACTIN
CHITIN_BIND_4	ACTIN
GALACTOSYL_T	ACTIN
FORK_HEAD	GLYCOS_TRANSF_1
PROPEP_M14	GLYCOS_TRANSF_1
AMINOTRAN_1_2	RIBOSOMAL_60S
PEPTIDASE_M17	RIBOSOMAL_60S
DYNAMIN_N	RIBOSOMAL_60S
ARM	RIBOSOMAL_60S
SUPRDOM98	RIBOSOMAL_60S
CHORION_2	CTP_TRANSF_2
EGF_CA	CTP_TRANSF_2
FG-GAP	CHORION_2
ANK	CHORION_2
RIBOSOMAL_S25	GOLOCO
RHOGEF	GOLOCO
SKIP_SNW	GOLOCO
GTP_CDC	SOH1
VATP-SYNT_AC39	VHS
3HCDH_N	VHS
2-HACID_DH	VHS
SPERMINE_SYNTH	SUPRDOM141
RNA_POL_RPB4	METALLOPHOS
HSF_DNA-BIND	RRM_1
PEPTIDASE_M24	PEPTIDASE_C1
ACYL_TRANSF_3	PEPTIDASE_C1
ZF-SEC23_SEC24	PEPTIDASE_C1
PROTEASOME	PEPTIDASE_C1
GTP_EFTU_D3	HLH
NUCLEOPLASMIN	NUCLEOPLASMIN
SNF5	K_TETRA
ANNEXIN	K_TETRA
UPF0193	RRM_1
ZF-C2H2	UPF0193
PRO_ISOMERASE	LSM
PWWP	G-PATCH
G-PATCH	SH2
CBFB_NFYA	ZF-C2H2
MOB1_PHOCEIN	EXS
DNAJ_CXXCXGXG	MOB1_PHOCEIN
TUDOR	MOB1_PHOCEIN
CNH	MOB1_PHOCEIN
SUPRDOM95	MFS_1
GCM	ALD_N
FYVE	ALD_N
ACYL-COA_DH	ALD_N
UQ_CON	NSP1_C
FN3	DEATH
BAR	DEATH
DNAJ_CXXCXGXG	DEATH
KH_1	ROBL_LC7
EF1_GNE	ROBL_LC7
ROBL_LC7	C1_1
START	CYTOCHROM_C
RHD	CYTOCHROM_C
COFILIN_ADF	CYTOCHROM_C
BSD	CYTOCHROM_C
ZF-C3HC4	CYTOCHROM_C
ZF-ZPR1	CYTOCHROM_C
ZF-C2H2	RIBOSOMAL_L35AE
SAM_1	RIBOSOMAL_L35AE
ZF-TRAF	RIBOSOMAL_L35AE
DUF101	RIBOSOMAL_L35AE
7TM_1	RIBOSOMAL_L35AE
ARF	RIBOSOMAL_L35AE
ACTIN	RIBOSOMAL_L35AE
EGF_CA	RIBOSOMAL_L35AE
PAX	RIBOSOMAL_L35AE
LYS	RRM_1
RIBOSOMAL_L4	RHOGAP
ZF-NANOS	RHOGAP
NSP1_C	RHOGAP
ELONGIN_A	RHOGAP
BTB	RHOGAP
SUPRDOM32	RHOGAP
FILAMIN	PA28_BETA
RRM_1	PA28_BETA
G-ALPHA	SUPRDOM76
I-SET	SUPRDOM76
RIBOSOMAL_L4	SUPRDOM76
DAO	SUPRDOM76
PEPTIDASE_M14	SUPRDOM76
TROPOMYOSIN	PX
ATP-GUA_PTRANSN	NAC
RIBOSOMAL_L7AE	NAC
PCI	NAC
PAX	NAC
ALPHA-2-MRAP_C	THIOREDOXIN
WD40	MT_ATP-SYNT_D
PBX	MT_ATP-SYNT_D
UDPGP	ADAPTIN_N
MYOTUB-RELATED	HA2
ACYL-COA_DH	HA2
SUPRDOM138	HA2
AN_PEROXIDASE	HA2
EF1_GNE	HA2
ZF-C2H2	IPP-2
WD40	IPP-2
SKIP_SNW	IPP-2
BAR	MYB_DNA-BINDING
P450	MYB_DNA-BINDING
MYB_DNA-BINDING	TRYPSIN
GLOBIN	ACETYLTRANSF_1
LIPASE	LSM
RIBOSOMAL_L29	LSM
MH2	LSM
SOD_FE_N	LSM
K_TETRA	LSM
FILAMIN	LSM
2OG-FEII_OXY	FILAMIN
ALDEDH	FILAMIN
HMG_COA_SYNT	FILAMIN
HSBP1	RIBONUCLEASE_3
HMG_BOX	FZO_MITOFUSIN
PDZ	FZO_MITOFUSIN
GLYCOS_TRANSF_1	HOMEOBOX
HAT	HOMEOBOX
SAM_DECARBOX	HOMEOBOX
PWWP	HOMEOBOX
I_LWEQ	TPR
ZF-CCCH	TPR
VINCULIN	I_LWEQ
WWE	I_LWEQ
SUPRDOM43	I_LWEQ
BIR	CHITIN_BIND_4
SPC97_SPC98	ZZ
CYCLIN_N	ZZ
FYRN	BROMODOMAIN
BROMODOMAIN	HLH
CLIP	ADAPTIN_N
RIBOSOMAL_L18P	ADAPTIN_N
HMG_BOX	ADAPTIN_N
BZIP	ADAPTIN_N
PEPTIDASE_C1	ADAPTIN_N
KAZAL_1	K_TETRA
TF_AP-2	K_TETRA
THIOREDOXIN	KAZAL_1
HLYIII	CBFD_NFYB_HMF
4HBT	ZIP
THIOREDOXIN	ZIP
ZF-SEC23_SEC24	MH2
EFHAND	MH2
NUMBF	MH2
UQ_CON	MH2
COFILIN_ADF	MH2
PX	GTP_EFTU_D3
UFD1	GTP_EFTU_D3
PHD	GTP_EFTU_D3
ADK	GTP_EFTU_D3
HLH	MH2
SWIB	MH2
ADAM_SPACER1	ANK
MAK10	ANK
RIBOSOMAL_L4	ANK
RIBOSOMAL_L36E	ANK
TETRASPANNIN	ANK
GATA	FILAMIN
SUPRDOM95	FILAMIN
NUCLEOPLASMIN	FILAMIN
AMPKBI	FILAMIN
RAS	SIP1
FKBP_C	RIBOSOMAL_S27E
ADAPTIN_N	RIBOSOMAL_S27E
I-SET	RIBOSOMAL_S27E
SNF	RIBOSOMAL_S27E
PERICARDIN_RPT	RIBOSOMAL_S27E
RNA_POL_A_BAC	RIBOSOMAL_S27E
TSP_3	FKBP_C
7TM_6	FKBP_C
VINCULIN	FKBP_C
Y_PHOSPHATASE	FKBP_C
P450	FKBP_C
RIBOSOMAL_L22E	FKBP_C
PROTEASOME	FKBP_C
CLATHRIN_PROPEL	HOMEOBOX
PRIBOSYLTRAN	I-SET
AAA	SNF
RHD	CHITIN_BIND_4
RIBOSOMAL_S10	ZF-SEC23_SEC24
GUANYLATE_KIN	ZF-SEC23_SEC24
EFG_IV	ZF-SEC23_SEC24
RNA_POL_RPB2_4	ZF-SEC23_SEC24
7TM_1	ZF-SEC23_SEC24
CHITIN_BIND_4	ZF-SEC23_SEC24
VOLTAGE_CLC	ZF-SEC23_SEC24
RIBOSOMAL_L4	ZF-SEC23_SEC24
FAA_HYDROLASE	ZF-SEC23_SEC24
KAZAL_1	ZF-SEC23_SEC24
SUPRDOM101	ZF-SEC23_SEC24
ADK	ZF-SEC23_SEC24
ADAP_COMP_SUB	LRR
SEC1	HYDROLASE
SET	HYDROLASE
V_ATPASE_I	HYDROLASE
SUPT5	RAS
ACYL-COA_DH	DUF814
GUANYLATE_KIN	DUF814
VPS52	RRM_1
AIRS	RRM_1
DNK	HOMEOBOX
NOL1_NOP2_FMU	VPS52
RRM_1	BSD
DUF602	14-3-3
EXONUC_X-T	14-3-3
SSF	FTZ
ZF-MIZ	FTZ
DUF1213	RNA_POL_RPC4
RIBOSOMAL_L4	ACYL-COA_DH
AT_HOOK	ACYL-COA_DH
RIBOSOMAL_L1	ACYL-COA_DH
RIBOSOMAL_S13	ACYL-COA_DH
ANK	ACYL-COA_DH
ACYL-COA_DH	POLYPRENYL_SYNT
GLYOXALASE	P450
PID	P450
ACETYLTRANSF_1	P450
BYSTIN	P450
RIBOSOMAL_60S	P450
KOW	P450
CBM_14	P450
RIBOSOMAL_L37E	P450
Y_PHOSPHATASE	P450
THYMIDYLAT_SYNT	HOMEOBOX
SUPRDOM30	HOMEOBOX
UPF0027	ZF-C2H2
ALDOLASE_II	HTH_PSQ
CBFD_NFYB_HMF	UQ_CON
NA_H_EXCHANGER	UQ_CON
NAC	NA_H_EXCHANGER
ZF-MYM	NA_H_EXCHANGER
RIBOSOMAL_L24E	NA_H_EXCHANGER
SPRY	COA_BINDING
CUB	SPRY
LSM	SPRY
AT_HOOK	SPRY
RIBOSOMAL_L18E	SPRY
SUPRDOM32	SPRY
HSP20	ZF-DHHC
LAMININ_N	ZF-DHHC
LSM	PDZ
IBR	RASGEF
MRG	RASGEF
P21-ARC	RASGEF
EXO_ENDO_PHOS	RASGEF
HYDROLASE	SURP
HAT	5_NUCLEOTID_C
INOSITOL_P	RRM_1
TFIID_20KDA	SEC7
HLH	SEC7
GLYCO_HYDRO_47	SEC7
URICASE	SEC7
NTP_TRANSFERASE	SEC7
PRENYLTRANS	SUPRDOM69
INNEXIN	PRENYLTRANS
BTB	PRENYLTRANS
HOMEOBOX	PRENYLTRANS
CATION_ATPASE_C	PRENYLTRANS
CBFB_NFYA	PRENYLTRANS
G_GLU_TRANSPEPT	PRENYLTRANS
SNARE	PRENYLTRANS
SUPRDOM90	PRENYLTRANS
COMPLEX1_24KDA	PRENYLTRANS
S19	PRENYLTRANS
UQ_CON	PRENYLTRANS
RHOGAP	ANK
P450	ALDO_KET_RED
ZF-C3HC4	F-ACTIN_CAP_A
MET_10	ZF-C2H2
MAGSP	HLYIII
LYS	ZF-C3HC4
CNH	LIPOCALIN
ZF-C2H2	RIBOSOMAL_L4
PAH	AAA
HLH	HOOK
TRYPSIN	HOOK
RASGEF	HOOK
ZF-C2H2	HOOK
HOOK	MYOSIN_TAIL_1
NOT3	R3H
ANK	LIPASE
ZF-RANBP	LIPASE
CBM_14	LIPASE
ADK	LDL_RECEPT_B
DUF233	MYB_DNA-BINDING
ASP	MYB_DNA-BINDING
WD40	ASP
AT_HOOK	GTP_CDC
GTP_EFTU_D3	GTP_CDC
PERICARDIN_RPT	UBA
ALPHA-AMYLASE	UBA
SAM_PNT	HSP20
NICASTRIN	HSP20
RIBOSOMAL_L19	HSP20
DCMP_CYT_DEAM	TRYPSIN
METALLOPHOS	TRYPSIN
BAND_3_CYTO	TRYPSIN
ZF-C5HC2	TRYPSIN
SUPRDOM48	EXONUC_X-T
SUPRDOM40	EXONUC_X-T
HA2	L15
RASGEF_N	L15
TRYPSIN	L15
RHD	L15
CBM_14	TIM
HSP20	RETICULON
SAP18	RETICULON
RRM_1	IKI3
EXONUC_X-T	IKI3
ZF-C2H2	F-ACTIN_CAP_A
HLYIII	F-ACTIN_CAP_A
SWIB	SYNTAXIN
CTP_TRANSF_2	SYNTAXIN
AT_HOOK	SYNTAXIN
THIOLASE_N	SYNTAXIN
GDPD	SYNTAXIN
SUPRDOM144	NDR
PRO_ISOMERASE	NDR
ENTH	ZF-C2H2
CYCLIN_C	IQ
PQ-LOOP	IQ
RIBOSOMAL_L7AE	IQ
KE2	IQ
SUPRDOM111	IQ
HAIRY_ORANGE	IQ
CYCLIN_C	LYASE_1
THIOREDOXIN	LYASE_1
HSP70	LYASE_1
CATION_ATPASE_C	LYASE_1
RIBOSOMAL_S3_C	LYASE_1
PKINASE_C	LYASE_1
GAL_LECTIN	LYASE_1
BSD	SUPRDOM30
GATA	AMINOTRAN_1_2
AT_HOOK	AMINOTRAN_1_2
PK	AMINOTRAN_1_2
SH3_1	AMINOTRAN_1_2
P25-ALPHA	POLO_BOX
HOMEOBOX	PEPTIDASE_M24
SYNTAXIN	DNAJ_C
NDR	DNAJ_C
ODC_AZ	DNAJ_C
CBFD_NFYB_HMF	DNAJ_C
IQ	DNAJ_C
I-SET	DNAJ_C
LYASE_1	DNAJ_C
SUPRDOM30	DNAJ_C
DUF101	DNAJ_C
VPS52	DNAJ_C
BSD	DNAJ_C
PEPTIDASE_M13_N	DNAJ_C
SCRAMBLASE	SYNTAXIN
I-SET	SYNTAXIN
HLH	SYNTAXIN
LDL_RECEPT_B	SYNTAXIN
KINESIN	6PGD
SUPRDOM90	6PGD
TFB4	TRNA-SYNT_2
HISTONE	DUF663
MMR_HSR1	DUF663
RRNAAD	DUF663
LTV	DUF663
RIO1	DUF663
PRO_ISOMERASE	HSP9_HSP12
SUPRDOM76	SUPRDOM73
STE	TEA
SNF2_N	LMWPC
GTP_EFTU_D2	HHH-GPD
LINKER_HISTONE	HHH-GPD
MUTS_I	HHH-GPD
RRM_1	HHH-GPD
RNA_POL_RPB2_4	HHH-GPD
RNA_POL_RPC82	HHH-GPD
NRAP	HHH-GPD
FHA	LINKER_HISTONE
HECT	WD40
TRNA-SYNT_2	F-BOX
BYSTIN	F-BOX
TRNA-SYNT_1	F-BOX
DUF699	F-BOX
KRR1	F-BOX
UPF0113	F-BOX
NMD3	F-BOX
FKBP_C	F-BOX
FTSJ	F-BOX
EIF-6	F-BOX
FKBP_C	BRIX
RIBOSOMAL_S8E	BRIX
NOP52	BRIX
SDA1	BRIX
FTSJ	BRIX
PEPTIDASE_M24	BRIX
DUF408	BRIX
AAA	BRIX
NOC3P	BRIX
VPS35	WD40
HD	WD40
ABC_TRAN	6PGD
RESPONSE_REG	UQ_CON
PHOSPHORYLASE	IMS
IBB	SMC_C
CAP	RRM_1
SUPRDOM48	RRM_1
AIRS	MYB_DNA-BINDING
SUPRDOM45	MYB_DNA-BINDING
ADK_LID	UQ_CON
UCR_14KD	UQ_CON
ADK_LID	ALA_RACEMASE_N
IRON_PERMEASE	ALA_RACEMASE_N
SUPRDOM36	ALA_RACEMASE_N
SERYL_TRNA_N	ALA_RACEMASE_N
SIN1	ALA_RACEMASE_N
DLH	PKINASE
TPR	ACOX
DUF59	F-BOX
PEPTIDASE_M16	DUF652
CATION_ATPASE_C	DUF652
FKBP_C	XPG_I
BRIX	XPG_I
IRON_PERMEASE	RIBOSOMAL_L14
HSP70	CN_HYDROLASE
CLP_N	CN_HYDROLASE
PYROPHOSPHATASE	CN_HYDROLASE
SUPRDOM90	CN_HYDROLASE
GRPE	CN_HYDROLASE
SUPRDOM49	CN_HYDROLASE
VATP-SYNT_E	CN_HYDROLASE
ACTIN	HHH-GPD
CU-OXIDASE	HHH-GPD
ISO_DH	HHH-GPD
SUBTILISIN_N	HHH-GPD
RNA_POL_A_BAC	HHH-GPD
WD40	HHH-GPD
HSP70	HHH-GPD
RHODANESE	AHPC-TSA
GAD	SUPRDOM114
LYASE_1	DSPC
MGM101P	DRMBL
SPOIIE	DRMBL
PRIBOSYLTRAN	PP2C
EIF-6	PP2C
RIIA	UQ_CON
ABC_TRAN	EF1G
DUF933	EF1G
SOD_FE_C	ECH
RIBOSOMAL_S15	ECH
RIBOSOMAL_S9	ECH
S4	ECH
RIBOSOMAL_S10	ECH
RIBOSOMAL_S7	ECH
RIBOSOMAL_S17	ECH
CK_II_BETA	PESCADILLO_N
MAM33	PESCADILLO_N
FIBRILLARIN	PESCADILLO_N
NOP52	PESCADILLO_N
S1	PESCADILLO_N
FTSJ	PESCADILLO_N
MMR_HSR1	PESCADILLO_N
DSPC	PESCADILLO_N
GTP_CDC	UCH
GLYCO_HYDRO_47	UCH
AMINOTRAN_1_2	UCH
DUF689	UCH
TPR	UCH
HA2	BYSTIN
MRA1	BYSTIN
RIBOSOMAL_S4	BYSTIN
BRIX	BYSTIN
DUF699	BYSTIN
KH_1	BYSTIN
LTV	BYSTIN
MPP10	BYSTIN
FIBRILLARIN	BYSTIN
NOP14	BYSTIN
SUPRDOM93	BYSTIN
SUPRDOM76	BYSTIN
DRIM	BYSTIN
DUF663	BYSTIN
HAT	BYSTIN
NRAP	BYSTIN
PPX-GPPA	DUF699
ADAPTIN_N	DUF699
DEAD	DUF699
KRR1	WD40
REP-A_N	WD40
THR_DEHYDRAT_C	EF1G
NOP52	NOL1_NOP2_FMU
NOP	NOL1_NOP2_FMU
MMR_HSR1	NOL1_NOP2_FMU
UPF0120	NOL1_NOP2_FMU
DUF814	NOL1_NOP2_FMU
RASGEF_N	NOL1_NOP2_FMU
DUF663	NOL1_NOP2_FMU
EIF-6	NOL1_NOP2_FMU
FKBP_C	NOL1_NOP2_FMU
RIBOSOMAL_L10	NOL1_NOP2_FMU
NOG1	NOL1_NOP2_FMU
CBF	NOL1_NOP2_FMU
PUF	NOL1_NOP2_FMU
NRAP	NOL1_NOP2_FMU
RIBOSOMAL_L24E	NOL1_NOP2_FMU
LRR	NOL1_NOP2_FMU
ABC_TRAN	BRIX
PEPTIDASE_M16	COQ7
MT-A70	COQ7
DEAD	COQ7
ESTERASE	COQ7
CKS	F-BOX
SPERMINE_SYNTH	SPERMINE_SYNTH
MCM	ZF-C3HC4
IBB	ZF-C3HC4
CTR	COATOMER_WDAD
SUPRDOM101	COATOMER_WDAD
ISO_DH	COATOMER_WDAD
SUPRDOM91	COATOMER_WDAD
M	COATOMER_WDAD
E1_DH	COATOMER_WDAD
P5CR	COATOMER_WDAD
BAR	COATOMER_WDAD
UPF0016	COATOMER_WDAD
2OG-FEII_OXY	COATOMER_WDAD
CK_II_BETA	NOL1_NOP2_FMU
COX5A	NOL1_NOP2_FMU
IRON_PERMEASE	NOL1_NOP2_FMU
GAR1	NOL1_NOP2_FMU
RIBOSOMAL_S8E	NOL1_NOP2_FMU
UPF0113	NOL1_NOP2_FMU
NMD3	NOL1_NOP2_FMU
FIBRILLARIN	NOL1_NOP2_FMU
SUGAR_TR	NOL1_NOP2_FMU
CDC48_N	PREFOLDIN
HISTONE	RFX_DNA_BINDING
DDT	RFX_DNA_BINDING
ZN_CLUS	RFX_DNA_BINDING
DYNAMIN_N	RFX_DNA_BINDING
REP-A_N	RNASEH
RRM_1	RNASEH
TRNA-SYNT_1	RNASEH
NOG1	SUPRDOM78
XRN_N	SUPRDOM78
SHMT	SUPRDOM78
PEPTIDASE_M24	SUPRDOM78
PESCADILLO_N	SUPRDOM78
GTP_EFTU_D2	SUPRDOM78
DUF814	SUPRDOM78
DUF592	HIST_DEACETYL
SUPRDOM87	E1-E2_ATPASE
PGK	E1-E2_ATPASE
FAD_BINDING_6	HSP70
SIS	TPR
ADH_ZINC_N	SWIRM
HEAT_PBS	SWIRM
SUPRDOM95	SUPRDOM55
RIBOSOMAL_L1	SUPRDOM55
RIBOSOMAL_L4	SUPRDOM55
IMG2	RIBOSOMAL_L3
RIBOSOMAL_L23	RIBOSOMAL_L3
RIBOSOMAL_L27	RIBOSOMAL_L3
RIBOSOMAL_L28	RIBOSOMAL_L3
PBP	RIBOSOMAL_L3
MRP-L47	RIBOSOMAL_L3
SUPRDOM95	RIBOSOMAL_L3
RIBOSOMAL_L17	RIBOSOMAL_L3
DRIM	RIBOSOMAL_L3
RIBOSOMAL_L34	RIBOSOMAL_L3
RIBOSOMAL_L1	RIBOSOMAL_L3
MMR_HSR1	RIBOSOMAL_L3
RIBOSOMAL_L4	RIBOSOMAL_L3
RIBOSOMAL_L36	RIBOSOMAL_L3
REP-A_N	HMG_BOX
RIBONUC_RED_SM	HMG_BOX
RNA_POL_RPC34	HMG_BOX
SUPRDOM26	HMG_BOX
MIF4G	HMG_BOX
FER2	HESB
HSP70	HESB
DNAJ	NIFU_N
HSP70	NIFU_N
FER2	AMINOTRAN_5
AMINOTRAN_1_2	GERE
SECB	SUPRDOM79
SUPRDOM79	SECY
SECG	SECY
SECB	SECB
BPD_TRANSP_1	SBP_BAC_3
FECCD	FECCD
ABC_TRAN	FECCD
SUPRDOM16	SUPRDOM16
LAMB	SUPRDOM16
LPP	SUPRDOM16
SUPRDOM16	TOLA
PORIN_1	TOLA
EXBD	TOLA
MOTA_EXBB	TOLA
TRAB_PILLUS	TRAK
UVRD-HELICASE	DNA_MIS_REPAIR
E1-E2_ATPASE	DUF907
GLUCAN_SYNTHASE	DUF907
PDR_CDR	DUF907
C2	DUF907
TIP49	AUXIN_EFF
HSP20	PEPTIDASE_M16
PYR_REDOX_DIM	PEPTIDASE_M16
E1_DH	PEPTIDASE_M16
TRANSKETOLASE_C	PEPTIDASE_M16
TRUD	ETF_QO
SUPRDOM87	SUPRDOM87
HTH_8	RNA_POL_A_CTD
RECA	RECA
DINI	RECA
RECX	RECA
HEAT_PBS	RIBOSOMAL_L23EN
SUPRDOM80	SUPRDOM80
ISTB	SUPRDOM80
ZF-CHC2	SUPRDOM80
SUPRDOM80	TER
RNA_POL_A_CTD	CRP
CRP	SUPRDOM123
SSRECOG	ZF-C3HC4
GTP_CYCLOHYDROI	WD40
U-BOX	PKINASE
PGM_PMM_III	ZF-C2H2
RNA_POL_RPB2_4	ZF-C2H2
INOSITOL_P	ZF-C2H2
CYS_MET_META_PP	GATASE_2
LRR	GATASE_2
SUPRDOM87	ACETYLTRANSF_1
FTHFS	ACETYLTRANSF_1
MYOSIN_N	ACETYLTRANSF_1
TPR	ACETYLTRANSF_1
FTHFS	MMR_HSR1
NMD3	MMR_HSR1
PEPTIDASE_M24	MMR_HSR1
METALLOPHOS	ZF-CCHC
SUF	ZF-CCHC
HLH	ZF-CCHC
C1D	RNASE_PH_C
ACPS	PP-BINDING
PHD	HELICASE_C
EMP24_GP25L	GLYCO_TRANSF_22
IMPDH	RIBOSOMAL_L14
CBS	FHA
SIS	FHA
GLYCOGEN_SYN	FHA
EIF-3C_N	FHA
ZF-UBR1	FHA
MMR_HSR1	FHA
DEAD	SUPRDOM115
SUPRDOM36	SUPRDOM115
SUPRDOM76	SUPRDOM115
SUPRDOM32	SUPRDOM115
NOG1	DEAD
RIBOSOMAL_L30	DEAD
FF	WD40
UTP14	WD40
CLP_N	HYDANTOINASE_B
SPX	MRA1
AMINOTRAN_3	MRA1
OXIDORED_FMN	MRA1
EXO70	SNF2_N
CBM_21	ZF-C3HC4
MAM33	ZF-C3HC4
ALPHA-AMYLASE	ALPHA-AMYLASE
PKINASE	RIBOSOMAL_L15
IMG2	RIBOSOMAL_L15
RIBOSOMAL_L27	RIBOSOMAL_L15
RIBOSOMAL_L16	RIBOSOMAL_L15
RIBOSOMAL_L13	RIBOSOMAL_L15
RIBOSOMAL_L28	RIBOSOMAL_L15
RIBONUCLEASE_3	RIBOSOMAL_L15
PBP	RIBOSOMAL_L15
MRP-L47	RIBOSOMAL_L15
RIBOSOMAL_L6	RIBOSOMAL_L15
SUPRDOM95	RIBOSOMAL_L15
SPOU_METHYLASE	RIBOSOMAL_L15
ADAPTIN_N	RIBOSOMAL_L15
DRIM	RIBOSOMAL_L15
RIBOSOMAL_L1	RIBOSOMAL_L15
MMR_HSR1	RIBOSOMAL_L15
RIBOSOMAL_L23	SUPRDOM55
RIBOSOMAL_L27	SUPRDOM55
RIBONUCLEASE_3	SUPRDOM55
PBP	SUPRDOM55
MRP-L47	SUPRDOM55
FIP1	DEAD
METALLOPHOS	DEAD
SUF	DEAD
RRM_1	DUF89
SET	DUF592
PRO_ISOMERASE	DUF592
AT_HOOK	DUF592
AA_KINASE	DUF292
RNASE_PH_C	DUF292
EIF-5_EIF-2B	DUF292
SUPRDOM111	DUF292
DOR1	DUF292
GLUCAN_SYNTHASE	AMINOTRAN_1_2
SEC7	AMINOTRAN_1_2
SIS	AMINOTRAN_1_2
ISO_DH	AMINOTRAN_1_2
MITO_CARR	AMINOTRAN_1_2
HGTP_ANTICODON	AMINOTRAN_1_2
ADH_ZINC_N	ACONITASE_C
HAT	ZF-U1
FF	ZF-U1
MIF4G	ZF-U1
INOS-1-P_SYNTH	RIBOSOMAL_S8
DNA_POL_B_EXO	RRM_1
DUF254	DUF254
PIR	DUF907
CYCLIN_N	HSF_DNA-BIND
ADH_ZINC_N	MID2
CORA	PKINASE
SUPRDOM115	PKINASE
MYB_DNA-BINDING	ZF-BED
AMIDOHYDRO_1	RHOMBOID
GST_N	AMMONIUM_TRANSP
TRANSALDOLASE	DSPC
ARSA_ATPASE	GLYCO_HYDRO_32
YIP1	AATASE
RIBOSOMAL_S16	TRNA-SYNT_1B
PKINASE	PMT
RIBOSOMAL_60S	THIOREDOXIN
PEPTIDASE_C48	THIOREDOXIN
AMP-BINDING	RIBOSOMAL_S2
RIBOSOMAL_S12	SUPRDOM87
HSP70	SUPRDOM87
NOC3P	EIF-6
PSEUDOU_SYNTH_1	WD40
RNB	WD40
RIBOSOMAL_L12	WD40
TCTP	WD40
AMIDOHYDRO_1	PKINASE
DEAD	DUF747
TCTP	DUF747
CU-OXIDASE	MO25
PEX19	MO25
HECT	MO25
ADH_ZINC_N	MO25
SMG4_UPF3	SRP1_TIP1
DUF250	SRP1_TIP1
PSEUDOU_SYNTH_2	TRNA-SYNT_2D
SUPRDOM22	PSEUDOU_SYNTH_2
DUF500	STE2
GRPE	PPI_YPI1
PMM	ADAP_COMP_SUB
I_LWEQ	CGR1
MIP	CORNICHON
METALLOPHOS	TYR_DEACYLASE
TFIIA	KRE9
CHITIN_SYNTH_1	CDP-OH_P_TRANSF
GST_N	CDP-OH_P_TRANSF
E1_DH	DEAD
OXIDORED_FMN	DEAD
ATP-CONE	DEAD
RIBONUC_RED_SM	DEAD
PC_REP	DEAD
ADAPTIN_N	DEAD
TENA_THI-4	DEAD
DLH	DEAD
DEAD	DNA_LIGASE_A_N
HSP70	DNA_LIGASE_A_N
SUPRDOM35	DNA_LIGASE_A_N
MFS_1	DNA_LIGASE_A_N
TFB4	SUPRDOM103
DUF341	BAG
GST_N	ZIP
PRO_ISOMERASE	ZIP
PATATIN	STAG
HEAT_PBS	STAG
METALLOPHOS	SEC6
2OG-FEII_OXY	SEC63
DUS	EXONUC_X-T
HISTONE	RIBOSOMAL_L14E
ETF_ALPHA	TRNA-SYNT_2B
EFHAND	TRNA-SYNT_2
GLYCO_HYDRO_47	TRNA-SYNT_2
VPS53_N	RAS
VPS52	RAS
ACONITASE_C	RAS
FERROCHELATASE	RNASE_P_P30
THIF	APBA
DUF59	SUGAR_TR
P34-ARC	GTP_CDC
ACTIN	GTP_CDC
GLYCO_HYDRO_17	GTP_CDC
HEAT_PBS	GTP_CDC
SIS	RIBOSOMAL_L14
SUPRDOM116	RIBOSOMAL_L14
HEAT_PBS	RIBOSOMAL_L14
HSP70	RIBOSOMAL_L14
PEPTIDASE_M16	RIBOSOMAL_L14
UPF0120	RIBOSOMAL_L14
MPPN	CDP-OH_P_TRANSF
ATP-SYNT_G	DNAJ
SUPRDOM101	2-HACID_DH
GHMP_KINASES	2-HACID_DH
PEPTIDASE_M28	2-HACID_DH
SUPRDOM30	2-HACID_DH
TPR	2-HACID_DH
PEX24P	2-HACID_DH
NPL4	2-HACID_DH
ZN_CLUS	2-HACID_DH
GLYCOS_TRANSF_4	2-HACID_DH
DAHP_SYNTH_1	2-HACID_DH
MFS_1	2-HACID_DH
RIBOSOMAL_L4	2-HACID_DH
TMS_TDE	2-HACID_DH
PRO_ISOMERASE	2-HACID_DH
PMT	2-HACID_DH
PEPTIDASE_C13	2-HACID_DH
AAA	2-HACID_DH
GLYCO_TRANSF_15	2-HACID_DH
FUMBLE	2-HACID_DH
AMP_N	2-HACID_DH
RAS	SUPRDOM36
ALDEDH	GDA1_CD39
EFHAND	GDA1_CD39
ACETYLTRANSF_1	GDA1_CD39
DAHP_SYNTH_1	FAD_BINDING_2
PEX14_N	SUPRDOM19
GTP_CYCLOHYDROI	SUPRDOM19
PORIN_3	SUPRDOM19
TRANSALDOLASE	SUPRDOM19
TIM44	GLYCO_HYDRO_63
BRIX	NRAP
RRNAAD	NRAP
RNB	NRAP
MRA1	NRAP
RIBOSOMAL_S4	NRAP
MPP10	NRAP
FIBRILLARIN	NRAP
NOP14	NRAP
DRIM	NRAP
HAT	NRAP
KH_1	NRAP
UPF0120	NRAP
DIM1	NOP
RIBOSOMAL_L27	NOP
RIBONUCLEASE_3	NOP
PBP	NOP
RIBOSOMAL_L14	NOP
MRP-L47	NOP
RIBOSOMAL_L17	NOP
SUPRDOM57	NOP
EFG_IV	NOP
RIBOSOMAL_L4	NOP
PMT	FTR1
DUF352	FTR1
PROTEASOME	FTR1
HIST_DEACETYL	EIF-6
IGPD	EIF-6
RIBOSOMAL_S8E	EIF-6
NOG1	EIF-6
FIBRILLARIN	EIF-6
RIBOSOMAL_L30	EIF-6
RNA_POL_RPA2_4	EIF-6
SDA1	EIF-6
PUF	EIF-6
FTR1	2-HACID_DH
SUPRDOM22	2-HACID_DH
CYS_MET_META_PP	2-HACID_DH
CUE	2-HACID_DH
RIBOSOMAL_L1	2-HACID_DH
ATP-SYNT_F	2-HACID_DH
RIBONUC_RED_SM	2-HACID_DH
GTP1_OBG	2-HACID_DH
RIBOSOMAL_L13	2-HACID_DH
RIBOSOMAL_S28E	2-HACID_DH
MITO_CARR	2-HACID_DH
ADH_SHORT	2-HACID_DH
ATP-SYNT_C	2-HACID_DH
EIF-6	2-HACID_DH
ACID_PHOSPHAT_A	2-HACID_DH
2-HACID_DH	JMJC
DUF171	JMJC
ENDONUCLEASE_NS	LACTAMASE_B
NRAP	PSEUDOU_SYNTH_1
FERRIC_REDUCT	DUF619
BZIP	GLYCOGEN_SYN
SOD_FE_N	GLYCOGEN_SYN
UQ_CON	ZN_CLUS
ANDROGEN_RECEP	CAVEOLIN
ANDROGEN_RECEP	SAM_PNT
ANDROGEN_RECEP	MOZ_SAS
CIMR	INSULIN
CHEZ	CHEW
NTF2	NTF2
TROPONIN	TROPONIN
RNASEA	LRR
SUPRDOM108	SUPRDOM108
SUPRDOM108	SUPRDOM107
NHASE_BETA	NHASE_ALPHA
PKI	PKINASE_C
SUPRDOM109	COX1
RNA_POL	AMIDASE_2
KUNITZ_LEGUME	ALPHA-AMYLASE
BETA-APP	TRYPSIN
LEP_RECEPTOR_IG	LEPTIN
ATP-SYNT_B	ATP-SYNT_A
ATP-SYNT_AB	ATP-SYNT_A
EXO_ENDO_PHOS	THIOREDOXIN
TISSUE_FAC	GLA
SUPRDOM30	PCI
TBP	IBN_N
V-SNARE	BNR
VPS16_C	SEC1
SYNTAXIN	PEP3_VPS18
PP2C	PEP3_VPS18
SEC7	PEP3_VPS18
PEPTIDASE_M1	PEP3_VPS18
CLATHRIN	PEP3_VPS18
V-SNARE	PEP3_VPS18
DUF254	PEP3_VPS18
NAP	WD40
RIBONUC_L-PSP	U-BOX
NPL4	U-BOX
UBX	U-BOX
TREHALOSE_PPASE	U-BOX
ZONA_PELLUCIDA	ZONA_PELLUCIDA
SRF-TF	FORK_HEAD
ADH_ZINC_N	FORK_HEAD
OXYSTEROL_BP	WD40
TRANSKETOLASE_C	PATATIN
MAM	SUPRDOM105
FAD_BINDING_6	SH3_1
SUPRDOM56	SH3_1
CK_II_BETA	SH3_1
SUCC_DH_FLAV_C	SH3_1
DED_CYTO	SH3_1
CUE	SH3_1
SUPRDOM48	OXYSTEROL_BP
UBX	WD40
SH3_2	ZF-C2HC5
SKN1	KA1
SH3_1	HMG-COA_RED
UQ_CON	HMG-COA_RED
GDE_C	SH3_1
PRO_ISOMERASE	SH3_1
GLYCOGEN_SYN	SH3_1
HISTONE	SH3_1
SH3_1	PATATIN
ATP-SYNT	PKINASE
FER2	PKINASE
ATP-SYNT_D	PKINASE
GPP34	PKINASE
TRUB_N	BYSTIN
SLT_BETA	RIP
MM_COA_MUTASE	MM_COA_MUTASE
SRP14	SRP9
RING_HYDROXYL_B	RING_HYDROXYL_A
[truncated: 12,162 more rows]

## Sheet: 0.9
FORK_HEAD	DAGK_CAT
ACYLPHOSPHATASE	LIM
NAC	LIM
NUP133	LIM
SINA	KH_1
NTF2	KH_1
MBD	KH_1
ABHYDROLASE_1	KH_1
CYCLIN_C	KH_1
CHITIN_BIND_4	KH_1
ZF-HIT	NTF2
HMG_BOX	NTF2
WW	NTF2
COFILIN_ADF	NTF2
PEPTIDASE_M16	CPN60_TCP1
FF	CPN60_TCP1
JOSEPHIN	CPN60_TCP1
FILAMIN	CPN60_TCP1
HMG_BOX	CPN60_TCP1
ZF-C2H2	CPN60_TCP1
AT_HOOK	CPN60_TCP1
BZIP	SNAP-25
SNAP-25	DEAD
NUMBF	DEAD
ZF-TRAF	DEAD
CHITIN_BIND_4	DEAD
PERICARDIN_RPT	DEAD
ANNEXIN	DEAD
EGF_CA	NUMBF
TUB	NUMBF
RIBOSOMAL_L37E	TIG
CYTOCHROM_C	4HBT
LIPASE	4HBT
DUF1053	4HBT
ZF-CCHC	4HBT
FILAMIN	4HBT
MIP	4HBT
SUPRDOM57	4HBT
WD40	4HBT
RIBOSOMAL_S17	4HBT
ATP-SYNT_D	GST_N
RF-1	RIBOSOMAL_L7AE
RIBOSOMAL_L7AE	TFIIF_ALPHA
F_ACTIN_CAP_B	PPR
NSF	PKINASE
EF1_GNE	PKINASE
RIBOSOMAL_S8	SKP1_POZ
RIBOSOMAL_S9	SKP1_POZ
PEPTIDASE_M16	ZF-C2H2
ADENYLSUCC_SYNT	ODC_AZ
NUDIX	ODC_AZ
AP_ENDONUC_2	ODC_AZ
G-ALPHA	ODC_AZ
M	ODC_AZ
G-PATCH	ODC_AZ
ZF-HIT	ODC_AZ
HMG_BOX	ODC_AZ
ACYLTRANSFERASE	ODC_AZ
C2	ODC_AZ
URICASE	ODC_AZ
UBIQUITIN	ODC_AZ
EXONUC_X-T	ODC_AZ
ARF	CHITIN_BIND_4
UCR_TM	CHITIN_BIND_4
PEPTIDASE_M13_N	BZIP
DSRM	CPN60_TCP1
DUF706	CPN60_TCP1
MOV34	CPN60_TCP1
E1_DH	CPN60_TCP1
JMJC	CPN60_TCP1
2-HACID_DH	CPN60_TCP1
HECT	CPN60_TCP1
BTB	CPN60_TCP1
3_5_EXONUC	CPN60_TCP1
MCM	PBP
TFIID-18KDA	ZF-C2H2
CNMP_BINDING	ZF-C2H2
SUPRDOM144	ZF-C2H2
ZF-C2H2	CRAL_TRIO
SPROUTY	CRAL_TRIO
DHO_DH	SPROUTY
TMS_TDE	SPROUTY
G-PATCH	SPROUTY
AMINOTRAN_1_2	SPROUTY
AHPC-TSA	CRAL_TRIO_N
XRCC1_N	AHPC-TSA
E1_DH	AHPC-TSA
SUPRDOM98	METALLOPHOS
ZF-C3HC4	LECTIN_C
SUPRDOM35	LECTIN_C
GMP_PDE_DELTA	MSS4
PBP	HOMEOBOX
LIPASE	ZF-DNL
ARRESTIN_C	ZF-DNL
HSP70	ZF-DNL
SUPRDOM90	RHOGEF
ZF-C3HC4	SUPRDOM90
SH3BP5	ZF-C2H2
GMP_SYNT_C	ZF-C2H2
DRF_DAD	USO1_P115_HEAD
PUF	USO1_P115_HEAD
GAS2	USO1_P115_HEAD
ZF-HIT	USO1_P115_HEAD
SPRY	USO1_P115_HEAD
DUF1213	USO1_P115_HEAD
ADK	USO1_P115_HEAD
RHD	ABHYDRO_LIPASE
HMG_BOX	C1_3
DSRM	C1_3
AMP-BINDING	MET_10
DSRM	MET_10
UQ_CON	MET_10
AT_HOOK	TATD_DNASE
WD40	TATD_DNASE
KINESIN	TATD_DNASE
SSF	TATD_DNASE
RRM_1	TATD_DNASE
URICASE	CBM_14
CALRETICULIN	CBM_14
CATALASE	RNA_POL_RPC34
ZF-C2H2	RNA_POL_RPC34
HOMEOBOX	RNA_POL_RPC34
LIM	RNA_POL_RPC34
PAX	RNA_POL_RPC34
RIBOSOMAL_S3_C	IBR
NIC	IBR
PMSR	IBR
SUPRDOM156	IBR
HOMEOBOX	IBR
IBB	IBR
DCMP_CYT_DEAM	METALLOPHOS
ODC_AZ	CHORION_3
ARPC4	CHORION_3
PHD	CHORION_3
ZF-HIT	CHORION_3
ZF-CCHC	CHORION_3
RIBOSOMAL_S17	CHORION_3
PEPTIDASE_C1	CHORION_3
ALDEDH	CHORION_3
RIBONUCLEASE_3	UBA
SWIB	UBA
TEKTIN	UBA
LSM	UBA
ELONGIN_A	UBA
L15	SNAP-25
RIBOSOMAL_S10	SNAP-25
SUCC_DH_FLAV_C	SNAP-25
DUF773	SNAP-25
ATP-SYNT_C	SNAP-25
FILAMIN	SNAP-25
MYOSIN_TAIL_1	SNAP-25
HORMONE_RECEP	SNAP-25
GCV_H	SNAP-25
ACONITASE_C	C1_3
SKP1_POZ	C1_3
Y_PHOSPHATASE	EIF-5A
MITO_CARR	RIBOSOMAL_S19E
BIOPTERIN_H	RIBOSOMAL_S19E
SH3BP5	RIBOSOMAL_S19E
P450	ANK
MFS_1	ANK
GTP_CDC	DNAJ_CXXCXGXG
SUPRDOM32	ZF-C3HC4
RIBOSOMAL_S15	ZF-C2H2
CHORION_3	ZF-C2H2
MSSP	RIBOSOMAL_S15
MYTH4	RIBOSOMAL_S15
G-ALPHA	RIBOSOMAL_S15
CRAL_TRIO	RIBOSOMAL_S15
I-SET	RIBOSOMAL_S15
ZF-C3HC4	RIBOSOMAL_S15
CUB	RIBOSOMAL_S15
ARRESTIN_C	RIBOSOMAL_S15
HOMEOBOX	RIBOSOMAL_S15
FIBRINOGEN_C	RIBOSOMAL_S15
ARM	KELCH_1
INTEGRIN_ALPHA	LRR
HMG_BOX	LRR
ZF-RANBP	NIC
CYTOCHROM_C	NIC
DIL	NIC
GUANYLATE_KIN	NIC
DYNAMIN_N	NIC
SH2	NIC
ATP-SYNT_AB	NIC
AMINOTRAN_1_2	NIC
RRM_1	NIC
NIC	DUF590
SET	DUF590
P25-ALPHA	DUF590
V-ATPASE_G	P25-ALPHA
RIBOSOMAL_S3_C	P25-ALPHA
MAGSP	P25-ALPHA
MYTH4	XRN_N
RRM_1	XRN_N
ETF_ALPHA	ZF-C2H2
ZF-CCCH	PB1
CALRETICULIN	CHITIN_BIND_4
RIBOSOMAL_L35AE	4HBT
SUPRDOM138	4HBT
NUP84_NUP100	4HBT
PREFOLDIN	S10_PLECTIN
CHITIN_BIND_4	S10_PLECTIN
ABC_TRAN	S10_PLECTIN
NUCLEOPLASMIN	S10_PLECTIN
CALRETICULIN	S10_PLECTIN
SIR2	V_ATPASE_I
PKINASE	V_ATPASE_I
SWIB	V_ATPASE_I
RRM_1	V_ATPASE_I
RAS	V_ATPASE_I
BAND_41	SPOND_N
NUC_SUG_TRANSP	LIM
CHITIN_BIND_4	TETRASPANNIN
DYNAMIN_N	SH3_1
ZW10	SH3_1
RIBOSOMAL_S4	ZF-C2H2
METALLOTHIO_5	ZF-C2H2
NAC	ZF-C2H2
IBN_N	VATP-SYNT_AC39
ADH_SHORT	PP2C
HMG_BOX	RRM_1
PROMININ	RRM_1
JMJC	DSRM
SUPRDOM111	DSRM
TRYPSIN	DSRM
P25-ALPHA	DED_CYTO
GHMP_KINASES	DED_CYTO
CATION_ATPASE_C	GHMP_KINASES
TFIIA	RIBOSOMAL_L7AE
RRM_1	SEC1
ZF-DHHC	SEC1
ZF-C2H2	SEC1
RIBOSOMAL_L29	PKINASE_C
RIBOSOMAL_L23	PKINASE_C
SUPRDOM146	PKINASE_C
ZF-DHHC	P_PROPROTEIN
GCM	P_PROPROTEIN
RAS	P_PROPROTEIN
ACYL-COA_DH	WWE
EXONUC_X-T	WWE
THIOLASE_C	PB1
DYNAMIN_N	PB1
DYNEIN_LIGHT	PB1
G-PATCH	ACTIN
HLH	ACTIN
SUPRDOM93	ZF-C2H2
JMJC	DYNAMIN_N
ZF-C2H2	SUPRDOM37
SAM_2	SUPRDOM37
CALPONIN	SUPRDOM37
FKBP_C	SAM_2
RIBOSOMAL_S13	SAM_2
TRNA-SYNT_2B	CALPONIN
MITO_CARR	CALPONIN
MBT	RIBOSOMAL_L21E
SULFATE_TRANSP	RIBOSOMAL_L21E
PAH	RIBOSOMAL_L21E
SWIB	PEPTIDASE_M16
HTH_PSQ	PEPTIDASE_M16
VATP-SYNT_AC39	ZF-C2H2
SWIB	VATP-SYNT_AC39
ARF	VATP-SYNT_AC39
HOMEOBOX	COG6
RHOGEF	COG6
SUPRDOM43	ABC_TRAN
RIBOSOMAL_S3_C	ABC_TRAN
HAIRY_ORANGE	ABC_TRAN
SNARE	GAT
NSF	FILAMIN
HSBP1	FILAMIN
ZF-BED	FILAMIN
DUF101	FILAMIN
CIDE-N	FILAMIN
EXO_ENDO_PHOS	FILAMIN
RIBOSOMAL_S13	ASPARAGINASE
GSHPX	ZF-C2H2
ETC_C1_NDUFA4	RRM_1
L15	RRM_1
SAP18	RRM_1
HLH	EXONUC_X-T
T-BOX	EXONUC_X-T
ZF-MYND	EXONUC_X-T
G-PATCH	SURP
EIF_2_ALPHA	PRO_ISOMERASE
MOZ_SAS	EIF-3_P25
LIM	EIF-3_P25
DUF1088	EIF-3_P25
UQ_CON	MOZ_SAS
ANK	MOZ_SAS
SUPRDOM57	MOZ_SAS
MIT	MOZ_SAS
DSRM	MOZ_SAS
PHOSPHORYLASE	MOZ_SAS
PAC	MOZ_SAS
BPL_LIPA_LIPB	MOZ_SAS
ATP-SYNT_EPS	MOZ_SAS
RIBOSOMAL_S3_C	LIM
ALPHA-AMYLASE	LIM
IBN_N	SUPRDOM48
V-SNARE	RAD50_ZN_HOOK
DYNEIN_LIGHT	RAD50_ZN_HOOK
PCI	COG6
SWIB	COG6
HMG_BOX	COG6
ZF-C3HC4	COG6
SEC6	COG6
CAP_GLY	UBIQUITIN
NDK	MYTH4
ISOAMYLASE_N	MYTH4
COPROGEN_OXIDAS	MYTH4
RIBOSOMAL_L3	MYTH4
GLYCO_HYDRO_16	MYTH4
RIBOSOMAL_L4	MYTH4
ABHYDROLASE_2	MYTH4
PORIN_3	MYTH4
RIBOSOMAL_S3_C	MYTH4
GLYCOGEN_SYN	MYTH4
RIBOSOMAL_S7	MYTH4
TROPONIN	MYTH4
DUF1213	MYTH4
I-SET	PEPTIDASE_C1
ADAM_SPACER1	RRM_1
LECTIN_C	2-OXOACID_DH
BPL_LIPA_LIPB	EFHAND
MAGSP	EFHAND
RASGEF_N	SEC10
ADH_SHORT	LAMININ_N
EXONUC_X-T	AN_PEROXIDASE
PARAMECIUM_SA	RRM_1
ADH_ZINC_N	RRM_1
SEC10	RRM_1
AN_PEROXIDASE	RRM_1
GLYCO_HYDRO_35	RRM_1
SUPRDOM143	ZF-TRAF
CYCLIN_C	ZF-TRAF
RIBOSOMAL_L39	ZF-TRAF
P25-ALPHA	ZF-TRAF
GALACTOSYL_T	ZF-TRAF
SUPRDOM43	ZF-TRAF
SERENDIPITY_A	TPR
CND1	TPR
RIBOSOMAL_S8E	TPR
E1_DH	NHL
LANC_LIKE	RIBOSOMAL_L30
STERILE	RIBOSOMAL_L30
DNAJ_CXXCXGXG	RIBOSOMAL_L30
HAIRY_ORANGE	RIBOSOMAL_L30
LANC_LIKE	2-HACID_DH
BTB	ADH_ZINC_N
SCP	UBA
UBA	STEROID_DH
ZF-SEC23_SEC24	STEROID_DH
ZF-UBR1	STEROID_DH
CUB	STEROID_DH
PRO_ISOMERASE	STEROID_DH
IU_NUC_HYDRO	STEROID_DH
UPF0005	STEROID_DH
G-PATCH	STEROID_DH
SH2	STEROID_DH
NAD_KINASE	HOMEOBOX
SEC1	HOMEOBOX
KELCH_2	OS-D
14-3-3	OS-D
TSP_1	OS-D
HA2	OS-D
IBB	OS-D
TRYPSIN	OS-D
PROTEASOME	KELCH_2
LRR	KELCH_2
RIBOSOMAL_S10	KELCH_2
SET	KELCH_2
CIDE-N	MFAP1_C
SUPRDOM138	MFAP1_C
AT_HOOK	MFAP1_C
SYNTAXIN	FHA
SEC20	FHA
KAZAL_1	FHA
FORK_HEAD	FHA
KH_1	FHA
ZF-TRAF	FHA
RIBOSOMAL_L13E	FHA
CHITIN_BIND_4	FHA
SH3_1	FHA
COMPLEX1_LYR	FHA
2-HACID_DH	FHA
THIOREDOXIN	FHA
ATP-GUA_PTRANS	ANK
DNA_PRIMASE_S	ANK
DYNEIN_LIGHT	CIDE-N
AT_HOOK	CIDE-N
ZF-C2H2	CIDE-N
CIDE-N	CIDE-N
ZF-C2H2	STEROID_DH
ZF-TRAF	LIM
TFIIB	LIM
HMG_BOX	LIM
SET	THYROGLOBULIN_1
7TM_6	PHD
THIOREDOXIN	LIM
THIOREDOXIN	EMI
CBM_21	LIM
CHORION_3	ZF-CCCH
CH	ZF-CCCH
P_PROPROTEIN	ZF-CCCH
EFG_IV	ZF-CCCH
CBFD_NFYB_HMF	ZF-CCCH
G-PATCH	ZF-CCCH
ACTIN	ZF-CCCH
IBB	ZF-CCCH
C2	ZF-CCCH
HLH	ZF-CCCH
ZF-CCCH	ZF-CCCH
CBFD_NFYB_HMF	ASP
SNF	DYNAMIN_N
SKP1_POZ	CLIP
KELCH_2	NTF2
MBT	NTF2
ACTIN	COESTERASE
SCP	ARF
DNAJ	ABC_MEMBRANE
I-SET	ABC_MEMBRANE
RIBOSOMAL_S17	ABC_MEMBRANE
TIM	UBA
PBX	RIBOSOMAL_S17
RAD50_ZN_HOOK	CBFD_NFYB_HMF
UPF0099	CBFD_NFYB_HMF
ADH_SHORT	CBFD_NFYB_HMF
COG6	CBFD_NFYB_HMF
ABC_TRAN	CBFD_NFYB_HMF
GAT	CBFD_NFYB_HMF
FILAMIN	CBFD_NFYB_HMF
ASPARAGINASE	CBFD_NFYB_HMF
2-HACID_DH	CBFD_NFYB_HMF
CLATHRIN_PROPEL	CBFD_NFYB_HMF
CBFD_NFYB_HMF	RHOGEF
PGAM	LIM
PFK	LIM
HMG_BOX	RIBOSOMAL_L15E
LDL_RECEPT_B	RIBOSOMAL_L15E
MITO_CARR	RIBOSOMAL_L15E
ARRESTIN_C	RIBOSOMAL_L15E
PEPTIDASE_M24	RIBOSOMAL_L15E
RHD	RIBOSOMAL_L15E
CNH	RIBOSOMAL_L15E
7TM_1	RIBOSOMAL_L15E
ZF-C2H2	7TM_1
EXO_ENDO_PHOS	SPROUTY
2-HACID_DH	SPROUTY
DUF590	EXO_ENDO_PHOS
SUPRDOM43	EXO_ENDO_PHOS
TFIID_20KDA	2-HACID_DH
SUPRDOM102	GILT
COG6	FHA
RIBOSOMAL_L19E	SPECTRIN
ECH	SPECTRIN
G-PATCH	DYNEIN_LIGHT
PAH	DYNEIN_LIGHT
SKP1_POZ	DYNEIN_LIGHT
INOSITOL_P	DYNEIN_LIGHT
ZF-C3HC4	RIBOSOMAL_S26E
ADAPTIN_N	RIBOSOMAL_S26E
ODC_AZ	RIBOSOMAL_S26E
CHITIN_BIND_4	RIBOSOMAL_S26E
SAM_PNT	RIBOSOMAL_S26E
RHD	RIBOSOMAL_S26E
7TM_1	RIBOSOMAL_S26E
SEC7	RIBOSOMAL_S26E
BZIP	RIBOSOMAL_S26E
ZF-CCCH	LA
CH	LA
NTF2	LA
CYCLIN_C	LA
ACTIN	LA
WD40	LA
SUPRDOM48	LA
TFIID_20KDA	PEPTIDASE_C1
ANK	TIL_ASSOC
MSSP	BZIP
RASGEF_N	BZIP
GST_N	BZIP
LSM	BZIP
HOMEOBOX	TFIIA
METALLOPHOS	TFIIA
RIBOSOMAL_L22E	TFIIA
SAND	TFIIA
RIBOSOMAL_S19	CHROMO_SHADOW
RIBOSOMAL_S12	CHROMO_SHADOW
HOMEOBOX	SNF5
PEPTIDASE_C2	SNF5
AMINOTRAN_1_2	SNF5
CYCLIN_N	SNF5
LRRNT	SNF5
TRANSFORMER	SNF5
RRM_1	SNF5
CN_HYDROLASE	SNF5
SAM_2	SNF5
WWE	SNF5
SWIB	SNF5
HORMONE_RECEP	SNF5
HTH_PSQ	SNF5
SNF5	MFAP1_C
FHA	MFAP1_C
ANK	MFAP1_C
ARF	DYNEIN_LIGHT
PEPTIDASE_M3	AAA
HYDROLASE	PARAMECIUM_SA
SIR2	PARAMECIUM_SA
SWIM	PARAMECIUM_SA
ZF-DHHC	PARAMECIUM_SA
TEKTIN	PARAMECIUM_SA
PRK	PARAMECIUM_SA
DNA_POL_ALPHA_B	PARAMECIUM_SA
MT-A70	PARAMECIUM_SA
ZF-DHHC	SET
FER4	SET
MT-A70	SET
RAS	SET
SKP1	METALLOPHOS
HLH	SUPRDOM90
INOSITOL_P	SUPRDOM90
AA_PERMEASE	HLH
RICIN_B_LECTIN	HLH
MIP	HLH
TFIID_30KDA	RNA_POL_RPB6
HSP20	RNA_POL_RPB6
PMSR	ZF-C2H2
EMP70	ZF-C2H2
BTB	CARN_ACYLTRANSF
EFHAND	CARN_ACYLTRANSF
LRR	CARN_ACYLTRANSF
JMJC	CARN_ACYLTRANSF
2-HACID_DH	CARN_ACYLTRANSF
AMINOTRAN_5	RCC1
HOMEOBOX	RCC1
ANATO	RCC1
DM	IBR
GUANYLATE_KIN	IBR
SUPRDOM145	TSP_3
PROX1	TSP_3
METHUSELAH_N	TSP_3
TTL	LIM
ALBA	LIM
HSP20	LIM
SUPRDOM90	LIM
AA_KINASE	LIM
PPR	SPRY
IF4E	SPRY
SUPRDOM155	RASGEF_N
OCNUS	RASGEF_N
DUF59	RASGEF_N
PRO_ISOMERASE	RASGEF_N
HMG_BOX	CHITIN_BIND_4
DISINTEGRIN	LIM
PCRF	PQ-LOOP
IBR	PQ-LOOP
CHITIN_BIND_4	UQ_CON
HESB	PDZ
SUPRDOM55	PDZ
MFS_1	PDZ
CBFD_NFYB_HMF	RRM_1
RIBOSOMAL_S17E	RRM_1
MITO_CARR	RRM_1
RRM_1	SUPRDOM55
PKINASE	SUPRDOM55
GLYOXALASE	PB1
ZF-C2H2	SUPRDOM35
RIBOSOMAL_S8	ZF-C2H2
DUF28	ZF-C2H2
MOZ_SAS	ZF-C2H2
ADAM_SPACER1	GDPD
SUPRDOM57	GDPD
7TM_1	GDPD
RIBOSOMAL_L14E	WD40
SWIB	RNA_POL_RPB4
HSP20	RNA_POL_RPB4
MT_ATP-SYNT_D	RNA_POL_RPB4
HOMEOBOX	RNA_POL_RPB4
TSC22	SPRY
MITO_CARR	ANATO
RIBOSOMAL_L6	ANATO
RIBOSOMAL_L32E	ANATO
CLATHRIN_PROPEL	ANATO
LDL_RECEPT_A	RPEL
ACTIN	RPEL
CHITIN_BIND_4	RPEL
GTP_EFTU_D3	RPEL
RIBOSOMAL_L15E	ZF-C3HC4
RIBOSOMAL_S9	ZF-C3HC4
RIBOSOMAL_L4	ZF-C3HC4
COFILIN_ADF	MET_10
SWIB	MET_10
ATP-GUA_PTRANS	TRYPSIN
5_NUCLEOTID	TRYPSIN
TCTP	TRYPSIN
UQ_CON	TRYPSIN
AT_HOOK	TRYPSIN
RIBOSOMAL_S3_C	TRYPSIN
BIOPTERIN_H	TRYPSIN
ANNEXIN	TPR
PEPTIDASE_M13_N	TPR
SWIM	CAS_CSE1
SWIB	PEPTIDASE_M24
SH3_1	PEPTIDASE_M24
RIBOSOMAL_S21E	PKINASE
RIBOSOMAL_S19	PKINASE
RIBOSOMAL_L37E	PKINASE
ALK_PHOSPHATASE	ZF-C2H2
EFG_IV	TSG
SIR2	TSG
RIBOSOMAL_L3	ZF-UBR1
MT_ATP-SYNT_B	ZF-UBR1
RIBOSOMAL_S12	ZF-UBR1
SUPRDOM32	ZF-UBR1
GDE_C	RRM_1
F_ACTIN_CAP_B	RAD10
HLH	RAD10
ASTACIN	ADAM_SPACER1
RIBOSOMAL_S3_C	ADAM_SPACER1
KOW	ADAM_SPACER1
PHOSPHORYLASE	ADAM_SPACER1
DIX	ADAM_SPACER1
DISINTEGRIN	ADAM_SPACER1
HOMEOBOX	AN_PEROXIDASE
DUF862	EXONUC_X-T
SUPRDOM55	F_ACTIN_CAP_B
RIBOSOMAL_L14	F_ACTIN_CAP_B
SUPRDOM57	F_ACTIN_CAP_B
RIBOSOMAL_60S	F_ACTIN_CAP_B
HSP20	F_ACTIN_CAP_B
ZF-CXXC	F_ACTIN_CAP_B
PRIBOSYLTRAN	F_ACTIN_CAP_B
SIR2	F_ACTIN_CAP_B
CHORION_2	F_ACTIN_CAP_B
CHORION_S16	F_ACTIN_CAP_B
PORIN_3	F_ACTIN_CAP_B
FLYWCH	CBM_14
I-SET	CBM_14
FORK_HEAD	CBM_14
PRK	CBM_14
TIG	CYCLIN_C
LECTIN_C	CYCLIN_C
EXONUC_X-T	CYCLIN_C
LACTAMASE_B	CYCLIN_C
BZIP	CYCLIN_C
EXONUC_X-T	P450
LSM	TRYPSIN
PERICARDIN_RPT	TRYPSIN
ISO_DH	RIBOSOMAL_S25
LIM	RIBOSOMAL_S25
P450	NUCLEOPORIN2
SWIB	NUCLEOPORIN2
ARM	NOP
IF-2B	NOP
SKB1	RRM_1
DYNEIN_LIGHT	RRM_1
AMINOTRAN_1_2	RRM_1
STT3	RRM_1
PEPTIDASE_C2	MOEZ_MOEB
GLYCOS_TRANSF_1	MOEZ_MOEB
FER2	MOEZ_MOEB
ZF-C2H2	MOEZ_MOEB
IF4E	MOEZ_MOEB
HMG_BOX	MOEZ_MOEB
IBB	MOEZ_MOEB
E2F_TDP	MOEZ_MOEB
MONOOXYGENASE	MOEZ_MOEB
HOMEOBOX	MOEZ_MOEB
TRNA_ANTI	MOEZ_MOEB
MOEZ_MOEB	MOAE
ALG3	ZF-CHY
ARF	ZF-CHY
WD40	AMINOTRAN_1_2
AMINOTRAN_1_2	P450
ALPHA-AMYLASE	P450
UPF0016	RASGEF_N
NAC	RASGEF_N
ACYLTRANSFERASE	RASGEF_N
KOW	RASGEF_N
RWD	RASGEF_N
PHOSPHORYLASE	F_ACTIN_CAP_B
HIST_DEACETYL	F_ACTIN_CAP_B
BAND_3_CYTO	F_ACTIN_CAP_B
RIBOSOMAL_S13	F_ACTIN_CAP_B
ZF-TIM10_DDP	CYBS
TB	CYBS
S19	CYBS
ODC_AZ	ZF-TIM10_DDP
ZF-C5HC2	TB
RIBOSOMAL_L18AE	TB
MATH	RAN_BP1
EGF_CA	PEPTIDASE_M3
SINA	PEPTIDASE_M3
SUPRDOM76	PCI
ZF-C4	MORN
ER_LUMEN_RECEPT	CHAC
SAP18	CHAC
SKP1_POZ	CHAC
BZIP	CHAC
CHAC	LAMININ_G_1
GRIP	CRAL_TRIO
GILT	CRAL_TRIO
SPRY	EF1G
HAT	EF1G
CATION_ATPASE_C	EF1G
DUF101	EF1G
CNH	EF1G
VITELLOGENIN_N	OATP
ACYLTRANSFERASE	HA2
MSSP	RIBOSOMAL_L10E
NUDIX	RIBOSOMAL_L10E
SUPRDOM144	RIBOSOMAL_L10E
UBIQUITIN	RIBOSOMAL_L10E
ZF-C2H2	RIBOSOMAL_L10E
RIBOSOMAL_L1	EF1_GNE
CBFD_NFYB_HMF	TAFII28
TFIIA	TFIID-18KDA
KELCH_2	RIBOSOMAL_S18
DUF602	RIBOSOMAL_S18
METALLOPHOS	DUF602
RRM_1	FIP1
CUB	FIP1
RIBOSOMAL_L39	CUB
P_PROPROTEIN	HAIRY_ORANGE
TETRASPANNIN	HAIRY_ORANGE
CU2_MONOOX_C	HAIRY_ORANGE
HSP20	HAIRY_ORANGE
OTU	HAIRY_ORANGE
C2	HAIRY_ORANGE
SH3_1	HAIRY_ORANGE
ALDO_KET_RED	HAIRY_ORANGE
LIM	ENT
DAGK_CAT	ENT
LA	NHL
HIST_DEACETYL	PEPTIDASE_C48
A_DEAMIN	RIBOSOMAL_S10
L27	RIBOSOMAL_S10
RHOGEF	RIBOSOMAL_S10
MET_10	RIBOSOMAL_S10
ZF-BED	RIBOSOMAL_S10
AMINOTRAN_1_2	RIBOSOMAL_S10
CHROMO_SHADOW	RIBOSOMAL_S10
CIDE-N	RIBOSOMAL_S10
TRANSLIN	METHYLTRANSF_4
TRNA-SYNT_1	HSP20
RRM_1	GAMMA-BBH
SH2	GAMMA-BBH
PCI	GAMMA-BBH
FILAMIN	ENTH
ER_LUMEN_RECEPT	ENTH
ALPHA-2-MRAP_C	ENTH
E1_DERP2_DERF2	SH2
THIOREDOXIN	PCI
ADH_SHORT	CIDE-N
METALLOTHIO_5	CIDE-N
SULFOTRANSFER_1	HORMONE_RECEP
UQ_CON	HORMONE_RECEP
KINESIN	PROTEASOME
EFG_IV	PROTEASOME
DRF_DAD	PROTEASOME
ANK	PROTEASOME
LRR	PROTEASOME
PROTEASOME	ROBL_LC7
CARN_ACYLTRANSF	ROBL_LC7
GLYCO_HYDRO_18	ROBL_LC7
PKINASE	CARN_ACYLTRANSF
METALLOPHOS	GLYCO_HYDRO_18
RIBOSOMAL_L14E	CUB
RIBOSOMAL_L36E	CUB
NOP10P	CUB
RIBOSOMAL_L18E	CUB
PCI	CUB
FER4	HLH
SAM_PNT	HLH
TEKTIN	GST_N
TFB2	GST_N
AMINO_OXIDASE	GST_N
DISINTEGRIN	HGTP_ANTICODON
3HCDH	HGTP_ANTICODON
HMG_BOX	CU2_MONOOXYGEN
SUPRDOM32	GILT
HMG_BOX	GILT
HR1	SKP1
CATION_ATPASE_C	SIR2
SIR2	GAMMA-THIONIN
ZF-DHHC	GAMMA-THIONIN
SRP9	MA3
PKINASE	GAMMA-BBH
ENTH	GAMMA-BBH
PRIBOSYLTRAN	MMR_HSR1
FERRITIN	UQ_CON
2OG-FEII_OXY	UQ_CON
AAA	FERRITIN
ADAM_SPACER1	FERRITIN
BIOPTERIN_H	FERRITIN
SAND	2OG-FEII_OXY
TB	CHROMO
CH	CHROMO
MYOTUB-RELATED	AAA
KAZAL_1	RIBOSOMAL_S11
CNH	RIBOSOMAL_S11
AAA	RIBOSOMAL_S11
LACTAMASE_B	RIBOSOMAL_S11
MORN	EXO_ENDO_PHOS
UPF0121	EXO_ENDO_PHOS
HISTONE	DZF
CHITIN_BIND_4	WW
SPOND_N	WW
MT_ATP-SYNT_B	WW
HATPASE_C	WW
RIBOSOMAL_L34E	WW
GAT	CARN_ACYLTRANSF
PRIBOSYLTRAN	CARN_ACYLTRANSF
ZF-C3HC4	CARN_ACYLTRANSF
HLH	PHD
DYNEIN_LIGHT	UBA
PRIBOSYLTRAN	UBA
MSS4	UBA
MT-A70	UBA
ACTIN	CRAL_TRIO
GTP_EFTU_D3	TRYPSIN
HISTONE	TRYPSIN
VINCULIN	LIM
SH3_1	KOW
LIPASE	E1_DH
SAM_PNT	E1_DH
SUPRDOM55	E1_DH
S19	E1_DH
E1_DH	UPF0139
VINCULIN	SH3_1
AAA	PAP_ASSOC
JUN	PAP_ASSOC
ARFGAP	PAP_ASSOC
PCI	HEAT
CBFB_NFYA	HEAT
NSF	HEAT
AMIDASE	HEAT
UBA	HEAT
CHITIN_BIND_4	NUP133
HSP20	PHD
CNH	PHD
7TM_1	HSP20
GMP_SYNT_C	HSP20
PEPTIDASE_C1	CNH
ARG_TRNA_SYNT_N	HSP20
GILT	HSP20
UBIQUITIN	E2F_TDP
RHD	SUPRDOM57
LACTAMASE_B	SUPRDOM57
PK	ADAP_COMP_SUB
RIBOSOMAL_L22E	ADAP_COMP_SUB
EGF_CA	OCNUS
KH_1	HAIRY_ORANGE
ADH_ZINC_N	HAIRY_ORANGE
SAM_1	HAIRY_ORANGE
THIOREDOXIN	WW
WW	TRNA-SYNT_2
CHORD	ANK
GIY-YIG	AAA
ZF-ZPR1	AAA
NO_SYNTHASE	G-PATCH
SET	UBIQUITIN
LDL_RECEPT_B	UBIQUITIN
EXO_ENDO_PHOS	UBIQUITIN
OTU	UBIQUITIN
DUF101	LSM
EXO70	LSM
VPS52	LSM
CHROMO_SHADOW	LSM
LECTIN_C	LSM
SKP1_POZ	ELONGIN_A
ZF-TRAF	TPR
SH3BP5	TPR
RIBOSOMAL_L24E	TPR
AT_HOOK	I-SET
SUPRDOM32	SH3BP5
HYDROLASE	SH3BP5
TRYPSIN	RHOGEF
THIOREDOXIN	RHOGEF
ADAP_COMP_SUB	CHITIN_BIND_4
HORMA	CHITIN_BIND_4
SUPRDOM87	CHITIN_BIND_4
CDC48_N	CHITIN_BIND_4
PEP_DEFORMYLASE	CHITIN_BIND_4
CATION_ATPASE_C	CHITIN_BIND_4
ENDOSULFINE	CHITIN_BIND_4
PRIBOSYLTRAN	CHITIN_BIND_4
ALDEDH	CHITIN_BIND_4
SUPRDOM48	CHITIN_BIND_4
GUANYLATE_KIN	CHITIN_BIND_4
SCRAMBLASE	NUDIX
DUF1162	NUDIX
RIBOSOMAL_L22	NUDIX
ZF-C2H2	NUDIX
RBD	NUDIX
TRYPSIN	NUDIX
RIBOSOMAL_L1	NUDIX
ATP-SYNT_F	NUDIX
THIOREDOXIN	NUDIX
TRYPSIN	TBC
RICIN_B_LECTIN	LA
7TM_6	RIBOSOMAL_L13
TIG	RIBOSOMAL_L13
RRM_1	PP2C
KH_1	PP2C
HSP20	SERENDIPITY_A
TGS	SERENDIPITY_A
CBM_14	SERENDIPITY_A
C2	SERENDIPITY_A
ARFGAP	SERENDIPITY_A
CPN60_TCP1	SERENDIPITY_A
MYB_DNA-BINDING	SERENDIPITY_A
GTP_CDC	SERENDIPITY_A
SERENDIPITY_A	PDZ
CBM_21	HATPASE_C
KOW	G-ALPHA
ATP-SYNT_D	G-ALPHA
FKBP_C	RHOGEF
RIBOSOMAL_L23	RHOGEF
SUPRDOM146	RHOGEF
SECE	RHOGEF
RIBOSOMAL_S25	P450
DAGK_CAT	SCP
HMG_BOX	SCP
HLH	SCP
SAP18	SCP
XAN_UR_PERMEASE	SCP
DNK	NAD_KINASE
GLOBIN	P21-ARC
HAIRY_ORANGE	RCD1
SGS	RCD1
TEKTIN	ADAPTIN_N
ALD_N	PDZ
SEC1	PDZ
RIBOSOMAL_L18P	PDZ
ALPHA_L_FUCOS	PDZ
MOB1_PHOCEIN	PDZ
GST_N	PDZ
MANNOSYL_TRANS	PDZ
MYOSIN_TAIL_1	ZF-C3HC4
PBP	SURF4
SINA	SURF4
PROFILIN	WH1
HOMEOBOX	ARRESTIN_C
DYNEIN_LIGHT	RIBOSOMAL_L18AE
RRM_1	RIBOSOMAL_L18AE
RIBOSOMAL_L18AE	IBN_N
CALRETICULIN	P34-ARC
NSP1_C	CNH
RIBOSOMAL_S7	CNH
PEPTIDASE_M17	CNH
EXS	CNH
RIBOSOMAL_L36E	CNH
MYB_DNA-BINDING	CNH
RIBOSOMAL_L34E	CNH
SRCR	RIBOSOMAL_L39
HMG_BOX	RIBOSOMAL_L39
PHD	RIBOSOMAL_L39
TIG	VINCULIN
LYASE_1	VINCULIN
POLO_BOX	SIR2
LECTIN_LEG-LIKE	SIR2
SIR2	MOTILE_SPERM
CH	MOTILE_SPERM
PBX	TFIID_20KDA
LYASE_1	ALDO_KET_RED
PRIBOSYLTRAN	RIBOSOMAL_L31E
PP2C	RIBOSOMAL_L31E
AMINOTRAN_1_2	RIBOSOMAL_L31E
CHITIN_BIND_4	RIBOSOMAL_L31E
CBM_14	RIBOSOMAL_L31E
NMD3	COX5A
ACTIN	COX5A
RIBOSOMAL_60S	COX5A
RIBOSOMAL_L6	COX5A
E1_DH	COX5A
WD40	COX5A
CYS_MET_META_PP	DUF833
K_TETRA	DUF833
PAX	DUF833
DUF833	VATP-SYNT_E
UBIQUITIN	VATP-SYNT_E
V-ATPASE_H	VATP-SYNT_E
HMG_BOX	VATP-SYNT_E
DIRP	VATP-SYNT_E
RAD21_REC8	VATP-SYNT_E
TCTP	VATP-SYNT_E
CBFB_NFYA	GLYCO_HYDRO_18
IBN_N	GLYCO_HYDRO_18
SINA	PET
USO1_P115_HEAD	PET
METALLOTHIO_5	PET
RVP	PET
CPN60_TCP1	DNAJ_CXXCXGXG
DNAJ_CXXCXGXG	P450
UQ_CON	HEXAPEP
EFHAND	HEXAPEP
RIBOSOMAL_L22	HEXAPEP
LRR	HEXAPEP
ZF-C2H2	HEXAPEP
SUPRDOM32	HEXAPEP
MIB_HERC2	HEXAPEP
SUPRDOM154	EFHAND
ALDO_KET_RED	EFHAND
OCCLUDIN_ELL	ZF-C2H2
IU_NUC_HYDRO	IU_NUC_HYDRO
ZF-C2H2	UPF0005
RIBOSOMAL_L22E	LRRNT
CYSTATIN	LRRNT
THIOREDOXIN	ACTIN
PHD	LRRNT
HLH	METALLOPHOS
CBIA	METALLOPHOS
PEPTIDASE_M14	METALLOPHOS
AT_HOOK	METALLOPHOS
P450	METALLOPHOS
CHITIN_BIND_4	METALLOPHOS
CBM_21	DER1
SINA	GYF
HOMEOBOX	GYF
AMINOTRAN_1_2	GYF
PTR2	JUN
GTP_EFTU_D3	ARFGAP
SIR2	RIBOSOMAL_S21E
ZF-C2H2	RIBOSOMAL_S21E
CHROMO_SHADOW	RIBOSOMAL_S21E
RNA_POL_RPB4	FERRITIN
PERICARDIN_RPT	FERRITIN
TRNA_BIND	FERRITIN
PBX	FERRITIN
SUPRDOM142	ZF-CCCH
V-ATPASE_G	VATP-SYNT_E
UQ_CON	VATP-SYNT_E
GTP_EFTU_D3	VATP-SYNT_E
PEPTIDASE_C1	VATP-SYNT_E
P450	V-ATPASE_H
RAS	V-ATPASE_H
DYNEIN_LIGHT	TCTP
BSD	TCTP
PKINASE	V-ATPASE_G
PORIN_3	ZF-SEC23_SEC24
TRYPSIN	ZF-SEC23_SEC24
ADAM_SPACER1	ZF-SEC23_SEC24
ACTIN	ZF-SEC23_SEC24
RHODANESE	ZF-SEC23_SEC24
DUF602	ZF-SEC23_SEC24
E1_DH	ZF-SEC23_SEC24
WW	TRYPSIN
BAND_41	TRYPSIN
DUTPASE	ACTIN
DZF	ACTIN
CHITIN_BIND_4	ACTIN
GALACTOSYL_T	ACTIN
FORK_HEAD	GLYCOS_TRANSF_1
PROPEP_M14	GLYCOS_TRANSF_1
AMINOTRAN_1_2	RIBOSOMAL_60S
PEPTIDASE_M17	RIBOSOMAL_60S
DYNAMIN_N	RIBOSOMAL_60S
ARM	RIBOSOMAL_60S
SUPRDOM98	RIBOSOMAL_60S
CHORION_2	CTP_TRANSF_2
EGF_CA	CTP_TRANSF_2
FG-GAP	CHORION_2
ANK	CHORION_2
RIBOSOMAL_S25	GOLOCO
RHOGEF	GOLOCO
SKIP_SNW	GOLOCO
GTP_CDC	SOH1
VATP-SYNT_AC39	VHS
3HCDH_N	VHS
2-HACID_DH	VHS
SPERMINE_SYNTH	SUPRDOM141
RNA_POL_RPB4	METALLOPHOS
HSF_DNA-BIND	RRM_1
PEPTIDASE_M24	PEPTIDASE_C1
ACYL_TRANSF_3	PEPTIDASE_C1
ZF-SEC23_SEC24	PEPTIDASE_C1
PROTEASOME	PEPTIDASE_C1
GTP_EFTU_D3	HLH
NUCLEOPLASMIN	NUCLEOPLASMIN
SNF5	K_TETRA
ANNEXIN	K_TETRA
UPF0193	RRM_1
ZF-C2H2	UPF0193
PRO_ISOMERASE	LSM
PWWP	G-PATCH
G-PATCH	SH2
CBFB_NFYA	ZF-C2H2
MOB1_PHOCEIN	EXS
DNAJ_CXXCXGXG	MOB1_PHOCEIN
TUDOR	MOB1_PHOCEIN
CNH	MOB1_PHOCEIN
SUPRDOM95	MFS_1
GCM	ALD_N
FYVE	ALD_N
ACYL-COA_DH	ALD_N
UQ_CON	NSP1_C
FN3	DEATH
BAR	DEATH
DNAJ_CXXCXGXG	DEATH
KH_1	ROBL_LC7
EF1_GNE	ROBL_LC7
ROBL_LC7	C1_1
START	CYTOCHROM_C
RHD	CYTOCHROM_C
COFILIN_ADF	CYTOCHROM_C
BSD	CYTOCHROM_C
ZF-C3HC4	CYTOCHROM_C
ZF-ZPR1	CYTOCHROM_C
ZF-C2H2	RIBOSOMAL_L35AE
SAM_1	RIBOSOMAL_L35AE
ZF-TRAF	RIBOSOMAL_L35AE
DUF101	RIBOSOMAL_L35AE
7TM_1	RIBOSOMAL_L35AE
ARF	RIBOSOMAL_L35AE
ACTIN	RIBOSOMAL_L35AE
EGF_CA	RIBOSOMAL_L35AE
PAX	RIBOSOMAL_L35AE
LYS	RRM_1
RIBOSOMAL_L4	RHOGAP
ZF-NANOS	RHOGAP
NSP1_C	RHOGAP
ELONGIN_A	RHOGAP
BTB	RHOGAP
SUPRDOM32	RHOGAP
FILAMIN	PA28_BETA
RRM_1	PA28_BETA
G-ALPHA	SUPRDOM76
I-SET	SUPRDOM76
RIBOSOMAL_L4	SUPRDOM76
DAO	SUPRDOM76
PEPTIDASE_M14	SUPRDOM76
TROPOMYOSIN	PX
ATP-GUA_PTRANSN	NAC
RIBOSOMAL_L7AE	NAC
PCI	NAC
PAX	NAC
ALPHA-2-MRAP_C	THIOREDOXIN
WD40	MT_ATP-SYNT_D
PBX	MT_ATP-SYNT_D
UDPGP	ADAPTIN_N
MYOTUB-RELATED	HA2
ACYL-COA_DH	HA2
SUPRDOM138	HA2
AN_PEROXIDASE	HA2
EF1_GNE	HA2
ZF-C2H2	IPP-2
WD40	IPP-2
SKIP_SNW	IPP-2
BAR	MYB_DNA-BINDING
P450	MYB_DNA-BINDING
MYB_DNA-BINDING	TRYPSIN
GLOBIN	ACETYLTRANSF_1
LIPASE	LSM
RIBOSOMAL_L29	LSM
MH2	LSM
SOD_FE_N	LSM
K_TETRA	LSM
FILAMIN	LSM
2OG-FEII_OXY	FILAMIN
ALDEDH	FILAMIN
HMG_COA_SYNT	FILAMIN
HSBP1	RIBONUCLEASE_3
HMG_BOX	FZO_MITOFUSIN
PDZ	FZO_MITOFUSIN
GLYCOS_TRANSF_1	HOMEOBOX
HAT	HOMEOBOX
SAM_DECARBOX	HOMEOBOX
PWWP	HOMEOBOX
I_LWEQ	TPR
ZF-CCCH	TPR
VINCULIN	I_LWEQ
WWE	I_LWEQ
SUPRDOM43	I_LWEQ
BIR	CHITIN_BIND_4
SPC97_SPC98	ZZ
CYCLIN_N	ZZ
FYRN	BROMODOMAIN
BROMODOMAIN	HLH
CLIP	ADAPTIN_N
RIBOSOMAL_L18P	ADAPTIN_N
HMG_BOX	ADAPTIN_N
BZIP	ADAPTIN_N
PEPTIDASE_C1	ADAPTIN_N
KAZAL_1	K_TETRA
TF_AP-2	K_TETRA
THIOREDOXIN	KAZAL_1
HLYIII	CBFD_NFYB_HMF
4HBT	ZIP
THIOREDOXIN	ZIP
ZF-SEC23_SEC24	MH2
EFHAND	MH2
NUMBF	MH2
UQ_CON	MH2
COFILIN_ADF	MH2
PX	GTP_EFTU_D3
UFD1	GTP_EFTU_D3
PHD	GTP_EFTU_D3
ADK	GTP_EFTU_D3
HLH	MH2
SWIB	MH2
ADAM_SPACER1	ANK
MAK10	ANK
RIBOSOMAL_L4	ANK
RIBOSOMAL_L36E	ANK
TETRASPANNIN	ANK
GATA	FILAMIN
SUPRDOM95	FILAMIN
NUCLEOPLASMIN	FILAMIN
AMPKBI	FILAMIN
RAS	SIP1
FKBP_C	RIBOSOMAL_S27E
ADAPTIN_N	RIBOSOMAL_S27E
I-SET	RIBOSOMAL_S27E
SNF	RIBOSOMAL_S27E
PERICARDIN_RPT	RIBOSOMAL_S27E
RNA_POL_A_BAC	RIBOSOMAL_S27E
TSP_3	FKBP_C
7TM_6	FKBP_C
VINCULIN	FKBP_C
Y_PHOSPHATASE	FKBP_C
P450	FKBP_C
RIBOSOMAL_L22E	FKBP_C
PROTEASOME	FKBP_C
CLATHRIN_PROPEL	HOMEOBOX
PRIBOSYLTRAN	I-SET
AAA	SNF
RHD	CHITIN_BIND_4
RIBOSOMAL_S10	ZF-SEC23_SEC24
GUANYLATE_KIN	ZF-SEC23_SEC24
EFG_IV	ZF-SEC23_SEC24
RNA_POL_RPB2_4	ZF-SEC23_SEC24
7TM_1	ZF-SEC23_SEC24
CHITIN_BIND_4	ZF-SEC23_SEC24
VOLTAGE_CLC	ZF-SEC23_SEC24
RIBOSOMAL_L4	ZF-SEC23_SEC24
FAA_HYDROLASE	ZF-SEC23_SEC24
KAZAL_1	ZF-SEC23_SEC24
SUPRDOM101	ZF-SEC23_SEC24
ADK	ZF-SEC23_SEC24
ADAP_COMP_SUB	LRR
SEC1	HYDROLASE
SET	HYDROLASE
V_ATPASE_I	HYDROLASE
SUPT5	RAS
ACYL-COA_DH	DUF814
GUANYLATE_KIN	DUF814
VPS52	RRM_1
AIRS	RRM_1
DNK	HOMEOBOX
NOL1_NOP2_FMU	VPS52
RRM_1	BSD
DUF602	14-3-3
EXONUC_X-T	14-3-3
SSF	FTZ
ZF-MIZ	FTZ
DUF1213	RNA_POL_RPC4
RIBOSOMAL_L4	ACYL-COA_DH
AT_HOOK	ACYL-COA_DH
RIBOSOMAL_L1	ACYL-COA_DH
RIBOSOMAL_S13	ACYL-COA_DH
ANK	ACYL-COA_DH
ACYL-COA_DH	POLYPRENYL_SYNT
GLYOXALASE	P450
PID	P450
ACETYLTRANSF_1	P450
BYSTIN	P450
RIBOSOMAL_60S	P450
KOW	P450
CBM_14	P450
RIBOSOMAL_L37E	P450
Y_PHOSPHATASE	P450
THYMIDYLAT_SYNT	HOMEOBOX
SUPRDOM30	HOMEOBOX
UPF0027	ZF-C2H2
ALDOLASE_II	HTH_PSQ
CBFD_NFYB_HMF	UQ_CON
NA_H_EXCHANGER	UQ_CON
NAC	NA_H_EXCHANGER
ZF-MYM	NA_H_EXCHANGER
RIBOSOMAL_L24E	NA_H_EXCHANGER
SPRY	COA_BINDING
CUB	SPRY
LSM	SPRY
AT_HOOK	SPRY
RIBOSOMAL_L18E	SPRY
SUPRDOM32	SPRY
HSP20	ZF-DHHC
LAMININ_N	ZF-DHHC
LSM	PDZ
IBR	RASGEF
MRG	RASGEF
P21-ARC	RASGEF
EXO_ENDO_PHOS	RASGEF
HYDROLASE	SURP
HAT	5_NUCLEOTID_C
INOSITOL_P	RRM_1
TFIID_20KDA	SEC7
HLH	SEC7
GLYCO_HYDRO_47	SEC7
URICASE	SEC7
NTP_TRANSFERASE	SEC7
PRENYLTRANS	SUPRDOM69
INNEXIN	PRENYLTRANS
BTB	PRENYLTRANS
HOMEOBOX	PRENYLTRANS
CATION_ATPASE_C	PRENYLTRANS
CBFB_NFYA	PRENYLTRANS
G_GLU_TRANSPEPT	PRENYLTRANS
SNARE	PRENYLTRANS
SUPRDOM90	PRENYLTRANS
COMPLEX1_24KDA	PRENYLTRANS
S19	PRENYLTRANS
UQ_CON	PRENYLTRANS
RHOGAP	ANK
P450	ALDO_KET_RED
ZF-C3HC4	F-ACTIN_CAP_A
MET_10	ZF-C2H2
MAGSP	HLYIII
LYS	ZF-C3HC4
CNH	LIPOCALIN
ZF-C2H2	RIBOSOMAL_L4
PAH	AAA
HLH	HOOK
TRYPSIN	HOOK
RASGEF	HOOK
ZF-C2H2	HOOK
HOOK	MYOSIN_TAIL_1
NOT3	R3H
ANK	LIPASE
ZF-RANBP	LIPASE
CBM_14	LIPASE
ADK	LDL_RECEPT_B
DUF233	MYB_DNA-BINDING
ASP	MYB_DNA-BINDING
WD40	ASP
AT_HOOK	GTP_CDC
GTP_EFTU_D3	GTP_CDC
PERICARDIN_RPT	UBA
ALPHA-AMYLASE	UBA
SAM_PNT	HSP20
NICASTRIN	HSP20
RIBOSOMAL_L19	HSP20
DCMP_CYT_DEAM	TRYPSIN
METALLOPHOS	TRYPSIN
BAND_3_CYTO	TRYPSIN
ZF-C5HC2	TRYPSIN
SUPRDOM48	EXONUC_X-T
SUPRDOM40	EXONUC_X-T
HA2	L15
RASGEF_N	L15
TRYPSIN	L15
RHD	L15
CBM_14	TIM
HSP20	RETICULON
SAP18	RETICULON
RRM_1	IKI3
EXONUC_X-T	IKI3
ZF-C2H2	F-ACTIN_CAP_A
HLYIII	F-ACTIN_CAP_A
SWIB	SYNTAXIN
CTP_TRANSF_2	SYNTAXIN
AT_HOOK	SYNTAXIN
THIOLASE_N	SYNTAXIN
GDPD	SYNTAXIN
SUPRDOM144	NDR
PRO_ISOMERASE	NDR
ENTH	ZF-C2H2
CYCLIN_C	IQ
PQ-LOOP	IQ
RIBOSOMAL_L7AE	IQ
KE2	IQ
SUPRDOM111	IQ
HAIRY_ORANGE	IQ
CYCLIN_C	LYASE_1
THIOREDOXIN	LYASE_1
HSP70	LYASE_1
CATION_ATPASE_C	LYASE_1
RIBOSOMAL_S3_C	LYASE_1
PKINASE_C	LYASE_1
GAL_LECTIN	LYASE_1
BSD	SUPRDOM30
GATA	AMINOTRAN_1_2
AT_HOOK	AMINOTRAN_1_2
PK	AMINOTRAN_1_2
SH3_1	AMINOTRAN_1_2
P25-ALPHA	POLO_BOX
HOMEOBOX	PEPTIDASE_M24
SYNTAXIN	DNAJ_C
NDR	DNAJ_C
ODC_AZ	DNAJ_C
CBFD_NFYB_HMF	DNAJ_C
IQ	DNAJ_C
I-SET	DNAJ_C
LYASE_1	DNAJ_C
SUPRDOM30	DNAJ_C
DUF101	DNAJ_C
VPS52	DNAJ_C
BSD	DNAJ_C
PEPTIDASE_M13_N	DNAJ_C
SCRAMBLASE	SYNTAXIN
I-SET	SYNTAXIN
HLH	SYNTAXIN
LDL_RECEPT_B	SYNTAXIN
KINESIN	6PGD
SUPRDOM90	6PGD
TFB4	TRNA-SYNT_2
HISTONE	DUF663
MMR_HSR1	DUF663
RRNAAD	DUF663
LTV	DUF663
RIO1	DUF663
PRO_ISOMERASE	HSP9_HSP12
SUPRDOM76	SUPRDOM73
STE	TEA
SNF2_N	LMWPC
GTP_EFTU_D2	HHH-GPD
LINKER_HISTONE	HHH-GPD
MUTS_I	HHH-GPD
RRM_1	HHH-GPD
RNA_POL_RPB2_4	HHH-GPD
RNA_POL_RPC82	HHH-GPD
NRAP	HHH-GPD
FHA	LINKER_HISTONE
HECT	WD40
TRNA-SYNT_2	F-BOX
BYSTIN	F-BOX
TRNA-SYNT_1	F-BOX
DUF699	F-BOX
KRR1	F-BOX
UPF0113	F-BOX
NMD3	F-BOX
FKBP_C	F-BOX
FTSJ	F-BOX
EIF-6	F-BOX
FKBP_C	BRIX
RIBOSOMAL_S8E	BRIX
NOP52	BRIX
SDA1	BRIX
FTSJ	BRIX
PEPTIDASE_M24	BRIX
DUF408	BRIX
AAA	BRIX
NOC3P	BRIX
VPS35	WD40
HD	WD40
ABC_TRAN	6PGD
RESPONSE_REG	UQ_CON
PHOSPHORYLASE	IMS
IBB	SMC_C
CAP	RRM_1
SUPRDOM48	RRM_1
AIRS	MYB_DNA-BINDING
SUPRDOM45	MYB_DNA-BINDING
ADK_LID	UQ_CON
UCR_14KD	UQ_CON
ADK_LID	ALA_RACEMASE_N
IRON_PERMEASE	ALA_RACEMASE_N
SUPRDOM36	ALA_RACEMASE_N
SERYL_TRNA_N	ALA_RACEMASE_N
SIN1	ALA_RACEMASE_N
DLH	PKINASE
TPR	ACOX
DUF59	F-BOX
PEPTIDASE_M16	DUF652
CATION_ATPASE_C	DUF652
FKBP_C	XPG_I
BRIX	XPG_I
IRON_PERMEASE	RIBOSOMAL_L14
HSP70	CN_HYDROLASE
CLP_N	CN_HYDROLASE
PYROPHOSPHATASE	CN_HYDROLASE
SUPRDOM90	CN_HYDROLASE
GRPE	CN_HYDROLASE
SUPRDOM49	CN_HYDROLASE
VATP-SYNT_E	CN_HYDROLASE
ACTIN	HHH-GPD
CU-OXIDASE	HHH-GPD
ISO_DH	HHH-GPD
SUBTILISIN_N	HHH-GPD
RNA_POL_A_BAC	HHH-GPD
WD40	HHH-GPD
HSP70	HHH-GPD
RHODANESE	AHPC-TSA
GAD	SUPRDOM114
LYASE_1	DSPC
MGM101P	DRMBL
SPOIIE	DRMBL
PRIBOSYLTRAN	PP2C
EIF-6	PP2C
RIIA	UQ_CON
ABC_TRAN	EF1G
DUF933	EF1G
SOD_FE_C	ECH
RIBOSOMAL_S15	ECH
RIBOSOMAL_S9	ECH
S4	ECH
RIBOSOMAL_S10	ECH
RIBOSOMAL_S7	ECH
RIBOSOMAL_S17	ECH
CK_II_BETA	PESCADILLO_N
MAM33	PESCADILLO_N
FIBRILLARIN	PESCADILLO_N
NOP52	PESCADILLO_N
S1	PESCADILLO_N
FTSJ	PESCADILLO_N
MMR_HSR1	PESCADILLO_N
DSPC	PESCADILLO_N
GTP_CDC	UCH
GLYCO_HYDRO_47	UCH
AMINOTRAN_1_2	UCH
DUF689	UCH
TPR	UCH
HA2	BYSTIN
MRA1	BYSTIN
RIBOSOMAL_S4	BYSTIN
BRIX	BYSTIN
DUF699	BYSTIN
KH_1	BYSTIN
LTV	BYSTIN
MPP10	BYSTIN
FIBRILLARIN	BYSTIN
NOP14	BYSTIN
SUPRDOM93	BYSTIN
SUPRDOM76	BYSTIN
DRIM	BYSTIN
DUF663	BYSTIN
HAT	BYSTIN
NRAP	BYSTIN
PPX-GPPA	DUF699
ADAPTIN_N	DUF699
DEAD	DUF699
KRR1	WD40
REP-A_N	WD40
THR_DEHYDRAT_C	EF1G
NOP52	NOL1_NOP2_FMU
NOP	NOL1_NOP2_FMU
MMR_HSR1	NOL1_NOP2_FMU
UPF0120	NOL1_NOP2_FMU
DUF814	NOL1_NOP2_FMU
RASGEF_N	NOL1_NOP2_FMU
DUF663	NOL1_NOP2_FMU
EIF-6	NOL1_NOP2_FMU
FKBP_C	NOL1_NOP2_FMU
RIBOSOMAL_L10	NOL1_NOP2_FMU
NOG1	NOL1_NOP2_FMU
CBF	NOL1_NOP2_FMU
PUF	NOL1_NOP2_FMU
NRAP	NOL1_NOP2_FMU
RIBOSOMAL_L24E	NOL1_NOP2_FMU
LRR	NOL1_NOP2_FMU
ABC_TRAN	BRIX
PEPTIDASE_M16	COQ7
MT-A70	COQ7
DEAD	COQ7
ESTERASE	COQ7
CKS	F-BOX
SPERMINE_SYNTH	SPERMINE_SYNTH
MCM	ZF-C3HC4
IBB	ZF-C3HC4
CTR	COATOMER_WDAD
SUPRDOM101	COATOMER_WDAD
ISO_DH	COATOMER_WDAD
SUPRDOM91	COATOMER_WDAD
M	COATOMER_WDAD
E1_DH	COATOMER_WDAD
P5CR	COATOMER_WDAD
BAR	COATOMER_WDAD
UPF0016	COATOMER_WDAD
2OG-FEII_OXY	COATOMER_WDAD
CK_II_BETA	NOL1_NOP2_FMU
COX5A	NOL1_NOP2_FMU
IRON_PERMEASE	NOL1_NOP2_FMU
GAR1	NOL1_NOP2_FMU
RIBOSOMAL_S8E	NOL1_NOP2_FMU
UPF0113	NOL1_NOP2_FMU
NMD3	NOL1_NOP2_FMU
FIBRILLARIN	NOL1_NOP2_FMU
SUGAR_TR	NOL1_NOP2_FMU
CDC48_N	PREFOLDIN
HISTONE	RFX_DNA_BINDING
DDT	RFX_DNA_BINDING
ZN_CLUS	RFX_DNA_BINDING
DYNAMIN_N	RFX_DNA_BINDING
REP-A_N	RNASEH
RRM_1	RNASEH
TRNA-SYNT_1	RNASEH
NOG1	SUPRDOM78
XRN_N	SUPRDOM78
SHMT	SUPRDOM78
PEPTIDASE_M24	SUPRDOM78
PESCADILLO_N	SUPRDOM78
GTP_EFTU_D2	SUPRDOM78
DUF814	SUPRDOM78
DUF592	HIST_DEACETYL
SUPRDOM87	E1-E2_ATPASE
PGK	E1-E2_ATPASE
FAD_BINDING_6	HSP70
SIS	TPR
ADH_ZINC_N	SWIRM
HEAT_PBS	SWIRM
SUPRDOM95	SUPRDOM55
RIBOSOMAL_L1	SUPRDOM55
RIBOSOMAL_L4	SUPRDOM55
IMG2	RIBOSOMAL_L3
RIBOSOMAL_L23	RIBOSOMAL_L3
RIBOSOMAL_L27	RIBOSOMAL_L3
RIBOSOMAL_L28	RIBOSOMAL_L3
PBP	RIBOSOMAL_L3
MRP-L47	RIBOSOMAL_L3
SUPRDOM95	RIBOSOMAL_L3
RIBOSOMAL_L17	RIBOSOMAL_L3
DRIM	RIBOSOMAL_L3
RIBOSOMAL_L34	RIBOSOMAL_L3
RIBOSOMAL_L1	RIBOSOMAL_L3
MMR_HSR1	RIBOSOMAL_L3
RIBOSOMAL_L4	RIBOSOMAL_L3
RIBOSOMAL_L36	RIBOSOMAL_L3
REP-A_N	HMG_BOX
RIBONUC_RED_SM	HMG_BOX
RNA_POL_RPC34	HMG_BOX
SUPRDOM26	HMG_BOX
MIF4G	HMG_BOX
FER2	HESB
HSP70	HESB
DNAJ	NIFU_N
HSP70	NIFU_N
FER2	AMINOTRAN_5
AMINOTRAN_1_2	GERE
SECB	SUPRDOM79
SUPRDOM79	SECY
SECG	SECY
SECB	SECB
BPD_TRANSP_1	SBP_BAC_3
FECCD	FECCD
ABC_TRAN	FECCD
SUPRDOM16	SUPRDOM16
LAMB	SUPRDOM16
LPP	SUPRDOM16
SUPRDOM16	TOLA
PORIN_1	TOLA
EXBD	TOLA
MOTA_EXBB	TOLA
TRAB_PILLUS	TRAK
UVRD-HELICASE	DNA_MIS_REPAIR
E1-E2_ATPASE	DUF907
GLUCAN_SYNTHASE	DUF907
PDR_CDR	DUF907
C2	DUF907
TIP49	AUXIN_EFF
HSP20	PEPTIDASE_M16
PYR_REDOX_DIM	PEPTIDASE_M16
E1_DH	PEPTIDASE_M16
TRANSKETOLASE_C	PEPTIDASE_M16
TRUD	ETF_QO
SUPRDOM87	SUPRDOM87
HTH_8	RNA_POL_A_CTD
RECA	RECA
DINI	RECA
RECX	RECA
HEAT_PBS	RIBOSOMAL_L23EN
SUPRDOM80	SUPRDOM80
ISTB	SUPRDOM80
ZF-CHC2	SUPRDOM80
SUPRDOM80	TER
RNA_POL_A_CTD	CRP
CRP	SUPRDOM123
SSRECOG	ZF-C3HC4
GTP_CYCLOHYDROI	WD40
U-BOX	PKINASE
PGM_PMM_III	ZF-C2H2
RNA_POL_RPB2_4	ZF-C2H2
INOSITOL_P	ZF-C2H2
CYS_MET_META_PP	GATASE_2
LRR	GATASE_2
SUPRDOM87	ACETYLTRANSF_1
FTHFS	ACETYLTRANSF_1
MYOSIN_N	ACETYLTRANSF_1
TPR	ACETYLTRANSF_1
FTHFS	MMR_HSR1
NMD3	MMR_HSR1
PEPTIDASE_M24	MMR_HSR1
METALLOPHOS	ZF-CCHC
SUF	ZF-CCHC
HLH	ZF-CCHC
C1D	RNASE_PH_C
ACPS	PP-BINDING
PHD	HELICASE_C
EMP24_GP25L	GLYCO_TRANSF_22
IMPDH	RIBOSOMAL_L14
CBS	FHA
SIS	FHA
GLYCOGEN_SYN	FHA
EIF-3C_N	FHA
ZF-UBR1	FHA
MMR_HSR1	FHA
DEAD	SUPRDOM115
SUPRDOM36	SUPRDOM115
SUPRDOM76	SUPRDOM115
SUPRDOM32	SUPRDOM115
NOG1	DEAD
RIBOSOMAL_L30	DEAD
FF	WD40
UTP14	WD40
CLP_N	HYDANTOINASE_B
SPX	MRA1
AMINOTRAN_3	MRA1
OXIDORED_FMN	MRA1
EXO70	SNF2_N
CBM_21	ZF-C3HC4
MAM33	ZF-C3HC4
ALPHA-AMYLASE	ALPHA-AMYLASE
PKINASE	RIBOSOMAL_L15
IMG2	RIBOSOMAL_L15
RIBOSOMAL_L27	RIBOSOMAL_L15
RIBOSOMAL_L16	RIBOSOMAL_L15
RIBOSOMAL_L13	RIBOSOMAL_L15
RIBOSOMAL_L28	RIBOSOMAL_L15
RIBONUCLEASE_3	RIBOSOMAL_L15
PBP	RIBOSOMAL_L15
MRP-L47	RIBOSOMAL_L15
RIBOSOMAL_L6	RIBOSOMAL_L15
SUPRDOM95	RIBOSOMAL_L15
SPOU_METHYLASE	RIBOSOMAL_L15
ADAPTIN_N	RIBOSOMAL_L15
DRIM	RIBOSOMAL_L15
RIBOSOMAL_L1	RIBOSOMAL_L15
MMR_HSR1	RIBOSOMAL_L15
RIBOSOMAL_L23	SUPRDOM55
RIBOSOMAL_L27	SUPRDOM55
RIBONUCLEASE_3	SUPRDOM55
PBP	SUPRDOM55
MRP-L47	SUPRDOM55
FIP1	DEAD
METALLOPHOS	DEAD
SUF	DEAD
RRM_1	DUF89
SET	DUF592
PRO_ISOMERASE	DUF592
AT_HOOK	DUF592
AA_KINASE	DUF292
RNASE_PH_C	DUF292
EIF-5_EIF-2B	DUF292
SUPRDOM111	DUF292
DOR1	DUF292
GLUCAN_SYNTHASE	AMINOTRAN_1_2
SEC7	AMINOTRAN_1_2
SIS	AMINOTRAN_1_2
ISO_DH	AMINOTRAN_1_2
MITO_CARR	AMINOTRAN_1_2
HGTP_ANTICODON	AMINOTRAN_1_2
ADH_ZINC_N	ACONITASE_C
HAT	ZF-U1
FF	ZF-U1
MIF4G	ZF-U1
INOS-1-P_SYNTH	RIBOSOMAL_S8
DNA_POL_B_EXO	RRM_1
DUF254	DUF254
PIR	DUF907
CYCLIN_N	HSF_DNA-BIND
ADH_ZINC_N	MID2
CORA	PKINASE
SUPRDOM115	PKINASE
MYB_DNA-BINDING	ZF-BED
AMIDOHYDRO_1	RHOMBOID
GST_N	AMMONIUM_TRANSP
TRANSALDOLASE	DSPC
ARSA_ATPASE	GLYCO_HYDRO_32
YIP1	AATASE
RIBOSOMAL_S16	TRNA-SYNT_1B
PKINASE	PMT
RIBOSOMAL_60S	THIOREDOXIN
PEPTIDASE_C48	THIOREDOXIN
AMP-BINDING	RIBOSOMAL_S2
RIBOSOMAL_S12	SUPRDOM87
HSP70	SUPRDOM87
NOC3P	EIF-6
PSEUDOU_SYNTH_1	WD40
RNB	WD40
RIBOSOMAL_L12	WD40
TCTP	WD40
AMIDOHYDRO_1	PKINASE
DEAD	DUF747
TCTP	DUF747
CU-OXIDASE	MO25
PEX19	MO25
HECT	MO25
ADH_ZINC_N	MO25
SMG4_UPF3	SRP1_TIP1
DUF250	SRP1_TIP1
PSEUDOU_SYNTH_2	TRNA-SYNT_2D
SUPRDOM22	PSEUDOU_SYNTH_2
DUF500	STE2
GRPE	PPI_YPI1
PMM	ADAP_COMP_SUB
I_LWEQ	CGR1
MIP	CORNICHON
METALLOPHOS	TYR_DEACYLASE
TFIIA	KRE9
CHITIN_SYNTH_1	CDP-OH_P_TRANSF
GST_N	CDP-OH_P_TRANSF
E1_DH	DEAD
OXIDORED_FMN	DEAD
ATP-CONE	DEAD
RIBONUC_RED_SM	DEAD
PC_REP	DEAD
ADAPTIN_N	DEAD
TENA_THI-4	DEAD
DLH	DEAD
DEAD	DNA_LIGASE_A_N
HSP70	DNA_LIGASE_A_N
SUPRDOM35	DNA_LIGASE_A_N
MFS_1	DNA_LIGASE_A_N
TFB4	SUPRDOM103
DUF341	BAG
GST_N	ZIP
PRO_ISOMERASE	ZIP
PATATIN	STAG
HEAT_PBS	STAG
METALLOPHOS	SEC6
2OG-FEII_OXY	SEC63
DUS	EXONUC_X-T
HISTONE	RIBOSOMAL_L14E
ETF_ALPHA	TRNA-SYNT_2B
EFHAND	TRNA-SYNT_2
GLYCO_HYDRO_47	TRNA-SYNT_2
VPS53_N	RAS
VPS52	RAS
ACONITASE_C	RAS
FERROCHELATASE	RNASE_P_P30
THIF	APBA
DUF59	SUGAR_TR
P34-ARC	GTP_CDC
ACTIN	GTP_CDC
GLYCO_HYDRO_17	GTP_CDC
HEAT_PBS	GTP_CDC
SIS	RIBOSOMAL_L14
SUPRDOM116	RIBOSOMAL_L14
HEAT_PBS	RIBOSOMAL_L14
HSP70	RIBOSOMAL_L14
PEPTIDASE_M16	RIBOSOMAL_L14
UPF0120	RIBOSOMAL_L14
MPPN	CDP-OH_P_TRANSF
ATP-SYNT_G	DNAJ
SUPRDOM101	2-HACID_DH
GHMP_KINASES	2-HACID_DH
PEPTIDASE_M28	2-HACID_DH
SUPRDOM30	2-HACID_DH
TPR	2-HACID_DH
PEX24P	2-HACID_DH
NPL4	2-HACID_DH
ZN_CLUS	2-HACID_DH
GLYCOS_TRANSF_4	2-HACID_DH
DAHP_SYNTH_1	2-HACID_DH
MFS_1	2-HACID_DH
RIBOSOMAL_L4	2-HACID_DH
TMS_TDE	2-HACID_DH
PRO_ISOMERASE	2-HACID_DH
PMT	2-HACID_DH
PEPTIDASE_C13	2-HACID_DH
AAA	2-HACID_DH
GLYCO_TRANSF_15	2-HACID_DH
FUMBLE	2-HACID_DH
AMP_N	2-HACID_DH
RAS	SUPRDOM36
ALDEDH	GDA1_CD39
EFHAND	GDA1_CD39
ACETYLTRANSF_1	GDA1_CD39
DAHP_SYNTH_1	FAD_BINDING_2
PEX14_N	SUPRDOM19
GTP_CYCLOHYDROI	SUPRDOM19
PORIN_3	SUPRDOM19
TRANSALDOLASE	SUPRDOM19
TIM44	GLYCO_HYDRO_63
BRIX	NRAP
RRNAAD	NRAP
RNB	NRAP
MRA1	NRAP
RIBOSOMAL_S4	NRAP
MPP10	NRAP
FIBRILLARIN	NRAP
NOP14	NRAP
DRIM	NRAP
HAT	NRAP
KH_1	NRAP
UPF0120	NRAP
DIM1	NOP
RIBOSOMAL_L27	NOP
RIBONUCLEASE_3	NOP
PBP	NOP
RIBOSOMAL_L14	NOP
MRP-L47	NOP
RIBOSOMAL_L17	NOP
SUPRDOM57	NOP
EFG_IV	NOP
RIBOSOMAL_L4	NOP
PMT	FTR1
DUF352	FTR1
PROTEASOME	FTR1
HIST_DEACETYL	EIF-6
IGPD	EIF-6
RIBOSOMAL_S8E	EIF-6
NOG1	EIF-6
FIBRILLARIN	EIF-6
RIBOSOMAL_L30	EIF-6
RNA_POL_RPA2_4	EIF-6
SDA1	EIF-6
PUF	EIF-6
FTR1	2-HACID_DH
SUPRDOM22	2-HACID_DH
CYS_MET_META_PP	2-HACID_DH
CUE	2-HACID_DH
RIBOSOMAL_L1	2-HACID_DH
ATP-SYNT_F	2-HACID_DH
RIBONUC_RED_SM	2-HACID_DH
GTP1_OBG	2-HACID_DH
RIBOSOMAL_L13	2-HACID_DH
RIBOSOMAL_S28E	2-HACID_DH
MITO_CARR	2-HACID_DH
ADH_SHORT	2-HACID_DH
ATP-SYNT_C	2-HACID_DH
EIF-6	2-HACID_DH
ACID_PHOSPHAT_A	2-HACID_DH
2-HACID_DH	JMJC
DUF171	JMJC
ENDONUCLEASE_NS	LACTAMASE_B
NRAP	PSEUDOU_SYNTH_1
FERRIC_REDUCT	DUF619
BZIP	GLYCOGEN_SYN
SOD_FE_N	GLYCOGEN_SYN
UQ_CON	ZN_CLUS
ANDROGEN_RECEP	CAVEOLIN
ANDROGEN_RECEP	SAM_PNT
ANDROGEN_RECEP	MOZ_SAS
CIMR	INSULIN
CHEZ	CHEW
NTF2	NTF2
TROPONIN	TROPONIN
RNASEA	LRR
SUPRDOM108	SUPRDOM108
SUPRDOM108	SUPRDOM107
NHASE_BETA	NHASE_ALPHA
PKI	PKINASE_C
SUPRDOM109	COX1
RNA_POL	AMIDASE_2
KUNITZ_LEGUME	ALPHA-AMYLASE
BETA-APP	TRYPSIN
LEP_RECEPTOR_IG	LEPTIN
ATP-SYNT_B	ATP-SYNT_A
ATP-SYNT_AB	ATP-SYNT_A
EXO_ENDO_PHOS	THIOREDOXIN
TISSUE_FAC	GLA
SUPRDOM30	PCI
TBP	IBN_N
V-SNARE	BNR
VPS16_C	SEC1
SYNTAXIN	PEP3_VPS18
PP2C	PEP3_VPS18
SEC7	PEP3_VPS18
PEPTIDASE_M1	PEP3_VPS18
CLATHRIN	PEP3_VPS18
V-SNARE	PEP3_VPS18
DUF254	PEP3_VPS18
NAP	WD40
RIBONUC_L-PSP	U-BOX
NPL4	U-BOX
UBX	U-BOX
TREHALOSE_PPASE	U-BOX
ZONA_PELLUCIDA	ZONA_PELLUCIDA
SRF-TF	FORK_HEAD
ADH_ZINC_N	FORK_HEAD
OXYSTEROL_BP	WD40
TRANSKETOLASE_C	PATATIN
MAM	SUPRDOM105
FAD_BINDING_6	SH3_1
SUPRDOM56	SH3_1
CK_II_BETA	SH3_1
SUCC_DH_FLAV_C	SH3_1
DED_CYTO	SH3_1
CUE	SH3_1
SUPRDOM48	OXYSTEROL_BP
UBX	WD40
SH3_2	ZF-C2HC5
SKN1	KA1
SH3_1	HMG-COA_RED
UQ_CON	HMG-COA_RED
GDE_C	SH3_1
PRO_ISOMERASE	SH3_1
GLYCOGEN_SYN	SH3_1
HISTONE	SH3_1
SH3_1	PATATIN
ATP-SYNT	PKINASE
FER2	PKINASE
ATP-SYNT_D	PKINASE
GPP34	PKINASE
TRUB_N	BYSTIN
SLT_BETA	RIP
MM_COA_MUTASE	MM_COA_MUTASE
SRP14	SRP9
RING_HYDROXYL_B	RING_HYDROXYL_A
[truncated: 12,161 more rows]

[truncated: 2 more sheets: 1.0, CORE]
